# Supplementary material for: The structures of eleven (4-phen­yl)piperazinium salts containing organic anions
Source: Acta Crystallogr E Crystallogr Commun. 2022 Sep 22;78(Pt 10):1016–27. doi: 10.1107/S2056989022009057 (PMC9535824; doi:10.1107/S2056989022009057)
Supplement: Supplementary file 1 [file e-78-01016-sup1.cif]

##############################################################################
#                                                                            #
# This CIF contains the data in a paper accepted for publication in          #
# Acta Crystallographica Section E. It conforms to the requirements of       #
# Notes for Authors for Acta Crystallographica Section E, and has been       #
# peer reviewed under the auspices of the IUCr Commission on Journals.       #
#                                                                            #
# Full details of the Crystallographic Information File format               #
# are given in the paper "The Crystallographic Information File (CIF):       #
# a New Standard Archive File for Crystallography" by S. R. Hall, F. H.      #
# Allen and I. D. Brown [Acta Cryst. (1991), A47, 655-685].                  #
#                                                                            #
# The current version of the core CIF dictionary is obtainable from          #
# ftp://ftp.iucr.org/pub/cif_core.dic.                                       #
#                                                                            #
# Software is freely available for graphical display of the structure(s)     #
# in this CIF. For information consult the CIF software page                 #
# http://www.iucr.org/resources/cif/software.                                #
#                                                                            #
# This file may be used for bona fide research purposes within the           #
# scientific community so long as proper attribution is given to the journal # 
# article from which it was obtained.                                        #
#                                                                            #
##############################################################################
data_1
_audit_creation_method     'SHELXL-2018/3'
_journal_date_recd_electronic     2022-08-05
_journal_date_accepted     2022-09-10
_journal_name_full     'Acta Crystallographica, Section E'
_journal_year     2022
_journal_volume     78
_journal_issue     10
_journal_page_first     0
_journal_page_last     0
_journal_paper_category     GO
_journal_paper_doi     10.1107/S2056989022009057
_journal_coeditor_code     HB8034
_publ_contact_author_name     'Hemmige S. Yathirajan'
_publ_contact_author_address
;
Department of Studies in Chemistry, University of Mysore,
Manasagangotri, Mysore-570 006
India
;
_publ_contact_author_email     'yathirajan@hotmail.com'
_publ_contact_author_fax     ?
_publ_contact_author_phone     ?
_publ_section_title
;
The structures of eleven (4-phenyl)piperazinium salts containing organic anions
;
_publ_section_title_footnote     .
loop_
    _publ_author_name
    _publ_author_footnote
    _publ_author_address
    'Archana, Sreeramapura D.' .
;
Department of Studies in Chemistry, University of Mysore,
Manasagangotri, Mysore-570 006
India
;
    'Kiran Kumar, Haruvegowda' .
;
Department of Studies in Chemistry, University of Mysore,
Manasagangotri, Mysore-570 006
India
;
    'Yathirajan, Hemmige S.' .
;
Department of Studies in Chemistry, University of Mysore,
Manasagangotri, Mysore-570 006
India
;
    'Foro, Sabine' .
;
Institute of Materials Science,
Darmstadt University of Technology, Alarich-Weiss-Strasse 2, D-64287 Darmstadt,
Germany
;
    'Butcher, Ray J.' .
;
Department of Chemistry
Howard University
525 College Street NW
Washington DC 20059
USA
;
_publ_section_synopsis
;
Eleven (4-phenyl)piperazinium salts containing organic anions have been
prepared and structurally characterized.
;
_chemical_name_systematic
;
4-Phenylpiperazin-1-ium 4-fluorobenzoate monohydrate
;
_chemical_name_common     ?
_chemical_formula_moiety     'C10 H15 N2 +, C7 H4 F O2 -, H2 O'
_chemical_formula_sum     'C17 H21 F N2 O3'
_chemical_formula_iupac     'C10 H15 N2 +, C7 H4 F O2 -, H2 O'
_chemical_formula_weight     320.36
_chemical_melting_point     ?
_space_group_crystal_system     triclinic
_space_group_name_H-M_alt     'P -1'
_space_group_name_Hall     '-P 1'
loop_
    _space_group_symop_operation_xyz
    'x, y, z'
    '-x, -y, -z'
_cell_length_a     6.2390(10)
_cell_length_b     7.4960(10)
_cell_length_c     17.817(3)
_cell_angle_alpha     93.55(2)
_cell_angle_beta     92.94(2)
_cell_angle_gamma     94.87(2)
_cell_volume     827.3(2)
_cell_formula_units_Z     2
_cell_measurement_reflns_used     1437
_cell_measurement_theta_min     2.77
_cell_measurement_theta_max     27.71
_cell_measurement_temperature     293(2)
_exptl_crystal_description     rod
_exptl_crystal_colour     colourless
_exptl_crystal_size_max     0.440
_exptl_crystal_size_mid     0.320
_exptl_crystal_size_min     0.160
_exptl_crystal_density_diffrn     1.286
_exptl_crystal_density_meas     ?
_exptl_crystal_density_method     ?
_exptl_crystal_F_000     340
_exptl_absorpt_coefficient_mu     0.096
_exptl_absorpt_correction_type     multi-scan
_exptl_absorpt_process_details
;
(CrysalisRED; Oxford Diffraction, 2007)
;
_exptl_absorpt_correction_T_min     0.61301
_exptl_absorpt_correction_T_max     1.00000
_diffrn_ambient_temperature     293(2)
_diffrn_source     'Enhance (Mo) X-ray Source'
_diffrn_radiation_type     MoK\a
_diffrn_radiation_wavelength     0.71073
_diffrn_measurement_device_type
;
Oxford Diffraction Xcalibur with Sapphire CCD
;
_diffrn_measurement_method
;
\w and \f scans
;
_diffrn_detector_area_resol_mean     ?
_diffrn_reflns_number     4669
_diffrn_reflns_av_R_equivalents     0.0329
_diffrn_reflns_av_unetI/netI     0.0547
_diffrn_reflns_theta_min     2.893
_diffrn_reflns_theta_max     25.344
_diffrn_reflns_theta_full     25.242
_diffrn_measured_fraction_theta_max     0.995
_diffrn_measured_fraction_theta_full     0.995
_diffrn_reflns_limit_h_min     -7
_diffrn_reflns_limit_h_max     7
_diffrn_reflns_limit_k_min     -9
_diffrn_reflns_limit_k_max     8
_diffrn_reflns_limit_l_min     -21
_diffrn_reflns_limit_l_max     20
_refine_special_details     ?
_reflns_number_total     3013
_reflns_number_gt     1611
_reflns_threshold_expression     'I > 2\s(I)'
_refine_ls_structure_factor_coef     Fsqd
_refine_ls_matrix_type     full
_refine_ls_R_factor_all     0.1634
_refine_ls_R_factor_gt     0.0898
_refine_ls_wR_factor_gt     0.1867
_refine_ls_wR_factor_ref     0.2256
_refine_ls_goodness_of_fit_ref     1.104
_refine_ls_restrained_S_all     1.104
_refine_ls_number_reflns     3013
_refine_ls_number_parameters     220
_refine_ls_number_restraints     4
_refine_ls_hydrogen_treatment     mixed
_refine_ls_weighting_scheme     calc
_refine_ls_weighting_details
              'w=1/[\s^2^(Fo^2^)+(0.0717P)^2^+0.6694P] where P=(Fo^2^+2Fc^2^)/3'
_atom_sites_solution_hydrogens     mixed
_atom_sites_solution_primary     dual
_atom_sites_solution_secondary     difmap
_refine_ls_shift/su_max     0.000
_refine_ls_shift/su_mean     0.000
_refine_diff_density_max     0.273
_refine_diff_density_min     -0.196
_refine_ls_extinction_method     none
_refine_ls_extinction_coef     .
loop_
    _atom_type_symbol
    _atom_type_description
    _atom_type_scat_dispersion_real
    _atom_type_scat_dispersion_imag
    _atom_type_scat_source
    'C' 'C' 0.0033 0.0016
                         'International Tables Vol C Tables 4.2.6.8 and 6.1.1.4'
    'H' 'H' 0.0000 0.0000
                         'International Tables Vol C Tables 4.2.6.8 and 6.1.1.4'
    'F' 'F' 0.0171 0.0103
                         'International Tables Vol C Tables 4.2.6.8 and 6.1.1.4'
    'N' 'N' 0.0061 0.0033
                         'International Tables Vol C Tables 4.2.6.8 and 6.1.1.4'
    'O' 'O' 0.0106 0.0060
                         'International Tables Vol C Tables 4.2.6.8 and 6.1.1.4'
_computing_data_collection
;
CrysAlis CCD (Oxford Diffraction, 2007)
;
_computing_cell_refinement
;
CrysAlis RED (Oxford Diffraction, 2007)
;
_computing_data_reduction
;
CrysAlis RED (Oxford Diffraction, 2007)
;
_computing_structure_solution
;
SHELXT (Sheldrick, 2015a)
;
_computing_structure_refinement
;
SHELXL2018/3 (Sheldrick, 2015b)
;
_computing_molecular_graphics
;
SHELXTL (Sheldrick, 2008)
;
_computing_publication_material
;
SHELXTL (Sheldrick, 2008)
;
loop_
    _atom_site_type_symbol
    _atom_site_label
    _atom_site_fract_x
    _atom_site_fract_y
    _atom_site_fract_z
    _atom_site_U_iso_or_equiv
    _atom_site_adp_type
    _atom_site_calc_flag
    _atom_site_occupancy
    _atom_site_disorder_assembly
    _atom_site_disorder_group
    N N1 0.1673(5) 0.6916(4) 0.28754(18) 0.0488(8) Uani d 1 . .
    N N2 0.2637(6) 0.7578(5) 0.4474(2) 0.0582(10) Uani d 1 . .
    H H21 0.321(6) 0.736(6) 0.4932(14) 0.070 Uiso d 1 . .
    H H22 0.222(6) 0.867(3) 0.453(2) 0.070 Uiso d 1 . .
    C C1 0.1054(6) 0.7113(5) 0.2116(2) 0.0517(10) Uani d 1 . .
    C C2 -0.0937(8) 0.6442(7) 0.1796(3) 0.0795(15) Uani d 1 . .
    H H2 -0.193159 0.589826 0.210092 0.095 Uiso calc 1 . .
    C C3 -0.1510(9) 0.6546(8) 0.1045(3) 0.1007(19) Uani d 1 . .
    H H3 -0.285388 0.604546 0.084997 0.121 Uiso calc 1 . .
    C C4 -0.0122(11) 0.7376(9) 0.0585(3) 0.1030(19) Uani d 1 . .
    H H4 -0.049909 0.745192 0.007649 0.124 Uiso calc 1 . .
    C C5 0.1822(10) 0.8090(10) 0.0887(3) 0.122(3) Uani d 1 . .
    H H5 0.278723 0.865814 0.057892 0.147 Uiso calc 1 . .
    C C6 0.2409(9) 0.7997(8) 0.1637(3) 0.0979(19) Uani d 1 . .
    H H6 0.373978 0.853592 0.182809 0.117 Uiso calc 1 . .
    C C7 0.3620(6) 0.8019(6) 0.3177(2) 0.0608(11) Uani d 1 . .
    H H7A 0.332558 0.927034 0.320838 0.073 Uiso calc 1 . .
    H H7B 0.476070 0.788623 0.283301 0.073 Uiso calc 1 . .
    C C8 0.4378(7) 0.7509(6) 0.3946(2) 0.0616(12) Uani d 1 . .
    H H8A 0.484338 0.630572 0.390672 0.074 Uiso calc 1 . .
    H H8B 0.560050 0.832523 0.413731 0.074 Uiso calc 1 . .
    C C9 0.0695(7) 0.6398(6) 0.4170(2) 0.0599(11) Uani d 1 . .
    H H9A -0.045974 0.649597 0.451027 0.072 Uiso calc 1 . .
    H H9B 0.103679 0.515781 0.413417 0.072 Uiso calc 1 . .
    C C10 -0.0033(6) 0.6933(6) 0.3403(2) 0.0558(11) Uani d 1 . .
    H H10A -0.124568 0.611513 0.320378 0.067 Uiso calc 1 . .
    H H10B -0.051786 0.812879 0.345074 0.067 Uiso calc 1 . .
    F F1 0.5316(7) 0.7684(6) 0.94599(18) 0.1434(15) Uani d 1 . .
    O O1 0.1448(6) 0.8383(6) 0.6190(2) 0.1136(14) Uani d 1 . .
    O O2 0.4185(6) 0.6849(4) 0.59104(18) 0.0761(10) Uani d 1 . .
    C C11 0.3677(6) 0.7628(5) 0.7197(2) 0.0519(10) Uani d 1 . .
    C C12 0.5515(7) 0.6900(6) 0.7457(2) 0.0605(11) Uani d 1 . .
    H H12 0.639144 0.638731 0.711219 0.073 Uiso calc 1 . .
    C C13 0.6074(8) 0.6918(7) 0.8214(3) 0.0777(14) Uani d 1 . .
    H H13 0.731513 0.642435 0.838182 0.093 Uiso calc 1 . .
    C C14 0.4782(10) 0.7668(8) 0.8711(3) 0.0885(16) Uani d 1 . .
    C C15 0.2959(10) 0.8423(8) 0.8486(3) 0.0890(16) Uani d 1 . .
    H H15 0.210580 0.894321 0.883627 0.107 Uiso calc 1 . .
    C C16 0.2416(7) 0.8393(6) 0.7725(3) 0.0723(13) Uani d 1 . .
    H H16 0.117563 0.889726 0.756336 0.087 Uiso calc 1 . .
    C C17 0.3049(7) 0.7617(6) 0.6375(3) 0.0609(12) Uani d 1 . .
    O O3 0.7825(5) 0.8718(5) 0.5423(2) 0.0747(10) Uani d 1 . .
    H H31 0.898(5) 0.857(8) 0.565(3) 0.112 Uiso d 1 . .
    H H32 0.674(6) 0.829(8) 0.562(3) 0.112 Uiso d 1 . .
loop_
    _atom_site_aniso_label
    _atom_site_aniso_U_11
    _atom_site_aniso_U_22
    _atom_site_aniso_U_33
    _atom_site_aniso_U_12
    _atom_site_aniso_U_13
    _atom_site_aniso_U_23
    N1 0.0464(19) 0.0462(19) 0.053(2) -0.0029(14) 0.0061(15) 0.0075(14)
    N2 0.072(2) 0.048(2) 0.055(2) 0.0064(18) -0.0066(19) 0.0061(17)
    C1 0.058(3) 0.048(2) 0.048(3) 0.0003(19) 0.005(2) 0.0056(18)
    C2 0.079(3) 0.094(4) 0.060(3) -0.022(3) -0.005(3) 0.017(3)
    C3 0.104(4) 0.118(5) 0.070(4) -0.036(4) -0.021(3) 0.017(3)
    C4 0.129(5) 0.120(5) 0.056(3) -0.015(4) -0.006(3) 0.014(3)
    C5 0.116(5) 0.185(7) 0.059(4) -0.045(5) 0.008(3) 0.029(4)
    C6 0.088(4) 0.141(5) 0.058(3) -0.039(4) 0.003(3) 0.020(3)
    C7 0.049(2) 0.072(3) 0.059(3) -0.009(2) 0.004(2) 0.009(2)
    C8 0.053(3) 0.065(3) 0.065(3) 0.000(2) -0.002(2) 0.003(2)
    C9 0.064(3) 0.056(3) 0.058(3) -0.008(2) 0.005(2) 0.007(2)
    C10 0.049(2) 0.058(3) 0.060(3) -0.0019(19) 0.006(2) 0.006(2)
    F1 0.180(4) 0.187(4) 0.060(2) 0.003(3) -0.002(2) 0.004(2)
    O1 0.090(3) 0.140(4) 0.114(3) 0.037(3) -0.027(2) 0.029(3)
    O2 0.097(2) 0.069(2) 0.061(2) 0.0018(18) -0.0046(18) 0.0101(16)
    C11 0.049(2) 0.041(2) 0.066(3) -0.0054(18) 0.007(2) 0.0126(19)
    C12 0.062(3) 0.056(3) 0.062(3) 0.004(2) -0.001(2) 0.006(2)
    C13 0.082(3) 0.083(4) 0.067(3) 0.009(3) -0.009(3) 0.010(3)
    C14 0.105(4) 0.098(4) 0.059(3) -0.005(3) -0.002(3) 0.004(3)
    C15 0.097(4) 0.093(4) 0.079(4) 0.004(3) 0.031(3) 0.001(3)
    C16 0.057(3) 0.066(3) 0.096(4) 0.002(2) 0.012(3) 0.018(3)
    C17 0.056(3) 0.049(3) 0.076(3) -0.012(2) -0.009(2) 0.020(2)
    O3 0.071(2) 0.065(2) 0.088(3) 0.0124(18) -0.0088(18) 0.0039(17)
_geom_special_details
;
 All esds (except the esd in the dihedral angle between two l.s. planes)
 are estimated using the full covariance matrix.  The cell esds are taken
 into account individually in the estimation of esds in distances, angles
 and torsion angles; correlations between esds in cell parameters are only
 used when they are defined by crystal symmetry.  An approximate (isotropic)
 treatment of cell esds is used for estimating esds involving l.s. planes.
;
loop_
    _geom_bond_atom_site_label_1
    _geom_bond_atom_site_label_2
    _geom_bond_site_symmetry_2
    _geom_bond_distance
    _geom_bond_publ_flag
    N1 C1 . 1.408(5) ?
    N1 C10 . 1.456(5) ?
    N1 C7 . 1.468(5) ?
    N2 C8 . 1.475(5) ?
    N2 C9 . 1.495(5) ?
    N2 H21 . 0.904(19) ?
    N2 H22 . 0.881(19) ?
    C1 C2 . 1.381(6) ?
    C1 C6 . 1.389(6) ?
    C2 C3 . 1.377(6) ?
    C2 H2 . 0.9300 ?
    C3 C4 . 1.361(8) ?
    C3 H3 . 0.9300 ?
    C4 C5 . 1.355(8) ?
    C4 H4 . 0.9300 ?
    C5 C6 . 1.375(7) ?
    C5 H5 . 0.9300 ?
    C6 H6 . 0.9300 ?
    C7 C8 . 1.509(5) ?
    C7 H7A . 0.9700 ?
    C7 H7B . 0.9700 ?
    C8 H8A . 0.9700 ?
    C8 H8B . 0.9700 ?
    C9 C10 . 1.507(5) ?
    C9 H9A . 0.9700 ?
    C9 H9B . 0.9700 ?
    C10 H10A . 0.9700 ?
    C10 H10B . 0.9700 ?
    F1 C14 . 1.358(6) ?
    O1 C17 . 1.235(5) ?
    O2 C17 . 1.261(5) ?
    C11 C12 . 1.382(5) ?
    C11 C16 . 1.386(6) ?
    C11 C17 . 1.496(6) ?
    C12 C13 . 1.375(6) ?
    C12 H12 . 0.9300 ?
    C13 C14 . 1.356(7) ?
    C13 H13 . 0.9300 ?
    C14 C15 . 1.366(7) ?
    C15 C16 . 1.377(7) ?
    C15 H15 . 0.9300 ?
    C16 H16 . 0.9300 ?
    O3 H31 . 0.83(2) ?
    O3 H32 . 0.83(2) ?
loop_
    _geom_angle_atom_site_label_1
    _geom_angle_atom_site_label_2
    _geom_angle_atom_site_label_3
    _geom_angle_site_symmetry_1
    _geom_angle_site_symmetry_3
    _geom_angle
    _geom_angle_publ_flag
    C1 N1 C10 . . 116.2(3) ?
    C1 N1 C7 . . 115.9(3) ?
    C10 N1 C7 . . 111.5(3) ?
    C8 N2 C9 . . 110.3(3) ?
    C8 N2 H21 . . 107(3) ?
    C9 N2 H21 . . 117(3) ?
    C8 N2 H22 . . 111(3) ?
    C9 N2 H22 . . 106(3) ?
    H21 N2 H22 . . 105(4) ?
    C2 C1 C6 . . 115.5(4) ?
    C2 C1 N1 . . 122.4(4) ?
    C6 C1 N1 . . 122.2(4) ?
    C3 C2 C1 . . 122.7(5) ?
    C3 C2 H2 . . 118.7 ?
    C1 C2 H2 . . 118.7 ?
    C4 C3 C2 . . 120.5(5) ?
    C4 C3 H3 . . 119.8 ?
    C2 C3 H3 . . 119.8 ?
    C5 C4 C3 . . 118.2(5) ?
    C5 C4 H4 . . 120.9 ?
    C3 C4 H4 . . 120.9 ?
    C4 C5 C6 . . 121.8(5) ?
    C4 C5 H5 . . 119.1 ?
    C6 C5 H5 . . 119.1 ?
    C5 C6 C1 . . 121.3(5) ?
    C5 C6 H6 . . 119.4 ?
    C1 C6 H6 . . 119.4 ?
    N1 C7 C8 . . 112.4(3) ?
    N1 C7 H7A . . 109.1 ?
    C8 C7 H7A . . 109.1 ?
    N1 C7 H7B . . 109.1 ?
    C8 C7 H7B . . 109.1 ?
    H7A C7 H7B . . 107.9 ?
    N2 C8 C7 . . 110.8(3) ?
    N2 C8 H8A . . 109.5 ?
    C7 C8 H8A . . 109.5 ?
    N2 C8 H8B . . 109.5 ?
    C7 C8 H8B . . 109.5 ?
    H8A C8 H8B . . 108.1 ?
    N2 C9 C10 . . 110.4(3) ?
    N2 C9 H9A . . 109.6 ?
    C10 C9 H9A . . 109.6 ?
    N2 C9 H9B . . 109.6 ?
    C10 C9 H9B . . 109.6 ?
    H9A C9 H9B . . 108.1 ?
    N1 C10 C9 . . 112.3(3) ?
    N1 C10 H10A . . 109.1 ?
    C9 C10 H10A . . 109.1 ?
    N1 C10 H10B . . 109.1 ?
    C9 C10 H10B . . 109.1 ?
    H10A C10 H10B . . 107.9 ?
    C12 C11 C16 . . 117.8(4) ?
    C12 C11 C17 . . 121.9(4) ?
    C16 C11 C17 . . 120.2(4) ?
    C13 C12 C11 . . 121.4(4) ?
    C13 C12 H12 . . 119.3 ?
    C11 C12 H12 . . 119.3 ?
    C14 C13 C12 . . 118.8(5) ?
    C14 C13 H13 . . 120.6 ?
    C12 C13 H13 . . 120.6 ?
    C13 C14 F1 . . 119.2(6) ?
    C13 C14 C15 . . 122.3(5) ?
    F1 C14 C15 . . 118.5(6) ?
    C14 C15 C16 . . 118.3(5) ?
    C14 C15 H15 . . 120.9 ?
    C16 C15 H15 . . 120.9 ?
    C15 C16 C11 . . 121.4(5) ?
    C15 C16 H16 . . 119.3 ?
    C11 C16 H16 . . 119.3 ?
    O1 C17 O2 . . 123.6(5) ?
    O1 C17 C11 . . 117.7(5) ?
    O2 C17 C11 . . 118.7(4) ?
    H31 O3 H32 . . 115(6) ?
loop_
    _geom_torsion_atom_site_label_1
    _geom_torsion_atom_site_label_2
    _geom_torsion_atom_site_label_3
    _geom_torsion_atom_site_label_4
    _geom_torsion_site_symmetry_1
    _geom_torsion_site_symmetry_2
    _geom_torsion_site_symmetry_3
    _geom_torsion_site_symmetry_4
    _geom_torsion
    _geom_torsion_publ_flag
    C10 N1 C1 C2 . . . . -33.4(6) ?
    C7 N1 C1 C2 . . . . -167.2(4) ?
    C10 N1 C1 C6 . . . . 146.6(5) ?
    C7 N1 C1 C6 . . . . 12.8(6) ?
    C6 C1 C2 C3 . . . . 3.5(8) ?
    N1 C1 C2 C3 . . . . -176.4(5) ?
    C1 C2 C3 C4 . . . . -1.9(9) ?
    C2 C3 C4 C5 . . . . 0.0(10) ?
    C3 C4 C5 C6 . . . . -0.2(11) ?
    C4 C5 C6 C1 . . . . 2.1(11) ?
    C2 C1 C6 C5 . . . . -3.6(8) ?
    N1 C1 C6 C5 . . . . 176.4(6) ?
    C1 N1 C7 C8 . . . . -170.5(3) ?
    C10 N1 C7 C8 . . . . 53.5(5) ?
    C9 N2 C8 C7 . . . . 56.3(4) ?
    N1 C7 C8 N2 . . . . -55.1(5) ?
    C8 N2 C9 C10 . . . . -56.6(4) ?
    C1 N1 C10 C9 . . . . 170.1(3) ?
    C7 N1 C10 C9 . . . . -54.1(4) ?
    N2 C9 C10 N1 . . . . 55.9(4) ?
    C16 C11 C12 C13 . . . . 0.5(6) ?
    C17 C11 C12 C13 . . . . -180.0(4) ?
    C11 C12 C13 C14 . . . . 0.0(7) ?
    C12 C13 C14 F1 . . . . 179.7(4) ?
    C12 C13 C14 C15 . . . . -0.7(8) ?
    C13 C14 C15 C16 . . . . 0.8(9) ?
    F1 C14 C15 C16 . . . . -179.6(4) ?
    C14 C15 C16 C11 . . . . -0.3(8) ?
    C12 C11 C16 C15 . . . . -0.4(6) ?
    C17 C11 C16 C15 . . . . -179.9(4) ?
    C12 C11 C17 O1 . . . . -176.1(4) ?
    C16 C11 C17 O1 . . . . 3.4(6) ?
    C12 C11 C17 O2 . . . . 3.2(6) ?
    C16 C11 C17 O2 . . . . -177.3(4) ?
loop_
    _geom_hbond_atom_site_label_D
    _geom_hbond_atom_site_label_H
    _geom_hbond_atom_site_label_A
    _geom_hbond_site_symmetry_A
    _geom_hbond_distance_DH
    _geom_hbond_distance_HA
    _geom_hbond_distance_DA
    _geom_hbond_angle_DHA
    _geom_hbond_publ_flag
    N2 H21 O1 . 0.904(19) 2.65(4) 3.215(6) 122(3) yes
    N2 H21 O2 . 0.904(19) 1.89(2) 2.791(5) 175(4) yes
    N2 H22 O3 2_676 0.881(19) 1.96(2) 2.812(5) 163(4) yes
    C8 H8A O2 2_666 0.97 2.53 3.481(6) 167.8 yes
    C8 H8B O3 . 0.97 2.60 3.341(5) 133.0 yes
    C9 H9A O3 1_455 0.97 2.59 3.416(6) 143.2 yes
    O3 H31 O1 1_655 0.83(2) 1.79(2) 2.619(5) 176(6) yes
    O3 H32 O2 . 0.83(2) 1.96(2) 2.773(5) 167(6) yes
_shelx_space_group_comment
;
The symmetry employed for this shelxl refinement is uniquely defined
by the following loop, which should always be used as a source of
symmetry information in preference to the above space-group names.
They are only intended as comments.
;
_shelx_estimated_absorpt_T_min     0.959
_shelx_estimated_absorpt_T_max     0.985
_shelx_hkl_file
;
   0   0  -3 1099.20 24.4859   0
   0   0   4 22362.2 110.854   4
   0   0  -4 22622.0 117.662   0
   0   0   5 3510.85 53.9259   4
   0   0  -5 3645.15 55.5867   0
   0   0  -6 9446.54 96.7007   0
   0   0   6 9213.11 88.6397   4
   0   0   7 1083.11 40.9773   4
   0   0  -7 1300.85 44.0324   0
   0   0  -8 9023.74 111.243   0
   0   0   8 9186.46 101.431   4
   0   0   9 3530.58 71.5579   4
   0   0  -9 3758.75 79.7736   0
   0   0  10 417.351 38.3146   4
   0   0 -10 441.216 39.9749   0
   0   0  11 28.9445 30.4132   4
   0   0 -11 13.8302 30.9810   0
   0   0  12 55.5755 33.8627   4
   0   0 -12 123.596 34.8070   0
   0   0 -13-0.42204 36.5390   0
   0   0  13 60.6692 36.9154   4
   0   0  14 135.142 36.8724   4
   0   0 -14 30.1676 40.0559   0
   0   0 -15 148.921 48.9767   0
   0   0 -16 96.9185 41.7732   0
   0   0 -17 224.949 49.0921   0
   0   0 -18 315.277 57.9676   0
   0   0 -19-0.47790 51.1517   0
   0   0 -20 184.702 56.7361   0
   0   0 -21 74.0370 57.0251   0
   0   0 -22 91.2292 66.9822   0
   0   1 -22-38.2119 70.5490   0
   0   1 -21 82.3733 65.7898   0
   0   1 -20-40.8931 61.5095   0
   0   1 -19-15.6833 51.4646   0
   0   1 -18 53.7534 53.8216   0
   0   1 -17-101.944 45.9630   0
   0   1 -16-81.8955 39.6059   0
   0  -1  15 249.418 40.0058   4
   0   1 -15 186.325 55.3592   0
   0   1 -14 562.344 58.1027   0
   0  -1  14 447.754 47.0681   4
   0   1 -13 292.543 47.6330   0
   0  -1  13 216.553 36.8033   4
   0  -1  12 2100.93 65.3134   4
   0   1 -12 2107.04 75.3764   0
   0  -1  11 12.8745 32.7563   4
   0   1 -11 30.3527 29.9709   0
   0   1 -10 3923.77 85.5251   0
   0  -1  10 3938.16 81.0516   4
   0  -1   9 16237.2 145.810   4
   0   1  -9 16497.6 158.643   0
   0  -1   8 6931.22 93.7818   4
   0   1  -8 6686.11 96.4210   0
   0  -1   7 10473.3 107.588   4
   0   1  -7 9806.59 108.410   0
   0   1  -6 4292.61 67.2050   0
   0  -1   6 4652.59 71.0332   4
   0  -1   5 98.9384 27.2604   4
   0   1  -5 115.352 19.8523   0
   0   1  -4 2151.94 41.7277   0
   0  -1   4 2312.39 49.6087   4
   0   1  -3 1386.51 32.0364   0
   0  -1   3 1320.30 34.8787   4
   0  -1   2 1822.70 36.3742   4
   0  -1   2 1956.24 35.2248   0
   0  -1   1 748.281 22.6977   0
   0  -1  -1 9.65019 15.7245   0
   0  -1  -2 1917.26 34.5317   0
   0  -1  -3 66.4260 16.7861   0
   0  -1  -4 3761.23 54.1450   0
   0   1   5 2154.10 41.1982   4
   0  -1  -5 2377.00 47.2603   0
   0  -1  -6 209.220 17.9109   1
   0  -1  -6 219.427 23.7357   0
   0   1   6 191.614 26.2101   4
   0  -1  -7 3028.33 61.9264   0
   0   1   7 2897.54 56.9099   4
   0  -1  -7 2888.50 42.5180   1
   0   1   8 2158.96 57.5063   4
   0  -1  -8 2314.01 58.0118   0
   0  -1  -8 2020.12 36.1940   1
   0  -1  -9 8720.54 116.516   0
   0  -1  -9 8409.27 73.6008   1
   0   1   9 8612.94 106.190   4
   0  -1 -10 484.337 40.0517   0
   0   1  10 537.436 41.4213   4
   0   1  11 136.351 38.1086   4
   0  -1 -11 235.408 35.6908   0
   0   1  12 41.7993 37.9633   4
   0  -1 -12 31.2005 35.5579   0
   0   1  13 3092.76 85.7649   4
   0  -1 -13 2888.92 88.0387   0
   0  -1 -14 459.607 52.4481   0
   0  -1 -15 93.7059 40.9509   0
   0  -1 -16 172.729 44.8349   0
   0  -1 -17 740.715 64.5315   0
   0  -1 -18 23.7727 41.8417   0
   0  -1 -19 28.6117 45.8421   0
   0  -1 -20 106.816 53.4293   0
   0  -1 -21 182.545 60.6307   0
   0  -1 -22 149.455 62.9951   0
   0   2 -22-58.9500 74.8519   0
   0   2 -21 0.33158 70.7820   0
   0   2 -20 18.0433 67.6197   0
   0   2 -19-159.612 62.2076   0
   0   2 -18 169.658 60.3518   0
   0   2 -17 422.134 62.5975   0
   0   2 -16-12.0273 44.4483   0
   0   2 -15 21.1411 43.7763   0
   0  -2  15 24.4112 41.2197   4
   0   2 -14 42.3003 47.8363   0
   0  -2  14-1.79118 39.2190   4
   0  -2  13 1147.91 61.5052   4
   0   2 -13 1093.43 65.8621   0
   0   2 -12 384.313 48.5997   0
   0  -2  12 378.304 47.7922   4
   0   2 -11 530.983 48.7349   0
   0  -2  11 571.387 46.3760   4
   0  -2  10 315.317 42.3386   4
   0   2 -10 314.446 38.8805   0
   0   2  -9 6304.85 110.785   0
   0   2  -9 6276.22 61.4155   2
   0  -2   9 6518.67 108.765   4
   0   2  -8 81.3754 16.0273   2
   0  -2   8 101.529 34.4019   4
   0   2  -8 95.5725 32.9105   0
   0   2  -7 27.5615 23.8345   0
   0  -2   7 41.9461 31.5502   4
   0  -2   6 1804.83 56.7941   4
   0   2  -6 1908.30 55.0233   0
   0   2  -5 27.6857 22.1066   0
   0  -2   5 32.8356 27.6983   4
   0   2  -4 230.627 25.8526   0
   0  -2   3 587.499 33.9647   0
   0  -2   2 1225.00 42.5710   0
   0  -2   1 38452.1 208.377   0
   0  -2   0 375042. 2202.12   0
   0  -2  -1 13155.7 110.135   0
   0  -2  -2 3835.42 64.7481   0
   0  -2  -3 10574.1 103.311   0
   0  -2  -4 10792.4 107.530   0
   0  -2  -5 1093.26 40.3305   0
   0  -2  -6 2336.39 56.6078   0
   0  -2  -7 291.184 30.5151   0
   0  -2  -8 4708.59 85.5567   0
   0  -2  -9 448.407 29.3462   1
   0   2   9 444.571 41.6042   4
   0  -2  -9 478.142 41.7446   0
   0  -2 -10 386.069 39.5746   0
   0   2  10 389.937 45.3787   4
   0  -2 -11 208.386 38.7903   0
   0   2  11 325.074 48.1645   4
   0   2  12 171.618 49.6485   4
   0  -2 -12 163.860 44.3846   0
   0  -2 -13 1175.28 66.6443   0
   0  -2 -14 9.56787 49.6470   0
   0  -2 -15 306.610 55.2076   0
   0  -2 -16-28.9438 55.3398   0
   0  -2 -17-117.322 54.0261   0
   0  -2 -18 264.274 57.7481   0
   0  -2 -19-124.298 54.8681   0
   0  -2 -20-46.8666 56.4788   0
   0  -2 -21-48.2870 66.3669   0
   0   3 -21 526.777 87.7254   0
   0   3 -20-12.3758 76.7096   0
   0   3 -19 39.9855 64.8258   0
   0   3 -18 60.4949 54.5594   0
   0   3 -17-53.1706 55.6158   0
   0   3 -16 210.457 53.2372   0
   0  -3  16 130.230 47.7258   4
   0  -3  15-28.8906 45.4752   4
   0   3 -15 87.4661 52.8565   0
   0  -3  14 657.924 63.3898   4
   0   3 -14 685.602 64.9828   0
   0   3 -13 3341.12 108.477   0
   0  -3  13 2785.89 96.1002   4
   0  -3  12 39.5258 41.2602   4
   0   3 -12 168.256 48.0094   0
   0   3 -11-21.7772 40.5679   0
   0  -3  11 23.4921 43.8178   4
   0  -3  10 2613.75 82.4548   4
   0   3 -10 2575.61 85.9053   0
   0   3  -9 586.502 48.4074   0
   0  -3   9 616.445 52.5980   4
   0   3  -8 3761.09 91.4358   0
   0   3  -7 4525.05 95.0237   0
   0   3  -6 2607.35 70.0648   0
   0  -3   5 3266.18 76.6451   0
   0  -3   4 613.263 42.5075   0
   0  -3   3 729.381 43.7412   0
   0  -3   2 7139.11 102.257   0
   0  -3   1-7.35478 28.0511   0
   0  -3   0 218.074 31.4808   0
   0  -3  -1 17.1949 30.5908   0
   0  -3  -2 278.895 32.4633   0
   0  -3  -3 14.1450 25.9214   0
   0  -3  -4 2325.76 61.7142   0
   0  -3  -5 29.3540 28.5549   0
   0  -3  -6-5.02392 28.7831   0
   0  -3  -7 387.378 37.3556   0
   0  -3  -8 546.978 41.4894   0
   0  -3  -9 46.5380 30.1623   0
   0  -3 -10 1326.10 59.7573   0
   0  -3 -11 47.4446 34.7306   0
   0   3  11-18.4196 50.9104   4
   0  -3 -12 1193.24 62.4250   0
   0  -3 -13 1390.24 70.7799   0
   0  -3 -14 451.539 56.2554   0
   0  -3 -15 57.2560 46.1139   0
   0  -3 -16 590.542 61.5376   0
   0  -3 -17 759.279 68.1403   0
   0  -3 -18-106.254 46.7420   0
   0  -3 -19-2.61942 49.4661   0
   0  -3 -20-84.0594 58.5201   0
   0   4 -20 194.484 83.3309   0
   0   4 -19-3.80821 71.1140   0
   0   4 -18 101.513 68.8460   0
   0   4 -17 89.3489 55.7877   0
   0   4 -16-30.1599 59.0288   0
   0   4 -15 70.6479 55.1895   0
   0   4 -14 617.815 71.3476   0
   0   4 -13 1272.47 88.9117   0
   0   4 -12 906.864 75.2666   0
   0   4 -11 599.751 59.9560   0
   0   4 -10 233.951 49.6716   0
   0   4  -9 1461.78 71.6379   0
   0   4  -8 319.993 47.3742   0
   0   4  -7 229.063 42.5428   0
   0  -4   6 141.554 40.9794   0
   0  -4   5 196.108 43.0455   0
   0  -4   4 511.693 50.9391   0
   0  -4   3 4820.80 104.446   0
   0  -4   2 39.8506 43.4635   0
   0  -4   1 279.229 47.6299   0
   0  -4   0 669.163 52.2056   0
   0  -4  -1 2128.68 71.2537   0
   0  -4  -2-12.1177 38.3493   0
   0  -4  -3 1564.96 59.9554   0
   0  -4  -4 794.467 44.1953   0
   0  -4  -5 308.923 34.7010   0
   0  -4  -6 0.62266 28.2865   0
   0  -4  -7 50.7144 31.6949   0
   0  -4  -8 195.445 38.0478   0
   0  -4  -9-35.9722 33.7062   0
   0  -4 -10 23.6665 33.3974   0
   0  -4 -11 35.8928 49.9425   0
   0  -4 -12 303.893 48.5686   0
   0  -4 -13 1402.02 74.7009   0
   0  -4 -14 112.227 46.6612   0
   0  -4 -15 535.012 61.6939   0
   0  -4 -16-1.24566 50.6554   0
   0  -4 -17 166.360 49.5426   0
   0  -4 -18 119.042 51.8474   0
   0  -4 -19-5.61352 58.6196   0
   0   5 -19 119.575 83.2319   0
   0   5 -18-204.332 70.1433   0
   0   5 -17-1.57387 67.3816   0
   0   5 -16 188.798 69.8646   0
   0   5 -15-85.0876 64.3390   0
   0   5 -14 210.640 64.1829   0
   0   5 -13 160.717 60.4715   0
   0   5 -12 730.908 70.0968   0
   0   5 -11-29.6320 48.2351   0
   0   5 -10 112.136 51.3760   0
   0   5  -9 68.0816 46.0922   0
   0   5  -8 164.788 49.1986   0
   0  -5   7 27.3944 44.4655   0
   0  -5   6 11.9682 44.9913   0
   0  -5   5 2085.04 87.9985   0
   0  -5   4 681.929 61.6698   0
   0  -5   3 101.822 49.0751   0
   0  -5   2 1114.68 68.7129   0
   0  -5   1 287.861 56.8845   0
   0  -5   0 1113.35 70.4959   0
   0  -5  -1 560.855 56.2581   0
   0  -5  -2-4.05269 45.1569   0
   0  -5  -3 297.918 48.5635   0
   0  -5  -4 3915.47 94.1972   0
   0  -5  -5 227.707 39.8874   0
   0  -5  -6 261.096 38.1222   0
   0  -5  -7 24.4428 28.1813   0
   0  -5  -8 47.8261 33.4954   0
   0  -5  -9 46.6297 35.2983   0
   0  -5 -10 23.7463 35.3548   0
   0  -5 -11 39.7648 40.0621   0
   0  -5 -12 206.859 45.9799   0
   0  -5 -13 8.12863 41.8775   0
   0  -5 -14 100.157 48.6066   0
   0  -5 -15 189.717 49.3142   0
   0  -5 -16 403.292 64.3940   0
   0  -5 -17 150.108 53.0829   0
   0  -5 -18-49.4629 57.2482   0
   0   6 -17 79.8236 73.4792   0
   0   6 -16-17.2692 64.6681   0
   0   6 -15 138.249 73.2568   0
   0   6 -14 154.433 64.2537   0
   0   6 -13 686.057 76.8343   0
   0   6 -12 658.152 71.9453   0
   0   6 -11-5.98257 56.3535   0
   0   6 -10 83.5116 54.6869   0
   0   6  -9 20.1595 54.5783   0
   0   6  -8 56.5355 47.5738   0
   0  -6   7-38.8173 51.6042   0
   0  -6   6 71.4753 55.1631   0
   0  -6   5-58.2321 53.4375   0
   0  -6   4 988.060 80.5277   0
   0  -6   3 1246.80 86.4300   0
   0  -6   2 168.603 65.0450   0
   0  -6   1-31.4036 59.7305   0
   0  -6   0 260.460 63.8391   0
   0  -6  -1 160.162 57.4384   0
   0  -6  -2 706.190 63.3638   0
   0  -6  -3 200.493 54.7234   0
   0  -6  -4 1109.49 68.8708   0
   0  -6  -5 171.028 47.2287   0
   0  -6  -6 37.2621 37.9235   0
   0  -6  -7 73.3054 37.3599   0
   0  -6  -8 26.3462 36.5866   0
   0  -6  -9 16.9444 34.1298   0
   0  -6 -10 35.9330 37.0072   0
   0  -6 -11 134.423 41.2463   0
   0  -6 -12 164.761 44.2240   0
   0  -6 -13 100.172 38.8102   0
   0  -6 -14 8.39195 47.6810   0
   0  -6 -15 194.808 49.5741   0
   0  -6 -16 90.0847 48.3869   0
   0   7 -15-133.217 74.3763   0
   0   7 -14-73.4412 63.1141   0
   0   7 -13 259.045 66.1894   0
   0   7 -12 164.822 62.4527   0
   0   7 -11 108.052 62.8666   0
   0   7 -10-141.186 61.6719   0
   0   7  -9 14.0542 60.7437   0
   0  -7   8 137.099 54.6555   0
   0  -7   7 409.512 72.3913   0
   0  -7   6 213.374 67.4852   0
   0  -7   5 301.914 72.5763   0
   0  -7   4 304.735 71.1686   0
   0  -7   3 15.5390 62.6391   0
   0  -7   2 63.1458 58.6018   0
   0  -7   1 38.2279 60.6117   0
   0  -7   0 22.0989 62.7334   0
   0  -7  -1 84.5934 56.3210   0
   0  -7  -2 99.2941 51.5745   0
   0  -7  -3 260.691 53.6484   0
   0  -7  -4 1254.27 75.6906   0
   0  -7  -5 92.6732 49.6609   0
   0  -7  -6 126.522 45.5340   0
   0  -7  -7-4.26187 44.4865   0
   0  -7  -8-124.166 37.3236   0
   0  -7  -9-52.4830 39.4553   0
   0  -7 -10-10.5668 42.8483   0
   0  -7 -11 9.04493 40.8007   0
   0  -7 -12-40.8639 40.2937   0
   0  -7 -13-61.1112 43.0027   0
   0   8 -12 221.584 74.1330   0
   0   8 -11-21.7926 79.8550   0
   0   8 -10-131.944 64.9132   0
   0   8  -9 62.2633 74.2298   0
   0  -8   8 35.1550 69.9584   0
   0  -8   7-45.6433 70.9589   0
   0  -8   6 136.863 73.7586   0
   0  -8   5 18.2793 68.9417   0
   0  -8   4 137.522 74.2690   0
   0  -8   3 24.8403 67.1666   0
   0  -8   2 366.950 75.6022   0
   0  -8   1 139.881 68.5003   0
   0  -8   0 28.6337 65.3179   0
   0  -8  -1 27.5525 67.1860   0
   0  -8  -2 243.755 67.7801   0
   0  -8  -3 177.658 58.1019   0
   0  -8  -4 2.20909 48.6090   0
   0  -8  -5-27.7990 49.3442   0
   0  -8  -6 125.143 50.1592   0
   0  -8  -7-82.2136 47.8160   0
   0  -8  -8 24.8065 42.5720   0
   0  -8  -9-23.0354 43.9021   0
   0  -8 -10 0.20088 46.7460   0
   0  -9   7-2.72016 76.9815   0
   0  -9   6 216.334 79.9138   0
   0  -9   5 101.442 76.5063   0
   0  -9   4 66.4263 75.7314   0
   0  -9   3 73.5869 77.4824   0
   0  -9   2 32.4919 76.9970   0
   0  -9   1 85.7464 65.6130   0
   0  -9   0 31.8544 70.2709   0
   0  -9  -1 137.351 66.3354   0
   0  -9  -2 37.3042 65.9856   0
   0  -9  -3 12.8498 60.7576   0
   0  -9  -4 155.324 61.8674   0
   1  -9  -6 87.9004 59.5876   0
   1  -9  -5 53.7347 63.8844   0
   1  -9  -4-30.1621 65.6484   0
   1  -9  -3 89.5032 65.1578   0
   1  -9  -2-50.5080 66.9137   0
   1  -9  -1-136.560 69.1311   0
   1  -9   0 7.13795 70.9985   0
   1  -9   1 73.1129 68.6024   0
   1  -9   2 71.5540 73.2896   0
   1  -9   3-106.322 74.7489   0
   1  -9   4 98.4701 76.4315   0
   1  -9   5 298.946 77.8160   0
   1  -9   6 49.0291 74.1643   0
   1  -9   7 158.895 77.3244   0
   1  -8 -11 51.3048 48.0384   0
   1  -8 -10-20.8313 46.9546   0
   1  -8  -9 51.7030 48.8712   0
   1  -8  -8 208.419 48.0809   0
   1  -8  -7 182.987 54.1778   0
   1  -8  -6 56.1863 47.5786   0
   1  -8  -5 84.2918 48.3749   0
   1  -8  -4 89.6199 60.9414   0
   1  -8  -3 168.663 64.2338   0
   1  -8  -2 51.7442 62.1185   0
   1  -8  -1 455.632 79.6884   0
   1  -8   0-2.12627 62.9123   0
   1  -8   1-10.1739 67.6788   0
   1  -8   2 59.8364 68.0894   0
   1  -8   3 174.967 70.3343   0
   1  -8   4 143.327 63.0528   0
   1  -8   5 55.2172 57.3709   0
   1  -8   6 11.1973 54.5027   0
   1  -8   7 79.1694 57.4816   0
  -1   8  -8 65.1346 56.7546   0
  -1   8  -9-20.1706 55.6672   0
  -1   8 -10 167.838 64.7190   0
  -1   8 -11 105.236 64.2849   0
  -1   8 -12 91.2460 74.3397   0
   1  -7 -14-68.2865 43.5575   0
   1  -7 -13-27.2922 41.8187   0
   1  -7 -12-110.328 38.5437   0
   1  -7 -11 113.444 46.8518   0
   1  -7 -10 64.4357 37.2855   0
   1  -7  -9-31.3564 35.7292   0
   1  -7  -8-71.7837 41.3979   0
   1  -7  -7 79.9982 47.0281   0
   1  -7  -6 12.9358 59.7538   0
   1  -7  -5 28.6307 48.1851   0
   1  -7  -4 34.5586 50.2054   0
   1  -7  -3-39.5445 51.5913   0
   1  -7  -2 195.559 63.8114   0
   1  -7  -1 105.990 65.6512   0
   1  -7   0 112.475 61.8813   0
   1  -7   1 377.062 69.2490   0
   1  -7   2 24.7167 53.7834   0
   1  -7   3 194.662 61.9869   0
   1  -7   4-39.5562 54.9564   0
   1  -7   5 138.309 59.6186   0
   1  -7   6 10.7047 51.4316   0
   1  -7   7 135.537 55.1141   0
  -1   7  -8 47.9024 45.1545   0
  -1   7  -9-94.0123 50.3147   0
  -1   7 -10 27.1714 52.8718   0
  -1   7 -11 46.7958 57.1106   0
  -1   7 -12 426.632 71.9051   0
  -1   7 -13 94.3254 64.2730   0
  -1   7 -14-5.55586 66.1375   0
  -1   7 -15 91.8706 74.6903   0
   1  -6 -16 142.807 49.7124   0
   1  -6 -15 60.4786 46.7664   0
   1  -6 -14-2.26705 44.7770   0
   1  -6 -13-39.1380 39.0004   0
   1  -6 -12 51.0863 41.6998   0
   1  -6 -11 17.0586 36.7408   0
   1  -6 -10 11.4411 40.0382   0
   1  -6  -9-2.15100 38.1271   0
   1  -6  -8 315.745 46.2973   0
   1  -6  -7 16.3693 39.1375   0
   1  -6  -6 105.105 41.1187   0
   1  -6  -5 5.80498 41.5303   0
   1  -6  -4 2.92411 44.4780   0
   1  -6  -3 153.023 47.9981   0
   1  -6  -2 18.4491 50.0064   0
   1  -6  -1 82.3884 55.9315   0
   1  -6   0 68.1169 56.9903   0
   1  -6   1 363.313 65.2102   0
   1  -6   2 320.427 64.3375   0
   1  -6   3 143.867 58.2226   0
   1  -6   4 804.785 72.3203   0
   1  -6   5 185.687 53.2573   0
   1  -6   6 19.9434 49.5951   0
  -1   6  -7-18.3377 46.1800   0
  -1   6  -8 6.03499 46.6569   0
  -1   6  -9 77.7326 55.4007   0
  -1   6 -10 1334.47 85.8425   0
  -1   6 -11 46.9741 59.2615   0
  -1   6 -12 630.819 75.2620   0
  -1   6 -13-43.5606 60.2827   0
  -1   6 -14 242.980 74.3063   0
  -1   6 -15 25.4906 75.0560   0
  -1   6 -16 132.641 66.9403   0
  -1   6 -17 142.278 70.7750   0
   1  -5 -18 181.307 56.2831   0
   1  -5 -17 104.171 51.8386   0
   1  -5 -16-64.5176 45.8197   0
   1  -5 -15 154.976 50.7956   0
   1  -5 -14-0.74052 42.8251   0
   1  -5 -13-13.5806 46.0427   0
   1  -5 -12 490.916 52.8664   0
   1  -5 -11 473.236 55.5211   0
   1  -5 -10 275.357 46.8668   0
   1  -5 -10 282.362 43.2795   1
   1  -5  -9 142.401 37.7287   0
   1  -5  -8 141.514 33.6501   0
   1  -5  -7 55.8343 29.8713   0
   1  -5  -6 180.068 36.3486   0
   1  -5  -5 623.356 48.2557   0
   1  -5  -4 351.712 47.7250   0
   1  -5  -3 27.8515 43.1727   0
   1  -5  -2 89.7994 44.9419   0
   1  -5  -1 3.82509 45.3781   0
   1  -5   0 1898.13 78.8010   0
   1  -5   1 2902.18 89.2583   0
   1  -5   2 643.111 56.8149   0
   1  -5   3 645.705 56.7835   0
   1  -5   4 1799.99 79.3412   0
   1  -5   5 2049.81 84.4869   0
   1  -5   6 935.064 62.7990   0
  -1   5  -7 38.3485 35.8647   0
  -1   5  -8 682.373 57.0473   0
  -1   5  -9 1435.01 73.4917   0
  -1   5 -10 32.2545 49.1266   0
  -1   5 -11 376.510 65.5599   0
  -1   5 -12 1978.23 97.5190   0
  -1   5 -13 185.889 67.6020   0
  -1   5 -14 65.1760 64.5005   0
  -1   5 -15 73.6757 60.7702   0
  -1   5 -16 95.3471 58.2435   0
  -1   5 -17-171.395 67.1540   0
  -1   5 -18 124.313 73.8792   0
  -1   5 -19-258.312 83.7906   0
   1  -4 -20 52.6998 62.0698   0
   1  -4 -19 67.0339 57.0868   0
   1  -4 -18 32.7765 53.1157   0
   1  -4 -17 183.830 52.7805   0
   1  -4 -16 124.157 47.6404   0
   1  -4 -15 110.376 53.1593   0
   1  -4 -14 59.2702 43.1026   0
   1  -4 -13 725.201 65.4630   0
  -1   4  13 838.896 100.237   4
  -1   4  12 257.463 77.8368   4
   1  -4 -12 99.4656 48.4800   0
   1  -4 -11-18.7955 28.6200   1
   1  -4 -11-63.4477 38.9936   0
   1  -4 -10 7.37338 31.4916   1
   1  -4 -10 4.22096 28.8258   0
   1  -4  -9 182.626 36.4854   1
   1  -4  -9 110.789 37.3678   0
   1  -4  -8 24.6384 33.8555   0
   1  -4  -7 1018.25 55.4769   0
   1  -4  -6 3243.19 78.7055   0
   1  -4  -5 1.90292 29.7877   0
   1  -4  -4 1200.23 54.7289   0
   1  -4  -3 643.881 47.4058   0
   1  -4  -3 617.327 24.2006   5
   1  -4  -2 1510.63 68.0451   0
   1  -4  -1 21044.1 191.511   0
   1  -4   0 1052.64 69.7053   0
   1  -4   1 2693.78 86.5830   0
   1  -4   2 84.9422 37.9711   0
   1  -4   3 284.645 41.7206   0
   1  -4   4 1518.66 65.7237   0
   1  -4   5 18.5188 33.4010   0
  -1   4  -6 35.2935 32.1849   0
  -1   4  -7 534.834 48.2833   0
  -1   4  -8 67.3689 38.7508   0
  -1   4  -9 2465.70 85.4991   0
  -1   4 -10 1402.94 73.8786   0
  -1   4 -11 129.662 50.8430   0
  -1   4 -12 656.544 66.3792   0
  -1   4 -13 61.9305 57.0745   0
  -1   4 -14 65.5522 47.1282   0
  -1   4 -15-69.4824 48.9142   0
  -1   4 -16 19.4071 54.1920   0
  -1   4 -17-54.0660 61.2853   0
  -1   4 -18-142.715 66.9038   0
  -1   4 -19 149.618 70.5036   0
  -1   4 -20 2.17426 80.9533   0
   1  -3 -21 65.8305 61.3551   0
   1  -3 -20 44.8419 57.1939   0
   1  -3 -19-48.4760 51.7913   0
   1  -3 -18-69.0267 47.7560   0
   1  -3 -17-8.50089 45.2792   0
   1  -3 -16 92.6579 48.1903   0
   1  -3 -15 128.343 49.9975   0
  -1   3  14 1451.42 98.1161   4
   1  -3 -14 1067.70 68.0191   0
  -1   3  13-20.3998 65.3473   4
   1  -3 -13 35.9385 41.8233   0
  -1   3  12 1544.02 88.6759   4
   1  -3 -12 1319.23 61.8033   0
  -1   3  11 877.893 70.6320   4
   1  -3 -11 787.013 53.3207   0
   1  -3 -11 733.004 40.4643   1
   1  -3 -10-13.0455 26.5176   0
   1  -3 -10-5.72028 26.6727   1
   1  -3  -9 559.861 41.1171   0
   1  -3  -9 543.001 39.7751   1
   1  -3  -8 348.076 37.8965   0
   1  -3  -8 287.071 33.7352   1
   1  -3  -7 579.837 41.9426   1
   1  -3  -7 620.754 44.7202   0
   1  -3  -6 2687.00 69.3164   0
   1  -3  -5 9273.34 121.228   0
   1  -3  -4 1073.19 22.0705   5
   1  -3  -4 1388.84 51.2507   0
   1  -3  -3 5700.83 88.8368   0
   1  -3  -3 5253.18 52.7167   5
   1  -3  -2 3478.30 45.9531   5
   1  -3  -2 3873.00 75.6268   0
   1  -3  -1 2784.33 71.4997   0
   1  -3   0 24104.3 173.098   0
   1  -3   1 847.996 48.9651   0
   1  -3   2 1250.74 51.0479   0
   1  -3   3 7854.84 104.929   0
   1  -3   4 1765.62 55.0252   0
  -1   3  -5 58.1785 27.0356   0
  -1   3  -6 36.1636 32.1443   0
  -1   3  -7 4227.35 92.4644   0
  -1   3  -8 7801.44 125.901   0
  -1   3  -9 1189.30 61.9918   0
  -1   3 -10 49.8563 38.3137   0
  -1   3 -11 11.5531 39.4291   0
  -1   3 -12 700.320 59.2423   0
  -1   3 -13 14.4921 39.1653   0
  -1   3 -14 103.350 42.6705   0
  -1   3 -15 333.082 56.1383   0
  -1   3 -16 125.881 52.3339   0
  -1   3 -17 186.120 49.6795   0
  -1   3 -18 225.802 58.8728   0
  -1   3 -19 28.6212 70.0887   0
  -1   3 -20 148.663 76.9293   0
  -1   3 -21-85.5877 87.5714   0
   1  -2 -21-133.964 66.3699   0
   1  -2 -20-45.8254 58.2594   0
   1  -2 -19-154.314 54.0706   0
   1  -2 -18 71.8836 49.4281   0
   1  -2 -17 295.144 60.6262   0
   1  -2 -16-21.2330 53.0550   0
   1  -2 -15 1184.77 73.0257   0
  -1   2  15 1307.22 85.6667   4
  -1   2  14 68.4646 66.7231   4
   1  -2 -14 65.4215 42.2955   0
  -1   2  13 1098.71 75.6975   4
   1  -2 -13 1071.36 62.0668   0
  -1   2  12 951.817 71.0797   4
   1  -2 -12 984.852 59.2026   0
  -1   2  11 344.466 54.8776   4
   1  -2 -11 233.164 29.5272   1
   1  -2 -11 242.149 39.7897   0
  -1   2  10 20.9960 43.3159   4
   1  -2 -10 1.55000 30.3263   0
   1  -2 -10 39.0899 24.9932   1
  -1   2   9 554.096 50.8801   4
   1  -2  -9 666.858 43.2544   0
   1  -2  -9 575.494 34.0762   1
   1  -2  -8 104.097 21.8753   1
  -1   2   8 132.131 40.7866   4
   1  -2  -8 109.115 28.2953   0
   1  -2  -7 675.037 36.1251   0
   1  -2  -7 668.208 35.9958   1
   1  -2  -6 1605.06 47.7098   1
   1  -2  -6 1621.52 48.1658   0
   1  -2  -5 2713.89 56.2174   0
   1  -2  -5 2341.20 55.1394   1
   1  -2  -4 13812.6 72.4931   5
   1  -2  -4 13899.1 126.674   1
   1  -2  -3 72.8762 11.8377   5
   1  -2  -3 75.7913 26.8152   0
   1  -2  -2 20785.7 128.922   0
   1  -2  -2 19711.5 95.2756   5
   1  -2  -1 98181.8 272.956   0
   1  -2  -1 98426.4 219.672   5
   1  -2   0 208.306 44.6491   0
   1  -2   1 3094.59 51.8615   0
   1  -2   2 2671.63 52.2782   0
  -1   2  -3 1875.09 44.2542   0
   1  -2   3 1807.82 26.9164   3
  -1   2  -4 1297.43 41.3340   0
  -1   2  -5 3757.34 69.9136   0
  -1   2  -6 9818.78 112.599   0
  -1   2  -7 23578.5 185.890   0
  -1   2  -8 32.1671 34.2527   0
  -1   2  -9 9998.77 135.196   0
  -1   2 -10 6.68595 29.3535   0
  -1   2 -11 1617.16 65.7317   0
  -1   2 -12 78.8691 32.4099   0
  -1   2 -13 40.0394 32.2199   0
  -1   2 -14-0.17815 36.3204   0
  -1   2 -15 120.051 47.5639   0
  -1   2 -16 41.4195 43.9815   0
  -1   2 -17 59.9642 50.3178   0
  -1   2 -18 25.2722 56.9918   0
  -1   2 -19-30.4221 64.4461   0
  -1   2 -20 211.432 64.6954   0
  -1   2 -21-142.095 67.7971   0
   1  -1 -22 36.4131 71.1321   0
   1  -1 -21-6.28281 61.9911   0
   1  -1 -20 61.5809 56.1395   0
   1  -1 -19-37.9490 50.9199   0
   1  -1 -18-113.207 45.7161   0
   1  -1 -17-29.3313 41.6677   0
   1  -1 -16 25.3020 36.8177   0
  -1   1  16 73.2311 57.0683   4
  -1   1  15 183.984 67.9628   4
   1  -1 -15 141.130 49.5355   0
  -1   1  14 7370.29 148.503   4
   1  -1 -14 6435.09 132.812   0
   1  -1 -13 449.954 49.3804   0
  -1   1  13 471.418 60.7491   4
   1  -1 -12 819.626 51.5680   0
  -1   1  12 897.829 66.1970   4
  -1   1  11 396.287 47.4563   4
   1  -1 -11 417.806 40.4770   0
   1  -1 -10 550.136 39.1766   0
  -1   1  10 429.246 48.2238   4
  -1   1   9 146.474 41.8447   4
   1  -1  -9 179.503 29.4094   0
  -1   1   8 193.743 37.8268   4
   1  -1  -8 172.315 27.0116   0
   1  -1  -8 152.031 24.7409   1
   1  -1  -7 817.470 35.6216   0
   1  -1  -7 909.207 36.3793   1
  -1   1   7 760.299 44.7604   4
  -1   1   6 145.446 33.2508   4
   1  -1  -6 149.954 22.7772   1
   1  -1  -6 145.285 20.0258   0
   1  -1  -5 6132.55 74.7770   1
   1  -1  -5 6014.71 68.2629   0
  -1   1   5 5768.95 78.6255   4
   1  -1  -4 11205.5 85.3602   0
   1  -1  -4 10807.6 94.5808   1
   1  -1  -3 3017.12 50.1863   1
   1  -1  -3 3188.09 38.7831   5
   1  -1  -3 3356.15 43.5153   0
   1  -1  -2 45558.7 166.796   1
   1  -1  -2 45517.7 122.405   5
   1  -1  -1 63318.9 203.231   1
   1  -1  -1 63882.4 152.511   5
   1  -1   0 107813. 222.649   5
   1  -1   0 107931. 259.833   1
   1  -1   1 17942.1 104.182   1
   1  -1   1 18229.8 97.1906   5
   1  -1   2 1682.31 28.3965   3
   1  -1   2 1674.23 35.2286   1
  -1   1  -2 1510.75 30.4045   0
   1  -1   3 25383.3 117.568   1
  -1   1  -3 24757.0 122.203   0
   1  -1   4 600.105 21.2317   1
  -1   1  -4 614.795 27.2472   0
  -1   1  -5 9566.08 93.0970   0
  -1   1  -6 599.014 31.0031   0
  -1   1  -7 10957.8 116.804   0
  -1   1  -8 867.131 42.5684   0
   1  -1   8 896.226 39.4047   4
  -1   1  -9 1773.44 59.6442   0
   1  -1   9 1787.60 52.0393   4
  -1   1 -10 171.165 29.4084   0
   1  -1  10 210.160 28.5385   4
   1  -1  11 3275.56 69.0665   4
  -1   1 -11 3319.39 84.5110   0
  -1   1 -12 180.622 34.5136   0
  -1   1 -13 74.8522 36.6074   0
  -1   1 -14 84.8478 37.1125   0
  -1   1 -15 190.586 44.6053   0
  -1   1 -16 1176.59 76.0328   0
  -1   1 -17 229.028 49.9818   0
  -1   1 -18 211.142 54.4045   0
  -1   1 -19-56.6887 50.8927   0
  -1   1 -20 190.939 62.2228   0
  -1   1 -21 85.0735 62.9283   0
   1   0 -22 212.614 71.5344   0
   1   0 -21 106.378 63.7422   0
   1   0 -20 14.7706 55.8876   0
   1   0 -19 19.3053 52.5627   0
   1   0 -18-102.108 48.4898   0
   1   0 -17 130.515 42.1089   0
   1   0 -16 24.5025 44.2236   0
  -1   0  16-59.6354 52.0277   4
  -1   0  15 621.209 71.4977   4
   1   0 -15 679.034 65.4980   0
  -1   0  14 1147.59 76.3858   4
   1   0 -14 1212.75 70.3122   0
  -1   0  13 34.2488 47.1246   4
   1   0 -13 5.43943 36.6339   0
  -1   0  12 8.52265 42.3154   4
   1   0 -12 82.8044 33.2237   0
   1   0 -11 706.167 45.4268   0
  -1   0  11 594.873 51.8877   4
   1   0 -10-10.1903 26.5766   0
  -1   0  10 52.0175 39.7868   4
   1   0  -9 757.646 41.0468   0
  -1   0   9 726.834 51.0545   4
   1   0  -8 1543.60 49.9070   0
  -1   0   8 1498.63 58.7864   4
  -1   0   7 3977.32 77.9813   4
   1   0  -7 3884.69 66.6467   0
   1   0  -6 5136.60 68.6531   0
   1   0  -6 5146.27 56.2956   2
  -1   0   6 4991.36 79.8390   4
   1   0  -5 14739.2 90.8569   2
   1   0  -5 15282.7 102.771   0
  -1   0   5 14813.7 121.090   4
   1   0  -4 1582.44 29.2991   2
  -1   0   4 1631.49 45.9759   4
   1   0  -4 1570.07 31.3787   0
  -1   0   3 223.570 30.4421   4
   1   0  -3 120.324 12.5457   0
   1   0  -3 239.086 17.3341   2
  -1   0   2 17.4666 22.8671   4
   1   0  -2 21.3706 12.1713   2
   1   0  -1 201.951 18.7953   5
  -1   0   1 235.185 21.7651   4
   1   0  -1 171.731 14.0523   2
   1   0   0 1195.25 22.4352   2
   1   0   0 1077.64 22.7956   5
   1   0   1 509.669 18.5602   5
   1   0   1 612.622 21.9374   3
   1   0   1 475.514 16.4543   2
   1   0   2 1385.39 29.9048   5
  -1   0  -2 1308.07 24.7566   0
  -1   0  -3 1252.12 28.9061   0
   1   0   3 1067.24 29.9957   5
  -1   0  -4 2159.98 41.7983   0
  -1   0  -5 12727.2 105.345   0
  -1   0  -6 21738.5 149.009   0
   1   0   6 21424.3 101.475   4
  -1   0  -7 39566.2 217.267   0
   1   0   7 39214.7 148.954   4
  -1   0  -8 333.633 34.1911   0
   1   0   8 257.310 26.0421   4
   1   0   9 9982.38 88.9504   4
  -1   0  -9 11185.9 133.476   0
   1   0  10 713.312 32.1586   4
  -1   0 -10 840.787 45.1694   0
  -1   0 -11 3598.79 88.0718   0
  -1   0 -12 7.71952 29.4580   0
  -1   0 -13 3.35726 36.9226   0
  -1   0 -14 26.6168 35.6329   0
  -1   0 -15-11.2919 38.0513   0
  -1   0 -16 824.558 65.5788   0
  -1   0 -17-55.5302 46.2908   0
  -1   0 -18-92.5012 42.7280   0
  -1   0 -19 34.6648 46.7188   0
  -1   0 -20 15.8806 56.5764   0
  -1   0 -21 153.967 61.8406   0
   1   1 -22 95.5404 78.7485   0
   1   1 -21 63.9550 71.1728   0
   1   1 -20-70.2312 59.7816   0
   1   1 -19 85.3569 54.9484   0
   1   1 -18 90.0657 51.4155   0
  -1  -1  17 156.030 53.0998   4
   1   1 -17 148.968 52.5810   0
  -1  -1  16 100.393 52.4108   4
   1   1 -16 12.2766 45.7679   0
  -1  -1  15 1276.53 74.6120   4
   1   1 -15 1358.90 78.0652   0
  -1  -1  14 5710.63 124.468   4
   1   1 -14 6250.02 134.394   0
   1   1 -13 4702.27 110.597   0
  -1  -1  13 4515.86 107.039   4
   1   1 -12 140.667 34.9068   0
  -1  -1  12 178.408 43.5065   4
  -1  -1  11 1153.44 59.8592   4
   1   1 -11 1171.29 55.4529   0
  -1  -1  10 74.9212 41.1587   4
   1   1 -10 56.1586 29.0271   0
   1   1 -10 75.7281 16.5170   2
   1   1  -9 1020.13 46.8862   0
   1   1  -9 939.303 28.6758   2
  -1  -1   9 1004.37 54.3851   4
  -1  -1   8 620.935 48.0029   4
   1   1  -8 566.041 24.0788   2
   1   1  -8 597.103 35.5843   0
   1   1  -7 1591.07 34.4083   2
   1   1  -7 1630.95 47.3640   0
  -1  -1   7 1548.69 55.6639   4
   1   1  -6 11173.2 107.587   0
   1   1  -6 11604.5 85.5440   2
  -1  -1   6 11174.6 121.364   4
  -1  -1   5-1.09956 31.9511   4
   1   1  -5-5.99799 15.9571   0
   1   1  -5 17.3119 17.3425   2
   1   1  -4 8728.44 76.2555   2
   1   1  -4 8690.00 81.1422   0
  -1  -1   4 8963.05 97.4751   4
   1   1  -3 4761.49 56.2017   2
  -1  -1   3 4786.91 71.7489   4
   1   1  -3 4871.47 56.8362   0
  -1  -1   2 43368.4 180.564   4
  -1  -1   2 42943.2 158.500   0
   1   1  -2 42407.0 158.625   2
  -1  -1   1 154182. 301.176   4
  -1  -1   1 153679. 282.011   0
  -1  -1   0 59380.6 175.827   4
   1   1   0 59799.0 181.857   3
  -1  -1   0 60549.3 173.028   0
  -1  -1  -1 21537.3 113.396   0
   1   1   1 21872.7 103.038   5
   1   1   2 1290.46 24.7698   5
  -1  -1  -2 1452.30 33.6882   0
   1   1   3 1577.58 27.5763   5
  -1  -1  -3 1747.90 36.7957   0
   1   1   4 2.42752 13.3038   5
  -1  -1  -4-5.89096 16.5417   0
   1   1   5 5591.85 57.7531   5
  -1  -1  -5 5655.04 74.9855   0
  -1  -1  -6 75.6388 22.5756   0
   1   1   6 55.9363 17.3598   5
  -1  -1  -7 115.810 26.8385   0
   1   1   7 102.622 19.5338   4
   1   1   8 9853.18 83.2750   4
  -1  -1  -8 10428.8 123.148   0
  -1  -1  -9 1301.91 51.3288   0
   1   1   9 1248.04 37.4601   4
  -1  -1 -10 100.275 31.2726   0
  -1  -1 -11 1264.07 60.1304   0
  -1  -1 -12 39.0068 33.4515   0
  -1  -1 -13-76.1161 28.3177   0
  -1  -1 -14 569.630 50.7860   0
  -1  -1 -15 70.3513 38.3248   0
  -1  -1 -16 1255.33 74.7100   0
  -1  -1 -17 204.905 44.1574   0
  -1  -1 -18 148.593 45.7472   0
  -1  -1 -19 73.4506 50.6766   0
  -1  -1 -20 167.329 56.3586   0
  -1  -1 -21 95.0017 59.7319   0
   1   2 -22 464.924 85.9224   0
   1   2 -21 53.1625 76.6601   0
   1   2 -20-25.3472 73.4537   0
   1   2 -19 9.00462 64.8473   0
   1   2 -18 144.373 56.6928   0
  -1  -2  18 25.7314 64.2404   4
  -1  -2  17-47.1727 57.5094   4
   1   2 -17-89.5507 46.8348   0
  -1  -2  16 89.3805 52.3489   4
   1   2 -16-3.32882 45.5234   0
  -1  -2  15 116.593 47.5582   4
   1   2 -15 38.6641 52.2308   0
   1   2 -14 4000.28 119.025   0
  -1  -2  14 4127.68 118.834   4
   1   2 -13 999.757 67.6308   0
  -1  -2  13 1023.39 70.4845   4
   1   2 -12 977.487 62.2273   0
  -1  -2  12 1121.54 66.4339   4
  -1  -2  11 85.4979 44.2879   4
   1   2 -11 95.2781 32.3277   0
  -1  -2  10 23.3837 45.0658   4
   1   2 -10 19.4387 16.8428   2
   1   2 -10 30.4144 34.6138   0
   1   2  -9 3370.02 84.6038   0
   1   2  -9 3570.81 59.8100   2
  -1  -2   9 3481.28 89.2997   4
   1   2  -8 4301.64 66.8578   2
   1   2  -8 3931.76 85.7983   0
  -1  -2   8 4201.23 95.5264   4
  -1  -2   7 2011.38 68.4409   4
   1   2  -7 1823.91 45.5602   2
   1   2  -7 1861.57 58.4813   0
   1   2  -6 2542.20 51.4145   2
  -1  -2   6 2867.17 76.0208   4
   1   2  -6 2682.13 65.1746   0
  -1  -2   5 483.528 44.5434   4
   1   2  -5 630.827 37.1419   0
   1   2  -5 542.391 30.0593   2
  -1  -2   4 16022.8 135.883   0
  -1  -2   4 16759.4 146.697   4
  -1  -2   3 477.821 42.3437   4
  -1  -2   3 201.754 35.1382   0
  -1  -2   2 51590.3 227.290   0
  -1  -2   2 52126.5 222.490   4
  -1  -2   1 47880.6 201.521   4
   1   2  -1 47425.5 167.138   3
  -1  -2   1 48652.3 220.993   0
  -1  -2   0 44759.1 211.907   0
   1   2   0 44505.3 172.614   3
  -1  -2  -1 772.012 33.9782   0
  -1  -2  -2 466.870 30.9544   0
  -1  -2  -3 2924.32 57.8768   0
  -1  -2  -4 3465.63 65.0511   0
   1   2   4 3298.14 42.2764   5
   1   2   5 1883.01 30.9910   5
  -1  -2  -5 2098.30 53.2961   0
   1   2   6 1770.89 30.2098   5
  -1  -2  -6 2232.94 57.6833   0
  -1  -2  -7 4522.75 81.1937   0
   1   2   7 4049.08 46.5219   5
   1   2   8 188.342 18.7155   5
  -1  -2  -8 191.753 32.8478   0
  -1  -2  -9 1932.34 66.3557   0
  -1  -2 -10 127.971 36.2544   0
  -1  -2 -11 350.344 46.7788   0
  -1  -2 -12 42.4418 41.6197   0
  -1  -2 -13 188.208 47.7418   0
  -1  -2 -14 11.4064 50.0047   0
  -1  -2 -15 253.633 56.0609   0
  -1  -2 -16 1079.87 77.8926   0
  -1  -2 -17 2.82340 51.0334   0
  -1  -2 -18-38.8938 50.2041   0
  -1  -2 -19-13.6487 54.4359   0
  -1  -2 -20-98.3715 59.9906   0
   1   3 -21 469.683 92.3174   0
   1   3 -20-57.6845 75.9205   0
   1   3 -19 160.007 66.6440   0
  -1  -3  19 133.740 70.6625   4
  -1  -3  18 0.00000 64.7842   4
   1   3 -18 130.520 64.2237   0
   1   3 -17 2.75381 58.0134   0
  -1  -3  17 1.91570 59.1680   4
   1   3 -16 34.7526 51.7972   0
  -1  -3  16-66.4555 52.9633   4
  -1  -3  15 397.929 60.3492   4
   1   3 -15 474.761 60.7342   0
   1   3 -14 218.996 59.1877   0
  -1  -3  14 194.829 60.3145   4
  -1  -3  13 6366.67 140.824   4
   1   3 -13 6829.06 150.761   0
  -1  -3  12-9.54272 48.9530   4
   1   3 -12 10.3213 50.6048   0
   1   3 -11 1690.26 78.5024   0
  -1  -3  11 1507.14 78.9660   4
  -1  -3  10 73.9927 44.2922   4
   1   3 -10 45.6095 26.8463   2
   1   3 -10 37.5776 42.2402   0
  -1  -3   9 2773.05 87.2679   4
   1   3  -9 2546.16 59.8261   2
   1   3  -9 2768.30 82.8802   0
   1   3  -8 57.3309 37.8566   0
   1   3  -8 66.8662 27.2010   2
  -1  -3   8 21.0907 40.4860   4
  -1  -3   7 1572.96 67.7638   4
   1   3  -7 1467.53 63.5371   0
   1   3  -6 8514.96 123.919   0
  -1  -3   6 8347.87 124.012   4
  -1  -3   5-17.5107 36.0499   0
  -1  -3   5-13.8820 38.6272   4
  -1  -3   4 2837.72 72.9898   4
  -1  -3   4 2763.10 74.3988   0
  -1  -3   3 4264.20 88.3491   0
  -1  -3   2 938.894 68.9880   0
   1   3  -1 44104.9 177.313   3
  -1  -3   1 44817.2 252.941   0
  -1  -3   0 8625.15 121.832   0
   1   3   0 8737.73 90.8448   3
  -1  -3  -1 67.6862 38.8305   0
  -1  -3  -2 2152.03 58.2343   0
  -1  -3  -3 7563.36 99.5799   0
  -1  -3  -4 2804.47 67.4401   0
  -1  -3  -5 1361.37 52.2026   0
  -1  -3  -6 75.3208 30.0293   0
  -1  -3  -7 27.5166 32.3878   0
  -1  -3  -8 1423.63 57.1333   0
  -1  -3  -9 469.004 43.1347   0
  -1  -3 -10 142.284 37.3811   0
  -1  -3 -11 778.234 55.5715   0
  -1  -3 -12 282.360 46.0600   0
  -1  -3 -13 747.189 62.4330   0
  -1  -3 -14 710.362 63.8382   0
  -1  -3 -15 129.732 47.2908   0
  -1  -3 -16 7.72124 46.5963   0
  -1  -3 -17 30.6061 45.1635   0
  -1  -3 -18 22.9984 47.8994   0
  -1  -3 -19 1.70461 51.9309   0
  -1  -3 -20-4.16090 58.4923   0
   1   4 -20 218.979 86.3173   0
  -1  -4  20 124.130 81.9011   4
   1   4 -19-98.7810 79.4663   0
  -1  -4  19-44.9356 78.7163   4
   1   4 -18 59.8904 71.7157   0
  -1  -4  18-106.705 67.8810   4
   1   4 -17-114.292 66.0670   0
  -1  -4  17-216.123 64.5590   4
   1   4 -16 1.41062 55.2177   0
   1   4 -15 10.3157 52.2710   0
  -1  -4  15-74.5672 54.5047   4
  -1  -4  14 2343.25 103.848   4
   1   4 -14 2389.54 109.216   0
   1   4 -13 294.600 69.1021   0
  -1  -4  13 147.965 59.5131   4
   1   4 -12 718.430 72.1731   0
  -1  -4  12 541.947 74.3932   4
   1   4 -11 228.542 56.0603   0
  -1  -4  11 276.683 51.8247   4
   1   4 -10 285.162 51.4664   0
  -1  -4  10 310.665 56.9808   4
   1   4  -9 370.815 54.6988   0
  -1  -4   9 400.188 55.7641   4
   1   4  -8 410.424 47.5717   0
   1   4  -7 90.9346 41.2818   0
  -1  -4   6 18.4535 43.5128   0
  -1  -4   5 144.041 46.4567   0
  -1  -4   4 2190.05 82.1321   0
  -1  -4   3 1085.51 65.6738   0
  -1  -4   2 9171.29 144.161   0
  -1  -4   1 3589.31 103.170   0
   1   4  -1 3226.01 58.8951   3
  -1  -4   0 12608.5 161.525   0
   1   4   0 13127.9 118.177   3
  -1  -4  -1 2126.01 81.6379   0
  -1  -4  -2 3191.90 80.5929   0
  -1  -4  -3 255.940 36.8358   0
  -1  -4  -4 2042.31 60.9132   0
  -1  -4  -5 35.8517 28.3174   0
  -1  -4  -6 34.4696 30.7861   0
  -1  -4  -7 49.3626 34.1285   0
  -1  -4  -8-10.6428 35.2218   0
  -1  -4  -9 18.8687 35.9882   0
  -1  -4 -10 23.2683 39.3576   0
  -1  -4 -11 242.186 51.0298   0
  -1  -4 -12 13.5845 44.9728   0
  -1  -4 -13 30.6303 48.4944   0
  -1  -4 -14 42.2827 46.8399   0
  -1  -4 -15 219.453 41.6021   0
  -1  -4 -16 183.908 54.7305   0
  -1  -4 -17 33.5644 49.2188   0
  -1  -4 -18 47.5847 53.2128   0
   1   5 -19-72.9792 89.1002   0
   1   5 -18-46.6770 80.1969   0
   1   5 -17 101.718 68.5245   0
   1   5 -16 62.8018 66.5780   0
   1   5 -15-8.22224 60.9593   0
   1   5 -14 199.750 64.2703   0
   1   5 -13 1193.71 85.4535   0
   1   5 -12 13.0817 58.1524   0
   1   5 -11 160.358 54.4124   0
   1   5 -10 174.840 59.2829   0
   1   5  -9 1002.04 74.9489   0
   1   5  -8 106.493 48.6880   0
  -1  -5   7-14.7752 46.9728   0
  -1  -5   6 272.018 53.4974   0
  -1  -5   5 61.6552 46.6388   0
  -1  -5   4 692.737 64.0258   0
  -1  -5   3 124.478 50.2423   0
  -1  -5   2 357.487 57.9449   0
  -1  -5   1 2184.55 90.8427   0
  -1  -5   0 89.4641 48.4989   0
  -1  -5  -1 218.350 53.3591   0
  -1  -5  -2 1205.59 68.4365   0
  -1  -5  -3 2863.92 86.8291   0
  -1  -5  -4 485.891 44.1441   0
  -1  -5  -5 804.863 50.6271   0
  -1  -5  -6 217.965 37.1602   0
  -1  -5  -7 510.685 45.2209   0
  -1  -5  -8 70.1246 34.7437   0
  -1  -5  -9 341.171 44.2948   0
  -1  -5 -10 299.024 46.2366   0
  -1  -5 -11 1232.21 68.5465   0
  -1  -5 -12 3.38327 41.4647   0
  -1  -5 -13 955.590 65.4828   0
  -1  -5 -14 230.078 50.9337   0
  -1  -5 -15 55.2019 51.0318   0
  -1  -5 -16 118.781 49.2697   0
  -1  -5 -17 22.6075 53.2963   0
   1   6 -17-16.3586 81.4019   0
   1   6 -16-8.61983 75.9847   0
   1   6 -15 116.082 69.9850   0
   1   6 -14 48.8263 60.7332   0
   1   6 -13 54.6681 61.2774   0
   1   6 -12-31.4274 56.1206   0
   1   6 -11 228.048 59.3016   0
   1   6 -10 225.936 60.3552   0
   1   6  -9 71.4750 48.2153   0
  -1  -6   8-21.7810 53.8066   0
  -1  -6   7 139.754 65.5353   0
  -1  -6   6 52.5948 60.3928   0
  -1  -6   5 442.328 73.5841   0
  -1  -6   4 310.157 67.1220   0
  -1  -6   3 638.063 73.8309   0
  -1  -6   2 3.89343 57.9108   0
  -1  -6   1-11.8622 57.5019   0
  -1  -6   0 834.570 72.5922   0
  -1  -6  -1 1552.80 83.9149   0
  -1  -6  -2 473.282 57.6873   0
  -1  -6  -3 974.907 71.5765   0
  -1  -6  -4 1422.75 73.9602   0
  -1  -6  -5-34.2004 41.1522   0
  -1  -6  -6-25.3960 37.0119   0
  -1  -6  -7 16.0043 36.7235   0
  -1  -6  -8-31.1603 36.9751   0
  -1  -6  -9-22.0659 34.3069   0
  -1  -6 -10-61.7321 41.6679   0
  -1  -6 -11 32.9365 38.8991   0
  -1  -6 -12-25.5312 41.8199   0
  -1  -6 -13-69.5911 38.7280   0
  -1  -6 -14-15.3860 41.8505   0
  -1  -6 -15 7.21304 47.2498   0
   1   7 -15-192.024 73.7306   0
   1   7 -14 83.4013 69.4119   0
   1   7 -13-49.9914 68.5594   0
   1   7 -12 0.29021 63.2871   0
   1   7 -11 48.6117 58.2424   0
   1   7 -10 12.2232 50.7662   0
   1   7  -9 51.4638 55.3860   0
  -1  -7   8 173.639 66.3238   0
  -1  -7   7-70.0039 62.3986   0
  -1  -7   6-10.1605 66.4942   0
  -1  -7   5 113.484 67.3348   0
  -1  -7   4 405.101 76.3082   0
  -1  -7   3 13.3283 64.4970   0
  -1  -7   2-134.169 60.2748   0
  -1  -7   1 66.1751 64.0373   0
  -1  -7   0 0.65039 57.4915   0
  -1  -7  -1 70.6516 54.9219   0
  -1  -7  -2 464.772 60.1705   0
  -1  -7  -3 190.641 48.0156   0
  -1  -7  -4-2.50773 48.9271   0
  -1  -7  -5 112.755 44.3882   0
  -1  -7  -6 94.1132 45.8569   0
  -1  -7  -7 36.8782 43.2982   0
  -1  -7  -8-158.414 40.7980   0
  -1  -7  -9-7.96226 41.5606   0
  -1  -7 -10 78.5906 39.3574   0
  -1  -7 -11 124.696 40.2779   0
  -1  -7 -12 99.0023 40.5952   0
   1   8 -12 372.470 77.6569   0
   1   8 -11 39.9615 75.6468   0
   1   8 -10 66.4258 76.3693   0
   1   8  -9-21.4464 69.7877   0
  -1  -8   8 58.3335 67.4854   0
  -1  -8   7-71.9477 67.6868   0
  -1  -8   6 162.008 76.5483   0
  -1  -8   5 322.739 81.4346   0
  -1  -8   4 286.131 78.3321   0
  -1  -8   3 27.6454 67.6526   0
  -1  -8   2 194.345 67.8533   0
  -1  -8   1-100.535 66.1398   0
  -1  -8   0 59.9242 70.6322   0
  -1  -8  -1 294.798 75.5216   0
  -1  -8  -2-10.9687 58.1405   0
  -1  -8  -3 844.656 80.4038   0
  -1  -8  -4 261.447 56.4849   0
  -1  -8  -5 24.4400 46.1875   0
  -1  -8  -6 74.1977 52.1283   0
  -1  -8  -7 18.0727 45.6258   0
  -1  -8  -8 56.4031 45.0234   0
  -1  -8  -9-21.9988 43.4038   0
  -1  -9   5 5.17703 78.6161   0
  -1  -9   4 133.925 72.8695   0
  -1  -9   3 73.8380 72.9874   0
  -1  -9   2-221.439 70.6850   0
  -1  -9   1 53.2844 64.4049   0
  -1  -9   0 92.3089 66.3302   0
  -1  -9  -1 160.625 66.1942   0
  -1  -9  -2 250.953 63.9927   0
   2  -9  -7 119.354 64.3886   0
   2  -9  -6 29.1811 66.0521   0
   2  -9  -5-55.2260 66.7414   0
   2  -9  -4-11.4064 65.4694   0
   2  -9  -3 151.204 67.0492   0
   2  -9  -2 188.041 69.0941   0
   2  -9  -1 120.708 70.4638   0
   2  -9   0-0.29458 70.6412   0
   2  -9   1 64.2783 69.0273   0
   2  -9   2-114.425 69.2985   0
   2  -9   3 10.1967 70.5329   0
   2  -9   4-26.9172 70.8377   0
   2  -9   5 2.92849 69.0070   0
  -2   9  -7 125.363 67.2922   0
   2  -8 -11 102.665 54.4250   1
   2  -8 -11 75.0276 51.3802   0
   2  -8 -10 110.971 54.9628   0
   2  -8 -10-69.5016 54.0966   1
   2  -8  -9-17.1452 52.2845   0
   2  -8  -9-29.3592 49.9632   1
   2  -8  -8 42.9892 50.1418   1
   2  -8  -8 78.5661 52.9307   0
   2  -8  -7 114.674 63.4038   1
   2  -8  -7-21.5129 52.4125   0
   2  -8  -6 36.0212 52.3373   0
   2  -8  -5 5.92501 54.1045   0
   2  -8  -4 75.7406 55.1180   0
   2  -8  -3 50.3125 54.0075   0
   2  -8  -2 108.190 61.1220   0
   2  -8  -1 362.976 72.6239   0
   2  -8   0 411.390 74.7731   0
   2  -8   1-9.12657 58.0860   0
   2  -8   2-106.628 58.9992   0
   2  -8   3-17.8953 56.9336   0
   2  -8   4-19.9863 56.9845   0
   2  -8   5-47.4962 56.7041   0
   2  -8   6 9.86418 56.0299   0
  -2   8  -7 64.0629 56.2526   0
  -2   8  -8 24.5900 55.1919   0
  -2   8  -9 279.440 66.8349   0
  -2   8 -10 55.2759 59.5112   0
  -2   8 -11-54.0043 61.8221   0
  -2   8 -12 115.259 64.1788   0
   2  -7 -15-19.3254 47.4146   0
   2  -7 -14 10.5588 45.8226   0
   2  -7 -13 82.1165 43.9157   0
   2  -7 -12 0.00000 43.0905   0
   2  -7 -11 40.5599 42.4587   0
   2  -7 -11 154.584 45.0618   1
   2  -7 -10-29.1987 41.4040   0
   2  -7 -10 135.356 45.2061   1
   2  -7  -9 19.4358 45.8062   1
   2  -7  -9 30.8247 40.7734   0
   2  -7  -8 233.667 57.6709   1
   2  -7  -8 272.026 53.1150   0
   2  -7  -7 5.39133 43.0986   0
   2  -7  -7 75.1193 55.2272   1
   2  -7  -6 1.32003 44.7212   0
   2  -7  -5-50.3572 46.1801   0
   2  -7  -4 182.075 54.4069   0
   2  -7  -3-6.47377 53.4806   0
   2  -7  -2 323.021 61.3581   0
   2  -7  -1 55.6452 51.0936   0
   2  -7   0 501.041 65.8308   0
   2  -7   1 54.0156 50.7355   0
   2  -7   2-13.6431 50.4372   0
   2  -7   3 89.7873 53.3215   0
   2  -7   4 78.5621 50.2480   0
   2  -7   5-61.0876 45.8412   0
  -2   7  -7 568.448 60.9444   0
  -2   7  -8 61.2904 52.5855   0
  -2   7  -9 235.124 61.5016   0
  -2   7 -10 148.641 57.0948   0
  -2   7 -11 175.281 63.1456   0
  -2   7 -12 118.018 56.7648   0
  -2   7 -13-132.300 60.7835   0
  -2   7 -14 108.936 66.8781   0
  -2   7 -15-75.7146 69.0843   0
   2  -6 -17-128.299 57.2752   0
   2  -6 -16-47.7426 49.3508   0
   2  -6 -15 46.3124 45.5254   0
   2  -6 -14 36.3965 41.9857   0
   2  -6 -13 51.8185 39.4424   0
   2  -6 -12 73.5962 38.4699   0
   2  -6 -11 150.443 47.3167   1
   2  -6 -11 129.534 37.7868   0
   2  -6 -10-13.5593 33.8678   0
   2  -6 -10 21.9227 42.6422   1
   2  -6  -9 82.8050 39.3807   0
   2  -6  -9 37.8239 41.1226   1
   2  -6  -8 285.097 45.0945   0
   2  -6  -8 246.399 53.2494   1
   2  -6  -7 333.181 56.1281   1
   2  -6  -7 250.042 45.9729   0
   2  -6  -6 51.9318 49.7796   1
   2  -6  -6 57.7044 45.7931   0
   2  -6  -5-0.31681 42.3056   0
   2  -6  -4 0.00000 47.4743   0
   2  -6  -3 391.019 61.1458   0
   2  -6  -2 1183.04 76.6494   0
   2  -6  -1 701.665 66.6571   0
   2  -6   0 567.100 59.7347   0
   2  -6   1 13.3112 44.1287   0
   2  -6   2 251.972 52.0983   0
   2  -6   3-24.5377 49.3423   0
   2  -6   4 187.396 50.9347   0
   2  -6   5 142.140 48.5559   0
  -2   6  -6 27.9885 41.8647   0
  -2   6  -7 175.011 46.7863   0
  -2   6  -8 871.633 68.0577   0
  -2   6  -9 434.200 61.3175   0
  -2   6 -10 67.6425 49.2549   0
  -2   6 -11 439.727 65.0396   0
  -2   6 -12-20.6293 60.3881   0
  -2   6 -13 148.010 69.7893   0
  -2   6 -14 78.0546 72.2147   0
  -2   6 -15 231.121 65.9514   0
  -2   6 -16 216.669 72.7195   0
  -2   6 -17-38.0274 76.7255   0
   2  -5 -19 8.57455 62.5441   0
   2  -5 -18 64.2588 56.1254   0
   2  -5 -17 24.1970 53.2512   0
   2  -5 -16 25.9586 49.2088   0
   2  -5 -15-57.9945 46.7505   0
  -2   5  14-141.951 101.525   4
   2  -5 -14-87.0880 42.1860   0
   2  -5 -13 231.885 43.8380   0
  -2   5  13 491.679 104.873   4
   2  -5 -12 106.225 43.4233   0
   2  -5 -11 50.6689 37.1269   1
   2  -5 -11 23.4739 37.4764   0
   2  -5 -10 58.5619 35.7709   0
   2  -5 -10 96.1586 40.5196   1
   2  -5  -9 50.7935 37.5669   1
   2  -5  -9 103.960 35.6233   0
   2  -5  -8 276.329 46.0658   1
   2  -5  -8 223.815 36.8458   0
   2  -5  -7-9.48734 39.0426   1
   2  -5  -7 41.7621 31.2892   0
   2  -5  -6 45.4939 44.1979   1
   2  -5  -6 38.9893 32.7459   0
   2  -5  -5 1035.51 65.3116   1
   2  -5  -5 1150.07 62.9143   0
   2  -5  -4 898.620 60.5620   0
   2  -5  -3 18.0929 41.8924   0
   2  -5  -2 717.932 56.1201   0
   2  -5  -1 2083.99 78.3646   0
   2  -5  -1 1627.09 46.9211   5
   2  -5   0 94.8597 42.2311   0
   2  -5   0 70.8589 22.6634   5
   2  -5   1 44.9878 36.7953   0
   2  -5   2 134.072 40.4080   0
   2  -5   3 1260.90 66.1263   0
   2  -5   4 845.443 58.6479   0
   2  -5   5 142.052 38.8514   0
  -2   5  -6 1184.84 60.3456   0
  -2   5  -7 1752.68 73.9298   0
  -2   5  -8-23.9073 39.1934   0
  -2   5  -9 795.206 64.6553   0
  -2   5 -10 1267.01 75.4016   0
  -2   5 -11 348.135 61.3328   0
  -2   5 -12 1277.94 85.3297   0
  -2   5 -13 198.419 60.8430   0
  -2   5 -14 329.457 65.9063   0
  -2   5 -15 21.7140 57.3007   0
  -2   5 -16-31.0985 67.0417   0
  -2   5 -17 224.162 71.1940   0
  -2   5 -18-144.536 79.4120   0
   2  -4 -20 112.449 65.3161   0
   2  -4 -19 63.3638 60.5398   0
   2  -4 -18 81.9359 56.9502   0
   2  -4 -17 41.4739 50.2898   0
   2  -4 -16 102.659 47.2684   0
  -2   4  15 35.4652 84.4454   4
   2  -4 -15 93.9485 46.1417   0
   2  -4 -14 172.077 50.0219   0
  -2   4  14 315.791 86.1614   4
  -2   4  13-77.0952 79.0272   4
   2  -4 -13-19.9021 45.2217   0
   2  -4 -12 167.327 41.2490   1
   2  -4 -12 204.928 44.7334   0
  -2   4  12 225.861 84.3805   4
   2  -4 -11 102.841 36.1895   1
   2  -4 -11 145.214 39.9711   0
   2  -4 -10 36.6641 33.2196   0
   2  -4 -10 78.4885 32.1856   1
   2  -4  -9 63.3153 31.0428   0
   2  -4  -9 59.7901 32.9557   1
   2  -4  -8-14.3529 32.8310   1
   2  -4  -8 21.9214 28.3974   0
   2  -4  -7 52.0404 34.9509   1
   2  -4  -7 23.0212 28.2036   0
   2  -4  -6 110.630 36.8550   1
   2  -4  -6 66.5966 28.5639   0
   2  -4  -5 264.952 42.2150   1
   2  -4  -5 356.958 38.6052   0
   2  -4  -4-14.1742 38.8736   1
   2  -4  -4-4.21125 33.7998   0
   2  -4  -3 417.789 27.8224   5
   2  -4  -3 374.929 45.5139   0
   2  -4  -3 438.168 48.8184   1
   2  -4  -2 6338.89 104.816   0
   2  -4  -2 5864.51 79.0895   5
   2  -4  -1 721.691 36.0565   5
   2  -4  -1 834.583 52.9995   0
   2  -4   0-5.70005 35.1816   0
   2  -4   0 78.5788 24.9216   5
   2  -4   1 36.8493 32.5834   0
   2  -4   2 1522.86 57.9253   0
   2  -4   3 35.1654 29.8978   0
   2  -4   4 4139.90 90.3402   0
  -2   4  -5 2765.48 75.9745   0
  -2   4  -6 1756.61 67.5359   0
  -2   4  -7 1618.44 69.2319   0
  -2   4  -8 1862.07 77.3230   0
  -2   4  -9 83.7921 41.6054   0
  -2   4 -10 149.512 52.4614   0
  -2   4 -11 757.191 66.9453   0
  -2   4 -12 472.955 61.2193   0
  -2   4 -13 568.767 61.3128   0
  -2   4 -14 205.930 57.2183   0
  -2   4 -15 244.252 57.3097   0
  -2   4 -16-116.907 61.7471   0
  -2   4 -17 85.6419 66.6859   0
  -2   4 -18 196.214 69.2213   0
  -2   4 -19 2.10969 74.1828   0
   2  -3 -21 0.26910 65.5741   0
   2  -3 -20 69.2954 61.5472   0
   2  -3 -19-7.19550 54.6994   0
   2  -3 -18 6.44869 49.8242   0
   2  -3 -17-19.0752 46.6026   0
  -2   3  16 92.5982 82.0413   4
   2  -3 -16 46.0223 42.4486   0
   2  -3 -15 57.6102 41.5490   0
  -2   3  14 84.5669 79.0485   4
   2  -3 -14 51.8937 43.9928   0
  -2   3  13 39.5765 67.1797   4
   2  -3 -13 11.6946 40.3850   0
   2  -3 -12-33.1626 35.3871   0
  -2   3  12-0.52662 65.5616   4
   2  -3 -12 16.9400 34.0095   1
  -2   3  11 205.839 64.1793   4
   2  -3 -11 229.635 37.6618   0
   2  -3 -11 150.949 36.8755   1
  -2   3  10 31.0354 57.2908   4
   2  -3 -10-66.8077 27.1310   0
   2  -3 -10 9.68974 28.8200   1
   2  -3  -9 26.6203 31.5971   1
   2  -3  -9 15.2586 29.0514   0
   2  -3  -8-10.9980 26.8309   1
   2  -3  -8 9.96554 30.8934   0
   2  -3  -7 323.712 35.7774   0
   2  -3  -7 335.785 35.4038   1
   2  -3  -6 501.208 41.9132   0
   2  -3  -6 322.418 37.5877   1
   2  -3  -6 292.721 23.4891   5
   2  -3  -5 6987.46 111.566   1
   2  -3  -5 7265.19 77.3756   5
   2  -3  -4 84.2446 20.2782   5
   2  -3  -4 55.1287 26.9214   0
   2  -3  -4 114.287 35.0835   1
   2  -3  -3 1203.21 45.8204   0
   2  -3  -3 1018.72 34.2173   5
   2  -3  -3 1060.19 51.5495   1
   2  -3  -2 5837.07 88.9057   0
   2  -3  -2 5629.28 99.6694   1
   2  -3  -2 5767.58 71.9542   5
   2  -3  -1 1376.81 50.9713   0
   2  -3  -1 1614.45 45.1075   5
   2  -3  -1 1643.31 61.1673   1
   2  -3   0 9311.84 97.6177   5
   2  -3   0 9545.45 105.679   0
   2  -3   0 9601.16 127.228   1
   2  -3   1 1158.31 55.0650   1
   2  -3   1 1110.04 46.2384   0
   2  -3   1 1013.05 39.1953   5
   2  -3   2 2552.73 70.9903   1
   2  -3   2 2555.46 62.8736   0
  -2   3  -3 12968.6 125.682   0
   2  -3   3 13272.2 148.770   1
   2  -3   4 2956.51 74.1422   1
  -2   3  -4 2735.36 65.7784   0
   2  -3   5 57.5463 16.0697   3
   2  -3   5 70.3914 31.7102   1
  -2   3  -5 40.9523 27.1736   0
   2  -3   6 1059.68 48.2682   1
   2  -3   6 818.798 29.2106   3
  -2   3  -6 1009.92 49.6532   0
  -2   3  -7 567.531 45.5120   0
   2  -3   7 619.045 39.4016   1
   2  -3   8 3473.07 75.3518   1
  -2   3  -8 3694.40 94.2393   0
  -2   3  -9 1349.38 65.4420   0
  -2   3 -10 2979.78 92.1662   0
  -2   3 -11-26.5884 39.7295   0
  -2   3 -12 1867.74 82.9184   0
  -2   3 -13 934.857 70.9766   0
  -2   3 -14 100.994 46.7560   0
  -2   3 -15-68.3342 48.0088   0
  -2   3 -16 134.896 55.5204   0
  -2   3 -17-74.5970 58.3296   0
  -2   3 -18 159.698 65.1783   0
  -2   3 -19 48.8382 76.3342   0
  -2   3 -20-90.3670 83.8178   0
   2  -2 -22 133.427 72.8657   0
   2  -2 -21 20.4689 69.1852   0
   2  -2 -20-45.9452 63.2254   0
   2  -2 -19-64.6500 56.5634   0
   2  -2 -18-15.9478 53.3976   0
  -2   2  17 63.6210 76.0019   4
   2  -2 -17-81.0841 47.1350   0
  -2   2  16 246.611 67.9121   4
   2  -2 -16-5.31761 45.7577   0
   2  -2 -15 3119.56 102.238   0
  -2   2  15 3377.83 119.495   4
   2  -2 -14 1061.56 66.0781   0
  -2   2  14 1357.11 90.0998   4
  -2   2  13 1644.91 89.0342   4
   2  -2 -13 1515.51 69.5359   0
  -2   2  12 794.921 71.6928   4
   2  -2 -12 743.856 50.5298   0
  -2   2  11 1056.44 69.9043   4
   2  -2 -11 1015.29 53.0919   0
   2  -2 -11 1060.20 53.9993   1
   2  -2 -10 258.877 35.2007   0
   2  -2 -10 261.075 39.9927   1
  -2   2  10 195.299 52.0402   4
   2  -2  -9 2829.74 69.9783   0
   2  -2  -9 2860.52 76.5324   1
  -2   2   9 2955.21 88.3284   4
   2  -2  -8 1324.10 47.6149   0
   2  -2  -8 1315.07 55.4274   1
  -2   2   8 1392.51 68.3690   4
   2  -2  -7 3387.41 66.5936   0
  -2   2   7 3358.17 86.7999   4
   2  -2  -7 3198.36 77.0962   1
   2  -2  -6 2375.16 55.3299   0
   2  -2  -6 2061.25 63.8279   1
   2  -2  -5 255.026 34.9353   1
   2  -2  -5 412.181 30.7598   0
   2  -2  -5 257.663 26.2783   5
   2  -2  -4 867.082 32.9167   5
   2  -2  -4 1033.41 40.3782   0
   2  -2  -4 847.744 44.7529   1
   2  -2  -3 1324.21 50.5981   1
   2  -2  -3 1375.67 37.9997   0
   2  -2  -3 1266.99 34.4580   5
   2  -2  -2 4028.66 55.4039   0
   2  -2  -2 3900.09 56.7131   5
   2  -2  -2 3873.42 72.7541   1
   2  -2  -1 1853.76 42.4892   5
   2  -2  -1 1513.68 39.2056   0
   2  -2  -1 1879.87 52.0543   1
   2  -2   0 201.889 25.5785   0
   2  -2   0 347.215 29.7635   1
   2  -2   0 387.263 29.4843   5
   2  -2   1 5137.55 79.8078   1
   2  -2   1 5798.01 69.7707   0
   2  -2   1 5603.50 74.9409   5
   2  -2   2 2121.98 54.6931   1
   2  -2   2 2258.61 52.1853   5
  -2   2  -2 2167.45 45.2269   0
   2  -2   3 3925.02 56.8283   3
  -2   2  -3 3808.10 63.5615   0
   2  -2   3 3856.14 67.2767   5
   2  -2   3 3683.52 68.2103   1
   2  -2   4 11244.8 111.055   1
   2  -2   4 11505.7 92.0709   3
  -2   2  -4 12339.9 113.145   0
  -2   2  -5 4762.15 78.6409   0
   2  -2   5 3966.47 57.2830   3
   2  -2   5 4253.37 69.1266   1
  -2   2  -6 2153.68 59.5034   0
   2  -2   6 1934.98 46.2326   1
  -2   2  -7 3757.42 79.4698   0
   2  -2   7 3243.32 57.8385   1
   2  -2   8 196.294 22.1153   1
  -2   2  -8 239.525 31.1636   0
  -2   2  -9 35.1722 24.7784   0
  -2   2 -10 32.1272 28.1660   0
  -2   2 -11 1424.66 65.3360   0
  -2   2 -12 61.6021 39.6684   0
  -2   2 -13-91.1994 43.1010   0
  -2   2 -14-1.72741 41.0823   0
  -2   2 -15 224.143 54.3716   0
  -2   2 -16 90.8043 49.6009   0
  -2   2 -17 164.850 51.5688   0
  -2   2 -18 110.792 57.8142   0
  -2   2 -19-68.7944 62.7316   0
  -2   2 -20-95.0387 65.4650   0
  -2   2 -21 51.8285 75.9848   0
   2  -1 -22 249.613 74.2956   0
   2  -1 -21 154.942 65.7330   0
   2  -1 -20 0.00000 60.0553   0
   2  -1 -19 50.0278 51.4308   0
  -2   1  18-124.545 72.6330   4
   2  -1 -18-4.72785 48.1212   0
   2  -1 -17-20.4910 43.2574   0
  -2   1  17-42.0196 65.9538   4
   2  -1 -16 55.0449 42.9016   0
  -2   1  16 92.5485 64.3235   4
  -2   1  15 229.106 81.3598   4
   2  -1 -15 102.176 53.1621   0
   2  -1 -14 52.4416 43.5631   0
  -2   1  14-6.39901 68.4684   4
  -2   1  13-14.1929 61.0598   4
   2  -1 -13-7.57548 39.8637   0
  -2   1  12-21.3818 53.0950   4
   2  -1 -12 45.6367 28.9944   0
   2  -1 -11 143.741 32.2908   0
  -2   1  11 81.1721 51.4394   4
  -2   1  10-23.8806 50.9931   4
   2  -1 -10 0.57509 22.8541   0
  -2   1   9 721.412 59.3289   4
   2  -1  -9 808.241 41.4329   0
   2  -1  -8 1414.93 45.0718   0
  -2   1   8 1447.69 64.5280   4
   2  -1  -7 2943.65 55.9324   0
  -2   1   7 2903.19 79.1234   4
   2  -1  -6 5373.58 67.3129   0
  -2   1   6 5261.15 95.1259   4
   2  -1  -5 11944.2 90.0439   0
   2  -1  -5 12051.5 132.479   1
  -2   1   5 11460.2 125.410   4
   2  -1  -4 6229.12 94.5753   1
   2  -1  -4 6204.07 58.9614   0
   2  -1  -4 6310.07 75.9392   5
  -2   1   4 6009.26 88.9104   4
   2  -1  -3 904.579 33.7959   5
   2  -1  -3 858.718 42.7133   1
   2  -1  -3 1059.34 27.1106   0
   2  -1  -2 179.527 21.4974   2
   2  -1  -2 223.212 22.3983   5
   2  -1  -2 173.389 28.7754   1
   2  -1  -1 91.3114 21.4872   2
   2  -1  -1 85.9374 28.9070   1
   2  -1  -1 56.4194 19.9909   5
   2  -1   0 5882.75 81.9491   1
   2  -1   0 5696.81 67.4329   5
   2  -1   0 6023.92 65.9029   2
   2  -1   1 96.3817 22.5069   1
   2  -1   1 115.865 23.1478   5
   2  -1   1 117.208 18.6606   2
   2  -1   2 1359.34 37.0395   3
   2  -1   2 1200.94 30.5929   2
   2  -1   2 1173.46 39.0640   1
   2  -1   2 1272.33 39.6297   5
  -2   1  -2 1182.74 26.1938   0
   2  -1   3 3302.03 44.9444   2
  -2   1  -3 3482.23 48.3660   0
   2  -1   3 3516.41 62.6946   5
   2  -1   3 3550.47 54.5516   3
   2  -1   3 3325.71 57.0739   1
   2  -1   4 21.3242 21.3917   5
   2  -1   4-4.97834 16.2208   1
   2  -1   4 22.4257 13.1189   2
  -2   1  -4 11.9871 13.4444   0
   2  -1   5 47.6869 23.0601   5
   2  -1   5 42.7215 11.6289   2
  -2   1  -5 43.0730 16.9569   0
   2  -1   5 74.5627 16.7765   1
  -2   1  -6 37.6626 20.0347   0
  -2   1  -7 21.3651 21.1409   0
  -2   1  -8 4181.97 82.9314   0
  -2   1  -9 324.675 33.1746   0
  -2   1 -10 1280.13 56.7905   0
  -2   1 -11 96.8038 35.3526   0
  -2   1 -12 18.0872 36.8646   0
  -2   1 -13 331.323 48.3942   0
  -2   1 -14 62.5642 34.0628   0
  -2   1 -15-135.167 43.1708   0
  -2   1 -16-18.6955 42.9890   0
  -2   1 -17-54.8543 48.6994   0
  -2   1 -18 52.0899 52.0889   0
  -2   1 -19 22.6814 54.6429   0
  -2   1 -20-53.1542 61.3739   0
  -2   1 -21-219.857 70.9270   0
   2   0 -22-15.7529 75.8709   0
   2   0 -21 110.415 67.1718   0
   2   0 -20 7.46497 61.6584   0
  -2   0  19 39.1820 75.4099   4
   2   0 -19 73.6780 53.9317   0
   2   0 -18-46.1427 51.0211   0
  -2   0  18-238.526 67.4858   4
   2   0 -17 137.928 44.8454   0
  -2   0  17 35.2890 61.0573   4
   2   0 -16 362.489 55.4895   0
  -2   0  16 315.711 76.2130   4
   2   0 -15 8972.03 164.622   0
  -2   0  15 9437.24 178.350   4
   2   0 -14 208.031 48.9483   0
  -2   0  14 324.405 68.5868   4
   2   0 -13 6585.57 126.132   0
  -2   0  13 7103.02 143.923   4
   2   0 -12 618.339 47.2738   0
  -2   0  12 566.581 64.8019   4
   2   0 -11 2635.25 74.3223   0
  -2   0  11 2750.67 92.7636   4
   2   0 -10 441.636 38.3605   0
  -2   0  10 502.899 57.3730   4
   2   0  -9 3484.44 73.8870   0
   2   0  -9 3385.46 64.1865   2
  -2   0   9 3317.43 88.5958   4
   2   0  -8 800.851 37.6849   0
   2   0  -8 749.083 34.6317   2
  -2   0   8 770.794 56.0831   4
   2   0  -7 4351.76 68.4591   0
   2   0  -7 4264.14 67.9167   2
  -2   0   7 4182.89 90.6078   4
   2   0  -6 9460.03 88.2677   0
   2   0  -6 9450.22 93.3310   2
  -2   0   6 9735.81 120.457   4
  -2   0   5 10474.3 118.652   4
   2   0  -5 10304.4 93.6260   2
   2   0  -5 10239.6 80.5274   0
   2   0  -4 2728.64 49.8605   2
   2   0  -4 2649.71 36.3008   0
  -2   0   4 2688.84 64.1711   4
   2   0  -3 11482.6 94.7479   2
  -2   0   3 11917.6 113.038   4
   2   0  -2 348.973 24.4221   2
   2   0  -2 446.451 30.4510   5
  -2   0   2 382.521 32.9525   4
   2   0  -1 867.738 29.5832   2
   2   0  -1 888.678 34.9611   5
  -2   0   1 818.816 37.2885   4
   2   0   0 326.893 23.8262   5
   2   0   0 325.617 21.9493   2
  -2   0   0 345.577 27.4452   4
   2   0   1 5291.72 70.3231   3
   2   0   1 4885.30 56.5760   2
   2   0   1 4771.93 62.6316   5
  -2   0  -1 4758.29 55.2318   4
  -2   0  -2 2338.13 33.5378   0
   2   0   2 2532.55 51.0527   3
   2   0   2 2423.12 40.3452   2
   2   0   2 2352.28 47.0786   5
  -2   0  -2 2600.33 37.4195   4
  -2   0  -3 9805.52 77.6381   0
   2   0   3 10078.3 91.5890   3
   2   0   3 9926.75 93.9769   5
   2   0   3 9518.27 74.8333   2
  -2   0  -4 20.8517 14.0974   0
   2   0   4 12.0765 14.2960   2
   2   0   4 25.4825 21.0137   5
  -2   0  -5 270.898 24.5628   0
   2   0   5 271.266 17.2576   2
   2   0   5 275.322 27.9189   5
   2   0   6 395.583 18.3320   2
   2   0   6 386.266 29.5814   5
  -2   0  -6 434.528 28.9555   0
  -2   0  -7 31.2240 22.0460   0
   2   0   7 29.7931 23.1682   5
   2   0   7 29.5988 11.3371   2
  -2   0  -8 406.487 32.4828   0
   2   0   8 389.309 15.9943   2
   2   0   8 450.664 35.2613   5
  -2   0  -9 993.183 48.2416   0
   2   0   9 990.671 44.3337   5
  -2   0 -10 47.4738 29.1033   0
  -2   0 -11 5126.22 107.772   0
  -2   0 -12 464.578 48.8317   0
  -2   0 -13 74.6809 39.3169   0
  -2   0 -14 35.2101 32.3878   0
  -2   0 -15 427.950 51.9648   0
  -2   0 -16 230.040 49.9882   0
  -2   0 -17 621.315 63.4195   0
  -2   0 -18 118.975 47.5517   0
  -2   0 -19 211.896 52.3876   0
  -2   0 -20 14.7404 56.8333   0
  -2   0 -21-104.910 63.8434   0
   2   1 -22 365.751 84.2831   0
   2   1 -21 75.4952 75.3892   0
  -2  -1  20 202.264 84.7981   4
   2   1 -20 0.29584 66.4596   0
   2   1 -19-57.8452 58.8755   0
  -2  -1  19 172.240 72.6767   4
   2   1 -18 64.3032 56.0765   0
  -2  -1  18-113.557 66.8111   4
  -2  -1  17-47.4607 58.6881   4
   2   1 -17-70.5617 48.8981   0
  -2  -1  16 76.8442 56.5995   4
   2   1 -16-99.3394 52.7889   0
   2   1 -15 1172.01 78.6061   0
  -2  -1  15 1219.53 84.4864   4
   2   1 -14 1325.79 73.1343   0
  -2  -1  14 1419.96 86.5435   4
  -2  -1  13 10.9370 58.9105   4
   2   1 -13-5.47236 34.5167   0
   2   1 -12 41.8269 29.3921   0
   2   1 -12 27.1997 22.9462   2
  -2  -1  12-21.8754 51.3053   4
  -2  -1  11-2.30031 50.6798   4
   2   1 -11 55.1819 21.6912   2
   2   1 -11-15.1196 28.4243   0
  -2  -1  10-20.9114 46.3088   4
   2   1 -10 21.9572 21.1806   2
   2   1 -10 17.5662 24.4760   0
  -2  -1   9 327.964 50.1109   4
   2   1  -9 478.808 31.9460   2
   2   1  -9 431.159 36.3308   0
   2   1  -8 374.627 31.4149   0
   2   1  -8 363.768 29.9371   2
  -2  -1   8 412.974 48.2723   4
   2   1  -7 475.945 32.2231   0
   2   1  -7 383.262 29.9392   2
  -2  -1   7 409.252 51.6460   4
   2   1  -6 14536.6 121.258   2
   2   1  -6 14433.9 121.257   0
  -2  -1   6 14511.2 152.832   4
   2   1  -5 1124.08 42.3106   2
  -2  -1   5 1121.97 53.7550   4
   2   1  -5 1083.39 35.5722   0
  -2  -1   4 5212.43 88.3370   4
   2   1  -4 5386.20 74.4860   2
   2   1  -4 5239.96 66.3885   0
  -2  -1   3 195.748 24.5080   0
   2   1  -3 252.723 31.1952   2
  -2  -1   3 302.107 39.8477   4
   2   1  -2 18401.0 130.579   2
  -2  -1   2 18840.8 113.448   0
  -2  -1   2 18480.6 143.751   4
   2   1  -1 6002.70 78.7971   2
  -2  -1   1 5700.91 65.9927   0
  -2  -1   1 6521.64 82.1782   4
   2   1   0 18499.2 138.039   3
   2   1   0 19125.9 134.198   5
   2   1   0 18710.1 130.461   2
  -2  -1   0 18027.5 105.015   0
  -2  -1   0 18323.8 120.022   4
   2   1   1 10774.0 104.832   3
  -2  -1  -1 10766.7 88.8253   0
   2   1   1 10741.6 98.3070   2
  -2  -1  -1 10493.7 83.3239   4
   2   1   1 10709.2 100.042   5
   2   1   2 39708.0 194.674   3
  -2  -1  -2 40282.5 150.360   4
   2   1   2 37953.1 174.938   5
   2   1   2 41123.4 189.284   2
   2   1   3 283.877 24.8409   5
  -2  -1  -3 284.118 21.8635   0
   2   1   3 300.841 30.5599   2
   2   1   4 1552.62 39.7586   5
   2   1   4 1612.24 44.4304   2
  -2  -1  -4 1475.71 39.9749   0
  -2  -1  -5 1157.13 41.1481   0
   2   1   5 1101.60 36.7049   5
   2   1   5 1190.71 37.8368   2
  -2  -1  -6 3096.82 66.1850   0
   2   1   6 3316.24 55.6168   2
   2   1   6 3228.42 58.2329   5
  -2  -1  -7 2796.14 67.1832   0
   2   1   7 2948.33 52.7435   2
   2   1   7 3196.00 62.9743   5
   2   1   8 22.5355 23.4546   5
  -2  -1  -8 84.3766 25.5135   0
  -2  -1  -9 573.337 39.0836   0
   2   1   9 531.578 35.5786   5
  -2  -1 -10 841.194 50.1443   0
   2   1  10 697.150 40.2197   5
  -2  -1 -11 320.390 40.8849   0
   2   1  11 210.282 32.6867   5
  -2  -1 -12 1504.09 63.1721   0
  -2  -1 -13 227.770 39.4455   0
  -2  -1 -14 207.325 42.0714   0
  -2  -1 -15 161.579 47.6429   0
  -2  -1 -16 141.920 42.5433   0
  -2  -1 -17 55.8888 46.0117   0
  -2  -1 -18 50.6420 46.6033   0
  -2  -1 -19 44.6114 52.6132   0
  -2  -1 -20 17.6208 62.1823   0
   2   2 -22-12.8493 94.5253   0
  -2  -2  21-131.978 95.1588   4
   2   2 -21 39.9169 82.7135   0
  -2  -2  20 213.186 85.0646   4
   2   2 -20-106.941 76.7477   0
  -2  -2  19 219.019 75.0599   4
   2   2 -19 22.9533 70.5573   0
  -2  -2  18 50.9910 66.7578   4
   2   2 -18 70.4166 62.0886   0
  -2  -2  17-74.3524 60.8743   4
   2   2 -17-35.7447 53.3848   0
  -2  -2  16 126.913 60.5974   4
   2   2 -16 147.702 55.3149   0
   2   2 -15 5479.19 142.503   0
  -2  -2  15 5198.90 139.891   4
  -2  -2  14 260.452 66.1921   4
   2   2 -14 246.894 57.3942   0
  -2  -2  13 3022.87 102.404   4
   2   2 -13 3212.07 103.952   0
   2   2 -12-116.142 36.3924   0
  -2  -2  12 34.3189 48.6061   4
  -2  -2  11 383.455 52.4399   4
   2   2 -11 429.433 35.0648   2
   2   2 -11 341.153 41.9168   0
   2   2 -10 526.434 46.2652   0
  -2  -2  10 514.830 54.1889   4
   2   2 -10 532.349 35.3007   2
  -2  -2   9 32.2324 44.8941   4
   2   2  -9 18.2035 24.8604   2
   2   2  -9 4.35441 32.8545   0
   2   2  -8 442.609 35.5053   2
  -2  -2   8 405.347 48.7472   4
   2   2  -8 332.815 35.2658   0
  -2  -2   7 1683.50 69.9290   4
   2   2  -7 1477.13 50.8284   2
   2   2  -7 1619.16 56.5083   0
   2   2  -6 2651.61 63.0890   2
   2   2  -6 2681.67 66.6069   0
  -2  -2   6 2747.16 76.7670   4
   2   2  -5 1643.77 52.6540   2
   2   2  -5 1799.00 54.3196   0
  -2  -2   5 1655.70 62.8467   4
   2   2  -4 537.828 37.1195   2
  -2  -2   4 527.392 36.0508   0
  -2  -2   4 588.748 44.9560   4
  -2  -2   3 2.33969 26.1620   0
   2   2  -3-7.60031 29.1867   2
  -2  -2   2 2135.31 56.2899   0
   2   2  -2 2127.16 57.4387   2
  -2  -2   2 2447.39 66.1542   4
  -2  -2   1 5200.33 80.5193   0
   2   2  -1 5474.11 84.6928   2
  -2  -2   1 5613.32 85.1324   4
  -2  -2   0 1511.59 49.7773   0
  -2  -2   0 1584.45 47.1015   4
   2   2   0 1621.41 50.1021   3
   2   2   1 705.269 37.7711   3
  -2  -2  -1 703.115 33.9652   0
  -2  -2  -1 694.936 32.5516   4
   2   2   2 6.68485 24.9979   5
   2   2   2 26.8992 25.8743   3
  -2  -2  -2 0.12247 22.6590   0
  -2  -2  -3 8844.25 100.991   0
   2   2   3 9480.37 97.5473   5
  -2  -2  -4 3906.46 70.7804   0
   2   2   4 4239.30 67.7221   5
   2   2   5 3295.76 57.4039   5
  -2  -2  -5 3258.42 68.7292   0
  -2  -2  -6 1431.66 51.0149   0
   2   2   6 1372.59 37.9565   5
   2   2   7 1718.46 43.9590   5
  -2  -2  -7 1847.21 57.2352   0
  -2  -2  -8 426.321 38.9745   0
   2   2   8 329.075 26.8253   5
  -2  -2  -9 785.879 48.2850   0
  -2  -2 -10 128.490 35.8510   0
  -2  -2 -11 4998.19 111.646   0
  -2  -2 -12 98.7088 40.8899   0
  -2  -2 -13 146.598 52.2003   0
  -2  -2 -14 34.4203 48.4761   0
  -2  -2 -15 8.27708 41.4776   0
  -2  -2 -16-5.51315 45.3947   0
  -2  -2 -17 266.370 57.9129   0
  -2  -2 -18 147.951 54.1124   0
  -2  -2 -19 209.928 56.6238   0
  -2  -2 -20 44.5608 63.4052   0
  -2  -3  22-92.9736 105.459   4
   2   3 -21 325.295 98.3214   0
  -2  -3  21-48.5519 99.5415   4
  -2  -3  20 109.399 90.1689   4
   2   3 -20-92.0483 87.2519   0
   2   3 -19 202.899 75.7351   0
  -2  -3  19 445.488 83.5239   4
   2   3 -18 78.7819 68.9846   0
  -2  -3  18 99.0833 74.2780   4
   2   3 -17-84.1100 60.9458   0
  -2  -3  17-31.7331 70.6420   4
   2   3 -16 100.549 57.4383   0
  -2  -3  16 36.4613 64.9785   4
   2   3 -15 534.747 75.1420   0
  -2  -3  15 437.195 74.7206   4
   2   3 -14 428.576 68.3891   0
  -2  -3  14 390.343 66.3208   4
   2   3 -13 74.4560 52.8319   0
  -2  -3  13 63.4227 58.3708   4
  -2  -3  12 10.3007 53.3844   4
   2   3 -12-26.2658 44.4690   0
   2   3 -11 271.930 34.7754   2
   2   3 -11 242.236 51.7225   0
  -2  -3  11 236.851 57.9978   4
   2   3 -10-1.44572 30.9227   2
   2   3 -10-29.5582 38.7299   0
  -2  -3  10 11.9228 49.8147   4
  -2  -3   9 505.439 60.0101   4
   2   3  -9 617.339 42.9834   2
   2   3  -9 571.993 51.0321   0
   2   3  -8 503.471 48.5370   0
   2   3  -8 359.468 39.3005   2
  -2  -3   8 486.598 62.7979   4
   2   3  -7 301.183 36.1135   2
   2   3  -7 285.654 39.6579   0
  -2  -3   7 314.970 56.0581   4
  -2  -3   6 3644.76 86.0082   0
  -2  -3   6 4029.16 101.896   4
   2   3  -6 3541.84 78.7083   2
   2   3  -5 197.491 37.7615   2
  -2  -3   5 225.764 41.4126   0
  -2  -3   5 288.029 48.1390   4
  -2  -3   4 492.796 51.4079   4
   2   3  -4 397.411 43.8371   2
  -2  -3   4 420.173 44.8678   0
  -2  -3   3 539.687 53.8764   0
  -2  -3   3 1198.07 65.3137   4
  -2  -3   2 14589.7 162.093   0
  -2  -3   2 14629.8 153.457   4
  -2  -3   1 8702.89 128.943   0
   2   3   0 15478.7 146.077   3
  -2  -3   0 15485.1 161.371   0
   2   3   1 4360.79 84.5236   3
  -2  -3  -1 4068.07 84.4178   0
  -2  -3  -2 11011.2 121.134   0
  -2  -3  -3 1067.74 46.5568   0
  -2  -3  -4 6450.42 97.7233   0
  -2  -3  -5 2818.38 70.3344   0
  -2  -3  -6 5606.81 98.8764   0
  -2  -3  -7 1954.93 65.4937   0
  -2  -3  -8-28.2502 32.6001   0
  -2  -3  -9 487.775 48.9578   0
  -2  -3 -10 1122.44 62.0395   0
  -2  -3 -11 486.898 51.4247   0
  -2  -3 -12 1789.83 77.2181   0
  -2  -3 -13 137.066 45.8825   0
  -2  -3 -14 56.2592 44.1656   0
  -2  -3 -15 228.713 48.7031   0
  -2  -3 -16 98.4934 46.6997   0
  -2  -3 -17 74.3550 49.9256   0
  -2  -3 -18 169.274 54.5036   0
  -2  -3 -19 118.039 57.7997   0
   2   4 -20 15.7560 93.9151   0
  -2  -4  20 468.254 94.5712   4
   2   4 -19-172.751 87.8165   0
  -2  -4  19 317.398 82.9223   4
   2   4 -18 152.665 78.7961   0
  -2  -4  18 200.703 75.7999   4
   2   4 -17-111.619 68.8152   0
  -2  -4  17 3.30236 70.9442   4
   2   4 -16 4.09319 62.2054   0
  -2  -4  16 11.0753 64.4069   4
   2   4 -15 387.027 66.5119   0
  -2  -4  15 352.491 72.1109   4
   2   4 -14 67.9338 56.3181   0
  -2  -4  14 25.4755 58.7568   4
   2   4 -13 44.1316 50.1676   0
  -2  -4  13-7.60457 59.3026   4
   2   4 -12 12.9988 51.8410   0
  -2  -4  12 147.552 55.5247   4
   2   4 -11 94.9657 46.9308   0
   2   4 -11 13.6829 34.2534   2
  -2  -4  11 45.8083 53.5283   4
   2   4 -10 581.918 45.1897   2
  -2  -4  10 696.977 67.3938   4
   2   4 -10 547.627 59.9557   0
   2   4  -9 31.0669 44.3701   0
   2   4  -9 71.1525 35.8358   2
  -2  -4   9 82.0647 55.1426   4
   2   4  -8 31.5266 40.3933   0
   2   4  -8 7.59149 35.7186   2
  -2  -4   8-15.9387 48.0685   4
   2   4  -7 1047.31 56.2206   2
  -2  -4   7 1130.93 67.0755   0
  -2  -4   7 1158.75 73.8765   4
  -2  -4   6 191.071 47.7125   0
  -2  -4   6 171.076 52.3841   4
  -2  -4   5 603.870 60.1150   0
  -2  -4   5 734.590 63.2595   4
  -2  -4   4 2486.93 88.2199   0
  -2  -4   3 3731.90 103.812   0
  -2  -4   2 2723.24 90.3707   0
  -2  -4   1 5283.02 115.034   0
   2   4   0 2980.19 75.9762   3
  -2  -4   0 2663.37 84.6654   0
  -2  -4  -1 57.4076 45.3043   0
   2   4   1 60.0957 36.7922   3
   2   4   2 2351.55 69.9075   3
  -2  -4  -2 2167.88 69.5951   0
  -2  -4  -3 2189.72 67.5255   0
  -2  -4  -4 559.261 41.2526   0
  -2  -4  -5 634.544 42.9669   0
  -2  -4  -6 139.524 32.8861   0
  -2  -4  -7 611.049 47.3849   0
  -2  -4  -8 56.4580 34.5753   0
  -2  -4  -9 104.479 38.2680   0
  -2  -4 -10 109.258 40.2775   0
  -2  -4 -11 817.522 62.8679   0
  -2  -4 -12 795.603 57.4126   0
  -2  -4 -13 223.319 50.7400   0
  -2  -4 -14-52.2327 51.8781   0
  -2  -4 -15 128.381 50.3661   0
  -2  -4 -16 82.6902 50.7446   0
  -2  -4 -17-24.4294 54.6755   0
  -2  -4 -18 152.448 60.2831   0
  -2  -5  19 117.749 93.7097   4
   2   5 -19-170.962 97.2754   0
   2   5 -18-17.5475 88.7931   0
  -2  -5  18 159.196 87.3838   4
  -2  -5  17 69.7194 82.0085   4
   2   5 -17-15.2724 78.2896   0
   2   5 -16 62.4348 69.8736   0
  -2  -5  16 55.5292 73.9277   4
   2   5 -15-110.216 64.4903   0
  -2  -5  15 21.2630 68.5179   4
   2   5 -14 88.9467 58.7518   0
  -2  -5  14 42.8730 67.0227   4
  -2  -5  13 29.0046 60.5837   4
   2   5 -13-43.6940 59.1017   0
  -2  -5  12 72.0210 62.1523   4
   2   5 -12 31.6732 61.3192   0
   2   5 -11 493.785 70.4594   0
  -2  -5  11 771.698 79.8654   4
   2   5 -10 67.6494 50.8100   0
   2   5 -10 100.019 41.4000   2
   2   5  -9 837.501 59.0498   2
   2   5  -9 856.298 74.1761   0
   2   5  -8 360.682 47.9477   2
   2   5  -8 346.291 58.4722   0
  -2  -5   7 40.8643 54.5232   0
  -2  -5   6 96.7561 53.7121   0
  -2  -5   5 7.01359 51.3760   0
  -2  -5   4 470.718 59.8586   0
  -2  -5   3 560.509 67.7147   0
  -2  -5   2 2626.63 96.9778   0
  -2  -5   1 262.467 58.2969   0
  -2  -5   0 1558.37 74.2064   0
  -2  -5  -1 596.159 58.3808   0
  -2  -5  -2-2.54992 40.7578   0
  -2  -5  -3 1314.15 62.7189   0
  -2  -5  -4 978.527 55.6757   0
  -2  -5  -5 281.375 39.6647   0
  -2  -5  -6 387.173 41.9475   0
  -2  -5  -7 49.8825 34.4509   0
  -2  -5  -8-0.25135 36.3687   0
  -2  -5  -9 43.4403 36.1103   0
  -2  -5 -10-5.25425 37.3598   0
  -2  -5 -11 178.611 42.1663   0
  -2  -5 -12 215.558 53.4082   0
  -2  -5 -13-49.0401 48.1178   0
  -2  -5 -14-111.225 47.6664   0
  -2  -5 -15-56.9552 49.3263   0
  -2  -5 -16-34.6118 51.7578   0
   2   6 -17 132.322 85.9068   0
   2   6 -16-26.5065 80.7488   0
   2   6 -15-126.173 75.8073   0
   2   6 -14-128.586 68.4255   0
   2   6 -13 185.754 60.8343   0
   2   6 -12 23.9367 55.5956   0
   2   6 -11 78.0943 56.5571   0
   2   6 -10-0.24860 67.6046   0
   2   6 -10 45.1381 48.9265   2
   2   6  -9 96.6681 52.5455   0
   2   6  -9-112.404 49.7496   2
  -2  -6   8 86.0939 55.0824   0
  -2  -6   7 141.046 60.3328   0
  -2  -6   6 122.359 65.5249   0
  -2  -6   5 353.356 75.0464   0
  -2  -6   4 413.218 74.9985   0
  -2  -6   3 779.813 83.5320   0
  -2  -6   2 1577.46 96.2982   0
  -2  -6   1 1575.44 91.7500   0
  -2  -6   0 648.376 69.8983   0
  -2  -6  -1 372.557 64.8967   0
  -2  -6  -2 1326.45 77.2431   0
  -2  -6  -3 303.825 49.2373   0
  -2  -6  -4 33.7870 39.2685   0
  -2  -6  -5-30.4718 36.3975   0
  -2  -6  -6-59.6404 37.5931   0
  -2  -6  -7 12.2669 33.8687   0
  -2  -6  -8-7.40596 32.4720   0
  -2  -6  -9 29.6168 36.2674   0
  -2  -6 -10 235.680 42.2798   0
  -2  -6 -11 68.1796 40.0881   0
  -2  -6 -12 254.348 45.6949   0
  -2  -6 -13 19.1705 40.5193   0
  -2  -6 -14-105.834 44.4090   0
   2   7 -15-84.9164 83.5873   0
   2   7 -14 110.685 78.0161   0
   2   7 -13-20.9663 72.5774   0
   2   7 -12 246.203 81.1723   0
   2   7 -11 568.295 85.5868   0
   2   7 -10 259.341 77.8829   0
   2   7  -9 238.367 68.2717   0
  -2  -7   8 101.229 58.7274   0
  -2  -7   7-9.79400 66.5194   0
  -2  -7   6 1.07538 67.9257   0
  -2  -7   5 57.6716 66.1900   0
  -2  -7   4-48.7284 66.6537   0
  -2  -7   3 130.337 63.4689   0
  -2  -7   2 83.3471 64.0650   0
  -2  -7   1 198.217 63.2644   0
  -2  -7   0 191.173 59.5751   0
  -2  -7  -1 188.864 61.9164   0
  -2  -7  -2 184.865 55.2683   0
  -2  -7  -3 118.215 48.3715   0
  -2  -7  -4-8.58730 40.5147   0
  -2  -7  -5-52.3623 42.4901   0
  -2  -7  -6 29.8202 41.9177   0
  -2  -7  -7-25.1354 39.7601   0
  -2  -7  -8-23.6223 36.5310   0
  -2  -7  -9-46.3510 36.6239   0
  -2  -7 -10-45.0060 39.9867   0
  -2  -7 -11 101.822 41.6186   0
   2   8 -11-15.8516 79.0198   0
   2   8 -10 314.107 80.6154   0
   2   8  -9 98.9397 76.2145   0
  -2  -8   8 105.627 70.8319   0
  -2  -8   7-107.285 69.2057   0
  -2  -8   6 150.045 69.0982   0
  -2  -8   5-96.8391 66.3620   0
  -2  -8   4 100.784 71.1788   0
  -2  -8   3-42.8504 69.5985   0
  -2  -8   2 370.148 74.6307   0
  -2  -8   1 134.222 68.9422   0
  -2  -8   0 124.611 69.0380   0
  -2  -8  -1 112.785 64.2560   0
  -2  -8  -2 82.2115 53.2312   0
  -2  -8  -3 65.0007 54.2331   0
  -2  -8  -4-67.5227 45.8136   0
  -2  -8  -5-33.1961 43.6234   0
  -2  -8  -6 93.7365 43.4572   0
  -2  -8  -7-64.5589 46.7898   0
   3  -9   3 49.3034 53.3157   1
   3  -9   4 0.24313 52.2568   1
   3  -9   5 137.171 50.2199   1
   3  -9   6 94.9830 46.6585   1
   3  -9   7 26.0606 45.0555   1
   3  -8 -10 2.58605 54.2175   1
   3  -8  -9 47.8335 51.1111   1
   3  -8  -8 0.25235 56.6106   1
   3  -8  -7 61.6675 50.8392   1
   3  -8  -6-5.70638 57.0279   1
   3  -8  -5 87.5386 60.2816   1
   3  -8  -4 35.6836 61.8015   1
   3  -8  -3-23.6217 57.8264   1
   3  -8  -2 157.998 61.3339   1
   3  -8  -1 41.7883 54.2122   1
   3  -8   0 50.6110 54.1862   1
   3  -8   1 117.058 56.7422   1
   3  -8   2 34.7312 55.4307   1
   3  -8   3 89.9821 51.9248   1
   3  -8   4 6.00892 50.4843   0
  -3   8  -5 84.7267 51.1265   0
  -3   8  -6 372.182 60.1989   0
  -3   8  -7 371.111 55.3765   0
   3  -8   7 236.073 46.8130   1
  -3   8  -8 187.450 55.4060   0
  -3   8  -9 101.789 57.5124   0
  -3   8 -10 7.26397 59.2815   0
  -3   8 -11 7.61166 63.7017   0
   3  -7 -12-127.656 49.8478   1
   3  -7 -11-13.2723 47.5699   1
   3  -7 -10 66.3530 42.0564   1
   3  -7  -9-61.3012 41.6800   1
   3  -7  -8-27.7252 43.1821   1
   3  -7  -7 40.1906 47.9391   1
   3  -7  -6 193.469 60.5241   1
   3  -7  -5 15.6128 50.7065   1
   3  -7  -4 13.3759 53.2742   1
   3  -7  -3 426.728 69.4119   1
   3  -7  -2 55.0315 59.5252   1
   3  -7  -1 580.239 75.0403   1
   3  -7   0 84.0028 58.5866   1
   3  -7   1-36.3282 44.7125   0
   3  -7   1 99.7075 55.0023   1
   3  -7   2-8.25962 41.8215   0
   3  -7   2 86.8164 51.2708   1
   3  -7   3 0.17402 45.4975   0
   3  -7   3 117.771 49.9482   1
   3  -7   4 47.7145 43.8669   1
   3  -7   4 5.73420 43.8460   0
  -3   7  -5-28.8213 39.4618   0
   3  -7   5 81.7202 44.7166   1
  -3   7  -6 56.7381 47.7365   0
   3  -7   6 59.3517 36.6601   1
  -3   7  -7-26.2829 43.4999   0
   3  -7   7 116.334 41.0856   1
  -3   7  -8 56.0392 45.0924   0
  -3   7  -9 67.1476 48.8318   0
  -3   7 -10 65.3675 52.1021   0
  -3   7 -11-47.7917 56.1764   0
  -3   7 -12 140.355 60.9293   0
  -3   7 -13-139.686 68.9782   0
  -3   7 -14-8.90872 71.9487   0
  -3   6  16 551.947 175.196   4
  -3   6  15-106.692 159.373   4
  -3   6  14-84.7828 152.678   4
  -3   6  13 254.022 142.816   4
   3  -6 -12-134.038 45.3959   1
   3  -6 -11-27.7506 42.8762   1
   3  -6 -10 13.0307 38.4856   1
   3  -6  -9 59.2863 39.3590   1
   3  -6  -8-11.7002 44.6012   1
   3  -6  -7-42.7871 44.2412   1
   3  -6  -6 28.5252 48.4317   1
   3  -6  -5 374.114 63.3252   1
   3  -6  -4 95.6726 55.3230   1
   3  -6  -3 914.219 73.2210   1
   3  -6  -2 695.987 72.4457   1
   3  -6  -1 15.5781 53.8224   1
   3  -6  -1 58.1871 36.7993   0
   3  -6   0 12.5452 33.1814   0
   3  -6   0 46.0728 44.0910   1
   3  -6   1 25.5139 36.7389   0
   3  -6   1 95.0648 52.6283   1
   3  -6   2 16.8960 38.7601   0
   3  -6   2 11.2582 41.6127   1
   3  -6   2 37.6021 29.2290   5
   3  -6   3 38.3061 41.5489   1
   3  -6   3 31.6494 30.1139   5
   3  -6   3-28.5933 38.1377   0
   3  -6   4 38.1384 38.7413   1
   3  -6   4 66.3174 32.6634   5
  -3   6  -5 62.6749 37.7342   0
   3  -6   5 36.3083 39.6617   1
   3  -6   6 730.515 56.8499   1
  -3   6  -6 676.092 58.0211   0
  -3   6  -7 276.596 52.4610   0
   3  -6   7 167.909 41.9240   1
  -3   6  -8 65.3685 48.2759   0
  -3   6  -9 460.192 61.1728   0
  -3   6 -10 38.3889 46.3772   0
  -3   6 -11 100.265 57.1434   0
  -3   6 -12 40.0049 57.8921   0
  -3   6 -13 94.8301 62.9732   0
  -3   6 -14 196.886 66.8082   0
  -3   6 -15-39.7376 78.0189   0
  -3   6 -16 145.778 85.8248   0
  -3   5  17 110.014 147.336   4
  -3   5  16-248.879 130.006   4
  -3   5  15 82.6668 119.048   4
  -3   5  14 112.239 111.100   4
  -3   5  13-190.889 99.4726   4
  -3   5  12 692.092 115.914   4
   3  -5 -12 268.448 52.2433   1
   3  -5 -11 46.0505 42.6486   1
   3  -5 -10-15.8561 43.2566   1
   3  -5  -9-67.8483 41.2193   1
   3  -5  -8 20.2833 41.5659   1
   3  -5  -7 598.722 51.6505   1
   3  -5  -6 520.803 51.1250   1
   3  -5  -5 43.8023 48.1849   1
   3  -5  -4 361.615 52.7158   1
   3  -5  -3 894.420 53.4431   0
   3  -5  -3 876.682 65.5221   1
   3  -5  -2 1083.77 55.0881   0
   3  -5  -2 935.528 67.3253   1
   3  -5  -1 2754.58 76.5383   0
   3  -5  -1 2588.81 67.8637   5
   3  -5  -1 2584.52 93.1782   1
   3  -5   0 358.708 54.0511   1
   3  -5   0 278.904 34.0145   5
   3  -5   0 219.532 45.8307   0
   3  -5   1 150.657 44.2625   0
   3  -5   1 265.469 32.1358   5
   3  -5   1 263.151 44.4867   1
   3  -5   2 66.6065 38.6645   0
   3  -5   2 30.7616 40.9427   1
   3  -5   2 116.771 30.1341   5
   3  -5   3 177.430 32.4268   5
   3  -5   3 177.750 38.6763   0
   3  -5   3 127.493 39.3299   1
  -3   5  -4 56.9693 30.6846   0
   3  -5   4 1.77022 36.5112   1
   3  -5   4 22.8216 27.3160   5
  -3   5  -5 272.294 40.1704   0
   3  -5   5 176.649 41.4992   1
  -3   5  -6 21.0289 35.5768   0
   3  -5   6 12.5297 33.0283   1
  -3   5  -7 150.207 42.8842   0
   3  -5   7 107.087 37.7190   1
  -3   5  -8 272.110 49.7582   0
  -3   5  -9 381.730 60.2563   0
  -3   5 -10 699.885 73.7575   0
  -3   5 -11 177.353 61.0937   0
  -3   5 -12 35.9853 53.2513   0
  -3   5 -13 37.5693 59.4068   0
  -3   5 -14 87.3552 67.8565   0
  -3   5 -15 220.978 73.8145   0
  -3   5 -16-58.5549 78.9445   0
  -3   5 -17-45.3891 86.2792   0
  -3   5 -18 155.254 96.9479   0
  -3   4  18 40.1064 122.720   4
  -3   4  17-127.512 111.715   4
  -3   4  16 380.916 103.878   4
  -3   4  15 123.893 88.3040   4
  -3   4  14 473.961 96.2055   4
  -3   4  13 198.655 86.1769   4
  -3   4  12-91.6588 87.4624   4
   3  -4 -12 76.0980 41.3557   1
  -3   4  11 434.884 85.5004   4
   3  -4 -11 318.807 49.5387   1
  -3   4  10 500.623 86.9214   4
   3  -4 -10 270.394 47.6299   1
   3  -4  -9 95.7931 40.2225   1
   3  -4  -8 158.971 43.2420   1
   3  -4  -7 36.6667 39.2781   1
   3  -4  -6 1080.32 61.6829   1
   3  -4  -5 1309.11 62.9279   1
   3  -4  -4 41.0329 28.7533   0
   3  -4  -4 104.058 39.1042   1
   3  -4  -4 103.737 23.8247   5
   3  -4  -3 890.114 43.8235   0
   3  -4  -3 846.109 40.3719   5
   3  -4  -3 802.915 56.7539   1
   3  -4  -2 103.770 30.8975   0
   3  -4  -2 90.2338 25.4673   5
   3  -4  -2 115.731 42.5867   1
   3  -4  -1 442.607 35.8044   0
   3  -4  -1 338.978 31.4206   5
   3  -4  -1 402.686 47.8003   1
   3  -4   0 165.348 31.4126   0
   3  -4   0 196.525 39.3217   1
   3  -4   0 191.794 31.0164   5
   3  -4   1 72.7786 39.1534   1
   3  -4   1 79.4490 27.8648   5
   3  -4   1 99.7903 30.6728   0
   3  -4   2 7.75582 27.2470   0
   3  -4   2-6.35213 25.7038   5
   3  -4   2 8.72225 36.2501   1
   3  -4   3 79.2194 27.5261   5
  -3   4  -3 102.362 28.4600   0
   3  -4   3 107.760 37.2768   1
   3  -4   4 102.924 29.5234   5
  -3   4  -4 102.900 31.3900   0
   3  -4   4 75.7421 35.6195   1
  -3   4  -5 262.349 38.4291   0
   3  -4   5 279.865 35.3196   5
   3  -4   5 196.000 38.5338   1
   3  -4   6 53.3359 34.5779   1
  -3   4  -6 151.962 38.2330   0
  -3   4  -7 168.993 42.2537   0
   3  -4   7 111.996 32.1852   1
  -3   4  -8 591.184 56.7859   0
  -3   4  -9 681.197 60.8722   0
  -3   4 -10 97.6651 47.0616   0
  -3   4 -11 2961.00 109.700   0
  -3   4 -12 43.0088 51.0915   0
  -3   4 -13 350.051 54.9408   0
  -3   4 -14-2.75492 61.5860   0
  -3   4 -15-126.031 66.6208   0
  -3   4 -16 183.562 73.7768   0
  -3   4 -17-109.928 78.7787   0
  -3   4 -18-28.1574 88.4086   0
  -3   4 -19 45.8234 99.1172   0
  -3   3  19 286.880 115.229   4
  -3   3  18 325.887 96.0942   4
  -3   3  17-183.959 89.6936   4
  -3   3  16 179.299 77.5016   4
  -3   3  15 370.765 86.3547   4
  -3   3  14-49.9623 77.4432   4
  -3   3  13 40.5449 73.3544   4
  -3   3  12 570.001 80.8814   4
   3  -3 -12 499.839 49.6084   1
  -3   3  11 20.0852 64.8196   4
   3  -3 -11-17.6717 37.2822   1
  -3   3  10 57.6689 61.6636   4
   3  -3 -10 104.657 41.2435   1
  -3   3   9 63.8477 63.8598   4
   3  -3  -9 29.7827 37.3164   1
  -3   3   8 164.385 63.5892   4
   3  -3  -8 162.251 43.7011   1
   3  -3  -7 1046.82 60.0939   1
   3  -3  -6 190.582 28.2311   5
   3  -3  -6 190.770 42.9036   1
   3  -3  -5 1836.48 72.3000   1
   3  -3  -5 1713.13 46.7039   0
   3  -3  -5 1938.69 55.9288   5
   3  -3  -4 2929.14 85.5636   1
   3  -3  -4 2737.71 55.1954   0
   3  -3  -4 2752.16 57.9728   5
   3  -3  -3 58.0294 37.0442   1
   3  -3  -3-14.8548 20.5947   0
   3  -3  -3 50.0905 26.3313   5
   3  -3  -2 730.535 33.1522   0
   3  -3  -2 900.156 40.1945   5
   3  -3  -2 829.627 54.7203   1
   3  -3  -1 117.015 22.8493   0
   3  -3  -1 161.424 28.3401   5
   3  -3  -1 182.147 40.7829   1
   3  -3   0 38.0803 23.6646   0
   3  -3   0 75.5125 25.9064   5
   3  -3   0 25.7995 34.9326   1
   3  -3   1 598.155 40.4466   5
   3  -3   1 531.980 45.6485   1
   3  -3   2 1186.90 55.6649   1
   3  -3   2 1296.10 50.0206   5
  -3   3  -2 1322.19 47.5164   0
   3  -3   3 693.215 41.8265   5
   3  -3   3 675.060 45.6311   1
  -3   3  -3 704.070 39.8771   0
   3  -3   4 32.1369 29.0828   5
  -3   3  -4 24.6747 23.8998   0
   3  -3   4-24.3681 30.5620   1
  -3   3  -5 402.156 40.5609   0
   3  -3   5 322.010 37.9359   5
   3  -3   5 306.071 35.5153   1
   3  -3   6 124.482 22.8265   3
  -3   3  -6 119.600 33.2776   0
   3  -3   6 116.306 34.3346   5
   3  -3   6 127.412 30.6033   1
   3  -3   7 283.012 25.7078   3
  -3   3  -7 406.086 42.1110   0
   3  -3   7 339.490 41.4467   5
   3  -3   7 318.016 37.2603   1
  -3   3  -8 421.561 42.6525   0
   3  -3   8 260.944 27.0092   3
   3  -3   9 341.314 30.9660   3
  -3   3  -9 329.016 47.4017   0
  -3   3 -10 4286.12 118.080   0
  -3   3 -11 957.702 67.5443   0
  -3   3 -12 442.294 64.2530   0
  -3   3 -13 193.745 52.4409   0
  -3   3 -14 274.677 52.5016   0
  -3   3 -15-9.12677 57.8605   0
  -3   3 -16 379.002 64.7846   0
  -3   3 -17 24.8423 75.5703   0
  -3   3 -18-158.222 82.2543   0
  -3   3 -19 156.694 88.8654   0
  -3   2  20-291.358 111.091   4
  -3   2  19 290.310 102.418   4
  -3   2  18-28.0424 90.5991   4
  -3   2  17 76.2643 75.0769   4
  -3   2  16 436.635 75.9841   4
  -3   2  15 71.6437 65.5367   4
  -3   2  14 633.292 79.6146   4
  -3   2  13 94.2298 62.4278   4
  -3   2  12 22.4222 57.2967   4
  -3   2  11 310.604 66.8838   4
  -3   2  10 252.021 63.6855   4
  -3   2   9 385.335 59.6054   4
   3  -2  -8 666.957 52.7341   1
  -3   2   8 603.876 64.0088   4
   3  -2  -7 647.187 34.5484   0
   3  -2  -7 589.555 51.9228   1
  -3   2   7 606.093 65.7586   4
   3  -2  -6 13739.4 117.560   0
   3  -2  -6 12824.1 125.914   5
   3  -2  -6 13029.4 169.403   1
  -3   2   6 13869.2 168.960   4
   3  -2  -5 2181.47 46.9382   0
   3  -2  -5 2465.67 62.8660   5
   3  -2  -5 2274.47 76.8483   1
  -3   2   5 2477.91 83.1882   4
   3  -2  -4 813.268 52.8175   1
   3  -2  -4 534.112 23.7402   0
   3  -2  -4 692.251 40.4774   5
   3  -2  -3 197.755 16.8898   0
   3  -2  -3 382.349 32.4480   5
   3  -2  -3 364.560 41.4172   1
   3  -2  -2 440.372 32.8875   5
   3  -2  -2 413.088 46.9818   1
   3  -2  -1 1319.18 38.4579   0
   3  -2  -1 1743.43 51.5824   5
   3  -2  -1 1842.13 65.3596   1
  -3   2   0 109.396 17.7318   0
   3  -2   0 123.882 37.1239   1
   3  -2   0 111.673 27.9723   5
   3  -2   1 236.371 32.7182   5
  -3   2  -1 168.634 19.2014   0
   3  -2   1 177.230 37.6943   1
  -3   2  -2 1533.79 40.8041   0
   3  -2   2 1480.36 57.6576   1
   3  -2   2 1684.86 56.0507   5
  -3   2  -3 3782.90 62.3190   0
   3  -2   3 3720.46 77.9933   5
   3  -2   3 3647.72 81.0822   1
   3  -2   4 5.26015 21.3465   3
  -3   2  -4 6.77034 18.8413   0
   3  -2   4 4.87565 26.2015   5
   3  -2   4 8.20050 27.0915   1
  -3   2  -5 475.916 29.6359   0
   3  -2   5 416.500 28.4447   3
   3  -2   5 441.759 38.2076   5
   3  -2   5 488.245 36.3444   1
   3  -2   6 100.463 23.5658   3
   3  -2   6 109.790 26.5616   1
   3  -2   6 118.544 31.5181   5
  -3   2  -6 229.530 26.8860   0
   3  -2   7 40.3428 21.6413   3
  -3   2  -7-11.2884 23.1467   0
   3  -2   7 45.5370 29.8059   5
   3  -2   7 4.43437 22.2448   1
   3  -2   8 65.2956 32.7950   5
  -3   2  -8 72.3539 26.8197   0
   3  -2   9-13.8518 35.4848   5
  -3   2  -9 0.00000 28.7272   0
  -3   2 -10 1893.77 71.3711   0
   3  -2  10 1752.24 73.0229   5
  -3   2 -11 4680.69 117.892   0
  -3   2 -12 193.090 52.5587   0
  -3   2 -13 148.157 50.0112   0
  -3   2 -14-123.669 49.1515   0
  -3   2 -15 59.7059 48.2943   0
  -3   2 -16 277.845 60.3095   0
  -3   2 -17-50.0025 60.6885   0
  -3   2 -18-25.9238 67.4192   0
  -3   2 -19 10.6352 76.0993   0
  -3   2 -20 218.446 83.1874   0
  -3   1  21 188.780 115.640   4
  -3   1  20-162.008 101.234   4
  -3   1  19 22.0441 89.9623   4
  -3   1  18 65.3387 79.2829   4
  -3   1  17 2.34195 71.3717   4
  -3   1  16 340.694 71.5986   4
  -3   1  15 2402.41 114.382   4
  -3   1  14 386.735 74.9940   4
  -3   1  13 193.691 61.4735   4
  -3   1  12 175.857 55.9063   4
  -3   1  11 16.8988 51.1203   4
  -3   1  10-13.2044 51.4668   4
  -3   1   9 198.060 51.2903   4
   3  -1  -9 233.948 26.6590   0
   3  -1  -8 1218.70 38.6486   0
  -3   1   8 1238.77 69.8893   4
   3  -1  -7 501.814 27.4281   0
  -3   1   7 522.798 59.6656   4
   3  -1  -6 5259.49 63.8723   0
   3  -1  -6 5604.91 92.1309   2
  -3   1   6 5669.42 112.040   4
   3  -1  -5 916.401 26.7541   0
   3  -1  -5 1012.42 45.7017   2
   3  -1  -5 1087.70 45.3385   5
  -3   1   5 1126.31 64.0188   4
   3  -1  -4 2616.90 62.5406   2
   3  -1  -4 2719.14 66.1940   5
  -3   1   4 2761.82 76.3627   4
  -3   1   3 57.0626 41.1010   4
   3  -1  -3 111.458 27.3571   2
   3  -1  -3 106.291 31.9382   5
   3  -1  -2 2839.41 61.0843   2
   3  -1  -2 2672.41 63.4078   5
  -3   1   2 3021.43 74.8228   4
   3  -1  -1 5601.16 80.5995   2
   3  -1  -1 5280.85 79.2450   5
  -3   1   1 5741.35 88.2399   4
   3  -1   0 277.658 34.5768   2
   3  -1   0 472.058 40.1660   5
   3  -1   1 10426.1 104.437   2
   3  -1   1 10661.1 114.003   5
  -3   1  -2 1562.74 31.2629   0
   3  -1   2 1669.35 45.3127   2
   3  -1   2 1729.04 52.9799   5
  -3   1  -3 4776.30 60.3558   0
   3  -1   3 5009.65 77.7548   3
   3  -1   3 4957.14 69.1993   2
   3  -1   3 5115.40 83.2904   5
   3  -1   4 93.7022 24.8319   3
   3  -1   4 91.5889 20.5192   2
   3  -1   4 89.7432 31.2376   5
  -3   1  -4 91.9375 16.3954   0
  -3   1  -5 659.189 31.4450   0
   3  -1   5 636.107 27.0016   2
   3  -1   5 641.176 34.3307   3
   3  -1   5 732.572 42.0518   5
   3  -1   6 8.93383 15.7679   2
   3  -1   6 8.39597 25.3242   5
  -3   1  -6 48.9640 20.3655   0
  -3   1  -7 756.321 39.7463   0
   3  -1   7 847.263 46.0438   5
   3  -1   8 13.2755 30.0435   5
  -3   1  -8-7.32200 25.3147   0
  -3   1  -9 304.929 38.8273   0
   3  -1   9 377.040 39.1218   5
  -3   1 -10 5420.98 112.543   0
   3  -1  10 5587.66 108.950   5
  -3   1 -11 2740.41 87.6944   0
   3  -1  11 2879.84 88.2595   5
  -3   1 -12 1678.15 79.8910   0
   3  -1  12 2051.57 83.2532   5
  -3   1 -13 51.5620 39.7104   0
   3  -1  13-6.48299 44.4909   5
  -3   1 -14 248.430 51.5280   0
   3  -1  14 126.434 44.3076   5
  -3   1 -15 60.8537 43.3611   0
   3  -1  15-18.4055 44.9402   5
  -3   1 -16 45.5076 48.8253   0
   3  -1  16 108.667 52.2481   5
  -3   1 -17-39.1204 52.5225   0
  -3   1 -18-72.6497 62.7306   0
  -3   1 -19-5.13782 67.0023   0
  -3   1 -20 127.423 72.7906   0
  -3   0  22 51.5762 112.839   4
  -3   0  21 534.000 103.615   4
  -3   0  20-55.1962 94.2211   4
  -3   0  18 2.83494 72.0942   4
  -3   0  17 79.5854 66.7911   4
  -3   0  16-30.5793 64.3620   4
  -3   0  15-56.3083 68.1561   4
  -3   0  14-39.6392 58.8781   4
  -3   0  13 65.5791 63.5092   4
  -3   0  12-7.08446 48.8177   4
  -3   0  11 83.2452 55.3277   4
   3   0 -11-20.9229 32.3584   2
   3   0 -11 21.8931 26.8375   0
  -3   0  10-16.6626 48.5589   4
   3   0 -10 24.4812 30.5838   2
   3   0 -10 11.0672 24.7470   0
  -3   0   9 28.2284 51.2840   4
   3   0  -9 27.2151 28.6574   2
   3   0  -9 15.9147 22.1153   0
   3   0  -8 678.841 33.2456   0
  -3   0   8 861.453 68.0081   4
   3   0  -8 759.123 44.4786   2
   3   0  -7 1388.29 40.0482   0
   3   0  -7 1492.07 55.0935   2
  -3   0   7 1571.48 71.2557   4
   3   0  -6 17105.5 114.447   0
   3   0  -6 18534.5 155.054   2
  -3   0   6 18381.1 180.856   4
  -3   0   5 31.0133 41.0716   4
   3   0  -5-0.23092 27.9375   2
   3   0  -5 40.6667 12.6955   0
   3   0  -4 252.759 11.0268   0
   3   0  -4 359.091 32.4313   2
  -3   0   4 320.017 42.7247   4
   3   0  -3 775.415 38.1340   2
   3   0  -3 872.903 44.8728   5
  -3   0   3 798.958 49.7609   4
  -3   0   2 91.5751 35.8312   4
   3   0  -2 7.35634 26.6664   2
   3   0  -2 13.6785 30.5924   5
  -3   0   1 92.7283 34.0036   4
   3   0  -1 95.6422 25.8112   2
   3   0  -1 31.1026 31.9028   5
   3   0   0 2180.05 57.9536   5
  -3   0   0 2023.66 54.7149   4
   3   0   0 2103.18 52.1389   2
  -3   0  -1 1502.56 29.3222   0
   3   0   1 1600.72 45.2526   2
   3   0   1 1449.62 47.4551   5
  -3   0  -1 1564.51 47.5138   4
  -3   0  -2 818.026 24.8145   0
   3   0   2 1004.02 43.9195   3
   3   0   2 855.489 36.2465   2
   3   0   2 980.297 44.4832   5
  -3   0  -2 892.010 36.5433   4
  -3   0  -3 8112.17 77.8373   0
   3   0   3 9086.97 105.471   3
   3   0   3 8443.16 89.2655   2
   3   0   3 8798.25 105.489   5
  -3   0  -3 8333.35 77.5325   4
   3   0   4 766.463 31.6265   2
   3   0   4 788.742 42.4031   5
  -3   0  -4 787.990 29.1096   0
  -3   0  -4 807.815 26.0859   4
   3   0   4 819.046 41.0528   3
  -3   0  -5 40.9345 17.0659   0
   3   0   5 22.5774 25.7116   3
   3   0   5 53.8182 17.5465   2
   3   0   5 37.1503 26.5864   5
  -3   0  -6-10.7643 20.3797   0
   3   0   6-0.10055 14.5589   2
   3   0   6 0.34742 25.6368   5
  -3   0  -7 407.215 30.4198   0
   3   0   7 395.330 23.7327   2
   3   0   7 462.791 37.4242   5
  -3   0  -8 553.211 38.7796   0
   3   0   8 619.196 43.6874   5
  -3   0  -9 272.740 36.4452   0
   3   0   9 209.186 34.8576   5
  -3   0 -10 2060.63 74.9253   0
   3   0  10 2220.65 71.6928   5
  -3   0 -11 67.2731 36.9947   0
   3   0  11 54.9744 36.5529   5
  -3   0 -12 1807.08 77.6190   0
   3   0  12 1796.80 75.1958   5
  -3   0 -13 211.557 42.0736   0
   3   0  13 65.1003 37.8739   5
  -3   0 -14 448.717 55.4686   0
  -3   0 -15 21.8019 41.5211   0
  -3   0 -16 24.1557 43.0251   0
  -3   0 -17 61.7271 50.9830   0
  -3   0 -18 30.2318 57.9571   0
  -3   0 -19 21.3718 60.8399   0
  -3   0 -20 83.5343 66.4885   0
  -3  -1  22 398.680 112.400   4
  -3  -1  21 261.640 96.9711   4
  -3  -1  20 101.679 89.0882   4
  -3  -1  19-130.030 79.2875   4
  -3  -1  18 189.806 72.3070   4
  -3  -1  17 301.520 64.7612   4
  -3  -1  16 528.203 71.8858   4
  -3  -1  15 1861.82 104.359   4
  -3  -1  14 798.993 81.3134   4
  -3  -1  13 46.4730 53.9066   4
   3   1 -13 66.8793 36.6339   2
   3   1 -13 131.917 34.4410   0
  -3  -1  12-52.1490 55.3481   4
   3   1 -12 11.5043 31.1804   2
   3   1 -12-28.2232 30.9770   0
  -3  -1  11 40.3098 54.8766   4
   3   1 -11 32.3037 30.4881   2
   3   1 -11-2.27962 27.5338   0
   3   1 -10 791.281 44.4899   0
   3   1 -10 932.746 47.6675   2
  -3  -1  10 945.222 71.7637   4
   3   1  -9 818.482 41.5062   0
   3   1  -9 813.026 45.4949   2
  -3  -1   9 844.180 68.1487   4
   3   1  -8 1416.35 46.3968   0
   3   1  -8 1508.87 56.1945   2
  -3  -1   8 1496.84 71.0056   4
  -3  -1   7-5.07666 45.4614   4
   3   1  -7 36.7009 30.5327   2
   3   1  -7 51.9928 20.4679   0
   3   1  -6 2064.68 50.4659   0
   3   1  -6 2284.51 62.9801   2
  -3  -1   6 2253.24 76.1710   4
   3   1  -5 1069.23 48.2489   2
  -3  -1   5 1121.55 59.5859   4
   3   1  -5 925.277 33.5799   0
  -3  -1   4 74.9190 34.6028   4
   3   1  -4 93.7848 18.8710   0
   3   1  -4 108.283 29.7184   2
  -3  -1   3 142.652 40.6750   4
   3   1  -3 104.399 28.9728   2
   3   1  -2 1328.43 47.3881   2
  -3  -1   2 1001.87 36.7232   0
  -3  -1   2 1197.72 51.8413   4
  -3  -1   1 1468.37 38.8272   0
   3   1  -1 1574.84 50.3640   2
   3   1  -1 1544.86 55.6424   5
  -3  -1   1 1516.55 52.7141   4
  -3  -1   0 385.301 27.3049   0
   3   1   0 520.517 40.4920   2
   3   1   0 560.927 44.8967   5
  -3  -1   0 442.857 36.1164   4
   3   1   1 4853.84 87.6579   3
  -3  -1  -1 4173.37 59.3160   0
   3   1   1 4727.05 79.3185   2
   3   1   1 4874.50 86.2191   5
  -3  -1  -1 4421.77 70.8661   4
   3   1   2 2623.91 65.6329   3
  -3  -1  -2 2579.34 51.5007   0
   3   1   2 2771.81 64.5194   2
   3   1   2 2712.57 66.3310   5
  -3  -1  -2 2681.21 52.5421   4
   3   1   3 9783.81 117.360   3
  -3  -1  -3 10464.5 103.544   0
   3   1   3 10052.8 112.349   2
   3   1   3 9143.09 102.225   5
  -3  -1  -3 9942.38 85.5056   4
  -3  -1  -4 217.381 23.3462   0
   3   1   4 216.520 35.2976   3
   3   1   4 284.134 30.2160   2
   3   1   4 293.147 32.6418   5
  -3  -1  -5 1227.17 42.0135   0
   3   1   5 1272.80 45.4730   2
   3   1   5 1279.07 47.3871   5
  -3  -1  -6 289.823 29.4022   0
   3   1   6 335.130 30.7409   2
   3   1   6 350.778 33.5034   5
  -3  -1  -7 2767.65 69.9230   0
   3   1   7 3046.38 61.2286   2
   3   1   7 3101.91 70.2904   5
  -3  -1  -8 43.9229 30.5429   0
   3   1   8 51.7548 26.5151   5
   3   1   9 1046.47 47.8939   5
  -3  -1  -9 1138.82 56.8534   0
  -3  -1 -10 5662.17 114.058   0
   3   1  10 5602.88 97.4856   5
  -3  -1 -11 3909.26 102.733   0
   3   1  11 3991.05 89.9462   5
  -3  -1 -12 945.179 68.1166   0
  -3  -1 -13 27.4107 46.5650   0
  -3  -1 -14 44.6186 42.3216   0
  -3  -1 -15 12.6631 43.2638   0
  -3  -1 -16-59.5813 47.9210   0
  -3  -1 -17-47.5274 52.1086   0
  -3  -1 -18-16.5093 59.0716   0
  -3  -1 -19-40.8158 63.5691   0
  -3  -2  21 299.083 104.150   4
  -3  -2  20 61.4091 90.0789   4
  -3  -2  19 106.103 78.5632   4
  -3  -2  18-123.618 73.2362   4
  -3  -2  17 24.0654 65.5016   4
  -3  -2  16 287.194 72.1858   4
  -3  -2  15 352.259 70.0806   4
   3   2 -15 278.028 52.9042   0
  -3  -2  14 477.150 70.6023   4
   3   2 -14 325.741 53.3045   0
  -3  -2  13 108.381 49.5330   4
   3   2 -13 107.316 41.9135   0
  -3  -2  12-11.4483 49.8237   4
   3   2 -12 16.4780 34.3177   2
   3   2 -12-8.53023 36.3762   0
  -3  -2  11 7.91828 47.0161   4
   3   2 -11 55.3521 34.1314   2
   3   2 -11 24.5104 31.9351   0
  -3  -2  10 30.6073 54.0735   4
   3   2 -10 94.6022 34.9214   2
   3   2 -10 133.013 35.4235   0
  -3  -2   9 30.2770 49.1710   4
   3   2  -9 2.81547 26.9022   2
   3   2  -9 64.3723 32.9945   0
   3   2  -8 552.409 43.3973   2
  -3  -2   8 543.000 58.2741   4
   3   2  -8 501.688 41.9898   0
  -3  -2   7 6.57988 44.5227   4
   3   2  -7 75.7582 28.1263   0
   3   2  -6 1729.97 61.2795   2
  -3  -2   6 1841.76 72.7577   4
   3   2  -6 1873.54 58.2118   0
   3   2  -5 1396.26 56.9865   2
  -3  -2   5 1426.67 64.9859   4
   3   2  -5 1443.11 52.1732   0
  -3  -2   4 89.7374 40.0952   4
  -3  -2   4 79.4557 24.1562   0
   3   2  -4 79.5984 36.1033   2
  -3  -2   3 126.782 31.8852   0
   3   2  -3 131.652 37.4717   2
  -3  -2   2 24.7609 32.4727   4
  -3  -2   2 6.14005 23.7275   0
   3   2  -2 44.8555 34.8730   2
  -3  -2   1 125.168 35.7373   4
  -3  -2   1 96.3450 27.4535   0
   3   2  -1 129.211 36.5470   2
  -3  -2   0 88.5212 31.6919   4
   3   2   0 79.3540 35.2132   3
   3   2   0 136.767 39.5118   2
  -3  -2   0 19.7890 28.1127   0
  -3  -2  -1 5543.84 89.3535   4
   3   2   1 5769.94 97.3749   3
  -3  -2  -1 5225.28 79.9119   0
   3   2   1 5803.62 100.861   2
  -3  -2  -2 136.256 24.8203   0
   3   2   2 128.586 35.4869   3
   3   2   2 122.631 38.6447   2
   3   2   2 208.555 37.1514   5
  -3  -2  -2 189.163 29.1365   4
   3   2   3 3230.16 76.4449   3
  -3  -2  -3 2832.07 62.1457   0
   3   2   3 3092.04 73.9940   2
   3   2   3 3517.76 78.4210   5
   3   2   4 1130.80 52.6956   3
  -3  -2  -4 941.222 42.5606   0
   3   2   4 1064.41 50.6978   2
   3   2   4 1159.25 50.9254   5
  -3  -2  -5 952.358 43.0075   0
   3   2   5 1143.78 53.0309   2
   3   2   5 1202.69 50.7027   5
  -3  -2  -6 659.204 42.1448   0
   3   2   6 598.519 43.0755   2
   3   2   6 682.543 41.3164   5
  -3  -2  -7 7.19588 27.4714   0
   3   2   7 25.5786 29.1182   2
   3   2   7 2.95484 26.0217   5
  -3  -2  -8-8.64471 30.3678   0
   3   2   8 1.09133 22.9545   2
   3   2   8 38.0179 25.9133   5
  -3  -2  -9 182.663 40.7192   0
  -3  -2 -10 47.7988 41.9820   0
  -3  -2 -11 2648.86 88.9865   0
  -3  -2 -12 717.634 59.4693   0
  -3  -2 -13-33.4224 41.4490   0
  -3  -2 -14 219.991 47.4877   0
  -3  -2 -15 34.3397 44.2879   0
  -3  -2 -16 54.2085 49.8796   0
  -3  -2 -17-54.2496 53.5958   0
  -3  -2 -18-109.512 59.1606   0
  -3  -2 -19-115.953 62.1800   0
  -3  -3  20-215.626 99.1762   4
  -3  -3  19-178.802 90.3183   4
  -3  -3  18 5.58091 80.6258   4
  -3  -3  17 33.3789 73.3432   4
  -3  -3  16 94.0851 74.4044   4
   3   3 -16 40.5838 57.7332   0
  -3  -3  15 364.497 73.6454   4
   3   3 -15 317.840 59.6443   0
  -3  -3  14 316.059 67.5213   4
   3   3 -14 114.748 49.4855   0
  -3  -3  13 70.1020 58.9148   4
   3   3 -13-7.93823 44.2935   0
  -3  -3  12 243.498 71.9074   4
   3   3 -12 166.850 39.3017   2
   3   3 -12 102.545 50.9857   0
  -3  -3  11 77.4955 61.2224   4
   3   3 -11 13.0588 35.6278   2
   3   3 -11 19.0809 44.6880   0
   3   3 -10 959.864 52.1253   2
  -3  -3  10 1097.41 75.5335   4
   3   3 -10 982.413 57.9947   0
   3   3  -9 682.863 50.7060   2
  -3  -3   9 825.933 68.5013   4
   3   3  -9 679.529 53.3869   0
   3   3  -8 440.995 48.9616   2
  -3  -3   8 544.043 64.7294   4
   3   3  -8 450.845 45.7550   0
  -3  -3   7 64.6954 51.8600   4
   3   3  -7-33.3747 35.3719   0
   3   3  -7 30.8141 35.9878   2
  -3  -3   6 47.0254 50.8945   4
   3   3  -6 39.3032 37.8893   2
   3   3  -5 800.062 53.4923   2
  -3  -3   5 992.906 56.7037   0
  -3  -3   5 1007.55 67.0799   4
  -3  -3   4 150.392 41.0957   0
   3   3  -4 166.213 42.2845   2
  -3  -3   4 226.355 54.4337   4
  -3  -3   3 59.2858 44.4414   0
   3   3  -3 105.826 47.5657   2
  -3  -3   2 8887.50 132.271   0
   3   3  -2 8199.88 131.685   2
  -3  -3   2 8551.56 131.191   4
  -3  -3   1 1041.25 55.8252   0
   3   3  -1 1092.02 66.7395   2
  -3  -3   1 980.652 59.7232   4
   3   3   0 104.382 37.8034   3
  -3  -3   0 27.4038 35.1479   0
   3   3   0 119.790 46.4921   2
  -3  -3   0 49.8180 36.2742   4
   3   3   1 129.454 38.3605   3
  -3  -3  -1 86.0029 31.8237   0
   3   3   1 225.015 46.8241   2
   3   3   2 1737.15 63.2493   3
  -3  -3  -2 1455.23 53.3930   0
   3   3   2 1961.20 73.6964   2
   3   3   3 925.170 53.9494   3
  -3  -3  -3 872.370 42.8669   0
   3   3   4 65.1249 36.3730   3
  -3  -3  -4 96.6819 27.5192   0
  -3  -3  -5 4.60652 24.5646   0
  -3  -3  -6 53.2180 28.6052   0
  -3  -3  -7 878.498 49.7630   0
  -3  -3  -8-15.2315 38.2992   0
  -3  -3  -9-211.103 44.1160   0
  -3  -3 -10 2111.16 83.2585   0
  -3  -3 -11 1074.44 64.1777   0
  -3  -3 -12 66.7604 40.9484   0
  -3  -3 -13 60.3254 40.2004   0
  -3  -3 -14-5.63062 42.8086   0
  -3  -3 -15 17.7226 46.6589   0
  -3  -3 -16-101.518 51.9195   0
  -3  -3 -17-144.054 55.9110   0
  -3  -3 -18-67.9245 62.0977   0
  -3  -4  19-234.263 93.8049   4
  -3  -4  18-221.204 85.5387   4
  -3  -4  17 168.557 78.6256   4
   3   4 -16 178.637 68.0769   0
  -3  -4  16 305.757 72.6644   4
   3   4 -15 532.715 65.3230   0
  -3  -4  15 477.881 75.3744   4
   3   4 -14 165.055 56.4310   0
  -3  -4  14 200.753 65.6235   4
   3   4 -13-0.69826 52.7849   0
  -3  -4  13-41.9271 64.4366   4
   3   4 -12 78.5850 35.5556   2
   3   4 -12 94.6015 49.9868   0
  -3  -4  12 184.325 65.1139   4
   3   4 -11 1178.94 61.3066   2
  -3  -4  11 1364.27 90.4083   4
   3   4 -11 1410.31 80.7214   0
   3   4 -10 113.831 49.1897   0
   3   4 -10 108.776 41.2953   2
  -3  -4  10 112.351 60.6238   4
   3   4  -9 62.0283 44.5672   0
   3   4  -9 49.0763 40.2157   2
  -3  -4   9-4.30791 56.6195   4
   3   4  -8 14.4900 43.6258   0
   3   4  -8-13.8557 37.0102   2
  -3  -4   8-11.5997 59.1771   4
   3   4  -7-1.39165 41.4341   2
  -3  -4   7-88.0273 50.3525   4
  -3  -4   6-94.1463 40.8189   0
   3   4  -6 33.1698 41.2568   2
  -3  -4   6 24.1443 46.9574   4
  -3  -4   5-12.1125 40.9777   0
   3   4  -5 9.98488 44.8323   2
  -3  -4   5 34.1598 45.8745   4
  -3  -4   4 53.7790 45.0267   0
   3   4  -4 49.6116 48.6369   2
  -3  -4   4-23.5547 47.7640   4
  -3  -4   3 109.302 53.8052   4
  -3  -4   3 124.612 47.5384   0
   3   4  -3 76.1805 53.9923   2
  -3  -4   2 131.618 47.5242   0
   3   4  -2 41.6427 55.2031   2
  -3  -4   1 141.635 45.8420   0
   3   4   0 1683.75 68.7380   3
  -3  -4   0 1250.11 66.7258   0
   3   4   1 1468.76 63.6001   3
  -3  -4  -1 1114.95 61.1289   0
   3   4   2 135.817 39.6699   3
  -3  -4  -2 99.1970 36.2516   0
  -3  -4  -3 17.5587 29.7161   0
   3   4   3 38.8311 36.9667   3
  -3  -4  -4 39.8326 28.0154   0
   3   4   4 91.6621 38.8183   3
  -3  -4  -5 313.747 35.7818   0
  -3  -4  -6 255.280 35.4019   0
  -3  -4  -7 111.730 35.4185   0
  -3  -4  -8 9.48851 35.5908   0
  -3  -4  -9 312.214 43.5290   0
  -3  -4 -10 60.2235 36.6760   0
  -3  -4 -11 379.782 50.2862   0
  -3  -4 -12-0.17645 38.7743   0
  -3  -4 -13 98.7221 42.9018   0
  -3  -4 -14 89.3428 45.7598   0
  -3  -4 -15 105.941 52.6785   0
  -3  -4 -16-47.0889 60.5493   0
   3   5 -17 127.381 83.9357   0
  -3  -5  17-82.2512 89.7745   4
   3   5 -16 155.808 77.3842   0
  -3  -5  16-118.489 85.7318   4
   3   5 -15-34.4174 70.6226   0
  -3  -5  15-59.2735 78.5693   4
   3   5 -14 86.8054 65.5975   0
  -3  -5  14-91.5660 74.7523   4
   3   5 -13 3.12679 60.3213   0
  -3  -5  13-146.418 72.2298   4
   3   5 -12 264.165 62.5462   0
  -3  -5  12 179.103 66.1485   4
   3   5 -11 53.2195 52.5729   0
   3   5 -11 112.681 40.6383   2
   3   5 -10 494.847 66.8131   0
   3   5 -10 374.313 52.3495   2
  -3  -5  10 404.853 71.5975   4
   3   5  -9 189.376 55.7171   0
   3   5  -9 99.0373 49.6586   2
  -3  -5   9 132.368 65.6798   4
   3   5  -8 95.5816 44.5190   2
  -3  -5   8 148.691 55.6592   4
  -3  -5   7-25.5179 52.2205   0
   3   5  -7-95.7354 46.4714   2
  -3  -5   7 43.0081 56.4209   4
   3   5  -6 63.8908 53.4499   2
  -3  -5   6 98.6218 55.8095   0
  -3  -5   5 22.3077 53.4080   0
   3   5  -5 47.8526 55.6269   2
   3   5  -4 647.190 72.1982   2
  -3  -5   4 504.905 69.2925   0
  -3  -5   3 250.658 75.6095   0
  -3  -5   2 10667.9 184.167   0
  -3  -5   1 192.126 54.7114   0
  -3  -5   0 397.899 57.9377   0
  -3  -5  -1 190.645 48.8044   0
   3   5   2 75.3592 38.8339   3
  -3  -5  -2 16.2301 40.7656   0
   3   5   3 89.7138 42.1166   3
  -3  -5  -3 81.9970 38.7781   0
  -3  -5  -4 147.623 37.8357   0
   3   5   4 253.416 46.8201   3
  -3  -5  -5 24.2233 35.2593   0
   3   5   5 26.0210 43.5580   3
  -3  -5  -6 20.8233 36.5432   0
  -3  -5  -7 51.6723 32.4404   0
  -3  -5  -8 18.4657 33.6739   0
  -3  -5  -9 129.244 36.5839   0
  -3  -5 -10 21.6122 32.4759   0
  -3  -5 -11-95.1185 38.1971   0
  -3  -5 -12 17.0450 39.8254   0
  -3  -5 -13 78.0910 45.7447   0
  -3  -5 -14 35.1611 48.0702   0
  -3  -5 -15-26.3652 54.3353   0
   3   6 -17-84.4056 97.1427   0
   3   6 -16 39.1110 90.0773   0
   3   6 -15 129.112 90.0226   0
   3   6 -14-227.324 75.9959   0
   3   6 -13 0.00000 71.0858   0
   3   6 -12 219.774 77.0729   0
   3   6 -11 745.426 63.5011   2
   3   6 -11 1007.70 89.6047   0
   3   6 -10-136.892 60.1036   0
   3   6 -10 61.1905 51.5671   2
   3   6  -9 290.631 62.8438   0
   3   6  -9 237.697 56.2861   2
  -3  -6   8 98.9913 57.9960   0
   3   6  -8-117.296 48.5587   2
  -3  -6   7-105.335 59.9849   0
   3   6  -7 164.175 55.8662   2
   3   6  -6-25.4784 53.3839   2
  -3  -6   6 134.585 60.2755   0
  -3  -6   5 178.087 59.0116   0
   3   6  -5 106.645 68.1063   2
  -3  -6   4 58.9195 53.4241   0
  -3  -6   3 98.1309 52.4691   0
  -3  -6   2-26.9849 53.1795   0
  -3  -6   1 161.370 54.4425   0
  -3  -6   0 331.452 56.4352   0
  -3  -6  -1 74.8799 45.0538   0
  -3  -6  -2-13.2032 40.3331   0
  -3  -6  -3 51.3224 46.0206   0
  -3  -6  -4-1.59182 38.8214   0
  -3  -6  -5 86.2655 36.7711   0
  -3  -6  -6 58.4834 35.8754   0
  -3  -6  -7-50.7640 34.8383   0
  -3  -6  -8 115.769 35.6404   0
  -3  -6  -9 114.419 36.6481   0
  -3  -6 -10-85.2349 36.1082   0
  -3  -6 -11 23.5592 40.3561   0
  -3  -6 -12 26.4228 42.4836   0
   3   7 -14 145.979 90.2562   0
   3   7 -13 54.0470 85.5316   0
   3   7 -12 50.9076 83.6748   0
   3   7 -11 69.0281 79.1258   0
   3   7 -10 20.5352 75.4412   0
   3   7 -10 195.606 65.8331   2
   3   7  -9 45.7947 70.7320   0
   3   7  -9-112.056 65.1647   2
  -3  -7   8 125.059 65.7941   0
   3   7  -8 58.0822 66.7577   2
  -3  -7   7-202.692 72.2240   0
   3   7  -7 24.6579 67.3940   2
   3   7  -6-244.154 72.8800   2
  -3  -7   6 54.5448 66.3394   0
  -3  -7   5-3.34438 71.3111   0
  -3  -7   4 490.756 83.0326   0
  -3  -7   3 50.8460 68.0091   0
  -3  -7   2 2070.16 99.2776   0
  -3  -7   1 289.003 54.0067   0
  -3  -7   0 291.425 61.8250   0
  -3  -7  -1-151.708 48.3435   0
  -3  -7  -2 124.097 48.7525   0
  -3  -7  -3-76.9827 44.5587   0
  -3  -7  -4 36.9463 47.0802   0
  -3  -7  -5 54.0246 45.2671   0
  -3  -7  -6 31.0083 42.6564   0
  -3  -7  -7 86.7394 42.9384   0
  -3  -7  -8-76.4266 43.2845   0
  -3  -7  -9-36.5876 42.8956   0
   3   8  -9-23.6764 88.5808   2
   3   8  -9 46.0236 91.9987   0
  -3  -8   8 110.452 81.3276   0
   3   8  -8 278.379 93.7598   2
   3   8  -7-83.2912 93.6031   2
  -3  -8   7 247.146 81.6038   0
  -3  -8   6 0.32709 80.6106   0
  -3  -8   5-101.371 77.4167   0
  -3  -8   4 260.726 80.9331   0
  -3  -8   3-34.1194 68.7805   0
  -3  -8   2 119.829 66.4849   0
  -3  -8   1 0.81173 64.2951   0
  -3  -8   0 27.8236 62.9056   0
  -3  -8  -1 257.344 60.2304   0
  -3  -8  -2-120.864 57.3319   0
  -3  -8  -3 169.208 54.6054   0
  -3  -8  -4 64.1618 54.2705   0
  -3  -8  -5-70.7677 48.9055   0
   4  -8  -5 27.8811 49.2582   1
   4  -8  -4 34.2081 54.3422   1
   4  -8  -3-53.7633 54.1990   1
   4  -8  -2-17.9649 57.4026   1
   4  -8  -1 27.0036 58.7069   1
   4  -8   0-26.3320 51.7834   1
   4  -8   1-48.2871 51.9432   1
   4  -8   2 83.9025 47.7467   1
   4  -8   3-49.7879 45.9186   1
   4  -8   4 40.1142 44.9777   1
   4  -8   5-16.7091 42.3009   1
   4  -8   6 48.9523 45.3710   1
   4  -8   8 146.892 66.1639   5
   4  -8   9 143.359 70.3611   5
   4  -7 -12-8.80286 55.6253   1
   4  -7 -11 118.759 59.7848   1
   4  -7 -10 27.4882 49.4482   1
   4  -7  -9 4.12914 50.7858   1
   4  -7  -8 49.6743 52.4889   1
   4  -7  -7-74.4520 45.3546   1
   4  -7  -6 202.775 51.9293   1
   4  -7  -5 300.984 57.0748   1
   4  -7  -4-4.77646 49.1277   1
   4  -7  -3 104.080 53.6155   1
   4  -7  -2-6.75546 49.4333   1
   4  -7  -1 70.0321 46.8189   1
   4  -7   0-45.6914 52.7372   1
   4  -7   1-149.664 44.6633   1
   4  -7   2-65.0082 50.1248   1
   4  -7   3-64.2859 41.1062   1
   4  -7   4 78.1957 40.9682   5
   4  -7   4 54.8982 40.8878   1
   4  -7   5-16.4079 41.4954   1
   4  -7   5 6.87204 46.5942   5
   4  -7   6 86.8602 40.2836   1
   4  -7   6 134.446 51.0724   5
   4  -7   7 104.571 54.0331   5
   4  -7   8 109.563 58.4555   5
   4  -7   9-6.80721 60.1693   5
   4  -7  10-56.9527 63.1951   5
   4  -7  11 73.1518 64.3772   5
  -4   6  13-144.622 156.944   4
   4  -6 -13 13.5253 54.6150   1
  -4   6  12 560.100 145.375   4
   4  -6 -12-39.6187 51.4414   1
   4  -6 -11-0.45884 46.1061   1
   4  -6 -10 47.1929 48.8865   1
   4  -6  -9 15.8539 45.3166   1
   4  -6  -8 61.5217 48.7837   1
   4  -6  -7 223.620 54.7193   1
   4  -6  -6 57.5586 48.6960   1
   4  -6  -5 46.4101 46.7693   1
   4  -6  -4-16.8750 47.1090   1
   4  -6  -3 53.8939 50.3159   1
   4  -6  -2 350.055 58.2953   1
   4  -6  -1 105.044 47.9866   1
   4  -6   0 87.4457 44.2364   1
   4  -6   1 65.5087 47.8337   1
   4  -6   1 64.3729 33.7245   5
   4  -6   2-31.9408 35.7191   5
   4  -6   2-22.9037 42.7134   1
   4  -6   3 301.792 45.5698   1
   4  -6   3 213.209 34.4554   5
   4  -6   4 504.088 55.2334   1
   4  -6   4 681.742 51.8798   5
   4  -6   5 198.105 38.8431   5
   4  -6   5 187.273 43.0761   1
   4  -6   6 55.1748 36.3298   1
   4  -6   6-118.510 41.8394   5
   4  -6   7 121.900 42.5143   5
   4  -6   8 125.979 47.6783   5
   4  -6   9-10.6512 51.7339   5
   4  -6  10 80.3446 53.4807   5
   4  -6  11 208.016 55.8749   5
   4  -6  12 149.392 58.9428   5
   4  -6  13 170.100 57.6798   5
  -4   5  16 396.318 140.788   4
  -4   5  15-169.814 133.586   4
  -4   5  14 382.002 129.898   4
  -4   5  13 46.0530 111.051   4
   4  -5 -13 0.00000 48.2988   1
  -4   5  12-291.671 106.284   4
   4  -5 -12 32.1290 50.0795   1
  -4   5  11 304.261 107.424   4
   4  -5 -11 52.5855 49.1102   1
   4  -5 -10-45.7685 44.7052   1
   4  -5  -9-15.0820 50.8536   1
   4  -5  -8 112.705 49.5393   1
   4  -5  -7 241.567 54.0562   1
   4  -5  -6 929.595 70.8488   1
   4  -5  -5 1363.06 78.6936   1
   4  -5  -4 19.4133 48.1809   1
   4  -5  -3 1114.90 75.7248   1
   4  -5  -2 82.0207 33.7967   5
   4  -5  -2-6.62039 47.3990   1
   4  -5  -1 444.964 42.3155   5
   4  -5  -1 528.445 62.3374   1
   4  -5   0-51.0799 47.4220   1
   4  -5   0 43.2181 28.8485   5
   4  -5   1 18.1844 43.5794   1
   4  -5   1 24.3608 29.2941   5
   4  -5   2 61.5784 32.8860   5
   4  -5   2-38.6842 45.7115   1
   4  -5   3 42.7669 41.5612   1
   4  -5   3 26.7120 30.8107   5
   4  -5   4-8.26151 42.9603   1
   4  -5   4 24.5709 32.4934   5
   4  -5   5 244.628 45.9520   1
   4  -5   5 238.938 42.8160   5
   4  -5   6 267.707 48.5802   1
   4  -5   6 447.196 49.8709   5
   4  -5   7 44.3091 38.7709   5
   4  -5   8 61.4100 40.2715   5
   4  -5   9 124.101 43.9965   5
   4  -5  10 245.685 46.6114   5
   4  -5  11 48.0836 49.6261   5
   4  -5  12 95.0147 53.1709   5
   4  -5  13 7.46216 54.2730   5
   4  -5  14-42.4789 54.7181   5
   4  -5  15-17.6245 56.9047   5
  -4   4  17 314.192 117.424   4
  -4   4  16-213.511 107.982   4
  -4   4  15 63.4656 99.2233   4
  -4   4  14 42.9212 90.9776   4
   4  -4 -13 64.8062 45.1445   1
  -4   4  12 250.971 87.5586   4
   4  -4 -12 66.6563 46.1345   1
  -4   4  11 170.769 90.1203   4
   4  -4 -11 82.7168 49.7035   1
  -4   4  10 44.6270 86.7873   4
   4  -4 -10 33.1179 49.0529   1
  -4   4   9 48.4660 83.8470   4
   4  -4  -9 11.5947 44.4161   1
   4  -4  -8 645.530 62.4102   1
   4  -4  -7 1242.60 77.2741   1
   4  -4  -6 31.7929 46.4366   1
   4  -4  -5 123.433 52.2084   1
   4  -4  -4 597.527 43.7446   5
   4  -4  -4 719.371 64.7032   1
   4  -4  -3 186.873 37.6935   5
   4  -4  -3 159.444 51.8207   1
   4  -4  -2 1063.06 52.6926   5
   4  -4  -2 1012.06 69.8641   1
   4  -4  -1 179.179 52.0407   1
   4  -4  -1 103.471 32.1536   5
   4  -4   0-1.66817 29.7950   5
   4  -4   0-58.9702 46.9223   1
   4  -4   1 12.2290 41.2132   1
   4  -4   1 2.69010 27.6455   5
   4  -4   2 29.7458 32.2054   5
   4  -4   2 67.8447 44.1189   1
   4  -4   3 339.567 41.4987   5
   4  -4   3 422.237 52.2747   1
   4  -4   4 210.107 38.5118   5
   4  -4   4 263.144 49.1079   1
   4  -4   5 17.0278 33.1989   5
   4  -4   5 15.2877 43.8165   1
   4  -4   6 434.690 47.3558   5
   4  -4   6 578.576 57.2754   1
   4  -4   7 455.628 50.6459   5
   4  -4   8 85.9340 38.4912   5
   4  -4   9 135.170 44.2662   5
   4  -4  10 435.414 57.3923   5
   4  -4  11 152.786 47.2719   5
   4  -4  12-76.5348 46.9286   5
   4  -4  13 201.953 50.1007   5
   4  -4  14-4.45973 50.5521   5
   4  -4  15-33.0254 54.8611   5
   4  -4  16-64.8087 58.7842   5
   4  -4  17-0.64795 62.1332   5
  -4   3  19 209.177 116.332   4
  -4   3  18 509.672 105.652   4
  -4   3  17-19.5926 95.6945   4
  -4   3  16 128.641 83.5259   4
  -4   3  15 127.952 77.8216   4
  -4   3  14-43.4306 85.0325   4
  -4   3  13 17.2613 82.0304   4
  -4   3  12 132.197 80.3855   4
  -4   3  11 68.3092 72.6714   4
  -4   3  10 81.0436 75.6642   4
  -4   3   9 10.7889 67.9842   4
   4  -3  -9 46.2873 48.4236   1
  -4   3   8 13.1932 68.1336   4
   4  -3  -8 29.3313 49.3376   1
   4  -3  -7 1058.67 54.7985   5
   4  -3  -7 980.517 70.7166   1
  -4   3   7 1386.00 94.8363   4
   4  -3  -6 761.355 64.9991   1
   4  -3  -6 806.441 52.7691   5
  -4   3   6 1088.71 89.0832   4
   4  -3  -5 662.306 62.0740   1
   4  -3  -5 626.790 49.2208   5
   4  -3  -4 253.440 42.3785   5
   4  -3  -4 101.176 51.0892   1
   4  -3  -3 4006.56 111.917   1
   4  -3  -3 3587.31 80.6307   5
   4  -3  -2 55.1639 35.7718   5
   4  -3  -2 133.533 47.5621   1
   4  -3  -1 357.563 37.2776   5
   4  -3  -1 380.863 55.0905   1
   4  -3   0 621.433 43.8001   5
   4  -3   0 706.328 58.7544   1
   4  -3   1 165.637 33.3175   5
   4  -3   1 266.931 45.5337   1
   4  -3   2 365.135 50.7207   1
   4  -3   2 282.162 34.2653   5
   4  -3   3 530.176 42.3812   5
   4  -3   3 554.374 54.4614   1
   4  -3   4 36.8384 32.5547   5
   4  -3   4 28.5906 36.6720   1
   4  -3   5 0.49783 31.9058   5
   4  -3   5 35.1622 35.5185   1
   4  -3   6-44.8030 33.6547   5
   4  -3   6-12.6663 34.5887   1
   4  -3   7 129.736 27.4900   3
   4  -3   7 225.100 44.4331   5
   4  -3   8 439.080 36.3738   3
   4  -3   8 517.786 53.5815   5
   4  -3   9 37.5646 44.8043   5
   4  -3  10 1618.13 81.9173   5
   4  -3  11-78.3476 42.9911   5
   4  -3  12 169.332 48.8020   5
   4  -3  13 14.9091 46.6705   5
   4  -3  14 123.415 48.1931   5
   4  -3  15 347.721 54.9943   5
   4  -3  16 371.293 57.0281   5
  -4   3 -16 337.739 80.4216   0
   4  -3  17 361.322 62.1265   5
  -4   3 -17 336.897 92.3141   0
  -4   3 -18 30.4191 96.3757   0
   4  -3  18 152.961 67.3307   5
  -4   3 -19-130.681 106.922   0
  -4   2  19 597.972 102.517   4
  -4   2  18 39.5403 92.7749   4
  -4   2  17-79.4830 80.7568   4
  -4   2  16 206.080 73.0283   4
  -4   2  15 148.157 72.2325   4
  -4   2  14-10.9743 67.8575   4
  -4   2  13 169.840 75.5403   4
  -4   2  12 301.574 74.9856   4
  -4   2  11-42.5924 71.2853   4
  -4   2  10-6.78343 62.8116   4
  -4   2   9 40.0967 67.7335   4
  -4   2   8 1176.35 87.1271   4
  -4   2   7 608.180 69.4469   4
  -4   2   6 220.068 58.5998   4
   4  -2  -6 86.1364 36.4706   5
  -4   2   5-27.5653 48.1532   4
   4  -2  -5 29.2240 36.9231   5
   4  -2  -4 819.129 52.0821   5
  -4   2   4 884.936 68.2794   4
  -4   2   3 125.324 52.8424   4
   4  -2  -3 37.0770 34.5347   5
   4  -2  -2 1067.66 47.8862   5
   4  -2  -1 766.435 47.3745   5
   4  -2   0 78.2545 32.2233   5
   4  -2   1 366.018 39.6595   5
   4  -2   2 1119.58 52.6949   5
   4  -2   3 329.239 37.4013   5
   4  -2   4 467.572 40.3324   5
   4  -2   5 418.925 34.5709   3
   4  -2   5 319.591 42.8783   5
   4  -2   6 955.014 43.2692   3
   4  -2   6 1149.35 60.5680   5
   4  -2   7 137.403 30.7313   3
   4  -2   7 117.715 35.2817   5
   4  -2   8 66.6395 28.5602   3
   4  -2   8 11.8860 40.0104   5
   4  -2   9 334.108 41.7836   3
   4  -2   9 332.106 53.6596   5
   4  -2  10 6214.19 112.023   3
   4  -2  10 6459.11 133.379   5
   4  -2  11-1.82351 40.1157   3
   4  -2  11 47.5791 47.6123   5
   4  -2  12-89.8592 37.8375   3
   4  -2  12-113.599 41.0245   5
  -4   2 -13 288.495 51.0794   0
   4  -2  13-61.6297 44.3195   5
  -4   2 -14 7.13295 59.6457   0
   4  -2  14-61.6081 49.5984   5
  -4   2 -15-73.6659 66.3879   0
   4  -2  15-90.5822 50.7649   5
  -4   2 -16 35.4846 72.1349   0
   4  -2  16-226.388 58.0852   5
  -4   2 -17 328.362 75.2961   0
   4  -2  17-158.742 62.7771   5
  -4   2 -18 26.1330 83.6713   0
   4  -2  18-191.865 72.5893   5
  -4   2 -19 152.624 95.4087   0
  -4   1  20 126.112 99.5848   4
  -4   1  19-121.788 92.1478   4
  -4   1  18-1.86548 83.1129   4
  -4   1  17-56.8038 73.8307   4
  -4   1  16 217.269 68.9014   4
  -4   1  15 20.3201 70.1346   4
  -4   1  14-7.89192 62.4757   4
  -4   1  13 109.786 63.0234   4
  -4   1  12 212.552 67.9836   4
  -4   1  11 114.076 54.0363   4
  -4   1  10 11.5904 54.3695   4
  -4   1   9 77.3833 66.2009   4
  -4   1   8 153.040 60.3192   4
  -4   1   7 366.192 59.9397   4
   4  -1  -7 363.719 43.4006   2
  -4   1   6 67.1380 53.0724   4
   4  -1  -6 66.6115 35.4453   2
  -4   1   5 51.1526 49.2051   4
   4  -1  -5 29.8512 33.1421   2
   4  -1  -5-36.6721 34.6654   5
  -4   1   4 16.1443 45.7541   4
   4  -1  -4 25.7169 34.1529   2
   4  -1  -4 15.4918 36.6248   5
  -4   1   3 214.476 47.6450   4
   4  -1  -3 257.668 40.4953   2
   4  -1  -3 233.095 44.3094   5
   4  -1  -2 1046.80 51.1794   2
   4  -1  -2 1128.10 56.2262   5
  -4   1   2 963.375 59.5370   4
  -4   1   1 25.2457 39.3470   4
   4  -1  -1-11.2275 28.7153   2
   4  -1  -1 31.2523 31.5166   5
  -4   1   0 256.678 40.9210   4
   4  -1   0 183.905 30.8915   2
   4  -1   0 157.633 30.7921   5
  -4   1  -1 43.0018 36.7557   4
   4  -1   1 19.1672 28.1537   2
   4  -1   1 46.3169 32.2693   5
   4  -1   2 778.327 41.4850   2
   4  -1   2 892.917 48.4178   5
  -4   1  -2 865.810 50.1310   4
   4  -1   3 150.521 27.9446   2
   4  -1   3 196.146 36.6714   5
   4  -1   4 285.195 33.0102   3
   4  -1   4 207.732 28.7828   2
   4  -1   4 192.918 36.1205   5
   4  -1   5 677.342 38.5929   3
   4  -1   5 490.128 32.5408   2
   4  -1   5 539.508 44.6622   5
   4  -1   6 561.838 38.6399   3
   4  -1   6 404.599 28.5393   2
   4  -1   6 585.980 44.1227   5
   4  -1   7 197.347 33.4136   3
   4  -1   7 249.965 40.3427   5
   4  -1   8 1116.00 53.1049   3
   4  -1   8 950.022 61.2503   5
   4  -1   9 503.847 49.1177   3
   4  -1   9 509.037 57.0450   5
   4  -1  10 4415.74 104.098   3
   4  -1  10 3816.25 103.029   5
  -4   1 -11 46.2496 43.7593   0
   4  -1  11 116.125 45.9606   5
  -4   1 -12 21.9860 41.7172   0
   4  -1  12 108.223 37.6326   5
  -4   1 -13-13.0540 46.2095   0
   4  -1  13-61.8812 44.0699   5
  -4   1 -14 61.2788 50.3354   0
   4  -1  14-13.7934 47.1244   5
  -4   1 -15 107.964 54.9688   0
   4  -1  15 150.962 52.9196   5
  -4   1 -16 174.632 61.5352   0
   4  -1  16 243.058 56.3545   5
  -4   1 -17 138.253 64.6426   0
  -4   1 -18 16.8540 72.8876   0
  -4   1 -19 427.003 82.9261   0
  -4   0  20-141.400 99.1713   4
  -4   0  18-126.264 77.0321   4
  -4   0  17 217.290 69.3957   4
  -4   0  16 23.3707 62.9743   4
  -4   0  15-61.4991 63.9508   4
  -4   0  14 56.1447 56.4093   4
  -4   0  13 121.279 63.7034   4
  -4   0  12 29.0633 59.3988   4
   4   0 -12-91.6390 39.7543   2
  -4   0  11 73.2056 57.1669   4
   4   0 -11 24.9469 41.8613   2
  -4   0  10 161.753 57.5645   4
   4   0 -10 123.571 37.8031   2
  -4   0   9 18.0961 52.2945   4
   4   0  -9 8.52108 36.4673   2
  -4   0   8-13.4930 53.7087   4
   4   0  -8 7.09883 37.5803   2
   4   0  -7 642.652 49.3872   2
  -4   0   7 612.731 62.6362   4
  -4   0   6 124.976 53.1335   4
   4   0  -6 100.782 37.4245   2
  -4   0   5 86.7505 48.4193   4
   4   0  -5-27.5359 35.5407   2
   4   0  -4 356.087 41.8626   2
  -4   0   4 503.394 51.7445   4
  -4   0   3 172.928 46.6574   4
   4   0  -3 123.681 37.8324   2
   4   0  -3 164.829 41.7811   5
   4   0  -2 1002.57 50.4052   2
  -4   0   2 992.769 53.0111   4
   4   0  -1 802.130 44.7782   2
   4   0  -1 888.489 54.7895   5
  -4   0   1 790.026 46.7610   4
  -4   0   0 54.1224 31.3708   4
   4   0   0 41.3513 29.5441   2
   4   0   0 48.3579 37.5362   5
   4   0   1 1450.63 53.2899   2
   4   0   1 1662.32 64.5117   5
  -4   0  -1 1448.99 51.0929   4
   4   0   2 2768.49 66.6655   2
   4   0   2 2756.29 71.0986   5
   4   0   3 1202.93 50.5818   3
   4   0   3 1188.73 45.6891   2
   4   0   3 1305.41 54.8533   5
   4   0   4 863.190 45.3838   3
   4   0   4 721.056 36.9120   2
   4   0   4 830.886 49.3824   5
   4   0   5 54.0071 27.6931   3
   4   0   5 0.68890 21.3581   2
   4   0   5 1.27336 33.0479   5
   4   0   6-26.4685 26.6267   3
   4   0   6 6.51037 20.3815   2
   4   0   6 22.2270 31.0452   5
   4   0   7 89.6029 33.1184   3
   4   0   7 64.9147 33.5844   5
   4   0   8-4.35068 33.8472   3
   4   0   8 70.0608 34.2752   5
  -4   0  -9 1776.65 70.9821   0
   4   0   9 1986.97 70.1557   5
  -4   0 -10 8558.19 142.601   0
   4   0  10 9384.92 142.221   5
  -4   0 -11 195.468 41.9874   0
   4   0  11 184.253 44.3695   5
  -4   0 -12 111.087 39.9463   0
   4   0  12-78.2444 38.5612   5
  -4   0 -13-46.4326 43.7976   0
   4   0  13 51.4891 42.5686   5
  -4   0 -14 182.655 47.4701   0
  -4   0 -15 64.0568 51.2739   0
  -4   0 -16-0.48533 56.4776   0
  -4   0 -17 80.2317 62.4729   0
  -4   0 -18 73.3407 68.9634   0
  -4   0 -19 170.151 76.7057   0
  -4  -1  19 365.580 86.8449   4
  -4  -1  18 146.367 76.8802   4
  -4  -1  17 137.062 69.3043   4
  -4  -1  16-100.076 65.3311   4
  -4  -1  15 142.205 62.6358   4
  -4  -1  14-41.6850 60.5215   4
   4   1 -14 75.6984 47.0351   2
  -4  -1  13-6.23333 64.0117   4
   4   1 -13 48.1277 41.9992   2
  -4  -1  12 212.637 63.2076   4
   4   1 -12 207.940 41.4621   2
  -4  -1  11 526.074 69.1806   4
   4   1 -11 482.799 50.8088   2
  -4  -1  10 98.6870 55.0487   4
   4   1 -10 75.9615 36.0181   2
  -4  -1   9 160.354 57.0303   4
   4   1  -9 175.384 41.3497   2
   4   1  -8 624.790 53.2169   2
  -4  -1   8 588.330 61.5791   4
  -4  -1   7 39.4794 52.6361   4
   4   1  -7 11.3772 37.2715   2
  -4  -1   6 116.523 48.0544   4
   4   1  -6 134.341 39.4926   2
  -4  -1   5 65.0456 45.4487   4
   4   1  -5 84.7161 37.6563   2
   4   1  -4 1808.76 67.9706   2
  -4  -1   4 1583.08 72.7782   4
   4   1  -3 6580.23 110.202   2
  -4  -1   3 6215.19 110.667   4
   4   1  -2 1196.76 54.3070   2
  -4  -1   2 1031.58 54.7327   4
  -4  -1   1 132.140 35.4185   4
   4   1  -1 178.302 35.8316   2
   4   1  -1 144.752 43.4495   5
   4   1   0 683.588 44.3072   2
   4   1   0 761.995 52.7092   5
  -4  -1   0 689.270 43.4994   4
   4   1   1 32.2850 30.6579   2
   4   1   1 39.6733 40.8136   5
   4   1   2 914.051 49.7510   3
   4   1   2 803.113 45.7237   2
   4   1   2 990.632 55.0227   5
   4   1   3 65.2009 30.3821   3
   4   1   3 80.7218 27.2890   2
   4   1   3 22.7626 32.2046   5
   4   1   4 24.7061 29.5784   3
   4   1   4 25.0689 26.6642   2
   4   1   4 12.9933 31.8788   5
   4   1   5-18.2141 32.3049   3
   4   1   5 11.7535 26.4069   2
   4   1   5-5.16786 30.6461   5
   4   1   6 4.40800 31.0407   3
   4   1   6 77.0435 24.0539   2
   4   1   6 32.6510 35.1816   5
   4   1   7 3.56723 35.8896   3
   4   1   7 25.2498 33.8226   5
   4   1   8 46.0174 39.8432   3
  -4  -1  -8 6.09642 28.3462   0
   4   1   8 33.1976 32.8882   5
  -4  -1  -9 406.843 47.9130   0
   4   1   9 471.447 48.6596   5
  -4  -1 -10 1346.64 67.3910   0
   4   1  10 1334.15 63.7589   5
  -4  -1 -11-9.99074 44.6993   0
  -4  -1 -12 34.1557 41.5916   0
  -4  -1 -13 53.1207 43.0778   0
  -4  -1 -14 33.1560 46.8429   0
  -4  -1 -15 31.2420 52.1419   0
  -4  -1 -16 122.497 56.5621   0
  -4  -1 -17 88.3400 61.4575   0
  -4  -1 -18 145.272 69.9663   0
  -4  -2  19-57.8329 88.8164   4
  -4  -2  18 149.554 79.2984   4
  -4  -2  17 216.076 72.7967   4
  -4  -2  16-4.19440 67.7459   4
  -4  -2  15 96.0668 62.0476   4
  -4  -2  14-27.2947 63.0367   4
  -4  -2  13-203.730 61.0826   4
   4   2 -13 26.4105 42.8606   2
  -4  -2  12 411.906 63.8057   4
   4   2 -12 442.531 51.2612   2
  -4  -2  11-0.92685 56.2257   4
   4   2 -11-28.2324 38.3121   2
  -4  -2  10 322.445 62.2694   4
   4   2 -10 336.991 48.2589   2
  -4  -2   9 22.2757 55.5726   4
   4   2  -9 75.7159 33.4873   2
  -4  -2   8 331.320 54.7364   4
   4   2  -8 345.500 43.0898   2
   4   2  -7 768.545 53.2844   2
  -4  -2   7 635.131 60.6835   4
   4   2  -6 556.146 47.6025   2
  -4  -2   6 562.130 52.7423   4
  -4  -2   5 88.6243 45.6142   4
   4   2  -5 129.137 39.2840   2
   4   2  -4 1626.43 65.0362   2
  -4  -2   4 1473.14 69.3419   4
  -4  -2   3 187.556 43.2563   4
   4   2  -3 160.568 44.8406   2
   4   2  -2 1869.13 70.9786   2
  -4  -2   2 1766.01 68.4814   4
  -4  -2   1 72.3341 32.7843   4
   4   2  -1 104.559 42.0314   2
   4   2   0 34.2470 40.8843   2
   4   2   1 1736.92 66.5720   2
   4   2   1 1936.88 69.2397   5
   4   2   2 91.4612 37.0513   3
   4   2   2 92.8489 40.4048   2
   4   2   2 165.502 40.3035   5
   4   2   3 120.405 35.2755   3
   4   2   3 87.9079 39.6003   2
   4   2   3 28.4680 36.3681   5
   4   2   4 47.4933 34.6366   3
   4   2   4 55.4432 34.9130   2
   4   2   4 117.673 41.6310   5
   4   2   5 26.5840 34.4037   3
   4   2   5 54.5638 35.2419   2
   4   2   5 58.4371 35.7744   5
   4   2   6 25.3462 37.1721   3
   4   2   6 68.3056 37.4077   2
  -4  -2  -6 74.2145 26.6000   0
   4   2   6-21.3475 37.4521   5
   4   2   7-6.07662 41.1193   3
   4   2   7 102.154 34.4032   2
  -4  -2  -7-20.6279 29.3025   0
   4   2   7 4.41795 38.4834   5
   4   2   8 136.706 45.4747   3
  -4  -2  -8 49.9912 43.3967   0
  -4  -2  -9 715.214 55.7554   0
  -4  -2 -10 1440.28 69.5667   0
  -4  -2 -11 166.443 37.1477   0
  -4  -2 -12-1.70536 38.5803   0
  -4  -2 -13 10.3392 42.4025   0
  -4  -2 -14 51.9348 45.8263   0
  -4  -2 -15 42.0267 49.5219   0
  -4  -2 -16 184.493 55.5745   0
  -4  -2 -17 81.0283 59.4631   0
  -4  -2 -18 84.1964 68.2261   0
  -4  -3  18 255.235 90.8719   4
  -4  -3  17 376.707 84.0959   4
  -4  -3  16 240.908 73.0183   4
  -4  -3  15 605.459 75.4056   4
  -4  -3  14 51.6130 64.1234   4
  -4  -3  13 87.4707 63.5580   4
   4   3 -13 96.9538 46.5152   2
  -4  -3  12 206.425 64.9214   4
   4   3 -12 201.892 40.3251   2
  -4  -3  11 603.487 73.2511   4
   4   3 -11 629.161 51.3208   2
  -4  -3  10-63.8359 54.6606   4
   4   3 -10 66.8601 39.9922   2
  -4  -3   9-25.5155 54.5296   4
   4   3  -9-9.53488 37.5000   2
  -4  -3   8 15.2385 55.3252   4
   4   3  -8 109.734 35.8945   2
  -4  -3   7 257.920 57.5152   4
   4   3  -7 171.050 44.0198   2
  -4  -3   6 279.015 57.5891   4
   4   3  -6 211.058 50.6931   2
  -4  -3   5 169.096 55.2186   4
   4   3  -5 58.5276 49.9644   2
   4   3  -4 1638.10 75.5927   2
  -4  -3   4 1838.31 87.9981   4
   4   3  -3 7087.08 132.317   2
  -4  -3   3 7284.69 140.354   4
   4   3  -2 253.662 55.1329   2
  -4  -3   2 230.914 50.8797   4
   4   3  -1 227.929 50.9808   2
  -4  -3   1 200.225 45.6065   4
   4   3   0 450.193 56.8110   2
   4   3   1 534.347 50.6703   3
   4   3   1 555.705 58.1782   2
   4   3   2 479.757 47.3990   3
   4   3   2 571.649 57.0323   2
   4   3   3 80.1838 38.9572   3
   4   3   3 65.4885 46.0226   2
  -4  -3  -4 62.7486 24.8691   0
   4   3   4 108.540 39.7929   3
   4   3   4 143.410 44.6447   2
   4   3   5 577.750 53.4621   3
  -4  -3  -5 366.540 37.7287   0
   4   3   5 566.935 54.7432   2
   4   3   5 540.810 49.1483   5
   4   3   6 72.3103 41.6146   3
   4   3   6 95.4005 39.3702   2
  -4  -3  -6 20.6266 29.4778   0
   4   3   7-9.93379 46.0070   3
   4   3   7 38.6213 36.6356   2
  -4  -3  -7 23.7351 32.7766   0
   4   3   8 69.1937 49.9558   3
  -4  -3  -8 49.0466 36.1275   0
  -4  -3  -9-18.0325 32.2662   0
  -4  -3 -10 130.265 40.2491   0
  -4  -3 -11 56.6524 37.3726   0
  -4  -3 -12-55.9353 46.6010   0
  -4  -3 -13 11.2545 47.7107   0
  -4  -3 -14 96.4073 51.2826   0
  -4  -3 -15 129.024 56.4549   0
  -4  -3 -16-3.74392 60.6776   0
  -4  -3 -17 13.3480 66.9893   0
  -4  -4  17 0.86212 88.3812   4
  -4  -4  16 406.783 83.8450   4
  -4  -4  15 239.301 81.6069   4
  -4  -4  14 180.424 77.8339   4
  -4  -4  13 344.509 73.2116   4
   4   4 -12 354.964 45.2213   2
  -4  -4  12 516.558 82.2182   4
   4   4 -11 210.945 43.6146   2
  -4  -4  11 201.802 65.1991   4
   4   4 -10 503.824 48.2102   2
  -4  -4  10 777.705 73.3490   4
   4   4  -9 155.675 48.5476   2
  -4  -4   9 372.581 70.4515   4
   4   4  -8 4.72693 46.4286   2
  -4  -4   8 92.5075 54.8297   4
   4   4  -7-10.3254 46.6949   2
  -4  -4   7 27.0736 55.1083   4
   4   4  -6 780.556 64.7157   2
  -4  -4   6 662.561 61.5067   4
   4   4  -5 379.956 62.2076   2
  -4  -4   5 356.878 64.6619   4
   4   4  -4 1276.18 79.0699   2
  -4  -4   4 1478.89 83.3288   4
   4   4  -3 1130.25 78.9529   2
  -4  -4   3 1226.16 77.5520   4
   4   4  -2 2555.36 102.428   2
  -4  -4   2 2384.88 94.3070   4
   4   4  -1 95.3782 61.1792   2
   4   4   0 57.9498 59.4702   2
   4   4   1 852.389 77.2197   2
   4   4   2 275.642 47.6416   3
  -4  -4  -2 118.059 38.4726   0
   4   4   2 161.542 59.0955   2
   4   4   3 70.1537 42.1745   3
  -4  -4  -3-2.79726 33.2932   0
   4   4   3-46.3954 54.9155   2
  -4  -4  -4-79.7116 32.0666   0
   4   4   4 42.1766 39.8822   3
   4   4   4 14.3508 48.3498   2
  -4  -4  -5 57.0917 30.3376   0
   4   4   5 20.3116 43.0171   3
   4   4   5 111.746 52.7970   2
  -4  -4  -6 60.9182 29.2704   0
   4   4   6 157.642 51.6974   3
   4   4   6 221.143 51.7209   2
   4   4   7 464.943 61.9072   3
   4   4   7 386.797 51.7179   2
  -4  -4  -7 308.924 38.2221   0
   4   4   8-38.9995 47.9426   3
   4   4   8 46.4891 40.4356   2
  -4  -4  -8 37.6878 32.7093   0
  -4  -4  -9 2.33650 33.8330   0
  -4  -4 -10-5.25791 36.4032   0
  -4  -4 -11 72.4573 39.7513   0
  -4  -4 -12-76.7948 43.4120   0
  -4  -4 -13-104.469 48.9762   0
  -4  -4 -14 32.9112 51.5287   0
  -4  -4 -15 11.1303 56.7631   0
  -4  -5  15 231.796 91.0286   4
  -4  -5  14 240.164 85.1571   4
  -4  -5  13 160.635 78.8588   4
   4   5 -12 224.095 49.4300   2
  -4  -5  12 279.195 74.7093   4
   4   5 -11 220.486 53.8843   2
  -4  -5  11 302.415 72.4795   4
   4   5 -10-5.35654 49.6190   2
  -4  -5  10-9.99924 67.8340   4
   4   5  -9 37.4190 45.0438   2
  -4  -5   9-97.3304 64.7279   4
   4   5  -8 59.2361 52.2340   2
  -4  -5   8-213.073 62.5735   4
   4   5  -7 35.1373 57.0883   2
  -4  -5   7-75.3047 62.3436   4
   4   5  -6-34.7903 55.0767   2
  -4  -5   6 84.8736 61.9424   4
   4   5  -5 133.188 62.2832   2
   4   5  -4 316.614 72.3381   2
   4   5  -3 601.939 80.7564   2
   4   5  -2 295.423 79.1252   2
   4   5  -1-4.60903 74.3808   2
   4   5   0 98.7439 73.7030   2
   4   5   1 302.046 78.0473   2
  -4  -5  -1 164.332 48.0892   0
   4   5   2 142.563 45.1715   3
  -4  -5  -2 30.9753 41.0054   0
   4   5   2 64.4122 66.6702   2
   4   5   3 85.4627 43.2545   3
  -4  -5  -3-47.8384 41.4425   0
   4   5   3 80.6153 59.0930   2
   4   5   4 72.8330 49.0338   3
  -4  -5  -4 12.4026 33.3249   0
   4   5   4 52.6286 62.8612   2
   4   5   5 205.431 58.6516   3
  -4  -5  -5 174.650 37.7095   0
   4   5   5 184.425 56.2685   2
  -4  -5  -6-15.6827 35.6770   0
   4   5   6-55.3726 51.1016   3
   4   5   6 5.47590 48.0777   2
  -4  -5  -7 15.8653 32.2279   0
   4   5   7 57.0935 52.5016   3
   4   5   7-49.4129 46.0942   2
  -4  -5  -8 6.67200 33.9093   0
   4   5   8 32.7654 56.4256   3
   4   5   8-24.0677 44.3554   2
  -4  -5  -9-24.2557 35.4312   0
   4   5   9 99.1645 60.1550   3
  -4  -5 -10 45.2295 37.6146   0
  -4  -5 -11 78.8110 41.0182   0
  -4  -5 -12-51.0385 42.6014   0
  -4  -5 -13-70.9265 50.2182   0
  -4  -6  13 250.938 94.7806   4
   4   6 -11-91.2553 56.9152   2
   4   6 -10 194.106 59.7298   2
   4   6  -9 153.094 56.4581   2
   4   6  -8-94.7389 52.9282   2
   4   6  -7-18.3692 65.6970   2
   4   6  -6 184.451 73.7550   2
   4   6  -5 373.391 77.0497   2
   4   6  -4 203.360 86.6080   2
   4   6  -3 1246.29 113.961   2
   4   6  -2 1110.04 105.187   2
   4   6  -1 277.718 88.0617   2
  -4  -6   0 11.2448 49.7216   0
   4   6   0 132.864 77.3088   2
   4   6   1 84.0204 82.8676   2
  -4  -6  -1 17.2844 48.1065   0
   4   6   2-5.52206 77.9343   2
  -4  -6  -2 121.166 45.0166   0
  -4  -6  -3-47.1693 41.8326   0
   4   6   3-183.160 68.1172   2
  -4  -6  -4 6.01401 41.8602   0
  -4  -6  -5 98.0085 41.2026   0
  -4  -6  -6 97.0283 42.4135   0
  -4  -6  -7-10.5085 40.1598   0
  -4  -6  -8-41.1031 40.6579   0
  -4  -6  -9-99.4268 40.5932   0
  -4  -6 -10 67.1249 43.8369   0
  -4  -6 -11-67.4252 45.6208   0
   4   6  11-75.1847 84.1725   3
   4   7 -11 79.6336 74.4162   2
   4   7 -10-139.809 75.4410   2
   4   7  -9-157.374 73.2859   2
   4   7  -8 53.5793 71.6391   2
   4   7  -7 316.254 78.7646   2
   4   7  -6 128.801 75.1747   2
   4   7  -5-155.143 87.2117   2
   4   7  -4-47.1968 86.2637   2
   4   7  -3 206.787 96.1493   2
   4   7  -2 206.706 89.8054   2
   4   7  -1 119.055 93.7431   2
  -4  -7   0 166.625 57.8415   0
   4   7   0 45.1970 90.3073   2
  -4  -7  -1 82.3187 54.7430   0
  -4  -7  -2-62.9049 54.8308   0
  -4  -7  -3 51.2502 52.6096   0
  -4  -7  -4-49.3855 50.7536   0
  -4  -7  -5 125.308 48.4500   0
  -4  -7  -6 89.3542 48.8703   0
  -4  -7  -7-23.0780 49.9594   0
  -4  -8   0 74.7225 66.1457   0
  -4  -8  -1-33.6828 67.1118   0
   5  -7  -7-31.8857 63.7448   1
   5  -7  -6 35.4468 62.3973   1
   5  -7  -5 35.4563 60.2232   1
   5  -7  -4 51.4073 62.2342   1
   5  -7  -3-90.0769 55.2068   1
   5  -7  -2-104.707 61.4761   1
   5  -7  -1 37.8518 54.2727   1
   5  -7   0 18.6130 54.2292   1
   5  -7   1 68.6465 53.0818   1
   5  -7   2-0.23458 55.1416   1
   5  -7   3 13.4970 52.4208   1
   5  -7   4 72.6771 51.5960   5
   5  -7   4 67.0591 48.5682   1
   5  -7   5 85.5620 54.5259   5
   5  -7   5 34.4835 43.9105   1
   5  -7   6 56.5289 60.3834   5
   5  -7   8 0.22067 65.4691   5
   5  -7   9 185.471 68.3347   5
   5  -6 -12-126.988 58.8523   1
   5  -6 -11-118.160 55.7146   1
  -5   6  10 364.409 151.582   4
   5  -6 -10 48.1010 54.1234   1
   5  -6  -9 154.391 55.2425   1
   5  -6  -8 89.1578 57.2807   1
   5  -6  -7-30.9457 53.9904   1
   5  -6  -6 59.3768 52.9911   1
   5  -6  -5 33.5856 56.8657   1
   5  -6  -4 65.5087 60.2287   1
   5  -6  -3 137.375 55.0013   1
   5  -6  -2 126.953 58.8701   1
   5  -6  -1 114.077 54.7884   1
   5  -6   0 84.7569 61.1092   1
   5  -6   1 66.4241 37.7359   5
   5  -6   1 117.306 53.6317   1
   5  -6   2 78.3797 40.1113   5
   5  -6   2 109.649 52.6802   1
   5  -6   3-78.3608 42.2561   5
   5  -6   3 51.5753 50.8438   1
   5  -6   4 43.0105 46.5404   5
   5  -6   4 119.171 49.2058   1
   5  -6   5 74.6371 49.0482   5
   5  -6   5 44.1390 44.7363   1
   5  -6   6-16.5045 50.1137   5
   5  -6   7-145.256 52.8201   5
   5  -6   8-61.9677 54.4839   5
   5  -6   9 60.5074 58.1460   5
   5  -6  10 139.335 62.0519   5
   5  -6  11 123.634 67.0441   5
  -5   5  13-131.977 130.767   4
  -5   5  12 267.090 126.347   4
   5  -5 -12-71.8146 51.8628   1
  -5   5  11-3.95115 120.413   4
   5  -5 -11 48.8045 50.6898   1
  -5   5  10-95.5677 114.266   4
   5  -5 -10-24.4292 47.5243   1
  -5   5   9 193.210 125.128   4
   5  -5  -9 97.0353 52.7462   1
  -5   5   8 117.226 112.266   4
   5  -5  -8 4.86960 50.5682   1
   5  -5  -7 2.48997 49.1419   1
   5  -5  -6 53.2221 50.8228   1
   5  -5  -5 7.04287 50.5388   1
   5  -5  -4 99.5106 56.2867   1
   5  -5  -3 71.8310 53.5081   1
   5  -5  -2 417.653 40.5765   5
   5  -5  -2 359.410 68.1924   1
   5  -5  -1 339.211 42.3478   5
   5  -5  -1 236.503 59.2134   1
   5  -5   0 283.490 36.1971   5
   5  -5   0 120.824 58.8654   1
   5  -5   1 84.3926 38.5966   5
   5  -5   1 176.706 55.3822   1
   5  -5   2 64.2009 33.3175   5
   5  -5   2 33.4606 48.9161   1
   5  -5   3 244.295 39.6014   5
   5  -5   3 247.484 58.7715   1
   5  -5   4 322.384 44.1813   5
   5  -5   4 340.225 59.0813   1
   5  -5   5 2.64946 42.1144   5
   5  -5   5 5.76889 51.7650   1
   5  -5   6 71.3989 42.8757   5
   5  -5   7 2.56029 46.2413   5
   5  -5   8-15.3552 48.9315   5
   5  -5   9-40.7582 51.6395   5
   5  -5  10 300.522 55.9129   5
   5  -5  11 373.276 58.1142   5
   5  -5  12 95.1851 63.3083   5
   5  -5  13 79.3123 62.0242   5
  -5   4  15-197.955 113.807   4
  -5   4  14-16.4352 110.011   4
  -5   4  13 186.185 102.798   4
  -5   4  12 40.9727 95.8704   4
  -5   4  11-44.4267 98.4323   4
  -5   4  10 263.050 95.2852   4
  -5   4   9 33.1041 94.0798   4
  -5   4   8-62.0139 86.4516   4
   5  -4  -8 7.02184 53.2078   1
  -5   4   7 239.317 97.5836   4
   5  -4  -7 76.3507 53.4991   1
  -5   4   6 334.744 92.4625   4
   5  -4  -6 38.6810 53.6507   1
   5  -4  -5 44.9224 44.4765   5
   5  -4  -5-47.8335 55.5840   1
   5  -4  -4 580.688 50.6305   5
   5  -4  -4 497.857 70.6420   1
   5  -4  -3 307.666 40.5820   5
   5  -4  -3 104.860 57.9003   1
   5  -4  -2 625.761 50.7308   5
   5  -4  -2 689.608 73.1144   1
   5  -4  -1 83.9859 36.8392   5
   5  -4  -1 131.115 55.9662   1
   5  -4   0 2.21951 36.2318   5
   5  -4   0 44.0163 52.6948   1
   5  -4   1 136.388 40.0652   5
   5  -4   1 212.479 58.1490   1
   5  -4   2 20.6005 36.4906   5
   5  -4   2 77.8675 50.8079   1
   5  -4   3 108.406 38.4729   5
   5  -4   3 125.624 51.0463   1
   5  -4   4 88.3201 34.7080   5
   5  -4   4 0.20363 48.7122   1
   5  -4   5 162.426 38.3715   5
   5  -4   5 99.0443 51.7739   1
   5  -4   6 10.1206 40.5623   5
   5  -4   7 94.4216 43.6847   5
   5  -4   8 11.9949 44.8674   5
   5  -4   9 189.434 46.3054   5
   5  -4  10-131.289 47.9752   5
   5  -4  11-67.2771 51.9263   5
   5  -4  12 76.5011 55.1332   5
   5  -4  13 118.230 59.6358   5
   5  -4  14 133.283 64.2400   5
  -5   3  16 50.5365 101.378   4
  -5   3  15 23.9243 92.3463   4
  -5   3  14 126.490 85.8062   4
  -5   3  13-22.4865 86.9926   4
  -5   3  12-160.631 79.9778   4
  -5   3  11 30.6000 81.0806   4
  -5   3  10 12.2332 82.7936   4
  -5   3   9-109.884 80.6918   4
  -5   3   8 21.9338 73.9692   4
  -5   3   7 150.072 80.8887   4
   5  -3  -7 70.2809 37.4230   5
  -5   3   6 108.499 81.6070   4
   5  -3  -6 127.965 47.3739   5
  -5   3   5 301.138 88.3029   4
   5  -3  -5 526.827 58.0334   5
   5  -3  -4 1135.97 71.3550   5
  -5   3   4 1246.43 100.252   4
   5  -3  -3 921.087 64.8392   5
  -5   3   3 842.429 91.8718   4
   5  -3  -2 1030.23 56.6423   5
   5  -3  -1 182.599 42.2613   5
   5  -3   0-27.6031 35.7795   5
   5  -3   1-23.6073 38.0564   5
   5  -3   2 106.418 38.1091   5
   5  -3   3 315.321 43.2493   5
   5  -3   4 307.510 41.9312   5
   5  -3   5 93.7612 33.9992   5
   5  -3   6-13.1886 39.0323   5
   5  -3   7 97.0201 42.8650   5
   5  -3   8 205.513 49.7358   5
   5  -3   9 143.969 47.7142   5
   5  -3  10 616.886 60.1381   5
   5  -3  11-5.00471 47.8888   5
   5  -3  12-146.350 49.6030   5
   5  -3  13-18.3573 52.8970   5
   5  -3  14-121.710 58.3135   5
   5  -3  15-33.6499 65.5394   5
   5  -3  16-99.6212 70.6171   5
  -5   2  17 111.688 95.9808   4
  -5   2  16-6.33534 90.2003   4
  -5   2  15 409.352 80.4584   4
  -5   2  14 14.9322 76.5980   4
  -5   2  13-8.69252 69.5945   4
  -5   2  12 206.403 67.2382   4
  -5   2  11 164.838 75.1792   4
  -5   2  10 191.846 77.8665   4
  -5   2   9-27.1046 69.3140   4
  -5   2   8-12.3040 73.2808   4
  -5   2   7 31.7216 67.9421   4
  -5   2   6 79.0237 75.0169   4
   5  -2  -6 39.7790 49.3939   5
  -5   2   5 71.4687 66.5695   4
   5  -2  -5 188.574 51.5581   5
  -5   2   4 415.572 75.7963   4
   5  -2  -4 562.794 61.2394   5
  -5   2   3 222.983 70.9179   4
   5  -2  -3 497.474 59.2408   5
   5  -2  -2 2027.84 78.2236   5
  -5   2   2 2175.76 99.3379   4
  -5   2   1 71.3993 55.2936   4
   5  -2  -1 132.872 40.9589   5
  -5   2   0 18.8471 49.1871   4
   5  -2   0-7.28464 36.5232   5
   5  -2   1 356.168 45.6801   5
   5  -2   2-14.8422 32.7114   5
   5  -2   3 40.3046 33.3411   5
   5  -2   4 317.020 39.7375   5
   5  -2   5 892.287 54.6922   5
   5  -2   6 164.493 41.8392   5
   5  -2   7 126.069 34.9218   3
   5  -2   7 177.292 45.1280   5
   5  -2   8 26.9277 34.3415   3
   5  -2   8 43.1085 41.8753   5
   5  -2   9 1053.25 54.5254   3
   5  -2   9 1133.35 68.8685   5
   5  -2  10 145.421 32.1328   3
   5  -2  10 63.8272 40.6273   5
   5  -2  11 4.03389 35.9917   3
   5  -2  11-1.82122 44.0331   5
   5  -2  12-6.61282 40.9531   3
   5  -2  12 172.970 47.3342   5
   5  -2  13-129.064 46.1905   3
   5  -2  13-0.20129 55.1911   5
   5  -2  14-72.1172 50.4169   3
   5  -2  14 68.5773 57.0912   5
   5  -2  15 129.495 64.0853   5
   5  -2  16 345.137 71.5606   5
   5  -2  17 409.615 79.7709   5
  -5   1  17-176.244 88.2890   4
  -5   1  16 105.019 83.1587   4
  -5   1  15 323.436 79.7054   4
  -5   1  14 155.526 72.0878   4
  -5   1  13 38.7727 65.6846   4
  -5   1  12 23.6725 63.3477   4
  -5   1  11 264.972 71.4164   4
  -5   1  10 174.253 62.3907   4
  -5   1   9 169.503 64.6510   4
  -5   1   8 41.0210 60.0300   4
   5  -1  -8 7.09876 44.2358   2
  -5   1   7-12.4846 64.0391   4
   5  -1  -7 0.91565 45.3582   2
  -5   1   6 38.5218 64.4394   4
   5  -1  -6 90.2644 50.3128   2
   5  -1  -5 2898.53 94.4243   2
   5  -1  -5 2691.82 92.4926   5
  -5   1   5 2448.08 101.323   4
   5  -1  -4 3875.72 102.462   2
   5  -1  -4 4069.76 108.803   5
  -5   1   4 3444.39 108.742   4
   5  -1  -3 1378.34 69.9242   2
   5  -1  -3 1442.94 74.7156   5
  -5   1   3 1145.62 76.8929   4
   5  -1  -2 603.793 51.7803   2
   5  -1  -2 666.108 62.5778   5
  -5   1   2 535.711 59.1623   4
  -5   1   1 6.92341 43.2936   4
   5  -1  -1-14.5229 32.7446   2
   5  -1  -1 30.1111 43.7795   5
   5  -1   0 83.0787 36.0193   2
   5  -1   0 154.471 42.9975   5
   5  -1   1 0.59596 36.9719   2
   5  -1   1 52.9665 33.8724   5
   5  -1   2-58.5280 31.1310   2
   5  -1   2-21.0214 34.0942   5
   5  -1   3-20.5705 31.0896   2
   5  -1   3 43.9951 41.1438   5
   5  -1   4 24.1354 28.9827   2
   5  -1   4 51.7059 36.6914   5
   5  -1   5 24.1302 28.5003   2
   5  -1   5-45.0416 34.9987   5
   5  -1   6-45.3725 34.1979   3
   5  -1   6 20.4130 38.8365   5
   5  -1   7 7.96866 33.8107   3
   5  -1   7 3.18525 38.5810   5
   5  -1   8 72.4060 36.0643   3
   5  -1   8 34.0616 41.2182   5
   5  -1   9 669.044 48.8826   3
   5  -1   9 674.233 53.3778   5
   5  -1  10-11.8829 36.6358   3
   5  -1  10 89.7242 43.9121   5
   5  -1  11 32.4410 39.3472   3
   5  -1  11 187.605 47.1919   5
   5  -1  12 28.5582 44.3957   3
   5  -1  12 26.9071 44.8699   5
   5  -1  13 232.102 52.9058   3
   5  -1  13 156.077 48.3564   5
   5  -1  14 39.6904 60.1755   3
   5  -1  14 35.8369 56.3886   5
   5  -1  15-62.5041 65.8772   3
   5  -1  15-10.1630 60.6625   5
   5  -1  16-46.4940 70.8583   3
  -5   0  17 276.309 82.0126   4
  -5   0  16-13.6919 78.4723   4
  -5   0  15-83.5864 72.0638   4
  -5   0  14-176.176 68.1392   4
  -5   0  12 169.252 65.6988   4
   5   0 -12 104.204 48.9222   2
  -5   0  11 20.1065 63.8854   4
   5   0 -11 20.6290 46.9587   2
  -5   0  10 143.279 62.5007   4
   5   0 -10 227.587 52.8446   2
  -5   0   9 221.154 67.4530   4
   5   0  -9 34.2936 43.4065   2
  -5   0   8 118.181 60.2070   4
   5   0  -8 36.9446 44.9053   2
  -5   0   7 83.9271 57.1421   4
   5   0  -7 66.2764 44.6047   2
  -5   0   6 29.8228 56.3649   4
   5   0  -6 11.4069 44.6417   2
  -5   0   5-31.3760 55.6425   4
   5   0  -5-8.92683 46.5412   2
  -5   0   4 135.548 59.2664   4
   5   0  -4 322.504 53.4550   2
   5   0  -3 1710.64 71.5121   2
   5   0  -3 2153.47 83.2654   5
  -5   0   3 1661.51 78.7904   4
  -5   0   2 209.189 44.8647   4
   5   0  -2 201.950 39.7961   2
   5   0  -2 271.038 55.9648   5
  -5   0   1 112.029 43.7324   4
   5   0  -1 79.0941 35.0392   2
   5   0  -1 56.7716 51.0353   5
   5   0   0 184.600 38.2816   2
   5   0   0 182.637 52.2870   5
   5   0   1 304.577 38.4632   2
   5   0   1 299.261 52.1558   5
   5   0   2 194.572 34.5722   2
   5   0   2 200.299 47.1062   5
   5   0   3 150.224 36.7482   2
   5   0   3 220.010 47.1046   5
   5   0   4 635.121 48.2193   3
   5   0   4 644.399 43.8505   2
   5   0   4 570.360 51.2161   5
   5   0   5 604.642 50.4235   3
   5   0   5 686.057 43.5320   2
   5   0   5 761.316 55.6014   5
   5   0   6 0.00000 33.1553   3
   5   0   6 17.5963 40.0186   5
   5   0   7 445.128 51.6273   3
   5   0   7 400.045 51.6726   5
   5   0   8 239.254 45.7852   3
   5   0   8 255.991 44.8158   5
   5   0   9 296.459 47.8103   3
   5   0   9 421.333 49.5593   5
   5   0  10 305.220 54.3202   3
   5   0  10 343.484 49.7169   5
   5   0  11 21.1859 45.0108   3
   5   0  11-3.80025 42.1356   5
   5   0  12-80.6141 50.5125   3
   5   0  12-132.343 47.0255   5
   5   0  13-67.7949 56.5684   3
   5   0  13-171.084 48.3446   5
   5   0  14 145.438 63.7027   3
   5   0  15 134.711 70.6500   3
  -5  -1  17 159.730 82.0494   4
  -5  -1  16-105.827 75.6093   4
  -5  -1  15-188.352 70.9023   4
   5   1 -15 96.1888 66.2238   2
   5   1 -14 160.463 58.5205   2
  -5  -1  13-157.574 62.2810   4
   5   1 -13-112.215 58.1528   2
  -5  -1  12 244.441 62.1914   4
   5   1 -12 72.5700 52.8422   2
  -5  -1  11 110.227 60.9951   4
   5   1 -11 114.762 49.5209   2
  -5  -1  10 132.887 56.9017   4
   5   1 -10 9.62575 41.4656   2
  -5  -1   9 167.575 60.6780   4
   5   1  -9-142.665 42.6304   2
  -5  -1   8 4.92046 53.9791   4
   5   1  -8 93.9029 46.2894   2
  -5  -1   7 21.8429 55.4144   4
   5   1  -7 91.8640 48.6679   2
  -5  -1   6 121.656 55.5495   4
   5   1  -6 159.747 49.4341   2
   5   1  -5 2797.53 93.6961   2
  -5  -1   5 2698.68 95.6151   4
   5   1  -4 3366.11 97.3348   2
  -5  -1   4 2914.40 95.2499   4
   5   1  -3 2366.31 82.1510   2
  -5  -1   3 1986.96 80.0837   4
   5   1  -2 645.104 52.7707   2
  -5  -1   2 598.485 52.0455   4
   5   1  -1 38.6915 35.6045   2
   5   1  -1 125.110 46.2124   5
   5   1   0-16.8122 34.8953   2
   5   1   0 22.7774 48.2143   5
   5   1   1 1.32038 32.1923   2
   5   1   1 7.17923 50.3467   5
   5   1   2 448.805 42.3618   2
   5   1   2 559.023 64.0894   5
   5   1   3 651.386 45.0938   2
   5   1   3 770.908 67.4375   5
   5   1   4 532.227 50.0285   3
   5   1   4 470.397 41.9075   2
   5   1   4 595.434 57.2838   5
   5   1   5-8.84914 33.1033   3
   5   1   5 13.7604 29.2693   2
   5   1   5-14.5799 48.1186   5
   5   1   6 59.2133 37.9446   3
   5   1   6 17.8941 47.2530   5
   5   1   7 93.8850 38.1074   3
   5   1   7 71.5104 38.2122   5
   5   1   8 58.3222 42.1944   3
   5   1   8 71.8038 44.4177   5
   5   1   9 550.748 61.7539   3
   5   1   9 541.337 55.9731   5
   5   1  10 246.583 59.0508   3
   5   1  10 151.090 44.4803   5
   5   1  11 120.992 60.5756   3
   5   1  12-164.161 58.1279   3
   5   1  13-229.960 64.2680   3
   5   1  14-124.681 68.7790   3
  -5  -2  17 149.496 79.7793   4
  -5  -2  16 51.2652 79.9423   4
  -5  -2  15-92.8919 74.8756   4
  -5  -2  14 0.71153 72.4046   4
   5   2 -14 165.205 62.1627   2
  -5  -2  13-77.4886 68.5079   4
   5   2 -13-119.670 52.8314   2
  -5  -2  12 55.5766 61.7704   4
   5   2 -12 279.723 54.9000   2
  -5  -2  11 86.8641 58.7589   4
   5   2 -11 75.7271 48.0374   2
  -5  -2  10-139.261 56.4609   4
   5   2 -10-35.2851 44.5789   2
  -5  -2   9 21.6378 53.6932   4
   5   2  -9-45.6047 40.3697   2
  -5  -2   8 18.2331 51.7424   4
   5   2  -8 125.495 40.2544   2
  -5  -2   7-28.2811 50.6184   4
   5   2  -7-30.2894 39.8127   2
  -5  -2   6-13.1591 48.6219   4
   5   2  -6 25.1024 42.7169   2
  -5  -2   5 156.544 52.0956   4
   5   2  -5 256.496 51.8186   2
   5   2  -4 1796.22 78.3652   2
  -5  -2   4 1531.28 74.4926   4
   5   2  -3 1174.29 69.3834   2
  -5  -2   3 1120.12 64.5788   4
   5   2  -2 348.539 48.9452   2
   5   2  -1-31.3473 44.3009   2
   5   2   0 195.853 44.7584   2
   5   2   1 713.240 52.9550   2
   5   2   2 17.7773 34.2742   2
   5   2   2 117.444 49.1880   5
   5   2   3 33.3516 37.4952   3
   5   2   3 67.6113 34.3294   2
   5   2   3 78.4409 48.6752   5
   5   2   4 43.5548 40.3568   3
   5   2   4 102.984 33.2134   2
   5   2   4 130.828 49.4794   5
   5   2   5 93.8661 43.4247   3
   5   2   5 139.275 32.3693   2
   5   2   5 124.888 50.0340   5
   5   2   6 342.931 51.9542   3
   5   2   6 288.750 35.6465   2
   5   2   6 308.159 61.3521   5
   5   2   7 338.043 54.0803   3
   5   2   7 347.974 56.9226   5
   5   2   8 737.173 68.3601   3
   5   2   9-57.4776 52.1995   3
   5   2  10 646.540 71.7733   3
   5   2  11-184.872 61.2800   3
   5   2  12-141.987 65.2079   3
   5   2  13-202.424 72.0085   3
   5   2  14-127.598 75.4364   3
  -5  -3  16 213.390 87.8062   4
  -5  -3  15 1.58393 83.8236   4
  -5  -3  14 93.4575 79.2837   4
   5   3 -14 165.538 60.6526   2
  -5  -3  13-155.894 72.9762   4
   5   3 -13-145.956 56.6638   2
  -5  -3  12-164.546 67.6953   4
   5   3 -12-59.7662 52.7763   2
  -5  -3  11 13.1976 64.4121   4
   5   3 -11 73.4633 49.5811   2
  -5  -3  10-100.750 60.8651   4
   5   3 -10 39.5469 44.6672   2
  -5  -3   9-100.281 57.7565   4
   5   3  -9-8.71627 42.5301   2
  -5  -3   8-27.5782 56.5191   4
   5   3  -8 151.226 41.0238   2
  -5  -3   7 110.995 54.8387   4
   5   3  -7 69.6183 39.8330   2
  -5  -3   6 99.6644 54.2283   4
   5   3  -6 128.701 39.7283   2
   5   3  -5 582.608 59.1978   2
  -5  -3   5 637.976 61.8287   4
  -5  -3   4 367.528 61.1996   4
   5   3  -4 380.792 59.8958   2
   5   3  -3 1839.37 81.2823   2
   5   3  -2 469.677 58.4336   2
   5   3  -1 238.558 54.1605   2
   5   3   0 36.3874 43.4490   2
   5   3   1 33.9489 46.0587   2
   5   3   2 79.5352 46.2544   2
   5   3   3 156.975 44.9901   3
   5   3   3 36.9641 47.4499   2
   5   3   4 93.1301 44.5086   3
   5   3   4 26.1071 41.5373   2
   5   3   5 96.9963 46.7781   3
   5   3   5-29.0583 43.5992   2
   5   3   6 46.1519 44.0902   3
   5   3   6-5.96399 42.7866   2
   5   3   7 124.256 48.9607   3
   5   3   8 72.7465 62.6731   3
   5   3   9 127.650 58.8574   3
   5   3  10 103.230 58.5037   3
   5   3  11-50.6963 66.0512   3
   5   3  12-20.5268 74.6318   3
   5   3  13 411.555 86.5707   3
  -5  -4  14 1.71942 91.9635   4
   5   4 -13 67.8515 59.7123   2
  -5  -4  13 139.387 87.3303   4
   5   4 -12-34.9891 54.2011   2
  -5  -4  12 191.612 82.8047   4
   5   4 -11 127.687 49.6941   2
  -5  -4  11 23.8915 77.2638   4
   5   4 -10 143.514 47.3194   2
  -5  -4  10 149.940 73.3619   4
   5   4  -9 102.752 46.2129   2
  -5  -4   9 221.333 67.5815   4
   5   4  -8 148.645 45.5786   2
  -5  -4   8 283.689 65.4512   4
   5   4  -7 178.312 42.2070   2
  -5  -4   7 59.8805 65.4200   4
   5   4  -6 91.5367 54.8734   2
  -5  -4   6 62.1095 62.7008   4
   5   4  -5 20.4970 55.7843   2
  -5  -4   5 33.3418 61.3979   4
   5   4  -4 743.241 77.5975   2
   5   4  -3 0.56890 57.2302   2
   5   4  -2 120.691 59.6550   2
   5   4  -1 199.449 59.6249   2
   5   4   0 121.680 54.5431   2
   5   4   1 128.464 59.9637   2
   5   4   2 68.9227 50.4458   2
   5   4   3 138.613 48.0409   3
   5   4   3 2.59597 52.3216   2
   5   4   4 93.8635 43.8038   3
   5   4   4-36.7645 45.4940   2
   5   4   5 62.0270 46.2158   3
   5   4   5-135.706 45.9860   2
   5   4   6 41.7470 55.1170   3
   5   4   6-19.7637 46.4780   2
   5   4   7 83.1749 51.9924   3
   5   4   8 216.363 60.6737   3
   5   4   9-109.176 60.5785   3
   5   4  10 305.981 73.2395   3
   5   4  11 27.4364 75.8122   3
   5   4  12-93.8306 77.8992   3
   5   5 -13 128.781 62.8376   2
  -5  -5  13 40.7718 87.9073   4
   5   5 -12 53.2679 57.6227   2
  -5  -5  12 160.271 91.6084   4
   5   5 -11 24.3075 53.6646   2
  -5  -5  11 336.973 86.7074   4
   5   5 -10-41.4527 53.4858   2
  -5  -5  10 407.906 83.9471   4
   5   5  -9 99.2945 52.9679   2
  -5  -5   9 79.1814 79.5550   4
   5   5  -8 146.891 62.6458   2
  -5  -5   8 15.9548 75.3660   4
   5   5  -7-87.4628 54.7647   2
  -5  -5   7-229.450 75.2972   4
   5   5  -6 21.0640 57.1762   2
   5   5  -5 11.3874 56.1105   2
   5   5  -4 89.8896 69.4113   2
   5   5  -3 271.122 75.2221   2
   5   5  -2-125.385 68.3202   2
   5   5  -1-1.69488 67.2281   2
   5   5   0 51.5305 70.5860   2
   5   5   1-146.911 59.8724   2
   5   5   2-49.3759 64.6501   2
   5   5   3 31.4437 57.1745   2
   5   5   4 99.4126 58.1571   3
   5   5   4 31.5374 63.7076   2
   5   5   5 227.754 59.2116   2
   5   5   6 66.9228 59.6857   3
   5   5   6 123.452 56.1092   2
   5   5   7 188.855 61.9154   3
   5   5   7 104.209 53.7446   2
   5   5   8 59.8739 68.7529   3
   5   5   9-141.980 74.1170   3
   5   5  10-131.176 80.3440   3
   5   6 -11 241.460 66.3093   2
   5   6 -10 53.1560 64.3956   2
   5   6  -9 39.4369 67.6170   2
   5   6  -8 52.5070 69.5123   2
   5   6  -7-32.6923 63.6443   2
   5   6  -6 134.235 81.6779   2
   5   6  -5 146.966 76.9006   2
   5   6  -4-224.820 72.5067   2
   5   6  -2-236.126 75.4702   2
   5   6  -1 369.303 91.8680   2
   5   6   0 425.469 91.8960   2
   5   6   1 173.632 83.3202   2
   5   6   2 69.5994 76.6670   2
   5   6   3 56.5053 80.9091   2
   5   6   4 174.805 77.8740   2
   5   6   5 15.3132 69.9095   2
   5   6   6-18.5311 66.0276   2
   5   6   7 77.5709 63.7777   2
   6  -7   4 72.0751 55.9690   5
   6  -7   4 10.5983 62.1127   1
   6  -6  -6-18.1741 63.9195   1
   6  -6  -5 3.67830 65.7656   1
   6  -6  -4 67.1565 65.3796   1
   6  -6  -3 1.38657 60.3625   1
   6  -6  -2 47.7053 60.9587   1
   6  -6  -1 66.6037 61.3620   1
   6  -6   0 29.4727 57.6404   1
   6  -6   1-35.4503 47.8302   5
   6  -6   1 80.4069 56.6992   1
   6  -6   2 169.602 48.7152   5
   6  -6   2 48.1361 55.8356   1
   6  -6   3-61.8809 50.6729   5
   6  -6   3 3.48733 59.0636   1
   6  -6   4-70.7913 53.5369   5
   6  -6   4-22.1349 60.1000   1
   6  -6   5 45.9093 53.0652   5
   6  -6   6 42.6197 57.9388   5
   6  -6   7 0.61438 58.8549   5
  -6   5   9 318.016 140.680   4
  -6   5   8-223.362 129.990   4
  -6   5   7-154.254 128.846   4
  -6   5   6 400.028 128.950   4
   6  -5  -6 60.4065 57.7698   1
  -6   5   5 731.154 124.199   4
   6  -5  -5 122.616 65.1052   1
   6  -5  -4 121.286 63.1532   1
   6  -5  -3 137.368 59.1227   1
   6  -5  -2 36.2308 42.2180   5
   6  -5  -2 35.6658 60.9886   1
   6  -5  -1 37.2462 45.3278   5
   6  -5  -1-9.10255 53.3495   1
   6  -5   0 129.718 45.9628   5
   6  -5   0-33.5563 60.3734   1
   6  -5   1-84.8887 45.0170   5
   6  -5   1 79.6808 59.0491   1
   6  -5   2 29.5067 42.9614   5
   6  -5   2 23.0894 57.6057   1
   6  -5   3 63.5146 42.6989   5
   6  -5   3 25.1954 59.3914   1
   6  -5   4-13.5284 43.7475   5
   6  -5   4 150.442 63.7710   1
   6  -5   5 314.153 45.1154   5
   6  -5   6 271.571 50.0016   5
   6  -5   7 143.582 51.7127   5
   6  -5   8-89.2267 53.0691   5
  -6   4  11 209.249 116.529   4
  -6   4  10 35.9662 109.609   4
  -6   4   9-73.4236 105.415   4
  -6   4   8-22.8638 100.610   4
  -6   4   7 290.075 98.3837   4
  -6   4   6-45.3766 97.3127   4
  -6   4   5 67.2679 95.7817   4
   6  -4  -5 396.380 54.5539   5
  -6   4   4 256.786 100.870   4
   6  -4  -4 318.254 50.8206   5
  -6   4   3 202.039 98.9882   4
   6  -4  -3-63.5080 49.4385   5
  -6   4   2 122.727 95.2851   4
   6  -4  -2 173.778 47.0258   5
   6  -4  -1 5.23592 40.4227   5
   6  -4   0 85.6714 40.0519   5
   6  -4   1 110.091 39.9808   5
   6  -4   2-92.0395 39.9292   5
   6  -4   3 23.2462 40.6989   5
   6  -4   4 194.986 42.7247   5
   6  -4   5 25.3002 43.4453   5
   6  -4   6-51.5451 45.4097   5
   6  -4   7 40.1282 45.7918   5
   6  -4   8 296.627 48.2862   5
   6  -4   9 47.2751 52.2489   5
   6  -4  10-1.03480 56.0502   5
   6  -4  11-108.832 59.0462   5
  -6   3  13 43.8600 101.214   4
  -6   3  12 290.044 97.6081   4
  -6   3  11 21.0771 93.7398   4
  -6   3  10-218.347 89.3396   4
  -6   3   9 91.6879 86.0515   4
  -6   3   8 145.998 86.6305   4
  -6   3   7 113.130 81.8182   4
  -6   3   6-101.190 80.5127   4
   6  -3  -6 296.649 57.7404   5
  -6   3   5 317.527 85.4568   4
   6  -3  -5 467.416 61.8913   5
  -6   3   4 58.6201 80.6295   4
   6  -3  -4 62.1888 54.5014   5
  -6   3   3 433.993 79.3968   4
   6  -3  -3 64.7373 56.9491   5
  -6   3   2-4.50552 76.7037   4
   6  -3  -2-39.8018 44.5942   5
   6  -3  -1 222.718 43.3447   5
   6  -3   0-9.08733 37.7461   5
   6  -3   1 106.987 38.5752   5
   6  -3   2 185.644 42.3575   5
   6  -3   3-21.6692 39.7716   5
   6  -3   4 577.524 56.0651   5
   6  -3   5 634.012 58.4785   5
   6  -3   6 65.7662 42.1818   5
   6  -3   7-44.6123 43.7354   5
   6  -3   8 23.0367 46.5141   5
   6  -3   9 101.491 46.9994   5
   6  -3  10 137.493 50.9615   5
   6  -3  11 62.6777 56.7787   5
   6  -3  12 131.860 59.1414   5
  -6   2  14 283.262 95.9829   4
  -6   2  13 455.757 89.7627   4
  -6   2  12 99.5498 84.9626   4
  -6   2  11-119.424 79.4875   4
  -6   2  10-90.0129 75.9907   4
  -6   2   9-20.1982 75.1662   4
  -6   2   8 130.974 71.1968   4
  -6   2   7-20.9366 70.7965   4
  -6   2   6-97.7931 71.7079   4
   6  -2  -5 1892.98 88.6690   5
  -6   2   5 1430.65 104.008   4
  -6   2   4 167.661 73.1403   4
   6  -2  -4 478.119 63.2031   5
   6  -2  -3 965.866 78.5606   5
  -6   2   3 935.113 87.9014   4
   6  -2  -2 344.866 62.9322   5
   6  -2  -1 38.9426 44.0485   5
   6  -2   0 113.627 46.0270   5
   6  -2   1 110.912 47.4647   5
   6  -2   2-25.9136 39.3778   5
   6  -2   3 111.348 43.4748   5
   6  -2   4 96.2855 42.7431   5
   6  -2   5 2.15281 39.7339   5
   6  -2   6 175.161 46.0502   5
   6  -2   7 81.7235 40.9321   5
   6  -2   8 50.2017 45.9942   5
   6  -2   9-61.7874 44.2400   5
   6  -2  10 163.401 41.2019   3
   6  -2  10 78.5563 48.8360   5
   6  -2  11 1.96973 45.1673   3
   6  -2  11-5.79994 50.6777   5
   6  -2  12 92.9563 48.8983   3
   6  -2  12 23.4994 54.0487   5
   6  -2  13 141.454 50.0136   3
   6  -2  13 174.691 62.2936   5
   6  -2  14 144.270 64.9784   5
  -6   1  14 181.658 90.1707   4
  -6   1  13 299.293 85.7604   4
  -6   1  12 98.9796 79.6767   4
  -6   1  11-167.811 73.8455   4
  -6   1  10-159.448 70.2869   4
  -6   1   9 187.118 67.7468   4
  -6   1   8 213.530 66.8665   4
  -6   1   7 277.529 65.7048   4
   6  -1  -7-55.9337 48.4204   2
  -6   1   6 61.0052 66.4034   4
   6  -1  -6-13.3678 52.1632   2
  -6   1   5 549.695 73.1233   4
   6  -1  -5 421.356 63.3957   2
  -6   1   4 2.22666 61.8686   4
   6  -1  -4 99.7621 54.4525   2
   6  -1  -4 148.047 56.9910   5
   6  -1  -3 475.635 58.8787   2
   6  -1  -3 506.095 65.7946   5
   6  -1  -2 112.584 50.5258   2
   6  -1  -2 117.335 59.0637   5
   6  -1  -1 44.9901 41.6470   2
   6  -1  -1-12.3811 54.1500   5
   6  -1   0 129.932 44.3310   2
   6  -1   0 60.7303 53.1851   5
   6  -1   1 447.562 53.4127   2
   6  -1   1 257.890 52.8171   5
   6  -1   2 335.512 47.0638   2
   6  -1   2 403.740 56.1904   5
   6  -1   3 178.861 40.2670   2
   6  -1   3 102.083 50.9301   5
   6  -1   4 1040.19 55.2050   2
   6  -1   4 1113.63 67.1530   5
   6  -1   5 363.050 51.0339   5
   6  -1   6 157.535 49.1703   5
   6  -1   7 97.1233 43.2810   5
   6  -1   8 163.814 40.0777   3
   6  -1   8 17.9495 44.7657   5
   6  -1   9-84.6806 39.8414   3
   6  -1   9-49.2119 45.2446   5
   6  -1  10 58.1579 43.7589   3
   6  -1  10 32.9507 48.2696   5
   6  -1  11 168.738 47.9168   3
   6  -1  11 129.389 50.9018   5
   6  -1  12 284.927 54.5821   3
   6  -1  12 201.812 57.0244   5
   6  -1  13 177.261 61.8800   3
   6  -1  13 106.894 62.2042   5
   6  -1  14-46.8791 67.4063   3
   6  -1  14 21.1796 65.2220   5
  -6   0  15-149.425 88.3283   4
  -6   0  14-43.9116 85.2845   4
   6   0 -12-119.140 62.3073   2
  -6   0  11-154.041 71.8360   4
   6   0 -11-48.1508 61.6075   2
  -6   0  10-206.218 67.4104   4
   6   0 -10 83.7984 54.5201   2
  -6   0   9-11.8443 66.1628   4
   6   0  -9 54.1295 55.1121   2
  -6   0   8 143.471 63.3494   4
   6   0  -8-106.004 48.6879   2
  -6   0   7 185.674 61.0147   4
   6   0  -7 14.3040 47.9535   2
  -6   0   6 281.945 70.7127   4
   6   0  -6 317.641 59.9223   2
   6   0  -5 2558.73 99.3143   2
  -6   0   5 2464.57 99.4805   4
   6   0  -4 422.746 56.7779   2
   6   0  -3 1666.75 78.8871   2
   6   0  -3 1880.73 88.5350   5
   6   0  -2 62.3020 44.7650   2
   6   0  -2 169.669 56.7799   5
   6   0  -1 83.0852 41.3998   2
   6   0  -1 32.2445 56.1607   5
   6   0   0 43.3826 37.7527   2
   6   0   0 36.2119 54.7811   5
   6   0   1-34.9987 35.3949   2
   6   0   1 7.92861 55.4380   5
   6   0   2 13.3282 37.6548   2
   6   0   2 52.0186 56.0093   5
   6   0   3 69.8654 38.3508   2
   6   0   3 72.3827 51.5234   5
   6   0   4-51.5229 36.0993   2
   6   0   4 11.3039 50.5998   5
   6   0   5 185.289 54.2445   5
   6   0   6 164.437 47.7641   5
   6   0   7 308.023 47.0335   3
   6   0   7 244.365 47.5733   5
   6   0   8 168.324 42.7599   3
   6   0   8 96.7847 47.9432   5
   6   0   9 17.0047 41.5762   3
   6   0   9 22.2672 50.8523   5
   6   0  10 69.5928 47.8646   3
   6   0  10 85.9295 54.0549   5
   6   0  11 179.955 52.8110   3
   6   0  11 125.814 56.2461   5
   6   0  12 95.3230 61.8972   3
   6   0  12 165.231 63.2475   5
   6   0  13-112.372 68.7181   3
  -6  -1  14-186.420 84.2845   4
   6   1 -14 134.277 75.5576   2
  -6  -1  13-68.2176 77.2797   4
   6   1 -13-11.0317 71.5921   2
   6   1 -12-92.7272 68.4967   2
  -6  -1  11 0.00000 69.7682   4
   6   1 -11-43.6061 61.1531   2
  -6  -1  10-85.1583 68.8480   4
   6   1 -10 105.409 53.9571   2
  -6  -1   9-13.6353 63.3227   4
   6   1  -9 21.8810 52.0972   2
  -6  -1   8 180.981 62.6848   4
   6   1  -8-107.816 47.5018   2
  -6  -1   7 223.179 62.1281   4
   6   1  -7-49.5639 44.4520   2
  -6  -1   6 18.8813 59.9117   4
   6   1  -6 29.6436 46.8284   2
   6   1  -5 248.622 52.3411   2
   6   1  -4 238.286 51.1174   2
   6   1  -3 228.533 47.1261   2
   6   1  -2 51.0301 39.8194   2
   6   1  -1-86.4726 39.0967   2
   6   1   0-3.14290 41.5669   2
   6   1   0 47.1860 51.9876   5
   6   1   1 15.1130 36.1077   2
   6   1   1 125.470 55.1440   5
   6   1   2 85.7907 39.1817   2
   6   1   2 60.4029 49.6996   5
   6   1   3 43.7133 40.0301   2
   6   1   3 166.981 58.8374   5
   6   1   4 670.148 51.6030   2
   6   1   4 728.548 76.7488   5
   6   1   5 65.7075 61.0644   5
   6   1   6 243.080 43.2411   3
   6   1   6 106.236 58.2645   5
   6   1   7 92.3950 42.0107   3
   6   1   7-21.2347 54.0071   5
   6   1   8 88.5089 47.9013   3
   6   1   8 53.9145 57.6867   5
   6   1   9 354.304 53.4642   3
   6   1   9 230.394 61.0715   5
   6   1  10 205.101 56.7650   3
   6   1  11 165.780 60.0016   3
   6   1  12 198.305 74.1690   3
   6   2 -15-210.615 88.5097   2
  -6  -2  14-46.5149 86.0898   4
   6   2 -14-16.5115 80.5088   2
  -6  -2  13-105.255 83.0208   4
   6   2 -13 152.384 72.4303   2
   6   2 -12-26.8289 65.2999   2
   6   2 -11 6.95820 56.9688   2
  -6  -2  10-233.758 71.9283   4
   6   2 -10 42.9872 51.9837   2
  -6  -2   9-118.812 69.5678   4
   6   2  -9 92.6171 51.6368   2
  -6  -2   8-43.8530 66.4384   4
   6   2  -8-62.4530 46.2649   2
  -6  -2   7 51.5859 65.2569   4
   6   2  -7 32.1589 48.6653   2
   6   2  -6 257.488 51.5958   2
   6   2  -5 908.516 63.9166   2
   6   2  -4 201.446 49.0264   2
   6   2  -3 303.897 48.2819   2
   6   2  -2-158.023 41.9136   2
   6   2  -1-69.3305 43.6320   2
   6   2   0 60.1761 41.1735   2
   6   2   1-5.13542 41.7354   2
   6   2   2 50.3184 39.4262   2
   6   2   3 77.8184 43.2561   2
   6   2   3-76.8826 55.6998   5
   6   2   4 56.8067 42.1317   2
   6   2   4 104.564 56.4320   5
   6   2   5 44.0323 41.5009   2
   6   2   5 62.0394 56.3446   5
   6   2   6 40.6476 43.3905   3
   6   2   6-64.5609 65.3764   5
   6   2   7 37.3409 47.5710   3
   6   2   7 82.2779 64.4840   5
   6   2   8 191.947 57.7134   3
   6   2   9 309.203 52.4881   3
   6   2  10 104.090 58.4825   3
   6   2  11-52.7113 63.8379   3
  -6  -3  13-202.301 92.6468   4
   6   3 -13 43.4176 65.5127   2
  -6  -3  12-144.664 86.1426   4
   6   3 -12 44.8142 63.8145   2
  -6  -3  11-4.20534 82.5901   4
   6   3 -11-93.3049 61.2604   2
  -6  -3  10-44.9448 80.0282   4
   6   3 -10-118.125 55.2909   2
  -6  -3   9-19.2036 76.7226   4
   6   3  -9 94.8606 50.3640   2
  -6  -3   8 249.032 72.1155   4
   6   3  -8 141.717 51.1498   2
   6   3  -7 108.528 47.9406   2
   6   3  -6-106.546 47.1803   2
   6   3  -5 26.5299 47.5867   2
   6   3  -4 64.1662 50.8524   2
   6   3  -3 103.510 49.6592   2
   6   3  -2-15.9469 49.3029   2
   6   3  -1-39.7395 46.3125   2
   6   3   0-50.5591 47.9495   2
   6   3   1 60.1489 49.2263   2
   6   3   2 62.4407 46.1435   2
   6   3   3 73.2271 47.6029   2
   6   3   4 0.16667 47.6271   2
   6   3   5 103.816 47.6714   2
   6   3   6-10.5238 50.0946   3
   6   3   7 0.21515 54.2178   3
   6   3   8-77.1570 58.5830   3
   6   3   9 404.795 66.7132   3
   6   4 -12 75.4600 67.1796   2
  -6  -4  12 298.086 102.673   4
   6   4 -11 130.775 61.6571   2
  -6  -4  11 309.594 99.4607   4
   6   4 -10-54.1617 58.8704   2
  -6  -4  10 304.131 87.3637   4
   6   4  -9-81.0433 57.8458   2
  -6  -4   9 393.589 88.5128   4
   6   4  -8 119.326 54.2144   2
   6   4  -7 69.8651 56.9415   2
   6   4  -6-112.950 58.4567   2
   6   4  -5-125.371 54.5394   2
   6   4  -4-67.3477 54.1910   2
   6   4  -3 177.605 55.0814   2
   6   4  -2 193.858 57.2611   2
   6   4  -1 318.937 60.3759   2
   6   4   0 38.6323 58.6526   2
   6   4   1 272.762 60.6040   2
   6   4   2 223.920 66.2851   2
   6   4   3 114.088 59.5673   2
   6   4   4 171.222 54.9622   2
   6   4   5 157.952 52.2589   2
   6   4   6 234.011 62.2854   3
   6   4   7 119.465 66.8307   3
   6   4   8 76.8399 66.3659   3
  -6  -5  10 318.427 99.2651   4
   6   5  -6 254.923 66.4177   2
   6   5  -5 249.406 71.0644   2
   6   5  -4 210.691 72.6395   2
   6   5  -3 97.6098 75.6215   2
   6   5  -2 82.0618 76.9203   2
   6   5  -1-11.9102 69.9536   2
   6   5   0-135.009 74.5878   2
   6   5   5-67.6702 66.6356   2
  -7   5   5 264.353 171.351   4
  -7   5   4-244.655 170.759   4
   7  -5  -2 13.7156 62.4772   5
   7  -5  -1 133.656 61.4402   5
   7  -5   0 192.835 53.5025   5
   7  -5   1-68.5136 55.3937   5
   7  -5   2 273.256 56.7237   5
   7  -5   3 315.435 56.7493   5
  -7   4   7 435.478 140.953   4
  -7   4   6 68.3257 133.615   4
   7  -4  -5 125.459 68.8844   5
  -7   4   4-205.504 127.548   4
   7  -4  -4 379.579 69.1333   5
   7  -4  -3 12.1497 67.0574   5
   7  -4  -2 28.2904 63.9191   5
   7  -4  -1-128.122 62.5057   5
   7  -4   0 207.501 56.3130   5
   7  -4   1 48.7191 47.5219   5
   7  -4   2 29.1879 50.5098   5
   7  -4   3 163.410 52.0857   5
   7  -4   4 157.054 56.0715   5
   7  -4   5 129.790 54.5587   5
  -7   3   9 501.181 114.526   4
  -7   3   8 52.3724 118.326   4
   7  -3  -6 12.4362 62.6371   5
  -7   3   5 109.038 105.563   4
   7  -3  -5 580.976 63.0155   5
   7  -3  -4 205.555 63.5235   5
   7  -3  -3 35.5491 64.9471   5
   7  -3  -2 164.925 60.1368   5
   7  -3  -1 14.0787 57.9550   5
   7  -3   1 87.7107 55.9893   5
   7  -3   2 117.760 48.6768   5
   7  -3   3-42.3054 48.9356   5
   7  -3   4-22.0965 50.1739   5
   7  -3   5 222.378 54.2304   5
   7  -3   6 151.869 52.6680   5
   7  -3   7-100.402 56.2992   5
  -7   2  10 789.128 107.323   4
  -7   2   9 419.337 102.442   4
  -7   2   8 338.392 100.755   4
  -7   2   7-123.600 96.0604   4
  -7   2   6-185.746 93.2540   4
   7  -2  -5 19.4310 58.9679   5
   7  -2  -4 216.535 59.3220   5
   7  -2  -3 227.877 59.6507   5
   7  -2  -2 7.58439 61.5751   5
   7  -2  -1 233.310 59.3182   5
   7  -2   0 89.0739 57.3105   5
   7  -2   1-24.9315 56.3846   5
   7  -2   2 44.0280 55.0206   5
   7  -2   3 261.138 54.4765   5
   7  -2   4 496.653 51.0125   5
   7  -2   5 84.8545 48.9451   5
   7  -2   6 4.90298 52.5573   5
   7  -2   7 107.167 54.6368   5
   7  -2   8 273.382 59.2246   5
  -7   1  11 656.690 103.685   4
  -7   1  10 451.831 102.187   4
  -7   1   9 292.422 99.0126   4
  -7   1   8-126.820 89.8527   4
   7  -1  -6 4.90830 58.9365   2
   7  -1  -5 18.3551 62.0938   2
   7  -1  -4-91.3521 61.2162   2
   7  -1  -3-28.5009 55.2504   2
   7  -1  -3 138.199 59.1745   5
   7  -1  -2-9.18002 55.4643   2
   7  -1  -2 223.056 63.1592   5
   7  -1  -1-45.0396 57.9897   2
   7  -1  -1 47.8226 57.9866   5
   7  -1   0 63.7594 54.8869   2
   7  -1   0 65.5664 62.4204   5
   7  -1   1 53.8082 53.9151   2
   7  -1   1-61.8910 64.0384   5
   7  -1   2 52.4159 55.3062   2
   7  -1   2 56.6603 58.1033   5
   7  -1   3-47.3898 56.3558   5
   7  -1   4 9.17856 55.6198   5
   7  -1   5 85.2419 59.7043   5
   7  -1   6 79.0097 56.5407   5
   7  -1   7 100.715 51.8124   5
   7  -1   8 58.9871 56.1834   5
   7  -1   9-33.2322 61.6484   5
  -7   0  11 33.1201 100.832   4
   7   0 -11-186.644 73.6212   2
  -7   0  10-174.589 91.2292   4
   7   0 -10-26.5425 74.3002   2
   7   0  -9 121.907 73.3796   2
  -7   0   8-241.784 81.3595   4
   7   0  -8 432.925 70.9785   2
   7   0  -7 203.613 67.0373   2
   7   0  -6-83.8169 65.1725   2
   7   0  -5-99.8223 62.7059   2
   7   0  -4-94.6835 57.2811   2
   7   0  -3-55.1170 59.5550   2
   7   0  -2 32.6767 55.3685   2
   7   0  -2-45.3004 57.3698   5
   7   0  -1 89.1996 56.0670   2
   7   0  -1 210.939 56.5068   5
   7   0   0 21.4125 50.7883   2
   7   0   0 65.8674 61.3475   5
   7   0   1 128.342 53.4609   2
   7   0   1 83.0950 58.5694   5
   7   0   2 210.219 55.3908   2
   7   0   2 249.016 67.3173   5
   7   0   3 237.287 52.4541   2
   7   0   3 232.050 68.3836   5
   7   0   4 301.906 65.1152   5
   7   0   5 38.1122 63.6103   5
   7   0   6-179.805 64.0089   5
   7   0   7-44.5583 67.5326   5
   7   0   8-108.611 72.0343   5
   7   0   9 52.9705 72.9861   5
   7   0  10 92.9909 75.2687   5
  -7  -1  11-231.514 99.5976   4
  -7  -1  10 127.451 89.8992   4
   7   1 -10-119.492 71.8089   2
  -7  -1   9-211.927 85.1260   4
   7   1  -9 118.175 73.0830   2
   7   1  -8 265.801 67.4221   2
   7   1  -7 85.2352 63.3733   2
   7   1  -6 85.0361 61.1953   2
   7   1  -5 45.8398 60.7120   2
   7   1  -4 26.0289 59.4063   2
   7   1  -3-150.262 53.1098   2
   7   1  -2-13.6966 54.6092   2
   7   1  -1 80.8825 52.4222   2
   7   1   0 121.459 55.3846   2
   7   1   1 273.690 51.9899   2
   7   1   1-21.9465 57.2609   5
   7   1   2 143.990 52.4211   2
   7   1   2 76.2635 60.8387   5
   7   1   3 96.4529 51.7637   2
   7   1   3 107.263 66.7025   5
   7   1   4 132.984 65.4829   5
   7   1   5 127.550 75.3092   5
   7   1   6 268.341 75.5198   5
   7   1   7 21.1680 76.3982   5
   7   1   8-120.906 82.4074   5
   7   1   9 187.957 82.4283   5
  -7  -2  11 247.676 95.4966   4
  -7  -2  10 167.174 92.3411   4
   7   2  -9-199.343 66.0252   2
   7   2  -8 41.8665 60.2639   2
   7   2  -7 244.030 58.8681   2
   7   2  -6 303.840 58.3257   2
   7   2  -5 305.736 58.6887   2
   7   2  -4-21.6840 57.1210   2
   7   2  -2-98.6214 60.8639   2
   7   2  -1 12.9785 53.2884   2
   7   2   0 167.863 58.6938   2
   7   2   1 8.07666 56.1481   2
   7   2   2 169.777 54.0985   2
   7   2   3 91.8631 55.3953   2
   7   2   5 36.0646 79.5272   5
   7   2   6 519.106 82.8037   5
   7   3  -5 212.409 60.4221   2
   7   3  -4 276.901 65.0718   2
   7   3  -3-34.1116 65.2106   2
   7   3  -2 36.8152 64.6380   2
   7   3   0-60.9025 66.0036   2
   7   3   2-143.360 60.8130   2
   7   3   3-169.046 62.4849   2
   7   3   4-29.2472 58.6983   2
   8   0   0 56.7661 72.8864   2
   8   0   1-146.830 74.3509   2
;
_shelx_hkl_checksum     91345
_shelx_res_file
;
TITL HP1 IN P-1
    shelx.res
    created by SHELXL-2018/3 at 18:36:47 on 24-Dec-2021
CELL  0.71073  6.23900  7.49600 17.81700 93.55000 92.94000 94.87000
ZERR 2  0.00100  0.00100  0.00300  0.02000  0.02000  0.02000
LATT 1
SFAC C H F N O
UNIT 34 42 2 4 6
SHEL 18 0.83
SIZE 0.44 0.32 0.16
L.S. 14
CONF
ACTA
BOND $H
htab
HTAB N2 O1
HTAB N2 O2
EQIV $1 -x+1, -y+2, -z+1
HTAB N2 O3_$1
EQIV $2 -x+1, -y+1, -z+1
HTAB C8 O2_$2
HTAB C8 O3
EQIV $3 x-1, y, z
HTAB C9 O3_$3
EQIV $4 x+1, y, z
HTAB O3 O1_$4
HTAB O3 O2
DFIX 0.86 0.02 N2 H21 N2 H22
DFIX 0.82 0.02 O3 H31 O3 H32
OMIT -1 1 2
omit     0  -2   1    !  2596.75       1418.46       7.64       0.258       3.70
omit    -1  -3   2    !    63.41         19.29       5.71       0.030       2.21
WGHT    0.071700    0.669400
FVAR       3.83716
N1    4    0.167343    0.691555    0.287537    11.00000    0.04642    0.04623 =
         0.05333    0.00749    0.00607   -0.00285
N2    4    0.263745    0.757756    0.447417    11.00000    0.07175    0.04760 =
         0.05473    0.00613   -0.00665    0.00643
H21   2    0.321182    0.736022    0.493194    11.00000   -1.20000
H22   2    0.222459    0.867109    0.453202    11.00000   -1.20000
C1    1    0.105427    0.711268    0.211599    11.00000    0.05776    0.04843 =
         0.04845    0.00555    0.00451    0.00025
C2    1   -0.093704    0.644211    0.179624    11.00000    0.07947    0.09422 =
         0.06043    0.01710   -0.00479   -0.02183
AFIX  43
H2    2   -0.193159    0.589826    0.210092    11.00000   -1.20000
AFIX   0
C3    1   -0.150985    0.654599    0.104469    11.00000    0.10448    0.11809 =
         0.07028    0.01659   -0.02053   -0.03644
AFIX  43
H3    2   -0.285388    0.604546    0.084997    11.00000   -1.20000
AFIX   0
C4    1   -0.012234    0.737635    0.058463    11.00000    0.12889    0.11970 =
         0.05568    0.01378   -0.00632   -0.01538
AFIX  43
H4    2   -0.049909    0.745192    0.007649    11.00000   -1.20000
AFIX   0
C5    1    0.182240    0.808968    0.088716    11.00000    0.11605    0.18492 =
         0.05873    0.02888    0.00829   -0.04533
AFIX  43
H5    2    0.278723    0.865814    0.057892    11.00000   -1.20000
AFIX   0
C6    1    0.240941    0.799655    0.163741    11.00000    0.08801    0.14086 =
         0.05799    0.02007    0.00314   -0.03875
AFIX  43
H6    2    0.373978    0.853592    0.182809    11.00000   -1.20000
AFIX   0
C7    1    0.362018    0.801879    0.317694    11.00000    0.04938    0.07235 =
         0.05907    0.00949    0.00363   -0.00867
AFIX  23
H7A   2    0.332558    0.927034    0.320838    11.00000   -1.20000
H7B   2    0.476070    0.788623    0.283301    11.00000   -1.20000
AFIX   0
C8    1    0.437802    0.750858    0.394595    11.00000    0.05275    0.06537 =
         0.06519    0.00306   -0.00160    0.00031
AFIX  23
H8A   2    0.484338    0.630572    0.390672    11.00000   -1.20000
H8B   2    0.560050    0.832523    0.413731    11.00000   -1.20000
AFIX   0
C9    1    0.069529    0.639766    0.416986    11.00000    0.06401    0.05628 =
         0.05761    0.00695    0.00506   -0.00815
AFIX  23
H9A   2   -0.045974    0.649597    0.451027    11.00000   -1.20000
H9B   2    0.103679    0.515781    0.413417    11.00000   -1.20000
AFIX   0
C10   1   -0.003307    0.693343    0.340259    11.00000    0.04857    0.05795 =
         0.06019    0.00597    0.00628   -0.00191
AFIX  23
H10A  2   -0.124568    0.611513    0.320378    11.00000   -1.20000
H10B  2   -0.051786    0.812879    0.345074    11.00000   -1.20000
AFIX   0
F1    3    0.531600    0.768363    0.945992    11.00000    0.17965    0.18662 =
         0.06022    0.00426   -0.00200    0.00302
O1    5    0.144778    0.838283    0.618961    11.00000    0.09046    0.13989 =
         0.11412    0.02883   -0.02691    0.03661
O2    5    0.418526    0.684862    0.591037    11.00000    0.09668    0.06940 =
         0.06107    0.01008   -0.00456    0.00184
C11   1    0.367703    0.762807    0.719714    11.00000    0.04925    0.04059 =
         0.06566    0.01255    0.00665   -0.00540
C12   1    0.551461    0.690007    0.745679    11.00000    0.06222    0.05626 =
         0.06249    0.00565   -0.00111    0.00432
AFIX  43
H12   2    0.639144    0.638731    0.711219    11.00000   -1.20000
AFIX   0
C13   1    0.607381    0.691784    0.821372    11.00000    0.08217    0.08323 =
         0.06728    0.01006   -0.00936    0.00924
AFIX  43
H13   2    0.731513    0.642435    0.838182    11.00000   -1.20000
AFIX   0
C14   1    0.478162    0.766848    0.871100    11.00000    0.10494    0.09832 =
         0.05919    0.00360   -0.00151   -0.00465
C15   1    0.295865    0.842281    0.848557    11.00000    0.09666    0.09263 =
         0.07917    0.00095    0.03051    0.00444
AFIX  43
H15   2    0.210580    0.894321    0.883627    11.00000   -1.20000
AFIX   0
C16   1    0.241553    0.839309    0.772546    11.00000    0.05674    0.06640 =
         0.09573    0.01779    0.01222    0.00248
AFIX  43
H16   2    0.117563    0.889726    0.756336    11.00000   -1.20000
AFIX   0
C17   1    0.304935    0.761738    0.637524    11.00000    0.05582    0.04904 =
         0.07576    0.02037   -0.00865   -0.01153
O3    5    0.782522    0.871760    0.542263    11.00000    0.07109    0.06509 =
         0.08763    0.00393   -0.00880    0.01242
H31   2    0.897736    0.857007    0.565012    11.00000   -1.50000
H32   2    0.673663    0.829376    0.561712    11.00000   -1.50000
HKLF 4
REM  HP1 IN P-1
REM wR2 = 0.2256, GooF = S = 1.104, Restrained GooF = 1.104 for all data
REM R1 = 0.0898 for 1611 Fo > 4sig(Fo) and 0.1634 for all 3013 data
REM 220 parameters refined using 4 restraints
END
WGHT      0.0716      0.6711
REM Instructions for potential hydrogen bonds
HTAB N2 O1
HTAB N2 O2
HTAB N2 O3_$1
HTAB C8 O2_$2
HTAB C8 O3
HTAB C9 O3_$3
HTAB O3 O1_$4
HTAB O3 O2
REM Highest difference peak  0.273,  deepest hole -0.196,  1-sigma level  0.052
Q1    1   0.4751  0.6833  0.6622  11.00000  0.05    0.27
Q2    1   0.2444  0.7559  0.5745  11.00000  0.05    0.26
Q3    1   0.1880  0.8341  0.6987  11.00000  0.05    0.26
Q4    1   0.3809  0.8416  0.9198  11.00000  0.05    0.25
Q5    1   0.4213  0.7557  0.7916  11.00000  0.05    0.24
Q6    1   0.6718  0.6929  0.8917  11.00000  0.05    0.22
Q7    1   0.2116  0.6673  0.1523  11.00000  0.05    0.21
Q8    1   0.1162  0.8407  0.5563  11.00000  0.05    0.19
Q9    1   0.0419  0.8529  0.6018  11.00000  0.05    0.18
Q10   1   0.1598  0.7011  0.3481  11.00000  0.05    0.18
Q11   1   0.3524  0.7638  0.6777  11.00000  0.05    0.18
Q12   1   0.3307  0.7807  0.7437  11.00000  0.05    0.17
Q13   1   0.3109  0.8913  0.7721  11.00000  0.05    0.17
Q14   1   0.2883  0.7804  0.6640  11.00000  0.05    0.17
Q15   1   0.4082  0.6845  0.5367  11.00000  0.05    0.17
Q16   1   0.4262  0.7366  0.1648  11.00000  0.05    0.16
Q17   1   0.8323  0.8580  0.6124  11.00000  0.05    0.16
Q18   1   0.5491  0.7262  0.9392  11.00000  0.05    0.15
Q19   1   0.1605  0.6803  0.0775  11.00000  0.05    0.15
Q20   1   0.1915  0.8551  0.8113  11.00000  0.05    0.15
;
_shelx_res_checksum     23153
data_3
_audit_creation_method     'SHELXL-2018/3'
_chemical_name_systematic
;
4-Phenylpiperazin-1-ium 4-bromobenzoate monohydrate
;
_chemical_name_common     ?
_chemical_formula_moiety     'C10 H15 N2 +, C7 H4 Br O2 -, H2 O'
_chemical_formula_sum     'C17 H21 Br N2 O3'
_chemical_formula_iupac     'C10 H15 N2 +, C7 H4 Br O2 -, H2 O'
_chemical_formula_weight     381.27
_chemical_melting_point     ?
_space_group_crystal_system     monoclinic
_space_group_name_H-M_alt     'P 21/c'
_space_group_name_Hall     '-P 2ybc'
loop_
    _space_group_symop_operation_xyz
    'x, y, z'
    '-x, y+1/2, -z+1/2'
    '-x, -y, -z'
    'x, -y-1/2, z-1/2'
_cell_length_a     6.183(2)
_cell_length_b     37.748(7)
_cell_length_c     7.506(2)
_cell_angle_alpha     90
_cell_angle_beta     93.69(4)
_cell_angle_gamma     90
_cell_volume     1748.2(8)
_cell_formula_units_Z     4
_cell_measurement_reflns_used     1437
_cell_measurement_theta_min     2.77
_cell_measurement_theta_max     27.71
_cell_measurement_temperature     293(2)
_exptl_crystal_description     rod
_exptl_crystal_colour     colourless
_exptl_crystal_size_max     0.460
_exptl_crystal_size_mid     0.200
_exptl_crystal_size_min     0.120
_exptl_crystal_density_diffrn     1.449
_exptl_crystal_density_meas     ?
_exptl_crystal_density_method     ?
_exptl_crystal_F_000     784
_exptl_absorpt_coefficient_mu     2.367
_exptl_absorpt_correction_type     multi-scan
_exptl_absorpt_process_details
;
(CrysalisRED; Oxford Diffraction, 2007)
;
_exptl_absorpt_correction_T_min     0.61301
_exptl_absorpt_correction_T_max     1.00000
_diffrn_ambient_temperature     293(2)
_diffrn_source     'Enhance (Mo) X-ray Source'
_diffrn_radiation_type     MoK\a
_diffrn_radiation_wavelength     0.71073
_diffrn_measurement_device_type
;
Oxford Diffraction Xcalibur with Sapphire CCD
;
_diffrn_measurement_method
;
\w and \f scans
;
_diffrn_detector_area_resol_mean     ?
_diffrn_reflns_number     6103
_diffrn_reflns_av_R_equivalents     0.0611
_diffrn_reflns_av_unetI/netI     0.1094
_diffrn_reflns_theta_min     2.772
_diffrn_reflns_theta_max     25.349
_diffrn_reflns_theta_full     25.242
_diffrn_measured_fraction_theta_max     0.991
_diffrn_measured_fraction_theta_full     0.991
_diffrn_reflns_limit_h_min     -4
_diffrn_reflns_limit_h_max     7
_diffrn_reflns_limit_k_min     -45
_diffrn_reflns_limit_k_max     24
_diffrn_reflns_limit_l_min     -8
_diffrn_reflns_limit_l_max     9
_refine_special_details     ?
_reflns_number_total     3170
_reflns_number_gt     1374
_reflns_threshold_expression     'I > 2\s(I)'
_refine_ls_structure_factor_coef     Fsqd
_refine_ls_matrix_type     full
_refine_ls_R_factor_all     0.2432
_refine_ls_R_factor_gt     0.1380
_refine_ls_wR_factor_gt     0.3076
_refine_ls_wR_factor_ref     0.3753
_refine_ls_goodness_of_fit_ref     1.030
_refine_ls_restrained_S_all     1.033
_refine_ls_number_reflns     3170
_refine_ls_number_parameters     215
_refine_ls_number_restraints     7
_refine_ls_hydrogen_treatment     mixed
_refine_ls_weighting_scheme     calc
_refine_ls_weighting_details
             'w=1/[\s^2^(Fo^2^)+(0.1282P)^2^+10.0601P] where P=(Fo^2^+2Fc^2^)/3'
_atom_sites_solution_hydrogens     mixed
_atom_sites_solution_primary     dual
_atom_sites_solution_secondary     difmap
_refine_ls_shift/su_max     0.003
_refine_ls_shift/su_mean     0.000
_refine_diff_density_max     0.486
_refine_diff_density_min     -0.607
_refine_ls_extinction_method     none
_refine_ls_extinction_coef     .
loop_
    _atom_type_symbol
    _atom_type_description
    _atom_type_scat_dispersion_real
    _atom_type_scat_dispersion_imag
    _atom_type_scat_source
    'C' 'C' 0.0033 0.0016
                         'International Tables Vol C Tables 4.2.6.8 and 6.1.1.4'
    'H' 'H' 0.0000 0.0000
                         'International Tables Vol C Tables 4.2.6.8 and 6.1.1.4'
    'Br' 'Br' -0.2901 2.4595
                         'International Tables Vol C Tables 4.2.6.8 and 6.1.1.4'
    'N' 'N' 0.0061 0.0033
                         'International Tables Vol C Tables 4.2.6.8 and 6.1.1.4'
    'O' 'O' 0.0106 0.0060
                         'International Tables Vol C Tables 4.2.6.8 and 6.1.1.4'
_computing_data_collection
;
CrysAlis CCD (Oxford Diffraction, 2007)
;
_computing_cell_refinement
;
CrysAlis RED (Oxford Diffraction, 2007)
;
_computing_data_reduction
;
CrysAlis RED (Oxford Diffraction, 2007)
;
_computing_structure_solution
;
SHELXT (Sheldrick, 2015a)
;
_computing_structure_refinement
;
SHELXL-2018/3 (Sheldrick, 2015b)
;
_computing_molecular_graphics
;
SHELXTL (Sheldrick, 2008)
;
_computing_publication_material
;
SHELXTL (Sheldrick, 2008)
;
loop_
    _atom_site_type_symbol
    _atom_site_label
    _atom_site_fract_x
    _atom_site_fract_y
    _atom_site_fract_z
    _atom_site_U_iso_or_equiv
    _atom_site_adp_type
    _atom_site_calc_flag
    _atom_site_occupancy
    _atom_site_disorder_assembly
    _atom_site_disorder_group
    N N1 0.7034(12) 0.4002(2) 0.2295(10) 0.047(2) Uani d 1 . .
    N N2 0.7744(14) 0.4754(2) 0.2661(11) 0.057(2) Uani d 1 . .
    H H2N1 0.816948 0.495983 0.221941 0.068 Uiso calc 0.68(16) . .
    H H2N2 0.734325 0.479226 0.376244 0.068 Uiso calc 1 . .
    C C1 0.6526(17) 0.3649(3) 0.2644(14) 0.052(3) Uani d 1 . .
    C C2 0.4510(19) 0.3499(3) 0.2008(17) 0.077(4) Uani d 1 . .
    H H2 0.347995 0.364177 0.140653 0.092 Uiso calc 1 . .
    C C3 0.406(2) 0.3151(4) 0.226(2) 0.095(4) Uani d 1 . .
    H H3 0.275365 0.305737 0.179024 0.114 Uiso calc 1 . .
    C C4 0.552(3) 0.2938(4) 0.320(2) 0.101(5) Uani d 1 . .
    H H4 0.518855 0.270118 0.340272 0.122 Uiso calc 1 . .
    C C5 0.745(3) 0.3071(4) 0.385(2) 0.109(5) Uani d 1 . .
    H H5 0.846262 0.292510 0.444957 0.131 Uiso calc 1 . .
    C C6 0.790(2) 0.3418(3) 0.361(2) 0.091(4) Uani d 1 . .
    H H6 0.919874 0.350644 0.411615 0.109 Uiso calc 1 . .
    C C7 0.8936(15) 0.4148(3) 0.3321(15) 0.056(3) Uani d 1 . .
    H H7A 0.863266 0.416060 0.457161 0.067 Uiso calc 1 . .
    H H7B 1.015626 0.398972 0.321899 0.067 Uiso calc 1 . .
    C C8 0.9530(18) 0.4502(3) 0.2711(16) 0.066(3) Uani d 1 . .
    H H8A 1.070611 0.459306 0.349995 0.080 Uiso calc 1 . .
    H H8B 1.005544 0.448322 0.152505 0.080 Uiso calc 1 . .
    C C9 0.5886(17) 0.4613(3) 0.1532(15) 0.063(3) Uani d 1 . .
    H H9A 0.628083 0.459435 0.030616 0.075 Uiso calc 1 . .
    H H9B 0.466823 0.477483 0.156218 0.075 Uiso calc 1 . .
    C C10 0.5255(17) 0.4260(3) 0.2189(14) 0.057(3) Uani d 1 . .
    H H10A 0.471137 0.428689 0.336512 0.069 Uiso calc 1 . .
    H H10B 0.408395 0.416774 0.140070 0.069 Uiso calc 1 . .
    Br Br1 0.9708(5) 0.72340(4) 0.1736(4) 0.1674(14) Uani d 1 . .
    O O1 0.6289(16) 0.5558(3) 0.3222(15) 0.114(4) Uani d 1 . .
    O O2 0.9081(15) 0.5426(2) 0.1687(11) 0.077(2) Uani d 1 . .
    H H2O 0.853628 0.522821 0.170738 0.093 Uiso calc 0.32(16) . .
    C C11 0.8325(17) 0.6031(3) 0.2219(13) 0.053(3) Uani d 1 . .
    C C12 1.0163(19) 0.6155(3) 0.1465(14) 0.063(3) Uani d 1 . .
    H H12 1.115409 0.599557 0.104078 0.076 Uiso calc 1 . .
    C C13 1.053(2) 0.6508(3) 0.1343(16) 0.072(3) Uani d 1 . .
    H H13 1.177707 0.658367 0.083258 0.086 Uiso calc 1 . .
    C C14 0.919(3) 0.6747(4) 0.1911(19) 0.088(4) Uani d 1 . .
    C C15 0.741(3) 0.6638(4) 0.277(2) 0.097(5) Uani d 1 . .
    H H15 0.650657 0.680550 0.324796 0.116 Uiso calc 1 . .
    C C16 0.694(2) 0.6281(4) 0.2929(17) 0.080(4) Uani d 1 . .
    H H16 0.572770 0.620785 0.349992 0.096 Uiso calc 1 . .
    C C17 0.787(2) 0.5643(4) 0.2376(14) 0.062(3) Uani d 1 . .
    O O3 0.7207(13) 0.4796(2) 0.6335(11) 0.073(2) Uani d 1 . .
    H H31 0.830(14) 0.4755(18) 0.696(17) 0.109 Uiso d 1 . .
    H H32 0.697(5) 0.5004(5) 0.635(5) 0.109 Uiso d 1 . .
loop_
    _atom_site_aniso_label
    _atom_site_aniso_U_11
    _atom_site_aniso_U_22
    _atom_site_aniso_U_33
    _atom_site_aniso_U_12
    _atom_site_aniso_U_13
    _atom_site_aniso_U_23
    N1 0.044(5) 0.050(5) 0.046(5) 0.003(4) 0.002(4) -0.005(4)
    N2 0.063(6) 0.056(5) 0.052(5) -0.003(5) 0.011(4) 0.000(4)
    C1 0.054(6) 0.053(6) 0.048(6) 0.007(5) -0.001(5) -0.010(5)
    C2 0.066(8) 0.085(9) 0.076(8) -0.005(7) -0.021(7) 0.021(7)
    C3 0.092(10) 0.077(9) 0.113(12) -0.021(8) -0.018(9) 0.004(9)
    C4 0.119(13) 0.067(9) 0.116(12) -0.010(9) -0.015(10) 0.016(9)
    C5 0.127(13) 0.062(9) 0.134(14) 0.012(9) -0.021(11) 0.010(9)
    C6 0.085(9) 0.068(8) 0.117(12) -0.004(7) -0.015(8) 0.000(8)
    C7 0.039(6) 0.060(7) 0.068(7) 0.003(5) 0.000(5) -0.003(6)
    C8 0.056(7) 0.084(9) 0.061(7) -0.004(6) 0.010(6) 0.004(6)
    C9 0.054(7) 0.068(7) 0.066(7) 0.003(6) 0.005(6) 0.006(6)
    C10 0.065(7) 0.060(7) 0.045(6) 0.004(6) -0.012(5) -0.003(5)
    Br1 0.266(3) 0.0626(11) 0.169(2) -0.0154(13) -0.020(2) -0.0006(12)
    O1 0.091(7) 0.131(9) 0.123(8) -0.028(6) 0.036(7) 0.037(7)
    O2 0.098(6) 0.063(5) 0.072(6) -0.005(5) 0.015(5) 0.005(4)
    C11 0.052(6) 0.074(7) 0.033(5) 0.004(6) 0.006(5) -0.005(5)
    C12 0.069(7) 0.074(8) 0.047(6) 0.004(6) 0.008(6) -0.003(6)
    C13 0.085(9) 0.069(8) 0.060(8) -0.015(7) -0.003(6) 0.000(7)
    C14 0.128(13) 0.067(8) 0.071(9) 0.011(9) 0.012(9) 0.006(7)
    C15 0.110(12) 0.090(11) 0.089(10) 0.036(9) 0.006(10) -0.016(9)
    C16 0.079(9) 0.102(11) 0.060(7) 0.006(8) 0.010(6) 0.009(8)
    C17 0.058(7) 0.089(9) 0.037(6) -0.009(7) -0.013(5) 0.008(6)
    O3 0.081(6) 0.073(5) 0.064(5) -0.015(4) 0.010(4) -0.006(4)
_geom_special_details
;
 All esds (except the esd in the dihedral angle between two l.s. planes)
 are estimated using the full covariance matrix.  The cell esds are taken
 into account individually in the estimation of esds in distances, angles
 and torsion angles; correlations between esds in cell parameters are only
 used when they are defined by crystal symmetry.  An approximate (isotropic)
 treatment of cell esds is used for estimating esds involving l.s. planes.
;
loop_
    _geom_bond_atom_site_label_1
    _geom_bond_atom_site_label_2
    _geom_bond_site_symmetry_2
    _geom_bond_distance
    _geom_bond_publ_flag
    N1 C1 . 1.398(12) ?
    N1 C10 . 1.467(12) ?
    N1 C7 . 1.471(12) ?
    N2 C8 . 1.456(13) ?
    N2 C9 . 1.481(13) ?
    N2 H2N1 . 0.8900 ?
    N2 H2N2 . 0.8900 ?
    C1 C6 . 1.387(16) ?
    C1 C2 . 1.424(15) ?
    C2 C3 . 1.356(17) ?
    C2 H2 . 0.9300 ?
    C3 C4 . 1.38(2) ?
    C3 H3 . 0.9300 ?
    C4 C5 . 1.35(2) ?
    C4 H4 . 0.9300 ?
    C5 C6 . 1.352(17) ?
    C5 H5 . 0.9300 ?
    C6 H6 . 0.9300 ?
    C7 C8 . 1.467(14) ?
    C7 H7A . 0.9700 ?
    C7 H7B . 0.9700 ?
    C8 H8A . 0.9700 ?
    C8 H8B . 0.9700 ?
    C9 C10 . 1.483(14) ?
    C9 H9A . 0.9700 ?
    C9 H9B . 0.9700 ?
    C10 H10A . 0.9700 ?
    C10 H10B . 0.9700 ?
    Br1 C14 . 1.872(14) ?
    O1 C17 . 1.242(13) ?
    O2 C17 . 1.244(14) ?
    O2 H2O . 0.8200 ?
    C11 C12 . 1.384(14) ?
    C11 C16 . 1.402(16) ?
    C11 C17 . 1.495(16) ?
    C12 C13 . 1.354(16) ?
    C12 H12 . 0.9300 ?
    C13 C14 . 1.312(18) ?
    C13 H13 . 0.9300 ?
    C14 C15 . 1.38(2) ?
    C15 C16 . 1.385(19) ?
    C15 H15 . 0.9300 ?
    C16 H16 . 0.9300 ?
    O3 H31 . 0.81(2) ?
    O3 H32 . 0.796(19) ?
loop_
    _geom_angle_atom_site_label_1
    _geom_angle_atom_site_label_2
    _geom_angle_atom_site_label_3
    _geom_angle_site_symmetry_1
    _geom_angle_site_symmetry_3
    _geom_angle
    _geom_angle_publ_flag
    C1 N1 C10 . . 117.8(8) ?
    C1 N1 C7 . . 116.2(8) ?
    C10 N1 C7 . . 110.5(7) ?
    C8 N2 C9 . . 109.8(8) ?
    C8 N2 H2N1 . . 109.7 ?
    C9 N2 H2N1 . . 109.7 ?
    C8 N2 H2N2 . . 109.7 ?
    C9 N2 H2N2 . . 109.7 ?
    H2N1 N2 H2N2 . . 108.2 ?
    C6 C1 N1 . . 124.0(10) ?
    C6 C1 C2 . . 114.6(10) ?
    N1 C1 C2 . . 121.3(9) ?
    C3 C2 C1 . . 121.5(11) ?
    C3 C2 H2 . . 119.3 ?
    C1 C2 H2 . . 119.3 ?
    C2 C3 C4 . . 120.3(13) ?
    C2 C3 H3 . . 119.8 ?
    C4 C3 H3 . . 119.8 ?
    C5 C4 C3 . . 120.0(14) ?
    C5 C4 H4 . . 120.0 ?
    C3 C4 H4 . . 120.0 ?
    C6 C5 C4 . . 119.8(15) ?
    C6 C5 H5 . . 120.1 ?
    C4 C5 H5 . . 120.1 ?
    C5 C6 C1 . . 123.7(13) ?
    C5 C6 H6 . . 118.2 ?
    C1 C6 H6 . . 118.2 ?
    C8 C7 N1 . . 112.7(9) ?
    C8 C7 H7A . . 109.0 ?
    N1 C7 H7A . . 109.0 ?
    C8 C7 H7B . . 109.0 ?
    N1 C7 H7B . . 109.0 ?
    H7A C7 H7B . . 107.8 ?
    N2 C8 C7 . . 113.5(9) ?
    N2 C8 H8A . . 108.9 ?
    C7 C8 H8A . . 108.9 ?
    N2 C8 H8B . . 108.9 ?
    C7 C8 H8B . . 108.9 ?
    H8A C8 H8B . . 107.7 ?
    N2 C9 C10 . . 110.1(9) ?
    N2 C9 H9A . . 109.6 ?
    C10 C9 H9A . . 109.6 ?
    N2 C9 H9B . . 109.6 ?
    C10 C9 H9B . . 109.6 ?
    H9A C9 H9B . . 108.2 ?
    N1 C10 C9 . . 113.8(9) ?
    N1 C10 H10A . . 108.8 ?
    C9 C10 H10A . . 108.8 ?
    N1 C10 H10B . . 108.8 ?
    C9 C10 H10B . . 108.8 ?
    H10A C10 H10B . . 107.7 ?
    C17 O2 H2O . . 109.5 ?
    C12 C11 C16 . . 117.6(11) ?
    C12 C11 C17 . . 121.9(10) ?
    C16 C11 C17 . . 120.4(11) ?
    C13 C12 C11 . . 120.4(11) ?
    C13 C12 H12 . . 119.8 ?
    C11 C12 H12 . . 119.8 ?
    C14 C13 C12 . . 123.0(13) ?
    C14 C13 H13 . . 118.5 ?
    C12 C13 H13 . . 118.5 ?
    C13 C14 C15 . . 119.1(13) ?
    C13 C14 Br1 . . 122.7(13) ?
    C15 C14 Br1 . . 118.1(12) ?
    C14 C15 C16 . . 120.5(13) ?
    C14 C15 H15 . . 119.7 ?
    C16 C15 H15 . . 119.7 ?
    C15 C16 C11 . . 119.2(12) ?
    C15 C16 H16 . . 120.4 ?
    C11 C16 H16 . . 120.4 ?
    O1 C17 O2 . . 123.8(12) ?
    O1 C17 C11 . . 116.9(12) ?
    O2 C17 C11 . . 119.3(10) ?
    H31 O3 H32 . . 109(4) ?
loop_
    _geom_torsion_atom_site_label_1
    _geom_torsion_atom_site_label_2
    _geom_torsion_atom_site_label_3
    _geom_torsion_atom_site_label_4
    _geom_torsion_site_symmetry_1
    _geom_torsion_site_symmetry_2
    _geom_torsion_site_symmetry_3
    _geom_torsion_site_symmetry_4
    _geom_torsion
    _geom_torsion_publ_flag
    C10 N1 C1 C6 . . . . -147.2(11) ?
    C7 N1 C1 C6 . . . . -12.7(15) ?
    C10 N1 C1 C2 . . . . 33.1(14) ?
    C7 N1 C1 C2 . . . . 167.6(10) ?
    C6 C1 C2 C3 . . . . -3.4(18) ?
    N1 C1 C2 C3 . . . . 176.3(12) ?
    C1 C2 C3 C4 . . . . 3(2) ?
    C2 C3 C4 C5 . . . . -2(3) ?
    C3 C4 C5 C6 . . . . 2(3) ?
    C4 C5 C6 C1 . . . . -3(3) ?
    N1 C1 C6 C5 . . . . -175.8(14) ?
    C2 C1 C6 C5 . . . . 4(2) ?
    C1 N1 C7 C8 . . . . 172.4(9) ?
    C10 N1 C7 C8 . . . . -50.0(11) ?
    C9 N2 C8 C7 . . . . -55.9(12) ?
    N1 C7 C8 N2 . . . . 53.6(12) ?
    C8 N2 C9 C10 . . . . 55.7(11) ?
    C1 N1 C10 C9 . . . . -170.7(9) ?
    C7 N1 C10 C9 . . . . 52.4(11) ?
    N2 C9 C10 N1 . . . . -55.9(12) ?
    C16 C11 C12 C13 . . . . -3.5(15) ?
    C17 C11 C12 C13 . . . . -180.0(10) ?
    C11 C12 C13 C14 . . . . -0.2(19) ?
    C12 C13 C14 C15 . . . . 4(2) ?
    C12 C13 C14 Br1 . . . . -180.0(9) ?
    C13 C14 C15 C16 . . . . -4(2) ?
    Br1 C14 C15 C16 . . . . 179.6(11) ?
    C14 C15 C16 C11 . . . . 1(2) ?
    C12 C11 C16 C15 . . . . 3.2(17) ?
    C17 C11 C16 C15 . . . . 179.7(11) ?
    C12 C11 C17 O1 . . . . 173.4(10) ?
    C16 C11 C17 O1 . . . . -3.0(15) ?
    C12 C11 C17 O2 . . . . -5.8(15) ?
    C16 C11 C17 O2 . . . . 177.8(10) ?
loop_
    _geom_hbond_atom_site_label_D
    _geom_hbond_atom_site_label_H
    _geom_hbond_atom_site_label_A
    _geom_hbond_site_symmetry_A
    _geom_hbond_distance_DH
    _geom_hbond_distance_HA
    _geom_hbond_distance_DA
    _geom_hbond_angle_DHA
    _geom_hbond_publ_flag
    N2 H2N1 O2 . 0.89 1.90 2.780(11) 170.2 yes
    N2 H2N2 O3 . 0.89 1.94 2.803(12) 163.6 yes
    C8 H8A O3 3_766 0.97 2.64 3.377(14) 132.9 yes
    C8 H8B O2 3_765 0.97 2.53 3.475(14) 165.9 yes
    C9 H9B O3 3_666 0.97 2.59 3.403(14) 141.8 yes
    O2 H2O N2 . 0.82 2.00 2.780(11) 158.8 yes
    O3 H31 O2 3_766 0.81(2) 1.98(2) 2.782(12) 170(7) yes
_shelx_space_group_comment
;
The symmetry employed for this shelxl refinement is uniquely defined
by the following loop, which should always be used as a source of
symmetry information in preference to the above space-group names.
They are only intended as comments.
;
_shelx_estimated_absorpt_T_min     0.409
_shelx_estimated_absorpt_T_max     0.764
_shelx_hkl_file
;
   0   0  -2 146418. 627.148   5
   0   0   2 147476. 679.496   4
   0   0   2 151559. 814.088   3
   0   0   3-3.95927 24.7086   3
   0   0  -3 73.1154 22.0820   5
   0   0   3 104.834 34.7354   4
   0   0   4 899.521 95.3043   4
   0   0  -4 820.174 74.5802   5
   0   0  -5 108.433 36.7801   5
   0   0   5 143.264 44.9734   4
   0   0   5 31.5018 33.9525   3
   0   0   6 133.769 46.0586   4
   0   0   6 59.8886 45.0095   3
   0   0  -6 168.452 45.1077   5
   0   0   7 32.8816 46.6091   3
   0   0   8 141.380 70.7338   3
   0   0   9 203.730 91.7556   3
   0   1   1 15.4869 10.1737   4
   0   1   1 3.77849 8.35300   3
   0  -1   2 36057.3 317.951   4
   0  -1  -2 35142.0 319.572   5
   0   1   2 34340.0 386.385   4
   0   1  -2 35682.6 308.070   5
   0   1   2 36761.3 417.168   3
   0  -1   3 293.275 40.8736   4
   0   1  -3 247.317 35.6644   5
   0   1   3 349.488 52.9877   4
   0  -1  -3 280.363 37.0503   5
   0   1   3 146.149 35.3917   3
   0  -1   3 210.620 42.5646   3
   0  -1   4 1929.90 136.632   3
   0   1   4 1989.58 121.459   4
   0  -1  -4 1814.86 105.169   5
   0   1  -4 1888.98 100.943   5
   0   1   4 1830.19 134.091   3
   0  -1   4 2265.36 135.466   4
   0  -1   5 253.994 54.1095   4
   0   1  -5 199.253 42.0055   5
   0  -1  -5 278.779 49.6971   5
   0  -1   5 145.819 47.2208   3
   0   1   5 134.029 52.9279   3
   0   1   5 260.110 57.7303   4
   0   1   6 44.5610 41.4705   3
   0   1  -6 90.3747 37.9064   5
   0  -1  -6 127.632 45.2839   5
   0  -1   6 79.5785 46.9978   3
   0  -1   6 120.924 45.8614   4
   0  -1   7 1.35547 41.6860   3
   0   1   7 52.9260 56.0621   3
   0  -1   8 149.284 72.6567   3
   0   1   8 156.712 77.7925   3
   0  -1   9 222.623 89.1139   3
   0   1   9 119.244 89.6362   3
   0   2   1 252.676 23.1995   4
   0  -2  -1 219.592 20.2552   5
   0   2   1 258.677 25.3314   3
   0   2   2 1833.96 110.754   4
   0   2  -2 3237.06 101.957   5
   0  -2  -2 4827.58 117.701   5
   0   2   2 2088.03 116.913   3
   0   2   3 461.148 63.3804   4
   0   2  -3 341.255 42.1107   5
   0  -2   3 372.438 43.7581   4
   0  -2  -3 513.237 55.8118   5
   0   2   4 728.946 80.7793   4
   0  -2   4 1134.14 100.683   4
   0   2  -4 794.958 68.5244   5
   0  -2  -4 857.377 75.3710   5
   0  -2   4 533.825 71.5801   3
   0   2   4 272.458 59.3794   3
   0   2   5 393.957 64.5144   4
   0  -2   5 564.536 80.0849   4
   0   2  -5 360.092 54.9093   5
   0  -2  -5 417.462 60.2441   5
   0  -2   5 362.311 72.5700   3
   0   2   5 410.489 74.5060   3
   0   2  -6 131.921 42.3770   5
   0  -2  -6 144.025 44.8556   5
   0  -2   6 56.9116 43.5370   3
   0  -2   6 119.044 46.3995   4
   0   2   6 56.0201 42.4286   3
   0  -2   7 30.1762 37.8172   3
   0   2   7 55.6318 47.7602   3
   0   2   8 157.394 76.5451   3
   0  -2   8 58.7127 66.1613   3
   0  -2   9 178.327 83.5953   3
   0  -3  -1 1220.84 49.4020   5
   0   3   2 6504.31 159.063   4
   0   3  -2 6610.15 117.731   5
   0  -3  -2 6502.67 145.563   5
   0  -3   2 6741.27 137.598   4
   0   3   2 6534.17 165.532   3
   0   3  -3 2157.68 87.9062   5
   0  -3   3 1999.13 90.1118   4
   0   3   3 2372.97 134.919   3
   0  -3  -3 2196.49 103.111   5
   0   3   3 2281.60 115.190   4
   0   3   4 1230.71 113.994   3
   0   3  -4 1467.24 86.0495   5
   0  -3  -4 1475.91 97.4606   5
   0   3   4 1375.04 103.846   4
   0  -3   4 1551.52 100.711   4
   0   3   5 88.5108 40.3406   4
   0  -3  -5 106.815 35.9525   5
   0  -3   5 62.5476 35.9418   3
   0   3   5 35.9902 32.2186   3
   0   3  -5 125.641 38.7505   5
   0  -3   5 179.503 48.9383   4
   0  -3  -6 115.637 44.4829   5
   0   3   6 78.2986 48.4595   3
   0  -3   6 80.7556 53.8739   3
   0  -3   6 170.476 51.6346   4
   0  -3  -7 22.0391 34.1337   5
   0   3   7 41.1814 49.3247   3
   0  -3   7 60.9259 40.4278   4
   0  -3   7-4.97127 35.2570   3
   0  -3   8 65.5367 66.3679   3
   0  -3   9 92.8035 84.5116   3
   0  -4  -1 2525.39 75.9994   5
   0   4  -2 230.583 21.8213   5
   0  -4   2 383.224 40.6967   4
   0   4   2 284.101 39.6878   4
   0   4   3 805.491 72.9781   4
   0  -4  -3 1083.81 75.8372   5
   0   4   3 777.075 78.4160   3
   0  -4   3 962.781 66.8015   4
   0   4  -3 811.513 54.7569   5
   0   4   4 1538.13 115.721   4
   0  -4   4 1700.19 103.692   4
   0   4   4 1321.17 110.775   3
   0  -4  -4 1648.33 104.335   5
   0   4  -4 1577.27 88.3683   5
   0  -4   5 71.0571 27.9254   4
   0  -4   5 9.52518 30.8796   3
   0   4   5 13.4723 33.2675   3
   0  -4  -5 52.7860 28.3902   5
   0   4  -5 33.7964 25.9084   5
   0  -4   6 339.163 85.1411   3
   0  -4   6 377.057 70.5399   4
   0   4   6 380.704 85.5297   3
   0  -4  -6 338.198 63.9632   5
   0  -4   7 64.0524 41.5215   4
   0   4   7 92.1131 61.3209   3
   0  -4  -7-1.22915 30.0625   5
   0  -4   7-9.35397 37.3473   3
   0  -4   8 50.9646 55.7651   3
   0  -4   9 79.1270 81.2725   3
   0  -5  -1 38.2041 14.7893   5
   0  -5  -2 138.686 27.9629   5
   0  -5   2 151.227 24.0362   4
   0   5  -3 610.541 44.8567   5
   0  -5  -3 649.977 57.8752   5
   0  -5   3 605.589 50.4968   4
   0  -5   4 1620.92 95.9212   4
   0   5  -4 1532.84 85.5457   5
   0  -5  -4 1608.82 103.653   5
   0   5   4 1633.93 132.443   3
   0  -5   5 238.715 52.7383   4
   0   5   5 204.313 59.4288   3
   0   5  -5 181.077 39.2264   5
   0  -5  -5 136.906 39.2131   5
   0  -5  -6 374.672 67.3492   5
   0   5   6 531.959 101.874   3
   0  -5   6 589.555 90.2909   4
   0  -5   6 369.882 82.0257   3
   0  -5   7 61.3931 39.9276   4
   0  -5  -7 57.8416 36.4725   5
   0  -5   7 9.92466 35.6036   3
   0  -5   8 12.4795 42.6841   3
   0  -5   9 137.406 86.1486   3
   0  -6   0 246.755 24.7041   2
   0  -6   0 269.946 23.5194   1
   0  -6  -1 3183.78 93.8332   5
   0  -6   2 995.860 54.5833   4
   0  -6  -2 921.818 61.9240   5
   0  -6   3 378.744 44.1645   4
   0  -6  -3 278.039 44.4406   5
   0  -6  -4 407.971 58.9125   5
   0   6  -4 258.458 39.8521   5
   0  -6   4 512.103 55.3800   4
   0  -6   5 407.820 60.9311   4
   0   6  -5 351.364 48.1760   5
   0  -6  -5 221.426 45.2023   5
   0  -6  -6 100.064 46.2899   5
   0  -6   6 88.1123 50.2094   3
   0  -6  -7 70.9899 44.7876   5
   0  -6   7 58.0022 52.7724   3
   0  -6   7 83.8317 45.2243   4
   0  -6   8-5.13596 44.1919   3
   0  -6   9 121.959 82.2533   3
   0  -7   0 9.91577 9.37680   1
   0  -7   0-3.18254 8.29541   2
   0  -7  -1 1058.50 57.9299   5
   0  -7   2 1655.44 69.2456   4
   0  -7  -2 1710.69 85.7705   5
   0  -7   3 3029.52 113.730   4
   0  -7  -3 2575.60 115.126   5
   0   7  -3 2842.31 87.9267   5
   0   7  -4 218.773 32.3790   5
   0  -7   4 194.251 35.8028   4
   0  -7  -4 235.416 45.2118   5
   0  -7  -5 232.219 45.5050   5
   0  -7   5 451.371 60.9840   4
   0  -7  -6 80.7047 44.7089   5
   0  -7   6 8.06743 36.7610   3
   0  -7   7 29.0147 38.0636   3
   0  -7  -7 99.9332 50.4549   5
   0  -7   7 78.6608 42.8291   4
   0  -7   8-55.9939 53.4415   3
   0  -7   9 98.9786 74.0655   3
   0  -8   0 3103.01 100.293   2
   0  -8   0 3454.00 95.9694   1
   0  -8  -1 3615.10 107.510   5
   0  -8   1 3894.16 80.6032   4
   0  -8   2 624.378 45.3644   4
   0  -8  -2 679.552 56.0342   5
   0  -8   3 900.356 66.6767   4
   0  -8  -3 716.063 68.6629   5
   0  -8  -4 129.321 35.4224   5
   0   8  -4 88.8757 21.8367   5
   0  -8   4 89.3899 25.2757   4
   0  -8  -5 39.4687 29.6114   5
   0  -8   5 132.901 38.0139   4
   0  -8   6 104.101 48.2214   4
   0  -8  -6 33.2436 35.7513   5
   0  -8   7 7.21581 37.0925   3
   0  -8   7 71.9282 37.9011   4
   0  -8  -7 12.9025 36.2456   5
   0  -8  -8 56.5117 46.6617   5
   0  -8   8-53.3078 58.2321   3
   0  -8   9 15.4372 52.0128   3
   0  -9   0 25.9667 15.3075   2
   0  -9   0 30.4335 14.9585   1
   0  -9   1 1311.98 48.9184   4
   0  -9  -1 1318.52 70.0006   5
   0  -9   2 765.087 48.9639   4
   0  -9  -2 824.344 63.5713   5
   0  -9  -3 2108.85 111.118   5
   0   9  -3 2196.12 71.4319   5
   0  -9   3 2490.50 104.910   4
   0   9  -4 12.6253 14.6408   5
   0  -9  -4 51.3967 25.8544   5
   0  -9   4 13.3331 18.5119   4
   0  -9  -5 313.332 61.0195   5
   0  -9   5 266.128 50.7796   4
   0  -9   6 59.1095 39.2487   4
   0  -9  -6 39.4778 32.2834   5
   0  -9   7 69.9904 42.9236   4
   0  -9  -7 78.7578 46.2225   5
   0  -9   7 31.4926 42.5751   3
   0  -9   8 98.6160 52.7201   4
   0  -9  -8-35.8490 42.5463   5
   0  -9   8-18.0981 48.4180   3
   0  -9   9-2.90786 50.0041   3
   0 -10   0 1259.54 69.2455   2
   0 -10   0 1486.17 70.7813   1
   0 -10  -1 11231.7 200.642   5
   0 -10   1 10748.3 146.886   4
   0 -10  -2 351.947 42.9424   5
   0 -10   2 385.224 36.8212   4
   0 -10   3 895.786 67.9876   4
   0 -10  -3 719.523 72.9265   5
   0 -10   4 45.1266 24.2933   4
   0 -10  -4 70.7288 33.4944   5
   0 -10   5 1083.89 84.8115   4
   0 -10  -5 1332.42 112.875   5
   0 -10  -6 49.0626 36.3838   5
   0 -10   6 55.9141 31.4552   4
   0 -10  -7 218.657 62.2526   5
   0 -10   7 59.5042 60.2835   3
   0 -10   7 167.941 63.2449   4
   0 -10   8 119.820 50.4869   4
   0 -10   8 34.3184 49.7494   3
   0 -10  -8 15.0266 44.4829   5
   0 -10   9 6.72208 55.0161   3
   0 -11   0 43.3674 23.8766   2
   0 -11   0 49.3362 21.6187   1
   0 -11   1 4475.28 101.778   4
   0 -11  -1 4717.99 135.657   5
   0 -11  -2 165.791 32.8669   5
   0 -11   2 143.544 24.1416   4
   0 -11  -3 3380.50 148.248   5
   0 -11   3 3609.19 122.978   4
   0 -11   4 310.527 45.6993   4
   0 -11  -4 335.013 58.0140   5
   0 -11   5 271.861 54.0430   4
   0 -11  -5 250.368 59.9567   5
   0 -11   6 115.650 40.4255   4
   0 -11  -6 136.742 49.3099   5
   0 -11   7 423.698 80.2983   4
   0 -11  -7 383.634 77.7567   5
   0 -11   8 16.7936 45.0191   3
   0 -11  -8 89.2025 52.1561   5
   0 -11   9 25.0316 61.3374   3
   0 -12   0 8304.17 185.096   1
   0 -12   0 7729.15 194.863   2
   0 -12  -1 8915.48 190.041   5
   0 -12  -2 1330.25 85.4214   5
   0 -12   2 1356.87 65.5319   4
   0 -12  -3 658.163 70.6203   5
   0 -12   3 642.477 55.1921   4
   0 -12  -4 178.838 43.2855   5
   0 -12   4 132.977 34.4469   4
   0 -12  -5 23.2206 26.6166   5
   0 -12   5 20.0422 21.3065   4
   0 -12  -6 67.9544 39.1717   5
   0 -12   6 113.572 38.7616   4
   0 -12  -7 96.4308 53.9476   5
   0 -12   7 197.754 62.1419   4
   0 -12  -8 44.4887 40.2198   5
   0 -12   8-95.1435 65.5084   3
   0 -12   9 19.6074 53.6375   3
   0 -13   0 126.764 32.0131   2
   0 -13   0 142.904 31.4363   1
   0 -13  -1 537.255 55.6727   1
   0 -13  -1 592.238 55.9855   5
   0 -13   2 1519.18 70.9521   4
   0 -13  -2 1531.91 93.7489   5
   0 -13  -3 684.419 69.7762   5
   0 -13   3 670.012 52.5574   4
   0 -13  -4 142.274 38.9955   5
   0 -13   4 130.745 31.8316   4
   0 -13   5 66.0992 27.5717   4
   0 -13  -5 69.1537 35.0011   5
   0 -13   6 34.2417 28.1413   4
   0 -13  -6 11.2873 31.0499   5
   0 -13  -7 46.4722 46.2335   5
   0 -13   7 83.6862 45.5398   4
   0 -13  -8 10.8377 44.9059   5
   0 -13   8-97.6198 66.3128   3
   0 -13  -9 143.631 77.7361   5
   0 -14   0 1167.07 82.9389   2
   0 -14   0 1263.20 65.7455   5
   0 -14   0 1221.03 77.0649   1
   0 -14  -1 1395.01 81.8019   1
   0 -14  -1 1360.80 79.6474   5
   0 -14   2 182.668 28.8183   4
   0 -14  -2 174.783 38.6601   5
   0 -14  -3 219.068 46.9713   5
   0 -14   3 188.670 37.0800   4
   0 -14  -4 56.4575 29.2125   5
   0 -14   4 59.7642 25.0694   4
   0 -14   5 96.2801 30.4665   4
   0 -14  -5 87.2808 40.4124   5
   0 -14  -6-33.7623 36.3743   5
   0 -14   6-19.3982 23.6839   4
   0 -14  -7 27.8952 42.1713   5
   0 -14   8-152.541 86.2941   3
   0 -14  -8 116.523 62.5650   5
   0 -14  -9 33.4257 56.9293   5
   0 -15   0 140.141 49.4196   2
   0 -15   0 204.927 36.2899   5
   0 -15   0 155.089 41.6932   1
   0 -15  -1 2424.82 109.665   5
   0 -15  -1 2438.54 113.092   1
   0 -15  -2 1925.74 109.909   5
   0 -15   2 1904.61 78.8293   4
   0 -15   3 2979.77 112.234   4
   0 -15  -3 3049.92 151.655   5
   0 -15   4 336.140 47.9770   4
   0 -15  -4 282.218 52.3464   5
   0 -15   5 253.300 43.9906   4
   0 -15  -5 309.025 63.1530   5
   0 -15  -6 6.17319 28.2694   5
   0 -15   6 9.73314 22.3775   4
   0 -15  -7 39.4575 47.7146   5
   0 -15   8-133.801 88.6692   3
   0 -15  -8 58.0482 57.9475   5
   0 -15  -9 51.5291 51.7589   5
   0 -16   0 15890.4 333.719   2
   0 -16   0 16281.5 255.805   5
   0 -16   0 16050.2 300.422   1
   0 -16  -1 10604.7 233.041   5
   0 -16  -1 10661.1 239.976   1
   0 -16  -2 2146.87 118.689   5
   0 -16   2 2011.64 79.9334   4
   0 -16   3 952.124 66.8977   4
   0 -16  -3 1071.09 93.8966   5
   0 -16   4 586.343 66.2885   4
   0 -16  -4 443.797 66.3027   5
   0 -16   5 51.8104 26.1428   4
   0 -16  -5 23.3153 33.9776   5
   0 -16  -6 86.6614 39.5654   5
   0 -16  -7 30.2576 45.6815   5
   0 -16  -8-16.2048 45.3449   5
   0 -16  -9-22.8896 58.8301   5
   0 -17   0 508.051 73.5250   2
   0 -17   0 587.968 57.1669   5
   0 -17   0 487.019 64.5019   1
   0 -17  -1 713.984 68.6642   5
   0 -17  -1 680.057 71.0039   1
   0 -17   1 734.912 89.1800   2
   0 -17  -2 5878.24 197.758   5
   0 -17   2 5507.25 133.950   4
   0 -17  -3 578.061 70.6134   5
   0 -17   3 507.797 48.3420   4
   0 -17   4 1384.85 88.0449   4
   0 -17  -4 1199.42 101.954   5
   0 -17   5 55.6298 25.5746   4
   0 -17  -5-28.3714 29.9897   5
   0 -17  -6-33.9219 38.0945   5
   0 -17  -7 67.6990 51.7174   5
   0 -17  -8 56.2258 57.4517   5
   0 -17  -9 51.2044 54.5424   5
   0 -18   0 4949.57 199.176   2
   0 -18   0 5034.20 151.354   5
   0 -18   0 4975.27 178.213   1
   0 -18   1 1358.06 112.071   2
   0 -18  -1 1281.99 86.8549   5
   0 -18  -1 1318.63 97.0178   1
   0 -18  -2 1907.56 117.290   5
   0 -18   2 1847.43 81.1966   4
   0 -18   3 26.0699 18.7375   4
   0 -18  -3 34.5816 29.3102   5
   0 -18  -4 89.6851 40.4619   5
   0 -18   4 128.175 36.7412   4
   0 -18  -5 40.4334 30.7188   5
   0 -18  -6-9.11615 28.7450   5
   0 -18  -7-3.58553 38.8205   5
   0 -18  -8 36.6396 60.6370   5
   0 -18  -9 76.5669 67.3046   5
   0 -19   0 165.002 43.1476   1
   0 -19   0 157.919 47.4888   2
   0 -19   0 184.466 35.5347   5
   0 -19  -1 406.303 54.6329   5
   0 -19   1 501.164 73.3109   2
   0 -19  -1 425.892 61.2430   1
   0 -19  -2 832.465 81.4480   5
   0 -19   2 800.520 54.9230   4
   0 -19  -3 151.975 39.9144   5
   0 -19   3 143.892 27.0128   4
   0 -19  -4 423.630 64.3903   5
   0 -19  -5-27.9074 31.1974   5
   0 -19  -6-34.2270 42.0697   5
   0 -19  -7 21.4274 42.1166   5
   0 -19  -8-5.81664 45.9044   5
   0 -20   0 2749.32 139.542   1
   0 -20   0 2654.71 154.429   2
   0 -20   0 2772.91 117.584   5
   0 -20  -1 5119.62 193.924   1
   0 -20  -1 4960.86 174.353   5
   0 -20   1 4850.63 214.203   2
   0 -20   1 5002.83 138.150   5
   0 -20   2 889.622 59.4931   4
   0 -20  -2 939.845 86.1059   5
   0 -20  -3 126.410 37.8383   5
   0 -20   3 132.883 28.6176   4
   0 -20  -4 36.6837 31.7160   5
   0 -20  -5-52.2333 42.7687   5
   0 -20  -6-87.7671 50.2123   5
   0 -20  -7 21.4904 40.2556   5
   0 -20  -8 53.5969 63.1511   5
   0 -21   0 140.653 45.4568   2
   0 -21   0 113.619 29.3065   5
   0 -21   0 119.281 36.0939   1
   0 -21   1 203.424 61.8791   2
   0 -21  -1 180.471 43.0527   5
   0 -21  -1 179.210 47.1954   1
   0 -21   1 181.791 35.0430   5
   0 -21  -2 1299.89 100.353   1
   0 -21  -2 1324.27 101.811   5
   0 -21   2 1268.11 70.4911   4
   0 -21  -3 38.1408 26.7030   5
   0 -21  -4 577.876 79.7188   5
   0 -21  -5-53.6698 39.8470   5
   0 -21  -6-55.8631 45.7858   5
   0 -21  -7 67.7593 48.9519   5
   0 -21  -8 7.97055 45.7032   5
   0 -22   0 2380.80 158.086   2
   0 -22   0 2394.05 113.676   5
   0 -22   0 2443.51 140.728   1
   0 -22  -1 1468.44 101.120   5
   0 -22   1 1476.75 126.500   2
   0 -22   1 1420.58 78.3086   5
   0 -22  -1 1442.99 108.486   1
   0 -22  -2 823.963 83.6671   1
   0 -22  -2 891.887 86.1120   5
   0 -22   2 783.916 57.9581   4
   0 -22  -3 164.277 46.9184   5
   0 -22  -4 28.6603 33.6029   5
   0 -22  -5-41.7444 37.2756   5
   0 -22  -6-2.17546 40.4617   5
   0 -22  -7 39.1521 45.8559   5
   0 -22  -8 15.9201 49.4971   5
   0 -23   0 124.027 33.0861   5
   0 -23   0 123.410 38.4948   1
   0 -23   0 140.702 50.8259   2
   0 -23  -1 1052.87 88.6998   5
   0 -23   1 1001.53 66.8521   5
   0 -23  -1 1080.15 97.5849   1
   0 -23   1 1084.46 113.426   2
   0 -23  -2 437.171 63.8476   1
   0 -23  -2 452.368 64.3033   5
   0 -23  -3 823.072 90.6387   5
   0 -23  -4 207.934 52.0969   5
   0 -23  -5-140.988 52.2496   5
   0 -23  -6-32.5239 43.0108   5
   0 -23  -7 43.2678 49.0770   5
   0 -23  -8 86.3322 53.2160   5
   0 -24   0 2460.29 146.986   1
   0 -24   0 2531.45 123.079   5
   0 -24   0 2447.27 166.805   2
   0 -24  -1 2501.91 137.393   5
   0 -24  -1 2427.69 144.511   1
   0 -24  -1 2376.78 160.693   2
   0 -24   1 2505.34 170.026   2
   0 -24  -2 626.663 75.9575   5
   0 -24  -2 667.291 79.9292   1
   0 -24  -3 43.9350 35.1479   5
   0 -24  -4 28.4633 28.4798   5
   0 -24  -5 156.232 55.7601   5
   0 -24  -6-88.3054 57.8282   5
   0 -24  -7 40.0876 45.5302   5
   0 -24  -8-7.02528 44.0196   5
   0 -25   0 73.4814 29.3306   5
   0 -25   0 94.3978 44.5127   2
   0 -25   1 361.409 73.4216   2
   0 -25  -1 301.729 64.5174   2
   0 -25  -1 283.302 56.1703   1
   0 -25  -1 352.691 55.7285   5
   0 -25  -2 405.057 63.4500   5
   0 -25  -2 457.991 67.7525   1
   0 -25  -3 416.034 70.4142   5
   0 -25  -4 35.8693 35.4762   5
   0 -25  -5 84.3197 48.7278   5
   0 -25  -6-68.8012 51.5863   5
   0 -25  -7 109.228 60.0970   5
   0 -25  -8 63.8340 59.0509   5
   0 -26   0 237.115 40.7518   5
   0 -26   0 243.364 57.8266   2
   0 -26   1 1636.66 146.420   2
   0 -26  -1 1687.56 125.995   1
   0 -26  -1 1721.73 119.480   5
   0 -26  -1 1571.79 138.042   2
   0 -26  -2 72.4054 36.4338   1
   0 -26  -2 62.7251 33.8599   5
   0 -26  -3 117.304 47.4803   5
   0 -26  -3 159.149 56.2220   1
   0 -26  -4 416.135 74.4844   5
   0 -26  -5 320.454 88.4053   5
   0 -26  -6 150.025 65.0482   5
   0 -26  -7 101.643 50.3169   5
   0 -27   0-9.23677 20.1000   5
   0 -27   0 5.26273 30.3737   2
   0 -27   1 2032.18 167.432   2
   0 -27  -1 1932.52 155.648   2
   0 -27  -1 1979.90 139.444   1
   0 -27  -1 2052.42 130.692   5
   0 -27  -2 359.748 63.1741   1
   0 -27  -2 354.944 62.1650   5
   0 -27  -3 3235.84 186.523   5
   0 -27  -3 3458.79 189.515   1
   0 -27  -4-15.9310 34.0048   5
   0 -27  -5 179.399 60.8752   5
   0 -27  -6 57.1024 60.9566   5
   0 -27  -7 34.1193 52.8641   5
   0 -28   0-1.01870 19.0987   5
   0 -28   0-8.65340 26.5040   2
   0 -28   1 1562.05 152.991   2
   0 -28  -1 1636.11 121.295   5
   0 -28  -1 1547.17 125.125   1
   0 -28  -1 1450.78 136.482   2
   0 -28  -2 52.4480 32.9003   5
   0 -28  -2 45.1480 31.4840   1
   0 -28  -3 168.155 56.6059   5
   0 -28  -3 199.107 61.6046   1
   0 -28  -4 110.971 43.3241   5
   0 -28  -5 69.3543 45.5994   5
   0 -28  -6-131.991 60.3132   5
   0 -28  -7 109.510 61.5096   5
   0 -29   0 12.8350 35.6421   2
   0 -29  -1 100.873 46.7840   2
   0 -29  -1 122.334 43.4822   1
   0 -29  -1 140.897 46.4836   5
   0 -29   1 137.554 53.1146   2
   0 -29  -2 132.176 41.2440   1
   0 -29  -2 101.719 37.9190   5
   0 -29  -3 162.823 47.8069   5
   0 -29  -3 220.612 58.3300   1
   0 -29  -4 14.7799 30.3185   5
   0 -29  -5 0.99635 40.4297   5
   0 -29  -6-191.290 80.3552   5
   0 -29  -7 30.0486 48.4130   5
   0 -30   0 444.990 84.7974   2
   0 -30   1 961.212 124.016   2
   0 -30  -1 995.158 122.419   2
   0 -30  -1 990.811 104.095   1
   0 -30  -1 1059.07 101.703   5
   0 -30  -2-11.3303 25.8263   1
   0 -30  -2-12.2653 28.1579   5
   0 -30  -3 66.4349 35.0913   5
   0 -30  -3 43.6598 35.0227   1
   0 -30  -4 235.983 61.0750   1
   0 -30  -4 214.578 61.2987   5
   0 -30  -5 17.7299 39.0596   5
   0 -30  -6-8.86655 44.0588   5
   0 -30  -7 67.1328 63.1833   5
   0 -31   0 33.4249 33.1788   2
   0 -31  -1 186.018 45.4298   5
   0 -31  -1 119.997 52.9367   2
   0 -31  -1 143.988 44.4528   1
   0 -31  -2 172.706 50.8207   1
   0 -31  -2 141.301 45.2089   5
   0 -31  -3 280.675 65.8261   1
   0 -31  -3 248.885 59.9566   5
   0 -31  -4 0.81919 35.0477   5
   0 -31  -5-3.27993 39.1031   5
   0 -31  -6-2.79403 52.0291   5
   0 -31  -7 7.94847 59.0892   5
   0 -32   0 432.687 87.2494   2
   0 -32  -1 643.930 90.7141   1
   0 -32  -1 620.987 104.575   2
   0 -32  -1 588.559 77.2634   5
   0 -32  -2 60.0352 35.1305   1
   0 -32  -2-6.31650 26.2702   5
   0 -32  -3 182.728 57.3743   1
   0 -32  -3 144.643 47.6830   5
   0 -32  -4 26.7136 38.5358   5
   0 -32  -5 7.49067 41.5506   5
   0 -32  -6-62.6881 57.3529   5
   0 -33   0 54.5173 54.1427   2
   0 -33  -1 97.2878 38.3689   1
   0 -33  -1 102.034 40.2135   5
   0 -33  -1 85.3106 44.8302   2
   0 -33  -2 74.5427 40.0166   2
   0 -33  -2 116.302 46.7082   1
   0 -33  -2 118.453 36.9923   5
   0 -33  -3 223.376 61.9266   1
   0 -33  -3 182.270 54.2873   5
   0 -33  -4-45.9280 49.8190   5
   0 -33  -5 17.7304 48.6458   5
   0 -33  -6-50.3535 65.2275   5
   0 -34   0 1726.75 180.978   2
   0 -34  -1 266.433 75.5027   2
   0 -34  -1 184.328 54.4875   1
   0 -34  -2 340.211 79.7387   2
   0 -34  -2 346.279 65.1281   5
   0 -34  -2 371.321 72.5042   1
   0 -34  -3 28.9392 36.1927   1
   0 -34  -3-24.8860 35.9287   5
   0 -34  -4-2.35663 39.4435   5
   0 -34  -5 46.6970 41.7943   5
   0 -34  -6-9.38352 52.4133   5
   0 -35   0 105.693 58.1260   2
   0 -35  -1 28.2757 37.6188   2
   0 -35  -1 2.41656 29.8259   1
   0 -35  -2 229.864 65.5578   2
   0 -35  -2 254.222 64.4690   1
   0 -35  -2 337.496 66.7458   5
   0 -35  -3-35.6138 45.4618   5
   0 -35  -3 65.1017 44.4569   1
   0 -35  -4 75.1768 47.2422   5
   0 -35  -5-98.2046 69.1193   5
   0 -35  -6-45.1579 59.4069   5
   0 -36   0 476.294 103.829   2
   0 -36  -1 222.589 76.0554   2
   0 -36  -2 11.0247 40.3818   2
   0 -36  -2 65.3389 42.0829   1
   0 -36  -2 56.3513 42.3065   5
   0 -36  -3 67.1215 42.6645   1
   0 -36  -3 53.2218 39.4719   5
   0 -36  -4-53.2778 62.1943   5
   0 -36  -5-88.3140 69.4324   5
   0 -36  -6 3.24389 51.7559   5
   0 -37   0 52.3730 48.8614   2
   0 -37  -1 121.647 67.9694   2
   0 -37  -2 344.794 85.1902   2
   0 -37  -2 418.590 82.2020   5
   0 -37  -2 417.905 80.3345   1
   0 -37  -3 169.854 58.9706   5
   0 -37  -4 83.6743 45.9462   5
   0 -37  -5-81.0404 51.3415   5
   0 -38   0 406.588 97.6411   2
   0 -38  -1 58.0087 44.7992   2
   0 -38  -2 45.5969 42.8267   1
   0 -38  -2 21.1167 56.1631   2
   0 -38  -3 57.5766 48.0872   5
   0 -38  -4 159.492 60.4767   5
   0 -38  -5 78.5805 60.4686   5
   0 -39   0 27.2658 40.9057   2
   0 -39  -1 36.8061 54.6180   2
   0 -39  -2 118.480 52.8575   1
   0 -39  -2 89.8724 55.4632   2
   0 -39  -3-130.181 91.3559   2
   0 -39  -3-113.375 55.5418   5
   0 -39  -4 45.9049 50.5780   5
   0 -39  -5-191.449 90.4226   5
   0 -40   0 614.702 120.109   2
   0 -40  -1 225.901 81.1168   2
   0 -40  -2 222.063 78.2663   2
   0 -40  -2 261.753 66.0299   1
   0 -40  -3-89.2485 64.4916   5
   0 -40  -3-113.843 90.7170   2
   0 -40  -4-172.657 93.4219   5
   0 -40  -5-80.7136 79.7280   5
   0 -41   0-1.26047 47.4524   2
   0 -41  -1 59.3288 62.2806   2
   0 -41  -2 82.3915 50.6035   1
   0 -41  -2 73.7148 50.4712   2
   0 -41  -3 22.4441 45.1055   5
   0 -41  -3-44.7710 81.7467   2
   0 -41  -4 17.8746 50.7754   5
   0 -41  -5 44.1259 59.2887   5
   0 -42   0 155.874 72.2081   2
   0 -42  -1 169.564 81.7144   2
   0 -42  -2 60.5497 64.8738   2
   0 -42  -3-177.137 98.1314   2
   0 -42  -4-114.065 68.1387   5
   0 -43   0-3.98576 48.3173   2
   0 -43  -1 146.797 80.8883   2
   0 -43  -2 174.758 75.8962   2
   0 -43  -3 7.27545 70.5167   2
   0 -43  -4-36.7974 65.5286   5
   0 -44   0 82.2315 60.9591   2
   0 -44  -1 539.632 128.884   2
   0 -44  -2 84.3378 79.4567   2
   0 -44  -3-24.7746 69.3378   2
   0 -44  -4-86.9451 74.4677   5
   0 -45   0 35.0900 65.8649   2
   0 -45  -1 81.0271 77.3208   2
   0 -45  -2 1.50054 66.6415   2
   0 -46   0 7.04269 63.6946   2
   0 -46  -1 171.499 82.0436   2
   0 -46  -2 14.0042 58.1204   2
   0 -47  -1 56.7767 62.3720   2
  -1   0   9 130.127 80.9794   3
  -1   0   8 79.7450 67.4086   3
  -1   0   7 107.665 67.5833   3
  -1   0   6 318.033 73.8467   3
   1   0  -6 320.294 64.6675   5
   1   0  -5 339.149 59.3346   5
  -1   0   5 188.788 63.2738   3
   1   0  -4 1947.16 115.363   5
  -1   0   4 1563.36 128.939   3
   1   0  -3 645.514 63.7892   5
  -1   0   3 334.791 53.8045   3
  -1   0   2 918.922 68.2181   3
   1   0  -2 1234.38 76.1435   5
   1   0  -1 1801.81 78.4924   5
   1   0   0 12849.2 161.109   5
   1   0   1 2635.46 87.8684   3
   1   0   1 1955.60 92.3504   4
   1   0   2 8507.50 182.012   4
   1   0   2 5676.98 172.314   3
   1   0   3 4019.40 157.487   4
  -1   0  -3 3686.15 131.438   5
   1   0   4 3707.58 200.413   3
  -1   0  -4 3575.77 142.186   5
   1   0   4 3567.33 148.282   4
  -1   0  -5 154.908 37.0053   5
   1   0   5 223.978 65.4157   3
   1   0   5 177.750 48.4629   4
   1   0   6 345.702 72.0488   4
   1   0   6 158.496 61.5980   3
   1   0   7 16.2947 38.0830   4
   1   0   7 67.3221 49.8327   3
   1   0   8 134.479 73.1248   3
   1   0   8 43.1600 49.3694   4
  -1   1   9 143.089 86.4885   3
  -1  -1   9 76.4492 82.4276   3
  -1   1   8 12.7929 53.5764   3
  -1  -1   8 69.8351 59.8341   3
  -1   1   7 115.523 63.5216   3
  -1  -1   7 132.188 60.4941   3
   1  -1  -7 79.6057 39.3664   5
   1   1  -6 163.681 47.0050   5
  -1  -1   6 86.5589 55.1877   3
  -1   1   6 152.241 65.4496   3
   1  -1  -6 135.449 45.9385   5
  -1   1   5 658.688 88.7405   3
   1   1  -5 763.698 78.7131   5
  -1  -1   5 667.756 94.1482   3
   1  -1  -5 756.458 78.8305   5
  -1   1   4 2274.11 147.859   3
   1   1  -4 2595.52 128.155   5
   1  -1  -4 2424.51 124.186   5
  -1  -1   4 2242.49 146.705   3
   1  -1  -3 3079.74 124.755   5
  -1   1   3 2658.23 135.339   3
   1   1  -3 3282.63 127.926   5
   1  -1  -2 12000.2 218.703   5
   1   1  -2 12072.4 213.243   5
  -1   1   2 12072.2 239.460   3
   1  -1  -1 24227.4 264.187   5
   1   1  -1 23988.4 254.754   5
   1   1   0 610.243 40.7015   5
   1  -1   0 302.600 31.2687   5
   1  -1   1 36519.0 324.702   4
   1   1   1 37456.1 292.878   3
   1   1   1 36468.2 319.351   4
   1   1   2 35299.8 375.479   4
   1  -1   2 35052.6 378.341   4
   1   1   2 36067.2 414.355   3
   1  -1   2 36146.5 404.236   3
   1  -1   3 10814.8 248.213   4
   1   1   3 9735.89 233.876   4
   1  -1   3 11685.2 291.902   3
  -1   1  -3 9968.47 201.862   5
   1   1   3 11521.8 283.492   3
  -1  -1  -3 10033.4 212.038   5
   1  -1   4 7635.90 269.130   3
  -1   1  -4 6216.63 178.541   5
  -1  -1  -4 6357.75 190.253   5
   1   1   4 7828.33 276.495   3
   1  -1   4 6027.66 197.844   4
   1   1   4 5310.28 185.995   4
   1   1   5 495.344 81.4044   3
   1   1   5 344.079 58.9845   4
  -1  -1  -5 354.631 50.7168   5
   1  -1   5 340.558 56.8130   4
  -1   1  -5 341.405 48.7282   5
   1  -1   5 425.642 74.7718   3
   1  -1   6 107.788 57.1357   3
   1   1   6 182.137 65.7784   4
   1   1   6 162.693 63.3413   3
   1  -1   6 187.399 55.3961   4
  -1  -1  -6 116.191 41.0407   5
   1  -1   7 88.1646 52.0210   4
   1   1   7 61.1909 51.0211   3
   1   1   7 41.6420 40.1418   4
   1  -1   7 23.4260 47.8044   3
   1   1   8 86.2607 50.2457   4
   1  -1   8 50.4948 46.6967   4
   1   1   8 140.007 72.8641   3
   1  -1   8 75.0773 68.8427   3
   1  -1   9 118.275 89.5360   3
  -1  -2   9 142.607 83.4455   3
  -1  -2   8 10.1453 51.4225   3
  -1   2   8 61.3178 57.1644   3
  -1   2   7 70.5377 54.5426   3
   1  -2  -7 17.0959 34.9330   5
  -1  -2   7-18.7564 35.4492   3
  -1  -2   6 20.6155 31.0866   3
  -1   2   6 43.4405 45.6996   3
   1   2  -6 90.0871 35.1844   5
   1  -2  -6 65.1555 31.2230   5
   1  -2  -5 248.814 51.4537   5
  -1   2   5 66.0972 42.4457   3
   1   2  -5 290.856 54.9225   5
  -1  -2   5 36.8499 27.6044   3
  -1  -2   4 992.002 100.530   3
   1  -2  -4 1265.09 94.9533   5
  -1   2   4 905.782 94.5891   3
   1   2  -4 1403.65 96.5395   5
  -1   2   3 1816.12 116.113   3
   1   2  -3 2377.67 108.550   5
   1  -2  -3 2321.68 113.174   5
   1   2  -2 1566.33 82.6395   5
   1  -2  -2 1328.92 78.4100   5
   1   2  -1 31203.6 284.932   5
   1  -2  -1 30948.3 306.726   5
   1   2   0 7502.22 129.843   5
   1  -2   0 7389.78 121.410   5
   1   2   1 10787.2 164.621   4
   1  -2   1 12466.9 178.965   4
   1   2   2 5904.01 167.352   4
   1   2   2 5492.19 170.326   3
   1   2   3 967.649 81.4525   4
   1   2   3 752.906 94.9147   3
   1  -2   3 753.156 93.8448   3
   1   2   4 2054.62 154.115   3
   1  -2   4 1588.04 134.162   3
  -1   2  -4 2113.61 100.642   5
  -1  -2  -4 1930.07 111.878   5
   1   2   5 106.940 36.9708   4
   1  -2   5 205.476 44.7751   4
   1  -2   5 111.023 48.7667   3
  -1   2  -5 133.575 34.5108   5
   1   2   5 91.6017 45.2498   3
  -1  -2  -5 134.346 38.3225   5
   1   2   6 309.981 70.1293   3
   1  -2   6 268.701 56.9506   4
   1   2   6 269.888 69.0180   4
   1  -2   6 270.886 69.6442   3
  -1  -2  -6 234.175 50.4688   5
   1   2   7 36.0734 37.6725   4
   1   2   7 75.5424 54.7642   3
   1  -2   7 28.6674 47.3297   3
   1  -2   7 76.4742 48.2940   4
   1  -2   8 114.490 73.6611   3
   1  -2   8 81.0059 52.3342   4
   1   2   8 64.3127 50.2741   4
   1  -2   9 161.910 84.9505   3
  -1  -3   9 246.734 101.840   3
  -1   3   8 144.464 76.4280   3
  -1  -3   8 27.8909 56.5400   3
   1  -3  -7 40.5164 35.4545   5
  -1  -3   7-52.0131 47.9015   3
  -1   3   7 56.9479 56.4254   3
   1   3  -6 55.4606 34.5905   5
   1  -3  -6 7.75998 24.6417   5
  -1   3   6 66.2868 49.7361   3
  -1  -3   6 14.3027 39.9946   3
  -1   3   5 83.4345 43.0947   3
  -1  -3   5 108.651 40.8254   3
   1   3  -5 198.828 43.6459   5
   1  -3  -5 197.293 45.1744   5
   1   3  -4 564.977 65.3396   5
   1  -3  -4 657.022 75.6503   5
   1   3  -3 3112.97 121.942   5
  -1   3   3 2869.73 142.945   3
   1  -3  -3 3127.12 132.278   5
   1   3  -2 2511.93 97.0413   5
  -1   3   2 2324.73 110.390   3
   1  -3  -1 403.000 53.4083   5
   1   3  -1 320.144 41.7639   5
   1   3   0 656.774 42.8807   5
   1  -3   0 665.237 38.5672   5
   1   3   1 8386.11 148.510   4
   1  -3   1 8692.20 158.597   4
   1   3   2 822.542 63.0530   4
   1   3   2 582.684 30.3317   3
   1   3   3 1033.46 71.2703   4
   1  -3   3 1459.85 89.1652   4
  -1   3  -3 1225.60 66.2897   5
   1   3   3 1335.24 98.8789   3
   1   3   4 240.578 48.0963   4
   1   3   4 448.425 76.2642   3
   1  -3   4 779.565 81.4031   4
  -1   3  -4 410.171 45.4572   5
  -1  -3  -4 828.354 74.0031   5
   1  -3   4 311.733 68.1898   3
   1  -3   5-12.0215 35.9428   3
   1   3   5 42.1749 31.9512   4
   1   3   5 25.0318 29.7620   3
  -1   3  -5 14.4280 17.4120   5
  -1  -3  -5 70.1899 29.3042   5
   1  -3   5 77.0484 33.3931   4
   1   3   6 83.6249 48.2348   4
   1   3   6 152.943 60.0942   3
  -1  -3  -6 67.4696 32.2412   5
   1  -3   6 138.801 47.4932   4
   1  -3   6 198.230 67.8157   3
   1  -3   7 12.9811 44.7756   3
   1   3   7 46.0180 37.3627   4
   1  -3   7 22.2928 39.7345   4
   1   3   7 78.1113 51.0580   3
   1  -3   8 52.3065 42.7996   4
   1  -3   8 77.1726 59.8266   3
   1  -3   9 185.508 86.7422   3
   1  -3   9 128.408 74.3519   4
  -1  -4   9 193.504 86.0361   3
  -1  -4   8 123.142 67.2355   3
  -1   4   7 103.753 64.3888   3
   1  -4  -7 31.7067 32.6006   5
  -1  -4   7 11.8207 40.2779   3
   1   4  -6 39.4864 29.1000   5
  -1  -4   6-15.3445 40.3489   3
  -1   4   6 89.4608 54.8871   3
   1  -4  -6 22.3395 25.0573   5
   1   4  -5 153.248 41.7546   5
   1  -4  -5 217.345 52.4894   5
  -1   4   5 147.124 49.0984   3
  -1  -4   5 154.911 56.9128   3
   1   4  -4 1696.54 103.961   5
   1  -4  -4 1820.40 117.518   5
  -1   4   4 1417.68 122.357   3
   1   4  -3 1043.26 74.8942   5
  -1   4   3 775.394 79.7953   3
   1  -4  -2 19051.7 285.608   5
   1   4  -2 18808.3 256.642   5
   1  -4  -1 17614.7 241.790   5
   1   4  -1 17939.3 211.353   5
   1   4   0 4953.12 114.828   5
   1  -4   0 4993.65 102.538   5
   1   4   1 8122.68 147.188   4
   1  -4   1 8227.26 152.284   4
   1  -4   2 195.935 35.6587   4
   1   4   2 29.6884 20.1861   4
   1  -4   3 550.628 54.4405   4
  -1   4  -3 134.274 27.2233   5
  -1  -4  -3 489.695 56.5360   5
   1   4   3 12.2145 25.9072   3
   1   4   3 120.867 34.1679   4
  -1   4  -4 80.1843 26.0376   5
   1   4   4 88.3319 37.5746   4
   1  -4   5 8.95442 31.0865   3
  -1  -4  -5 93.8284 32.7426   5
   1   4   5 65.3674 36.5406   4
   1   4   5 31.2014 32.0652   3
   1  -4   5 71.5384 28.1329   4
   1  -4   6 56.9868 45.6324   3
   1  -4   6 122.561 43.0546   4
   1   4   6 79.2985 48.8578   3
   1   4   6 53.9324 43.4314   4
  -1  -4  -6 108.688 37.4661   5
   1  -4   7 30.5401 41.3640   4
   1  -4   7 64.1926 51.8987   3
   1   4   7 47.6775 43.4916   4
   1  -4   8 29.7490 52.6317   3
   1  -4   8 14.1140 36.8766   4
   1  -4   9 160.852 88.1249   3
   1  -4   9 139.623 67.2828   4
  -1  -5   9 52.5732 70.5412   3
  -1  -5   8 100.210 69.7595   3
   1  -5  -8 55.4276 48.9595   5
  -1  -5   7 46.2257 41.9175   3
   1  -5  -7 27.1113 33.2966   5
  -1  -5   6 29.7025 29.1411   3
   1  -5  -6 32.2873 27.1911   5
  -1   5   6 84.4532 55.8783   3
  -1   5   5 477.876 84.1686   3
   1   5  -5 419.184 60.2090   5
   1  -5  -5 468.025 68.2347   5
   1   5  -4 2535.16 123.531   5
   1  -5  -4 2462.65 137.084   5
  -1   5   4 2187.95 146.273   3
   1  -5  -3 5933.13 189.709   5
   1   5  -3 5996.51 161.361   5
   1  -5  -2 5050.22 153.911   5
   1   5  -2 5067.30 129.246   5
   1  -5  -1 5978.99 143.520   5
   1   5  -1 6215.41 126.634   5
   1  -5   0 35.0432 15.4839   5
   1   5   0 9.45738 9.51924   5
   1  -5   1 1015.85 59.9187   4
   1   5   1 174.077 23.6979   4
   1  -5   2 1844.20 88.4693   4
   1   5   2 1570.05 80.2505   4
  -1   5  -3 706.123 47.3695   5
   1   5   3 750.508 65.0297   4
  -1  -5  -3 1003.15 78.2441   5
   1  -5   3 846.646 65.4218   4
   1  -5   4 576.603 65.4173   4
  -1   5  -4 407.202 42.0150   5
   1   5   4 499.373 64.2681   4
  -1  -5  -4 536.542 63.9789   5
   1  -5   5 145.335 39.7872   4
  -1  -5  -5 197.199 48.0173   5
   1  -5   5 65.1665 39.5452   3
   1   5   5 217.305 69.1057   4
  -1  -5  -6 162.908 47.4666   5
   1   5   6 115.174 48.0071   4
   1  -5   6 89.4953 55.1696   3
   1  -5   6 91.4344 40.0364   4
   1   5   7 97.0096 46.8132   4
   1  -5   7 100.972 46.7267   4
  -1  -5  -7-34.0679 39.3849   5
   1  -5   7 48.5885 54.5700   3
   1  -5   8 55.9068 47.3379   4
   1  -5   8 37.8982 60.4225   3
   1  -5   9 86.4779 54.5722   4
   1  -5   9 76.8369 82.6393   3
  -1  -6   9 4.50428 59.4396   3
   1  -6  -8 65.9721 45.5793   5
  -1  -6   8 92.5908 64.6090   3
   1  -6  -7 60.9040 39.5186   5
  -1  -6   7-5.55665 39.6119   3
  -1  -6   6 3.40769 39.5802   3
   1  -6  -6 29.2792 29.8328   5
   1   6  -5 306.811 53.3477   5
   1  -6  -5 420.712 69.2632   5
   1   6  -4 164.025 36.9132   5
   1  -6  -4 381.675 63.8081   5
   1   6  -3 1601.72 84.5409   5
   1  -6  -3 1868.84 115.097   5
   1  -6  -2 2500.30 112.760   5
   1   6  -2 2472.85 89.6140   5
   1   6  -1 12642.5 177.821   5
   1  -6  -1 12227.0 205.677   5
   1   6   0 4891.38 119.218   5
   1  -6   0 4958.96 108.688   2
   1  -6   0 4772.80 107.039   5
   1  -6   1 1555.21 68.5045   4
   1   6   1 1522.71 62.7172   4
   1   6   2 229.070 31.1539   4
   1  -6   2 558.595 52.6949   4
  -1  -6  -3 1197.63 85.5978   5
  -1   6  -3 897.877 50.7762   5
   1  -6   3 1375.45 88.1804   4
   1   6   3 1168.45 83.8779   4
   1  -6   4 564.056 70.2783   4
   1   6   4 428.861 65.4836   4
  -1   6  -4 288.059 36.9208   5
  -1  -6  -4 462.055 60.3649   5
   1  -6   5 646.007 73.8890   4
   1   6   5 856.240 100.429   4
  -1  -6  -5 704.416 80.0133   5
   1  -6   6 276.441 54.3666   4
   1  -6   6 273.962 66.9665   3
  -1  -6  -6 372.153 65.3527   5
   1   6   6 348.714 69.0352   4
   1   6   7 121.881 52.3087   4
   1  -6   7 173.521 64.6342   3
  -1  -6  -7 51.7263 34.1774   5
   1  -6   7 137.934 54.2725   4
   1  -6   8 80.8265 53.6900   4
   1  -6   8 68.0363 56.1003   3
   1  -6   9 111.037 58.7901   4
   1  -6   9 30.3386 66.0455   3
  -1  -7   9 12.7856 51.1615   3
  -1  -7   8-26.6261 46.1667   3
   1  -7  -8 39.8738 37.9367   5
   1  -7  -7 18.6711 28.2937   5
  -1  -7   7-21.1807 49.2683   3
   1  -7  -6 48.2064 34.1025   5
   1  -7  -5 535.859 73.3788   5
   1   7  -5 536.903 62.0131   5
   1   7  -4 158.592 30.9905   5
   1  -7  -4 213.044 45.8458   5
   1  -7  -3 3836.40 158.021   5
   1   7  -3 3917.65 127.964   5
   1  -7  -2 150.506 32.6257   5
   1   7  -2 126.610 20.6556   5
   1  -7  -1 111.026 30.8635   5
   1   7  -1 86.0693 16.8655   5
   1  -7   0 535.188 43.6362   1
  -1  -7   0 553.700 42.2093   2
   1  -7   0 538.930 41.5773   2
   1  -7   0 520.441 36.5650   5
   1   7   1 5784.84 123.823   4
   1  -7   1 5797.03 137.220   4
   1   7   2 456.324 43.9172   4
   1  -7   2 458.838 45.8934   4
   1  -7   3 1578.94 93.2889   4
  -1  -7  -3 1530.08 98.0658   5
  -1   7  -3 1091.22 52.1125   5
   1   7   3 1462.21 100.662   4
   1   7   4 395.686 65.2372   4
   1  -7   4 418.289 56.6905   4
  -1  -7  -4 409.944 56.1644   5
  -1   7  -4 302.238 35.0585   5
   1  -7   5 234.692 50.3664   4
   1   7   5 92.2290 49.2304   4
  -1  -7  -5 157.019 46.6610   5
   1   7   6 65.1718 42.8446   4
  -1  -7  -6 121.816 46.0536   5
   1  -7   6 21.1787 31.2172   3
   1  -7   6 128.457 43.0236   4
   1  -7   7 61.7585 52.7329   3
   1  -7   7 64.7659 39.6448   4
  -1  -7  -7-41.1270 38.4586   5
   1  -7   8 6.42880 47.9794   3
   1  -7   8 46.1013 49.1154   4
   1  -7   9 101.394 80.3278   3
   1  -7   9 193.939 77.1645   4
  -1  -8   9 41.9846 60.9171   3
   1  -8  -8 34.6298 43.3371   5
  -1  -8   8-49.6269 65.6486   3
  -1  -8   7-48.6847 53.1882   3
   1  -8  -7 7.80269 30.4229   5
   1  -8  -6 147.217 47.8787   5
   1   8  -5 57.7893 29.0439   5
   1  -8  -5 144.919 44.9585   5
   1   8  -4 317.525 43.0170   5
   1  -8  -4 304.461 54.0332   5
   1   8  -3 327.734 39.4132   5
   1  -8  -3 482.170 66.5937   5
   1   8  -2 966.089 53.8689   5
   1  -8  -2 1001.49 74.8679   5
   1   8  -1 6068.00 131.518   5
   1  -8  -1 5952.43 151.809   5
   1  -8   0 1224.98 55.1421   5
  -1  -8   0 1223.19 64.8209   2
   1  -8   0 1198.09 67.0483   1
   1  -8   0 1195.78 63.5185   2
   1   8   1 7669.00 152.787   4
   1  -8   1 7182.61 158.434   4
   1   8   2 209.335 32.9485   4
   1  -8   2 233.513 37.0569   4
   1   8   3 1394.44 111.702   4
   1  -8   3 1398.27 87.1649   4
  -1  -8  -3 1513.28 102.564   5
   1  -8   4 172.235 38.3400   4
   1   8   4 86.8570 36.3936   4
  -1  -8  -4 95.6970 32.8884   5
   1  -8   5 190.816 50.1557   4
  -1  -8  -5 169.895 49.0122   5
   1   8   5 129.040 50.3265   4
   1   8   6 73.4143 43.8179   4
   1  -8   6-46.4737 45.6146   3
   1  -8   6 93.1574 37.9690   4
  -1  -8  -6 52.4755 36.5292   5
   1  -8   7-17.6773 41.8798   3
  -1  -8  -7-67.5002 45.0616   5
   1  -8   7 0.13628 50.2527   4
   1  -8   8 74.0059 49.3104   4
   1  -8   8 21.5487 50.6089   3
   1  -8   9 113.466 79.1154   3
   1  -8   9 58.5059 51.9908   4
  -1  -9   9 79.7273 64.6975   3
   1  -9  -8 12.0487 40.2520   5
  -1  -9   8-66.3548 58.6705   3
  -1  -9   7-170.320 63.9739   3
   1  -9  -7 13.2693 36.9144   5
   1  -9  -6 29.2873 33.2561   5
   1  -9  -5 174.002 56.1285   5
   1   9  -4 231.141 36.8954   5
   1  -9  -4 224.761 48.6706   5
  -1  -9   4 221.431 39.7806   4
  -1  -9   3 1455.90 74.4148   4
   1  -9  -3 1486.20 100.835   5
   1   9  -3 1499.59 77.0246   5
   1   9  -2 3461.42 105.031   5
   1  -9  -2 3360.18 135.223   5
   1   9  -1 3939.37 108.800   5
   1  -9  -1 3962.23 128.155   5
  -1  -9   0 1046.71 63.5279   2
   1  -9   0 1078.26 64.6824   2
   1  -9   0 1093.74 66.7188   1
   1  -9   0 1037.80 52.0294   5
   1   9   1 1860.44 84.5762   4
  -1  -9  -1 1618.55 58.9712   1
   1  -9   1 1703.52 82.7631   4
   1   9   2 210.419 36.6999   4
   1  -9   2 172.954 30.8377   4
   1  -9   3 5682.59 175.162   4
  -1  -9  -3 5650.44 192.216   5
   1   9   4 31.9257 29.9114   4
   1  -9   4 50.7475 27.3431   4
  -1  -9  -4 24.3901 23.8971   5
   1   9   5 779.104 99.2334   4
   1  -9   5 780.919 85.5524   4
  -1  -9  -5 713.660 84.0811   5
   1   9   6 193.699 62.8667   4
   1  -9   6 164.975 43.8906   4
  -1  -9  -6 163.850 46.2923   5
   1  -9   7-27.6139 42.8317   3
  -1  -9  -7-53.4890 48.5114   5
   1  -9   7-28.3305 38.4205   4
   1  -9   8 159.038 65.8921   4
   1  -9   8 111.298 72.1096   3
   1  -9   9 44.7802 49.9791   4
   1  -9   9 65.2368 61.8458   3
  -1 -10   9 96.9030 67.6370   3
   1 -10  -8 4.56949 34.6425   5
  -1 -10   8-25.3497 57.8154   3
   1 -10  -7 28.3852 38.3640   5
  -1 -10   7-56.1094 58.2150   3
   1 -10  -6 36.0826 36.8750   5
   1 -10  -5 810.612 96.5105   5
  -1 -10   4 138.493 33.9534   4
   1 -10  -4 153.877 40.6563   5
   1  10  -4 162.026 31.3646   5
  -1 -10   3 180.915 38.2154   4
   1 -10  -3 206.478 51.1767   5
   1  10  -3 31.4849 17.3792   5
  -1 -10   2 94.1131 19.3267   4
   1 -10  -2 152.622 36.8727   5
   1  10  -2 118.502 21.5513   5
   1 -10  -1 9809.85 204.215   5
   1  10  -1 10088.9 178.261   5
   1 -10   0 35.2468 24.1270   2
  -1 -10   0 10.0309 15.3208   2
   1 -10   0 22.0673 20.2402   1
   1 -10   0 28.4256 15.4971   5
   1  10   1 6543.73 151.516   4
  -1 -10  -1 6082.16 122.041   1
   1  10   2 52.3703 20.9804   4
   1 -10   2 62.9386 18.9269   4
  -1 -10  -3 1402.01 105.594   5
   1  10   3 953.008 90.7448   4
  -1 -10  -4 52.6230 26.0784   5
   1  10   4 106.292 37.9131   4
   1 -10   4 93.0278 28.7862   4
   1  10   5 998.966 108.254   4
  -1 -10  -5 992.032 99.0157   5
   1 -10   5 1004.77 95.4981   4
   1 -10   6 157.511 42.3616   4
  -1 -10  -6 101.433 40.9201   5
   1 -10   7 35.8923 28.0105   4
   1 -10   7 1.79010 34.5455   3
  -1 -10  -7-22.9843 32.9321   5
  -1 -10  -8 55.8670 46.3184   5
   1 -10   8 136.345 68.9991   4
   1 -10   8 60.1583 64.5598   3
   1 -10   9 38.3419 44.9415   4
   1 -10   9-50.4843 61.5224   3
  -1 -11   9-20.8090 60.8451   3
   1 -11  -9 55.6363 55.0334   5
   1 -11  -8-9.42137 42.4779   5
  -1 -11   8-13.5286 56.1640   3
   1 -11  -7-10.8169 35.8598   5
   1 -11  -6 0.22503 27.8866   5
   1 -11  -5 496.766 78.2922   5
  -1 -11   5 523.954 68.2542   4
   1  11  -4 25.8952 14.4233   5
   1 -11  -4 75.0664 35.0096   5
  -1 -11   4 59.3653 24.2585   4
   1 -11  -3 3502.25 158.147   5
   1  11  -3 3409.05 113.335   5
  -1 -11   3 3816.63 124.235   4
   1  11  -2 1920.84 77.1882   5
   1 -11  -2 2097.67 110.482   5
   1  11  -1 453.381 39.4138   5
   1 -11  -1 513.233 51.2682   5
   1 -11   0 4920.93 119.726   5
   1 -11   0 5057.55 156.056   1
  -1 -11   0 4989.18 152.237   2
   1 -11   0 4909.65 152.218   2
  -1 -11  -1 7091.86 139.262   1
   1 -11   2 869.312 61.4708   4
   1  11   2 1005.02 74.9492   4
   1  11   3 5541.12 199.359   4
   1 -11   3 5365.93 178.113   4
  -1 -11  -3 4931.98 188.859   5
   1  11   4 115.894 37.9644   4
  -1 -11  -4 76.3124 30.4222   5
   1 -11   4 100.990 29.8344   4
   1 -11   5 375.830 65.7182   4
  -1 -11  -5 311.302 63.3386   5
  -1 -11  -6 125.661 41.0020   5
   1 -11   6 166.150 44.2839   4
   1 -11   7-13.0703 43.8032   3
   1 -11   7 84.2319 40.1226   4
  -1 -11  -7-43.8450 43.3977   5
   1 -11   8 0.86117 50.0770   3
   1 -11   8 123.400 60.1635   4
  -1 -11  -8 93.8491 56.3770   5
   1 -11   9 62.9702 45.7910   4
   1 -12  -9 29.2055 44.3005   5
  -1 -12   9-120.022 86.5053   3
  -1 -12   8-43.2573 62.1102   3
   1 -12  -8 34.1416 38.6147   5
   1 -12  -7-28.9682 44.3015   5
   1 -12  -6 52.3637 34.0158   5
  -1 -12   5 144.349 40.6792   4
   1 -12  -5 120.501 45.6242   5
   1  12  -4 18.5147 14.8813   5
  -1 -12   4 44.3494 23.8929   4
   1 -12  -4 38.9326 30.6548   5
   1 -12  -3 403.634 63.6211   5
  -1 -12   3 358.991 43.5635   4
   1  12  -3 279.582 36.1176   5
   1 -12  -2 1227.35 87.9639   5
   1  12  -2 1192.18 62.5906   5
   1 -12  -1 1189.37 72.5194   5
   1 -12   0 1155.46 61.4146   5
   1 -12   0 1169.55 83.1497   1
  -1 -12   0 1069.45 74.3151   2
   1 -12   0 1189.42 81.7268   2
  -1 -12  -1 6165.26 137.645   1
   1 -12   2 169.646 34.0733   4
  -1 -12  -3 507.509 70.3303   5
   1  12   3 333.344 59.1735   4
  -1 -12  -4 10.3737 22.0999   5
   1 -12   4 12.7226 18.5869   4
  -1 -12  -5 270.703 55.1065   5
   1 -12   5 325.051 58.4545   4
  -1 -12  -6 62.8702 31.9529   5
   1 -12   6 88.8539 36.9016   4
   1 -12   7 19.0184 32.7526   4
   1 -12   7-63.3344 54.6460   3
  -1 -12  -7-14.1365 37.4105   5
   1 -12   8-9.18341 41.1439   4
   1 -12   8-23.8522 55.9383   3
  -1 -12  -8-81.8943 57.8801   5
   1 -12   9 61.0169 54.2499   4
  -1 -13   9-111.337 85.0625   3
   1 -13  -9-11.5394 45.3103   5
  -1 -13   8-34.2077 61.5914   3
   1 -13  -8 45.6961 44.7708   5
   1 -13  -7 46.1937 46.0161   5
   1 -13  -6-9.18508 28.1931   5
   1 -13  -5 1.58060 26.3778   5
  -1 -13   4 329.980 50.8707   4
   1 -13  -4 292.794 58.2917   5
  -1 -13   3 299.925 36.3771   4
   1 -13  -3 243.606 48.6725   5
   1  13  -3 224.325 30.4300   5
   1 -13  -2 65.2151 29.0378   5
   1  13  -2 41.2240 16.7603   5
   1 -13  -1 557.644 55.7697   5
   1 -13   0 4110.24 119.128   5
  -1 -13   0 4226.16 151.795   2
   1 -13   0 4005.68 150.243   2
   1 -13   0 4141.49 156.748   1
  -1 -13  -1 218.958 32.1514   1
   1 -13   2 1758.72 91.2456   4
   1 -13   3 468.920 56.1854   4
  -1 -13  -3 451.649 63.4631   5
   1 -13   4 0.10392 15.4969   4
  -1 -13  -4 14.9942 20.8671   5
  -1 -13  -5 69.5704 35.9701   5
   1 -13   5 70.2805 34.5395   4
   1 -13   6 9.06542 24.8167   4
  -1 -13  -6-0.80204 23.5266   5
   1 -13   7 5.81581 28.3693   4
  -1 -13  -7-76.2165 53.6233   5
   1 -13   8-36.0199 61.9188   3
  -1 -13  -8-31.7675 55.7031   5
   1 -14  -9 35.0836 41.1661   5
  -1 -14   8-92.2568 74.4558   3
   1 -14  -8 28.6551 47.5794   5
   1 -14  -7 33.1771 39.1240   5
   1 -14  -6 9.44020 28.9471   5
   1 -14  -5 18.4950 25.4616   5
  -1 -14   4 863.869 69.4104   4
   1 -14  -4 821.819 89.6783   5
  -1 -14   3 1439.91 66.0071   4
   1 -14  -3 1786.73 122.441   5
   1  14  -3 1682.34 77.1031   5
   1 -14  -2 1624.57 104.980   5
   1  14  -2 1585.78 76.8179   5
   1 -14  -1 6056.43 175.466   5
   1 -14   0 214.655 47.4645   1
  -1 -14   0 198.940 43.0387   2
   1 -14   0 219.360 33.9255   5
   1 -14   0 212.254 47.9119   2
  -1 -14  -1 907.477 57.9341   1
   1 -14   1 831.447 40.3923   5
   1 -14   2 271.875 40.2049   4
  -1 -14  -3 242.326 48.5786   5
   1 -14   3 197.905 40.4591   4
   1 -14   4 21.5085 22.0667   4
  -1 -14  -4 52.6820 31.8572   5
   1 -14   5 34.0013 28.4709   4
  -1 -14  -5 63.6370 35.6171   5
  -1 -14  -6-30.7454 36.4430   5
   1 -14   6-0.81346 22.7412   4
  -1 -14  -7-21.9286 32.4608   5
   1 -14   7 33.8352 29.1616   4
   1 -14   8-33.5494 65.0094   3
  -1 -14  -8-61.6803 50.9971   5
   1 -14   8-42.1896 43.3874   4
   1 -15  -9-66.7359 47.9874   5
   1 -15  -8-9.51786 39.0746   5
   1 -15  -7-39.4010 35.0327   5
   1 -15  -6 35.4843 38.7057   5
   1 -15  -5 43.0587 34.0078   5
   1 -15  -4 39.6899 35.9087   5
   1  15  -3 44.0613 15.1387   5
  -1 -15   3 40.1437 15.1857   4
   1 -15  -3 109.848 41.0185   5
   1 -15  -2 4336.57 176.910   5
   1  15  -2 4120.34 127.155   5
   1 -15  -1 315.787 49.4154   5
  -1 -15   1 297.029 54.4498   2
   1 -15   0 5109.41 185.111   2
   1 -15   0 5367.49 145.367   5
  -1 -15   0 5203.23 185.237   2
   1 -15   0 5250.94 186.034   1
   1 -15   1 1846.38 64.1377   5
  -1 -15  -1 1959.11 88.3994   1
   1 -15   2 62.8755 21.9226   4
   1 -15   3 1229.64 89.2402   4
  -1 -15  -3 1343.09 105.404   5
  -1 -15  -4 192.776 47.9446   5
   1 -15   4 162.562 37.2317   4
  -1 -15  -5 106.746 42.7529   5
   1 -15   5 139.900 44.4708   4
   1 -15   6 34.2517 29.2997   4
  -1 -15  -6 13.3396 27.9260   5
   1 -15   7 72.3434 37.2588   4
  -1 -15  -7-29.8484 37.3764   5
   1 -15   8-126.206 66.7844   3
   1 -16  -9-55.3393 45.7845   5
   1 -16  -8 30.5923 45.5744   5
   1 -16  -7 30.6978 39.0702   5
   1 -16  -6 33.5209 34.0389   5
   1 -16  -5 261.063 60.9777   5
   1 -16  -4 86.9016 44.2575   5
   1  16  -3 458.560 42.8495   5
   1 -16  -3 536.273 73.3215   5
   1 -16  -2 3890.44 169.597   5
   1 -16  -1 57.2022 23.7467   5
  -1 -16   1 23.4317 19.1429   2
  -1 -16   0 9823.52 262.141   2
   1 -16   0 9460.37 258.237   2
   1 -16   0 9771.17 199.644   5
   1 -16   0 9758.88 260.682   1
   1 -16   1 1705.24 64.7468   5
  -1 -16  -1 1773.57 87.8068   1
  -1 -16  -2 704.991 60.3459   1
   1 -16   2 706.112 62.9779   4
   1 -16   3 126.148 40.6105   4
  -1 -16  -3 105.696 43.4919   5
   1 -16   4 363.226 54.3558   4
  -1 -16  -4 386.972 65.5784   5
   1 -16   5 418.841 63.9821   4
  -1 -16  -5 477.662 77.4598   5
   1 -16   6 53.2218 31.0106   4
  -1 -16  -6 29.6270 27.5358   5
   1 -16   7 100.576 41.2332   4
  -1 -16  -7 6.99113 34.8125   5
  -1 -16  -8-166.461 79.4327   5
   1 -16   8-114.896 67.9983   3
  -1 -16  -9-0.12718 54.6281   5
   1 -17  -9-33.5644 45.8724   5
   1 -17  -8 39.7006 47.0296   5
   1 -17  -7-7.70115 34.7945   5
   1 -17  -6 31.0874 39.9478   5
   1 -17  -5 263.115 63.7068   5
   1 -17  -4 1261.80 119.571   5
   1 -17  -3 1270.06 109.239   5
   1 -17  -2 2942.70 151.794   5
   1 -17  -1 260.270 44.9796   1
   1 -17  -1 326.300 44.3138   5
  -1 -17   1 314.073 48.6523   2
  -1 -17   0 1817.46 125.508   2
   1 -17   0 1869.76 93.5283   5
   1 -17   0 1729.71 118.897   1
   1 -17   0 1695.22 122.984   2
   1 -17   1 972.896 50.5006   5
  -1 -17  -1 1025.17 69.7001   1
  -1 -17  -2 6106.46 168.114   1
   1 -17   2 5867.39 174.812   4
   1 -17   3 767.295 72.4402   4
  -1 -17  -3 850.737 90.5644   5
   1 -17   4 795.902 73.6194   4
  -1 -17  -4 853.295 95.8926   5
   1 -17   5 143.298 43.8181   4
  -1 -17  -5 125.287 48.2727   5
  -1 -17  -6 6.19052 30.0173   5
   1 -17   6 33.9055 31.5180   4
   1 -17   7 49.7311 37.0313   4
  -1 -17  -7-41.1221 45.9350   5
   1 -17   8-170.751 77.8240   3
  -1 -17  -8-116.844 70.3062   5
  -1 -17  -9 141.854 79.3049   5
   1 -18  -8 30.6164 41.3106   5
   1 -18  -7 48.1442 39.4320   5
   1 -18  -6 40.9752 38.3968   5
   1 -18  -5 29.3396 32.6028   5
   1 -18  -4 76.4851 44.9807   5
   1 -18  -3 277.406 57.2805   5
   1 -18  -2 4749.19 192.263   5
  -1 -18   1 0.59865 20.0300   2
   1 -18  -1 19.2142 18.4691   1
   1 -18  -1 7.30831 17.0947   5
   1 -18   0 12056.1 233.552   5
   1 -18   0 11813.1 300.849   1
  -1 -18   0 12262.2 312.788   2
   1 -18   0 11894.9 308.552   2
  -1 -18  -1 233.291 36.9410   1
   1 -18   1 221.439 28.1606   5
  -1 -18  -2 2012.02 103.082   1
   1 -18   2 1942.23 107.416   4
  -1 -18  -3 115.228 43.9755   5
   1 -18   3 115.968 38.7815   4
   1 -18   4 226.892 46.7270   4
  -1 -18  -4 211.191 56.5936   5
  -1 -18  -5 121.060 41.9158   5
   1 -18   5 126.496 40.1356   4
   1 -18   6 121.469 42.5126   4
  -1 -18  -6 116.942 44.2684   5
  -1 -18  -7-12.6781 42.7510   5
   1 -19  -8 126.585 62.8946   5
   1 -19  -7 55.3450 43.3469   5
   1 -19  -6 69.0936 45.6123   5
   1 -19  -5 49.4183 36.2786   5
   1 -19  -4 71.0301 36.1590   5
   1 -19  -3 158.997 41.8363   5
   1 -19  -2 191.121 53.1125   5
   1 -19  -1 15.3799 18.8470   1
  -1 -19   1 43.6059 30.4721   2
   1 -19  -1-0.94423 17.6115   5
   1 -19   0 2565.77 112.990   5
   1 -19   0 2454.52 149.369   2
  -1 -19   0 2590.07 153.165   2
   1 -19   0 2490.67 143.787   1
  -1 -19  -1 1034.01 74.4955   1
   1 -19   1 975.006 55.4563   5
  -1 -19  -2 3078.87 130.375   1
   1 -19   2 2927.97 129.632   4
  -1 -19  -3 374.036 65.3621   5
   1 -19   3 343.082 52.1840   4
  -1 -19  -4 745.842 91.8988   5
   1 -19   4 685.544 71.3639   4
  -1 -19  -5 53.8748 33.4499   5
   1 -19   5 37.2211 29.0447   4
   1 -19   6 21.4430 29.2818   4
  -1 -19  -6 62.2966 37.8618   5
  -1 -19  -7-121.695 61.8064   5
   1 -20  -8 151.000 69.3064   5
   1 -20  -7 23.1878 36.8329   5
   1 -20  -6 469.639 89.3906   5
   1 -20  -5 46.3975 35.3475   5
   1 -20  -4 156.930 52.0870   5
   1 -20  -3 53.2047 29.7245   5
   1 -20  -2 1777.26 121.797   5
  -1 -20   1-2.36375 20.0346   2
   1 -20  -1 24.0723 21.2185   5
   1 -20  -1 8.56439 19.9285   1
   1 -20   0 2278.62 146.132   2
   1 -20   0 2532.69 115.089   5
  -1 -20   0 2459.22 150.314   2
   1 -20   0 2282.70 139.635   1
   1 -20   1 30.8986 14.6911   5
  -1 -20  -1 31.8013 21.2049   1
   1 -20   2 134.512 38.2616   4
  -1 -20  -2 125.473 37.8158   1
  -1 -20  -3 66.4910 40.9361   5
   1 -20   3 64.1165 30.6241   4
   1 -20   4 107.241 38.4070   4
  -1 -20  -4 123.718 47.0272   5
  -1 -20  -5 20.4371 28.5864   5
   1 -20   5 37.0189 29.3747   4
  -1 -20  -6 17.4016 29.9146   5
  -1 -20  -7-54.7893 51.8865   5
   1 -21  -8-17.4901 45.3278   5
   1 -21  -7-14.0563 45.3034   5
   1 -21  -6 124.091 60.1100   5
   1 -21  -5 48.2566 34.8434   5
   1 -21  -4 1215.47 124.659   5
   1 -21  -3 21.8286 26.9471   5
   1 -21  -2 1571.20 117.040   5
   1 -21  -1 356.918 59.1328   1
   1 -21  -1 401.545 54.0296   5
  -1 -21   1 364.847 63.6555   2
   1 -21   0 524.833 55.8732   5
   1 -21   0 476.483 73.9577   2
  -1 -21   0 567.578 81.2056   2
   1 -21   0 445.533 67.4794   1
  -1 -21  -1 122.775 30.4856   1
  -1 -21  -2 1610.04 102.853   1
   1 -21   2 1512.25 94.5972   4
  -1 -21  -3 873.598 96.5886   5
   1 -21   3 854.407 76.9031   4
  -1 -21  -4 193.895 50.2783   5
   1 -21   4 201.039 43.3291   4
  -1 -21  -5 99.3832 44.8557   5
   1 -21   5 115.236 36.6081   4
  -1 -21  -6 18.2423 32.4500   5
  -1 -21  -7-126.469 67.2423   5
   1 -22  -8-28.2636 48.7285   5
   1 -22  -7 32.9407 47.3845   5
   1 -22  -6 67.7329 48.2960   5
   1 -22  -5 56.8664 42.4659   5
   1 -22  -4 49.7106 47.5291   5
   1 -22  -3 14.2252 28.5046   5
   1 -22  -2 1730.28 124.315   5
   1 -22  -1 899.569 82.4719   5
   1 -22  -1 754.666 87.2835   2
   1 -22  -1 926.482 95.3568   1
  -1 -22   1 894.405 97.6079   2
   1 -22   0 3574.09 141.532   5
   1 -22   0 3165.64 173.231   1
  -1 -22   0 3525.74 190.030   2
   1 -22   0 3335.11 185.485   2
  -1 -22  -1 1350.80 94.1180   1
   1 -22   2 338.591 48.9228   4
  -1 -22  -2 371.171 53.5605   1
  -1 -22  -3 47.3043 27.1279   1
  -1 -22  -3 31.9937 31.7596   5
   1 -22   3-31.0374 74.9119   4
  -1 -22  -4 197.331 53.0672   5
   1 -22   4 173.833 42.4898   4
  -1 -22  -5 66.1816 42.9161   5
  -1 -22  -6 91.7831 43.9496   5
  -1 -22  -7-73.6513 52.7187   5
   1 -23  -8 9.57347 47.2312   5
   1 -23  -7 41.8265 51.0140   5
   1 -23  -6 122.096 58.8194   5
   1 -23  -5 403.912 79.6363   5
   1 -23  -4 519.648 88.6699   5
   1 -23  -3 428.185 70.0062   5
   1 -23  -2 508.251 71.7246   5
   1 -23  -2 521.213 76.9957   1
   1 -23  -1-5.56692 28.3659   2
  -1 -23   1 38.3074 35.5064   2
   1 -23  -1 43.7099 33.2611   1
   1 -23  -1 13.8208 21.5171   5
   1 -23   0 285.768 57.1037   1
   1 -23   0 305.620 65.9823   2
  -1 -23   0 294.201 66.3030   2
   1 -23   0 319.646 47.7974   5
  -1 -23  -1 540.877 62.7740   1
  -1 -23  -2 995.792 99.0094   5
   1 -23   2 791.740 68.3857   4
  -1 -23  -2 869.436 80.4430   1
  -1 -23  -3 185.856 48.5016   5
  -1 -23  -3 224.822 45.3382   1
   1 -23   3 221.287 43.9248   4
  -1 -23  -4 155.499 53.1090   5
   1 -23   4 157.990 41.2520   4
  -1 -23  -5-32.8945 30.2741   5
  -1 -23  -6 28.2788 31.4277   5
  -1 -23  -7-123.639 62.8504   5
  -1 -23  -8-123.575 68.1513   5
   1 -24  -8 98.3269 81.1426   5
   1 -24  -7 33.4455 57.9906   5
   1 -24  -6 8.85109 43.0308   5
   1 -24  -5 88.7458 51.6822   5
   1 -24  -4 33.7750 39.1719   5
   1 -24  -3 39.6878 32.4161   5
   1 -24  -2 276.319 58.4549   1
   1 -24  -2 230.300 50.8022   5
   1 -24  -1 353.728 56.1296   5
   1 -24  -1 325.642 58.8349   1
   1 -24  -1 257.524 55.9491   2
  -1 -24   1 346.507 65.8420   2
   1 -24   0 472.124 56.1805   5
   1 -24   0 410.846 64.9282   1
   1 -24   0 440.967 73.2651   2
  -1 -24   0 417.123 70.2424   2
  -1 -24  -1 513.331 62.5898   1
   1 -24   2 61.4806 26.2474   4
  -1 -24  -2 65.3008 34.4480   5
  -1 -24  -2 30.3242 27.1777   1
  -1 -24  -3 37.3022 38.8380   5
   1 -24   3 90.1884 36.3763   4
  -1 -24  -4 162.588 51.1931   5
  -1 -24  -5 13.5131 36.5800   5
  -1 -24  -6 30.6894 30.7303   5
  -1 -24  -7-106.347 62.6069   5
   1 -25  -8-1.75296 46.9793   5
   1 -25  -7 24.7881 48.1908   5
   1 -25  -6 22.3355 35.8925   5
   1 -25  -5 45.7301 40.8735   5
   1 -25  -4 62.6598 40.1154   5
   1 -25  -3 55.3425 37.9014   5
   1 -25  -2 384.439 63.0526   5
   1 -25  -2 428.279 71.8544   1
   1 -25  -1 257.530 62.3646   2
   1 -25  -1 330.668 68.6050   1
   1 -25  -1 321.861 59.4472   5
  -1 -25   1 278.116 69.2024   2
   1 -25   0 7.57270 17.9952   1
  -1 -25   0 33.1302 32.6960   2
   1 -25   0 45.3794 23.9093   5
   1 -25   0 15.5156 26.3559   2
  -1 -25  -1 769.110 94.9277   2
  -1 -25  -2 608.128 68.6714   1
   1 -25   2 587.078 60.5779   4
  -1 -25  -2 691.517 83.1003   5
  -1 -25  -3 1978.75 151.800   5
   1 -25   3 1891.93 113.881   4
  -1 -25  -4 337.765 71.8016   5
  -1 -25  -5 358.221 78.6218   5
  -1 -25  -6 5.31459 30.3953   5
  -1 -25  -7-153.356 79.9288   5
   1 -26  -7-9.44616 41.1905   5
   1 -26  -6 21.4141 46.3011   5
   1 -26  -5 33.3847 38.1458   5
   1 -26  -4 66.4560 47.0484   5
   1 -26  -3 363.376 71.5454   5
   1 -26  -2 50.1074 33.1895   1
   1 -26  -2 38.1055 29.7575   5
   1 -26  -1 3440.84 172.873   5
   1 -26  -1 3115.45 189.066   2
   1 -26  -1 3465.82 197.122   1
  -1 -26   1 3362.83 208.738   2
   1 -26   0 336.069 60.1432   1
  -1 -26   0 364.060 66.6387   2
   1 -26   0 304.039 63.0859   2
   1 -26   0 383.284 53.6346   5
  -1 -26  -1 3120.46 193.267   2
   1 -26   2 58.7932 25.1551   4
  -1 -26  -2 127.869 48.1308   5
  -1 -26  -2 81.4253 34.2396   1
  -1 -26  -3 168.813 51.6847   5
  -1 -26  -4 253.970 65.4258   5
  -1 -26  -5 134.911 55.6609   5
  -1 -26  -6 31.0529 29.8808   5
  -1 -26  -7-164.283 78.8576   5
   1 -27  -7 31.2929 56.5675   5
   1 -27  -6 11.7776 40.6148   5
   1 -27  -5 97.3472 54.3985   5
   1 -27  -4 51.9811 44.7285   5
   1 -27  -3 1277.02 128.660   5
   1 -27  -2 64.3804 34.6470   1
   1 -27  -2 70.8945 36.9588   5
   1 -27  -1 695.267 99.9218   2
   1 -27  -1 831.607 92.0100   5
   1 -27  -1 884.967 106.994   1
  -1 -27   1 895.262 115.348   2
  -1 -27   0 7.49429 26.1845   2
   1 -27   0 11.6068 29.8675   2
   1 -27   0 2.67795 31.1934   1
  -1 -27  -1 144.205 46.0452   2
  -1 -27  -2 612.588 71.6327   1
   1 -27   2 475.163 56.1316   4
  -1 -27  -2 697.663 91.1708   5
  -1 -27  -3 39.8628 35.7114   5
  -1 -27  -4 265.947 70.9602   5
  -1 -27  -5 106.406 49.2914   5
  -1 -27  -6-56.0488 43.8929   5
  -1 -27  -7-46.1681 56.4791   5
   1 -28  -7 21.8085 53.2128   5
   1 -28  -6-23.3108 39.5641   5
   1 -28  -5 257.494 71.5393   5
   1 -28  -4 26.2104 40.3921   5
   1 -28  -3 101.595 53.1768   1
   1 -28  -3 127.680 54.3776   5
   1 -28  -2-7.54888 28.8260   5
   1 -28  -2 37.9234 38.2845   1
   1 -28  -1 2117.45 172.292   2
   1 -28  -1 2324.83 169.791   1
  -1 -28   1 2288.70 180.824   2
   1 -28  -1 2307.83 150.378   5
   1 -28   0-19.0699 32.0668   1
   1 -28   0 21.4222 29.7058   2
  -1 -28   0 13.4605 27.8879   2
  -1 -28  -1 1422.89 118.521   5
  -1 -28  -1 1123.59 122.027   2
  -1 -28  -2 278.173 62.3792   5
  -1 -28  -2 203.948 47.7876   1
  -1 -28  -3 80.1322 41.3825   5
  -1 -28  -4 123.553 53.8541   5
  -1 -28  -5 187.016 59.1075   5
  -1 -28  -6-6.21542 40.1295   5
  -1 -28  -7-112.365 76.6760   5
   1 -29  -7-21.3323 50.7347   5
   1 -29  -6 45.1231 55.6972   5
   1 -29  -5 60.7163 45.2535   5
   1 -29  -4 57.7133 37.2824   5
   1 -29  -3 860.196 109.176   5
   1 -29  -3 766.496 103.183   1
   1 -29  -2 131.903 49.7267   1
   1 -29  -2 136.625 47.3213   5
   1 -29  -1 430.597 85.5918   2
   1 -29  -1 548.992 78.3762   5
   1 -29  -1 508.099 82.5132   1
  -1 -29   1 495.122 88.1785   2
  -1 -29   0 75.3598 42.1563   2
   1 -29   0 62.3938 34.3748   1
   1 -29   0 32.0788 37.6036   2
  -1 -29  -1 139.201 44.1223   2
  -1 -29  -1 339.323 64.5301   5
  -1 -29  -2 583.136 76.3739   1
  -1 -29  -2 693.541 92.7616   5
  -1 -29  -3 90.1620 43.4445   5
  -1 -29  -4 145.246 55.3432   5
  -1 -29  -5 3.91977 36.5164   5
  -1 -29  -6-48.0881 46.5632   5
  -1 -29  -7-180.167 90.3898   5
   1 -30  -7 19.8227 57.5147   5
   1 -30  -6 25.4662 49.7114   5
   1 -30  -5 48.7660 39.4621   5
   1 -30  -4 138.758 59.4105   5
   1 -30  -3 81.4722 47.4945   1
   1 -30  -3 62.7330 46.0256   5
   1 -30  -2 74.4961 43.7811   1
   1 -30  -2 37.7582 30.7850   5
   1 -30  -1 202.647 62.7145   2
   1 -30  -1 248.035 56.4074   5
   1 -30  -1 231.332 60.5355   1
  -1 -30   1 282.239 75.1117   2
   1 -30   0 588.405 86.1179   1
   1 -30   0 666.132 105.222   2
  -1 -30   0 723.885 105.809   2
  -1 -30  -1-22.4167 41.6588   2
  -1 -30  -1 93.3391 42.3760   5
  -1 -30  -2 218.239 60.4367   5
  -1 -30  -3 118.255 48.8995   5
  -1 -30  -4-4.50902 34.5707   5
  -1 -30  -5-8.05698 36.6922   5
  -1 -30  -6-28.2605 43.2648   5
  -1 -30  -7-57.3912 69.1116   5
   1 -31  -7-68.6977 62.0111   5
   1 -31  -6 41.2851 50.8769   5
   1 -31  -5 32.6954 43.2816   5
   1 -31  -4 17.1627 33.3522   5
   1 -31  -3 72.5029 43.0726   1
   1 -31  -3 36.3361 31.7752   5
   1 -31  -2 253.765 64.7480   1
   1 -31  -2 249.347 59.6518   5
   1 -31  -1 211.704 64.4958   2
  -1 -31   1 176.540 61.3479   2
   1 -31  -1 182.244 56.5334   1
  -1 -31   0 71.5001 41.3708   2
   1 -31   0 69.5537 48.3778   2
   1 -31   0 33.7218 31.8209   1
  -1 -31  -1 1059.75 127.687   2
  -1 -31  -1 1345.20 123.874   5
  -1 -31  -2 297.498 64.5213   5
  -1 -31  -3 380.406 75.3681   5
  -1 -31  -4 50.2263 40.5611   5
  -1 -31  -5 34.4678 44.7233   5
  -1 -31  -6 8.33249 41.8929   5
   1 -32  -6 59.8837 49.4243   5
   1 -32  -5 86.0559 54.7831   5
   1 -32  -4 40.0264 42.3084   1
   1 -32  -4 37.6913 45.7173   5
   1 -32  -3 61.4103 51.2155   1
   1 -32  -3 73.7527 50.2215   5
   1 -32  -2-36.7757 50.1359   2
   1 -32  -2-13.5120 44.5586   5
   1 -32  -2 21.4656 37.0255   1
   1 -32  -1 983.580 129.520   2
   1 -32  -1 847.892 108.726   1
  -1 -32   1 883.699 122.023   2
  -1 -32   0 299.441 76.2715   2
   1 -32   0 288.428 67.8290   1
   1 -32   0 305.601 72.8241   2
  -1 -32  -1 1047.46 113.238   5
  -1 -32  -1 826.704 116.921   2
  -1 -32  -2 218.301 58.4553   5
  -1 -32  -3 61.4080 36.5330   5
  -1 -32  -4-10.1033 34.6355   5
  -1 -32  -5-20.6429 38.3233   5
  -1 -32  -6-71.4334 65.0291   5
   1 -33  -6 4.29949 49.4871   5
   1 -33  -5 27.2504 52.7729   5
   1 -33  -4 26.9877 41.0383   1
   1 -33  -4-18.5693 40.8612   5
   1 -33  -3 68.2475 43.1659   1
   1 -33  -3 77.1767 46.5155   5
   1 -33  -2 92.0958 45.3083   1
   1 -33  -2 53.3886 38.4874   2
   1 -33  -2 54.8530 46.9610   5
   1 -33  -1 40.9402 44.3407   2
   1 -33  -1 37.8755 33.2212   1
  -1 -33   0 40.0834 42.1979   2
   1 -33   0 71.4541 48.7515   2
  -1 -33  -1 546.939 83.9581   5
  -1 -33  -1 478.298 94.6928   2
  -1 -33  -2 368.059 80.6039   2
  -1 -33  -2 535.370 85.1880   5
  -1 -33  -3 416.213 81.8889   5
  -1 -33  -4 79.8856 46.8152   5
  -1 -33  -5 6.98409 38.6667   5
  -1 -33  -6-42.1470 62.5982   5
   1 -34  -6 76.1265 57.2181   5
   1 -34  -5 71.4546 66.3788   5
   1 -34  -4 19.0314 39.3009   1
   1 -34  -4 37.3911 46.2679   5
   1 -34  -3 98.9563 51.7359   1
   1 -34  -3 96.3165 51.0121   5
   1 -34  -2 279.884 69.7827   1
   1 -34  -2 229.204 63.3883   5
   1 -34  -2 121.508 47.6452   2
   1 -34  -1 121.633 48.9924   1
   1 -34  -1 147.500 63.9673   2
   1 -34   0 410.357 89.7319   2
  -1 -34   0 465.579 98.2931   2
  -1 -34  -1 37.6731 37.6650   2
  -1 -34  -1 38.4000 38.2301   5
  -1 -34  -2 67.2398 46.1755   5
  -1 -34  -2-20.6804 38.7628   2
  -1 -34  -3 121.888 57.4535   5
  -1 -34  -4 82.0946 50.4560   5
  -1 -34  -5 44.0531 44.7828   5
  -1 -34  -6 22.6425 56.4035   5
   1 -35  -6 147.782 76.4703   5
   1 -35  -5 62.6226 59.8370   5
   1 -35  -5 74.1177 62.6693   1
   1 -35  -4 137.972 58.4287   1
   1 -35  -4 154.612 70.8050   5
   1 -35  -3 144.397 57.5322   1
   1 -35  -3 176.769 68.7669   5
   1 -35  -2 151.986 51.9879   2
   1 -35  -2 190.499 67.2784   1
   1 -35  -2 286.732 71.5956   5
   1 -35  -1 27.6295 49.0221   2
   1 -35  -1 51.6146 34.2414   1
   1 -35   0 59.4531 52.0947   2
  -1 -35   0 60.1413 56.7680   2
  -1 -35  -1 49.6395 37.1033   5
  -1 -35  -1-3.86921 47.0619   2
  -1 -35  -2 121.006 49.7949   5
  -1 -35  -2 1.58575 49.1136   2
  -1 -35  -3 50.4419 36.7600   5
  -1 -35  -4 29.1644 41.0207   5
  -1 -35  -5 7.13276 39.3131   5
  -1 -35  -6 15.7239 55.0013   5
   1 -36  -6 136.084 81.4453   5
   1 -36  -5 49.3950 46.6458   1
   1 -36  -5 32.6525 54.5265   5
   1 -36  -4 68.9207 55.3822   1
   1 -36  -4 152.462 60.6101   5
   1 -36  -3 30.1444 38.4929   1
   1 -36  -3 24.4003 45.2838   5
   1 -36  -2 59.5928 50.6137   2
   1 -36  -2 155.015 58.6635   1
   1 -36  -1-0.96121 47.2417   2
   1 -36  -1 14.3140 34.4080   1
  -1 -36   0 1033.30 146.517   2
   1 -36   0 1045.07 145.613   2
  -1 -36  -1 39.8482 40.1157   2
  -1 -36  -2 485.983 88.4285   5
  -1 -36  -2 314.167 78.2344   2
  -1 -36  -3 5.45042 35.0809   5
  -1 -36  -4-5.40925 44.8814   5
  -1 -36  -5 69.6242 44.8504   5
   1 -37  -6-18.2659 59.0892   5
   1 -37  -5 49.1722 66.2669   5
   1 -37  -4 47.0378 45.8317   1
   1 -37  -4 107.093 51.0068   5
   1 -37  -3 106.474 56.0334   5
   1 -37  -3 58.7734 54.8740   1
   1 -37  -2 32.7552 49.5236   2
   1 -37  -2 66.0664 48.3686   1
   1 -37  -1 50.1434 46.2057   2
   1 -37  -1 14.6960 33.1350   1
  -1 -37   0 228.198 80.4653   2
   1 -37   0 165.313 69.9683   2
  -1 -37  -1-2.54491 43.4946   2
  -1 -37  -2 407.159 88.1171   2
  -1 -37  -2 530.395 93.2521   5
  -1 -37  -3-3.60290 39.1598   5
  -1 -37  -4 58.7980 50.7145   5
  -1 -37  -5-6.41677 50.8286   5
   1 -38  -5 74.2889 71.6405   5
   1 -38  -4 32.8153 48.9131   1
   1 -38  -4 113.138 67.3719   5
   1 -38  -3 25.1952 39.5697   1
   1 -38  -3-53.6754 63.3161   2
   1 -38  -3 112.793 52.8021   5
   1 -38  -2 496.034 112.158   2
   1 -38  -2 525.815 98.8414   1
   1 -38  -1 13.7923 40.7441   1
   1 -38  -1 134.110 75.7309   2
  -1 -38   0 834.745 135.030   2
   1 -38   0 726.968 130.127   2
  -1 -38  -1-30.2437 51.1669   2
  -1 -38  -2 20.5008 54.7641   2
  -1 -38  -2 58.4259 43.4486   5
  -1 -38  -3-28.5164 40.7930   5
  -1 -38  -4-52.4760 47.7739   5
  -1 -38  -5-62.1850 49.1864   5
   1 -39  -5 50.8938 62.5512   5
   1 -39  -4 171.576 72.8634   1
   1 -39  -4 183.402 75.3112   5
   1 -39  -3 73.7787 48.2436   1
   1 -39  -3-96.1127 75.0343   2
   1 -39  -2 219.473 81.2076   2
   1 -39  -2 221.096 70.4525   1
   1 -39  -1 25.1795 54.9603   2
   1 -39  -1 40.4055 36.0344   1
  -1 -39   0 23.1871 48.7794   2
   1 -39   0 34.6137 47.0951   2
  -1 -39  -1-1.73800 43.7716   2
  -1 -39  -2 487.540 86.8212   5
  -1 -39  -2 350.772 82.4806   2
  -1 -39  -3-127.472 83.1913   2
  -1 -39  -3-4.18657 42.3073   5
  -1 -39  -4 76.5588 57.1499   5
  -1 -39  -5-108.801 69.2781   5
   1 -40  -5 61.7019 64.7744   5
   1 -40  -4 14.1840 47.8723   1
   1 -40  -4-12.3949 48.5670   5
   1 -40  -3-23.6688 51.8975   1
   1 -40  -3-87.1098 68.7577   2
   1 -40  -2 141.234 61.0633   1
   1 -40  -2 255.815 89.3613   2
   1 -40  -1 60.0199 58.5096   2
   1 -40  -1 46.8564 36.4922   1
   1 -40   0 316.208 96.4445   2
  -1 -40   0 345.644 90.2979   2
  -1 -40  -1 24.7198 48.5358   2
  -1 -40  -2-18.1484 55.8647   2
  -1 -40  -3-180.733 89.2691   2
  -1 -40  -3 10.2141 46.7692   5
  -1 -40  -4 5.00229 56.5945   5
  -1 -40  -5-53.7960 69.3037   5
   1 -41  -5 59.9657 60.6058   5
   1 -41  -4 198.481 82.8407   5
   1 -41  -4 84.7253 70.9138   1
   1 -41  -3-149.414 93.5117   2
   1 -41  -3 17.3317 44.4911   1
   1 -41  -2 77.5286 64.4404   2
   1 -41  -2 105.259 48.8757   1
   1 -41  -1-28.0864 47.5016   1
   1 -41  -1 25.0987 49.7078   2
  -1 -41   0 82.0797 56.0891   2
   1 -41   0 33.7495 48.7909   2
  -1 -41  -1 83.7168 69.7346   2
  -1 -41  -2 128.758 63.4921   2
  -1 -41  -3-21.6231 69.8300   2
  -1 -41  -3 48.7667 39.0379   5
  -1 -41  -4 9.75778 48.3121   5
   1 -42  -5 130.372 83.2921   5
   1 -42  -4 41.0173 62.6956   5
   1 -42  -3-52.5663 70.5861   2
   1 -42  -3-21.5688 43.5296   1
   1 -42  -2 70.0098 38.2162   1
   1 -42  -2 68.2600 73.4536   2
   1 -42  -1 45.1424 63.9474   2
  -1 -42   0 143.184 74.5635   2
   1 -42   0 74.7383 66.3335   2
  -1 -42  -1 166.537 81.5373   2
  -1 -42  -2 85.1325 65.9980   2
  -1 -42  -3-101.238 58.4800   5
  -1 -42  -3-156.332 95.4721   2
  -1 -42  -4-97.0638 70.9410   5
   1 -43  -4-167.068 100.229   2
   1 -43  -3 56.9290 49.9567   1
   1 -43  -3-60.5939 78.3585   2
   1 -43  -2-0.83117 66.0810   2
   1 -43  -2-11.0359 45.2466   1
   1 -43  -1 28.1333 70.9966   2
  -1 -43   0 44.2399 67.2003   2
   1 -43   0 13.7215 59.2961   2
  -1 -43  -1 141.184 72.3869   2
  -1 -43  -2 145.568 72.2151   2
  -1 -43  -3-50.9179 86.9343   2
  -1 -43  -3-62.3844 60.9528   5
  -1 -43  -4-84.1839 52.4739   5
   1 -44  -3-92.1678 86.5286   2
   1 -44  -3-32.2642 54.1167   1
   1 -44  -2 56.7451 67.5230   2
   1 -44  -2-38.6882 55.4959   1
   1 -44  -1 275.324 98.4865   2
   1 -44   0 100.620 61.9393   2
  -1 -44   0 60.9576 67.5866   2
  -1 -44  -1 175.164 82.1854   2
  -1 -44  -2 76.5079 69.6029   2
  -1 -44  -3-64.1671 81.5086   2
  -1 -44  -4-39.4828 59.9771   5
   1 -45  -3 28.3492 59.9424   2
   1 -45  -3 59.2159 53.5840   1
   1 -45  -2-15.9966 53.0550   1
   1 -45  -2 105.373 81.3082   2
   1 -45  -1 67.0901 67.1920   2
  -1 -45   0-38.1848 55.9129   2
  -1 -45  -1 158.107 77.0562   2
  -1 -45  -2 58.2218 76.7054   2
   1 -46  -3-18.7950 64.4000   1
   1 -46  -2-63.4026 61.3387   1
   1 -46  -2 76.9315 82.4073   2
   1 -46  -1 72.6061 74.2310   2
  -1 -46   0 19.6831 57.0868   2
  -1 -46  -1 102.280 74.4526   2
   1 -47  -1 85.0614 89.0780   2
  -2   0   9 189.400 98.5786   3
  -2   0   8 92.4841 65.4125   3
  -2   0   7 37.3566 44.3606   3
   2   0  -7-13.8733 35.1797   5
  -2   0   6 117.908 53.6857   3
   2   0  -6 125.243 47.1273   5
  -2   0   5-71.0492 44.7305   3
   2   0  -5 10.5194 25.3451   5
  -2   0   4-30.6727 32.5596   3
   2   0  -4 212.283 49.1658   5
   2   0  -3 445.390 68.4423   5
  -2   0   3 162.661 37.7502   3
  -2   0   2 1318.53 71.8510   3
   2   0  -2 1926.45 104.707   5
   2   0  -1 138.121 34.1964   5
   2   0   0 2373.33 97.1932   5
   2   0   1 1100.97 74.2404   4
   2   0   1 1187.76 84.6496   5
   2   0   2 1799.20 113.233   4
   2   0   2 615.425 68.1828   3
   2   0   3 1220.08 96.7298   4
   2   0   3 695.417 82.6777   3
   2   0   4 4449.39 203.749   4
   2   0   4 4988.69 221.875   3
  -2   0  -5 107.511 36.2624   5
   2   0   5 125.019 49.3108   3
   2   0   5 122.626 45.3929   4
   2   0   6 1328.23 117.875   4
   2   0   6 1824.57 174.904   3
   2   0   7 8.48073 33.8767   4
   2   0   7 188.109 67.9347   3
   2   0   8 152.568 64.3256   4
   2   0   8 264.165 105.393   3
  -2  -1   9 157.061 91.0302   3
  -2   1   8 99.6777 74.3294   3
  -2  -1   8 36.6908 57.4171   3
  -2  -1   7 45.7110 55.7764   3
   2   1  -7 49.3488 38.5971   5
   2  -1  -7 2.84729 31.8482   5
  -2   1   7 102.686 61.1159   3
  -2  -1   6-0.66505 32.5753   3
   2   1  -6 71.7104 36.3655   5
   2  -1  -6 56.2927 33.9495   5
  -2   1   6 47.9019 46.9448   3
  -2  -1   5-50.5354 40.8063   3
   2   1  -5 26.8602 27.7351   5
  -2   1   5-19.0336 41.4752   3
   2  -1  -5 37.1962 29.3156   5
   2  -1  -4 643.757 74.2470   5
  -2  -1   4 405.076 61.9805   3
  -2   1   4 366.590 57.7713   3
   2   1  -4 586.385 68.2045   5
   2  -1  -3 2507.60 128.675   5
   2   1  -3 2497.83 126.718   5
  -2  -1   3 2139.35 121.309   3
  -2   1   3 2090.07 123.626   3
   2  -1  -2 2198.80 115.528   5
   2   1  -2 2065.44 107.543   5
   2  -1  -1 1339.39 80.8885   5
   2   1  -1 1293.35 77.7536   5
   2   1   0 816.592 67.2864   5
   2  -1   0 1002.20 72.1291   5
   2  -1   1 5074.71 114.984   3
   2   1   1 4650.96 134.512   4
   2   1   1 4748.63 145.965   5
   2  -1   1 4735.33 142.274   4
   2  -1   1 4850.97 103.995   1
   2  -1   1 4578.59 136.334   5
   2  -1   2 5737.94 169.383   3
   2   1   2 5666.71 175.926   4
   2   1   2 5983.37 166.317   3
   2  -1   2 5726.65 180.345   4
   2   1   3 3490.09 147.397   4
   2  -1   3 3321.37 153.281   4
   2   1   3 3351.06 157.629   3
   2  -1   3 3324.95 154.839   3
   2   1   4 2616.20 149.861   4
   2  -1   4 3124.27 166.284   4
   2  -1   4 2843.98 169.051   3
   2   1   4 3182.35 181.304   3
  -2   1  -5 143.927 42.4824   5
   2   1   5 233.789 57.4851   4
   2  -1   5 221.860 55.9662   4
   2  -1   5 284.251 72.5034   3
   2   1   5 367.217 82.0572   3
  -2  -1  -5 220.688 49.9400   5
   2   1   6 331.096 66.0348   4
   2  -1   6 695.602 90.8616   4
   2   1   6 513.450 109.424   3
   2   1   7 54.2127 38.0168   4
   2  -1   7 12.4601 30.8450   4
   2  -1   7 108.138 63.7464   3
   2   1   7 179.557 71.3874   3
   2   1   8 83.0066 53.0848   4
   2  -1   8 72.7583 62.7612   4
  -2  -2   9 177.739 93.0666   3
  -2   2   8 131.309 80.9837   3
  -2  -2   8 31.6329 47.4894   3
  -2   2   7 102.122 63.5427   3
   2  -2  -7 25.1461 30.0175   5
   2   2  -7 66.2750 39.7313   5
  -2  -2   7 69.9388 55.8904   3
   2   2  -6 42.6934 34.6822   5
  -2  -2   6 7.55477 36.0159   3
  -2   2   6 24.5162 53.0557   3
   2  -2  -6 91.3252 44.3663   5
   2   2  -5 63.0016 29.2117   5
  -2  -2   5 29.6569 37.6624   3
  -2   2   5-17.6442 29.6679   3
   2  -2  -5 92.3359 39.9239   5
   2  -2  -4 279.029 57.5065   5
   2   2  -4 342.290 58.9338   5
  -2  -2   4 168.413 49.5120   3
   2  -2  -3 343.938 63.6084   5
   2   2  -3 318.916 55.2161   5
  -2   2   2 4510.48 142.120   3
   2  -2  -2 4666.40 162.645   5
   2   2  -2 4652.58 156.442   5
   2   2  -1 382.680 46.0566   5
   2  -2  -1 464.173 49.1038   5
   2   2   0 6562.65 166.374   5
   2   2   0 7028.92 151.345   4
   2  -2   0 6543.77 163.525   5
   2   2   1 1322.97 85.3197   5
   2  -2   1 1584.39 79.3705   5
   2   2   1 1340.68 80.8419   4
   2  -2   1 1680.49 87.1246   4
   2  -2   1 1123.24 57.1635   1
   2   2   2 703.332 70.5846   4
   2  -2   2 109.348 21.1820   3
   2  -2   3 4137.81 178.773   3
   2   2   3 3933.11 162.740   4
   2  -2   3 4005.32 166.449   4
   2   2   3 4224.27 169.624   3
   2   2   4 637.361 83.5696   4
   2  -2   4 1218.21 108.962   4
   2   2   4 1048.62 106.177   3
   2  -2   4 650.375 89.4854   3
   2  -2   5 839.932 103.618   3
   2   2   5 731.319 82.8145   4
   2  -2   5 794.621 93.7613   4
  -2  -2  -5 752.521 83.4482   5
   2   2   5 983.849 110.784   3
   2  -2   6 369.823 66.2211   4
   2  -2   6 252.766 76.4767   3
   2   2   6 76.1656 35.6016   4
   2   2   6 239.388 79.7414   3
   2  -2   7 121.749 65.1118   3
   2   2   7 50.5208 42.1329   4
   2  -2   7 48.1828 36.5357   4
   2   2   8 70.6107 59.5455   4
   2  -2   8 83.0501 60.2598   4
   2  -2   8 227.777 87.6792   3
   2  -2   9 55.6126 59.3600   4
  -2  -3   9 149.278 97.3219   3
  -2  -3   8 108.135 76.4658   3
   2  -3  -8 74.1628 44.8831   5
  -2   3   7 135.506 64.9767   3
   2  -3  -7 13.9987 37.5059   5
  -2  -3   7 53.9469 50.4899   3
  -2  -3   6 240.854 67.5324   3
  -2   3   6 174.050 60.4070   3
   2  -3  -6 228.888 57.1245   5
   2   3  -6 259.099 57.4353   5
  -2   3   5 143.462 56.8893   3
   2   3  -5 260.324 57.7364   5
   2  -3  -5 299.098 62.3885   5
  -2  -3   5 247.448 67.0464   3
   2   3  -4 1370.82 101.625   5
   2  -3  -4 1328.75 107.057   5
  -2   3   4 1080.27 104.438   3
   2   3  -3 777.530 76.3613   5
   2  -3  -3 937.559 86.5170   5
   2  -3  -2 929.993 83.6407   5
   2   3  -2 818.567 73.7169   5
   2   3  -1 596.057 55.1731   5
   2  -3  -1 721.495 60.3757   5
   2   3   0 1096.43 76.2262   5
   2   3   0 1077.50 61.1776   4
   2  -3   1 1128.03 79.4070   4
   2  -3   1 1491.60 72.3184   1
   2  -3   1 1496.70 82.9145   5
   2   3   1 1287.85 84.0048   4
   2  -3   2 297.071 31.3422   3
   2   3   2 520.504 54.7929   4
   2  -3   3 658.543 73.5059   3
   2   3   3 956.343 90.3678   4
   2  -3   4 339.010 59.7437   4
   2   3   4 371.387 72.3638   3
   2   3   4 135.586 43.3561   4
   2  -3   4 32.2893 27.7405   3
  -2  -3  -5 208.276 51.1227   5
   2  -3   5 320.481 64.3269   4
   2  -3   5 281.455 74.7648   3
   2   3   5 181.742 47.1677   4
   2   3   5 373.493 84.7403   3
  -2  -3  -6 46.1638 32.3305   5
   2   3   6-20.9180 26.6494   4
   2  -3   6 29.1982 44.5982   3
   2   3   7 63.3714 45.7456   4
   2  -3   7-16.4797 29.5547   4
   2  -3   7 59.1551 56.5875   3
   2  -3   8 38.2584 41.3015   4
   2   3   8 21.1093 48.4059   4
   2  -3   8 110.455 74.2275   3
   2  -3   9 2.28763 62.0029   4
   2  -3   9 146.192 91.6025   3
  -2  -4   9 159.322 86.0458   3
  -2  -4   8 119.297 67.2335   3
   2  -4  -8 71.9396 44.5834   5
  -2  -4   7 21.9158 45.3414   3
   2  -4  -7 22.1406 30.2627   5
  -2   4   7 84.5824 66.3960   3
  -2  -4   6 44.5870 42.7343   3
   2  -4  -6 85.5430 42.8943   5
  -2   4   6 148.947 63.9568   3
   2   4  -6 101.588 39.7862   5
  -2  -4   5 556.087 87.1022   3
  -2   4   5 588.269 88.1306   3
   2   4  -5 710.153 80.4046   5
   2  -4  -5 735.986 87.3572   5
  -2   4   4 372.265 70.3617   3
   2   4  -4 567.005 70.3986   5
   2  -4  -4 585.265 76.1199   5
   2   4  -3 2469.04 123.758   5
   2  -4  -3 2680.72 140.083   5
  -2   4   3 2224.16 128.982   3
   2  -4  -2 2960.30 133.215   5
   2   4  -2 2960.26 124.603   5
   2   4  -1 1180.49 75.7973   5
   2  -4  -1 1202.99 79.5044   5
   2   4   0 1753.95 90.5493   5
   2   4   0 1716.40 70.8397   4
   2  -4   0 1891.54 89.0240   5
   2  -4   1 8351.96 173.521   5
   2  -4   1 8224.11 198.224   4
   2  -4   1 8627.26 171.118   1
   2   4   1 8664.01 187.878   4
   2   4   2 418.632 53.9901   4
   2  -4   2 559.151 63.5183   4
   2   4   3 1004.88 100.171   4
   2  -4   3 1228.76 95.0793   4
   2  -4   4 139.325 36.7152   4
   2   4   4 48.0364 27.0464   4
  -2  -4  -5 108.245 39.7847   5
   2  -4   5 135.450 44.7585   4
   2   4   5 70.9602 34.5382   4
  -2  -4  -6 82.9555 42.8323   5
   2   4   6 12.2301 26.0184   4
   2  -4   6 8.81482 31.6991   3
   2  -4   6 105.815 40.7857   4
   2  -4   7-40.6269 31.7132   4
   2   4   7 15.7241 40.7816   4
   2  -4   8 176.675 81.4427   3
   2   4   8 43.4461 49.3442   4
   2  -4   8 53.3814 42.1903   4
   2  -4   9 104.024 69.4184   4
   2  -4   9 110.564 77.6864   3
  -2  -5   9 76.3602 73.7530   3
   2  -5  -8 22.5873 45.1972   5
  -2  -5   8-11.2959 42.3387   3
  -2  -5   7 3.79395 35.6147   3
   2  -5  -7 9.65623 32.0660   5
   2   5  -6 62.8414 38.5377   5
   2  -5  -6 40.4438 35.8395   5
  -2  -5   6-12.1841 39.2562   3
   2  -5  -5 170.432 53.0520   5
   2   5  -5 96.3813 39.4032   5
  -2   5   5 121.395 63.3146   3
   2  -5  -4 817.067 86.7912   5
   2   5  -4 906.888 84.0124   5
   2  -5  -3 1135.88 96.2692   5
   2   5  -3 955.395 80.4819   5
   2  -5  -2 787.981 75.1806   5
   2   5  -2 776.244 65.8407   5
   2   5  -1 18.4745 19.9448   5
   2  -5  -1 91.3336 34.6410   5
  -2  -5   0 3669.50 92.0958   2
   2  -5   0 3314.61 117.500   5
   2   5   0 2942.93 121.196   5
   2   5   0 2939.01 91.4787   4
   2   5   1 7038.62 171.221   4
   2  -5   1 7296.06 158.452   5
   2  -5   1 7703.23 191.152   4
   2  -5   1 6971.42 161.489   1
   2   5   2 1912.45 96.5239   4
   2  -5   2 2037.12 110.912   4
   2   5   3 3637.08 163.126   4
   2  -5   3 3588.24 161.420   4
   2   5   4 53.6522 28.1176   4
   2  -5   4 71.0571 27.7146   4
   2  -5   5 89.8806 36.7920   4
   2  -5   5 16.9866 29.2362   3
   2   5   5 70.8455 31.1750   4
  -2  -5  -6 114.676 43.7394   5
   2  -5   6 52.2592 38.0448   3
   2  -5   6 100.033 40.0842   4
   2   5   6 62.5448 35.8750   4
   2   5   7 26.0061 39.1774   4
   2  -5   7 27.2824 42.7410   3
   2  -5   7 27.4217 31.0296   4
   2   5   8 65.0233 48.9095   4
   2  -5   8 26.1095 35.1385   4
   2  -5   8 104.096 67.7972   3
   2  -5   9 49.2922 60.6729   4
   2  -5   9 99.1888 72.8096   3
  -2  -6   9 70.6628 80.1692   3
  -2  -6   8-32.7559 50.2034   3
   2  -6  -8-19.5790 43.8048   5
  -2  -6   7 61.9467 43.0217   3
   2  -6  -7 43.3331 36.6311   5
   2  -6  -6 173.866 54.6073   5
  -2  -6   6 77.6543 42.0207   3
   2   6  -6 200.374 51.6290   5
   2  -6  -5 141.074 44.2288   5
   2   6  -5 173.747 41.7724   5
   2   6  -4 526.074 65.5647   5
   2  -6  -4 536.475 74.1049   5
   2   6  -3 2047.89 111.642   5
   2  -6  -3 2115.96 125.579   5
   2   6  -2 967.342 70.4464   5
   2  -6  -2 1005.95 82.0544   5
   2  -6  -1 1591.19 90.8923   5
   2   6  -1 1491.46 82.1732   5
   2  -6   0 5648.22 151.771   5
   2   6   0 4962.43 109.097   4
   2   6   0 5419.65 163.356   5
  -2  -6   0 5540.58 119.614   2
   2  -6   1 1596.12 94.1812   4
   2  -6   1 1093.41 67.3823   5
   2  -6   1 598.268 54.5474   1
   2   6   2 286.370 49.8229   4
   2  -6   2 735.986 68.2842   4
   2   6   3 879.797 83.2327   4
   2  -6   3 1789.63 118.134   4
   2   6   4 207.055 47.1271   4
   2  -6   4 272.049 52.4837   4
   2  -6   5 10.9287 32.8974   3
   2  -6   5 70.3148 35.4143   4
   2   6   5 71.1257 28.3834   4
  -2  -6  -5 144.414 43.6250   5
   2  -6   6 99.0797 40.4778   4
   2  -6   6-0.54122 31.1877   3
   2   6   6 54.3572 42.8957   4
  -2  -6  -6 69.5450 41.7862   5
   2   6   7 61.7521 46.1083   4
   2  -6   7 12.1151 37.5836   3
   2  -6   7 30.6652 37.6085   4
   2   6   8-16.5216 38.1905   4
   2  -6   8 34.8072 60.1380   3
   2  -6   8-27.2649 47.7105   4
   2  -6   9 54.8608 56.3338   4
  -2  -7   9 104.561 77.4328   3
   2  -7  -8-12.5289 42.7317   5
  -2  -7   8-20.9176 51.3292   3
  -2  -7   7-38.1420 45.1304   3
   2  -7  -7 47.1212 39.9259   5
  -2  -7   6 106.647 51.7538   3
   2  -7  -6 250.876 64.5377   5
   2  -7  -5 52.7351 33.6046   5
   2   7  -5 68.8587 33.6535   5
   2   7  -4 477.857 61.7932   5
   2  -7  -4 533.646 73.6201   5
   2   7  -3 469.449 55.5697   5
   2  -7  -3 530.945 68.6874   5
   2  -7  -2 119.433 38.5595   5
   2   7  -2 61.6924 23.7623   5
   2  -7  -1 1121.25 80.6739   5
   2   7  -1 994.141 68.9876   5
   2   7   0 172.641 38.6782   5
   2   7   0 150.959 23.3306   4
  -2  -7   0 203.610 29.7085   2
   2   7   1 734.244 54.1879   4
   2  -7   1 704.040 51.0122   5
   2  -7   1 783.969 61.4269   1
   2  -7   1 821.636 70.5540   4
   2   7   2 3108.24 137.024   4
   2  -7   2 2462.12 121.782   4
   2  -7   3 538.627 67.6457   4
   2   7   3 152.358 36.5607   4
   2   7   4 1102.03 93.2970   4
   2  -7   4 1283.01 104.138   4
  -2  -7  -5 69.1229 35.8582   5
   2  -7   5-10.4020 34.8197   3
   2   7   5 29.6815 33.3935   4
   2  -7   5 77.9293 34.9632   4
  -2  -7  -6 130.728 45.6564   5
   2   7   6 166.142 56.5137   4
   2  -7   6 65.8641 41.4352   3
   2  -7   6 176.105 49.7595   4
   2   7   7 79.1488 62.1011   4
   2  -7   7-7.21916 36.4576   3
   2  -7   7 89.2602 47.5297   4
   2   7   8 23.9933 47.0782   4
   2  -7   8-78.2536 48.5855   4
   2  -7   8 24.1947 58.2163   3
   2  -7   9 36.2961 52.2672   4
   2  -8  -9 7.41914 43.4364   5
  -2  -8   9-7.59665 57.5519   3
  -2  -8   8-9.56225 48.5658   3
   2  -8  -8-39.9507 38.1962   5
   2  -8  -7 19.5919 31.1906   5
  -2  -8   7-38.8545 51.9253   3
   2  -8  -6 59.3826 38.8735   5
   2  -8  -5 144.322 44.6076   5
   2   8  -5 125.739 35.1210   5
   2   8  -4 361.340 53.3827   5
   2  -8  -4 418.881 67.0494   5
   2  -8  -3 100.698 39.2842   5
   2   8  -3 28.6974 21.0248   5
   2  -8  -2 1947.50 113.111   5
   2   8  -2 1937.92 101.607   5
   2   8  -1 3177.60 123.946   5
   2  -8  -1 3309.12 133.011   5
   2   8   0 485.756 51.9255   5
   2  -8   0 447.024 43.5396   5
   2   8   0 464.983 34.7686   4
  -2  -8   0 484.899 40.9737   2
   2   8   1 2172.66 89.7270   4
   2  -8   1 1936.91 79.5735   5
   2  -8   1 2204.36 108.532   4
   2  -8   1 2105.13 100.663   1
   2   8   2 278.524 44.3125   4
   2  -8   2 751.496 71.4353   4
   2   8   3 29.0567 17.6131   4
   2  -8   3 80.8465 30.2995   4
   2   8   4 274.696 51.0442   4
   2  -8   4 618.442 77.2587   4
  -2  -8  -5 243.008 55.9037   5
   2  -8   5 178.755 49.1918   3
   2  -8   5 275.796 57.1160   4
   2   8   5 191.063 50.2011   4
  -2  -8  -6 76.6600 41.3585   5
   2  -8   6 32.3056 38.3398   3
   2   8   6 58.7749 47.4830   4
   2  -8   6 76.1801 40.4046   4
   2  -8   7 18.7519 44.0602   3
   2   8   7 160.141 64.5272   4
   2  -8   7 96.9549 45.4734   4
  -2  -8  -7-15.3878 29.1555   5
   2   8   8 50.9899 48.4992   4
   2  -8   8-17.9217 35.6241   4
   2  -8   8-41.3006 54.4771   3
   2  -8   9-26.0310 52.0349   4
  -2  -9   9 2.81161 51.6880   3
   2  -9  -9 20.9633 40.9253   5
   2  -9  -8-4.91954 40.8114   5
  -2  -9   8-31.5779 61.8514   3
  -2  -9   7-55.3055 58.8539   3
   2  -9  -7 20.6690 32.7293   5
   2  -9  -6-1.24108 30.7686   5
   2   9  -5 48.4950 28.4788   5
   2  -9  -5 86.8631 41.1913   5
   2  -9  -4 382.875 63.5759   5
   2   9  -4 345.264 52.4305   5
   2   9  -3 962.999 75.4874   5
   2  -9  -3 1039.15 93.2367   5
   2  -9  -2 748.904 74.4736   5
   2   9  -2 806.026 64.6825   5
   2   9  -1 303.571 40.4901   5
   2  -9  -1 340.647 54.7442   5
   2   9   0 188.884 20.7041   4
   2   9   0 212.050 35.0117   5
  -2  -9   0 225.645 30.7830   2
   2  -9   0 263.322 34.0376   2
   2  -9   0 247.465 34.3577   5
   2   9   1 262.323 35.7060   4
   2  -9   1 391.439 44.2123   5
   2  -9   1 334.072 49.5718   1
   2  -9   2 263.952 46.1688   4
   2   9   2 132.871 28.6795   4
   2   9   3 30.8280 23.3049   4
   2  -9   3 56.1502 29.5309   4
   2   9   4 169.528 41.1754   4
   2  -9   4 238.195 51.8224   4
   2  -9   5 127.875 42.6613   4
  -2  -9  -5 103.327 45.4073   5
   2   9   5 41.1708 29.9917   4
  -2  -9  -6 98.8288 41.4178   5
   2   9   6 58.2382 42.0414   4
   2  -9   6 56.8946 36.4809   4
   2  -9   6 39.8580 38.5540   3
   2  -9   7 12.4176 40.9736   3
   2  -9   7 41.9204 35.6138   4
  -2  -9  -7-6.65218 31.6012   5
   2   9   8 83.5907 63.7961   4
   2  -9   8-32.6076 42.0924   4
   2  -9   8-74.7532 62.5159   3
   2  -9   9 43.0114 64.9153   4
  -2 -10   9 22.8028 52.6807   3
   2 -10  -9-47.2546 56.2819   5
  -2 -10   8-33.5036 51.9666   3
   2 -10  -8 19.8404 36.5954   5
  -2 -10   7-89.1420 58.6024   3
   2 -10  -7-85.5782 66.1179   5
   2 -10  -6 29.8586 31.2231   5
   2  10  -5 33.9120 28.2173   5
   2 -10  -5 121.600 46.9106   5
   2  10  -4 286.340 46.8565   5
   2 -10  -4 354.582 63.0635   5
   2  10  -3 1070.05 79.3298   5
   2 -10  -3 1240.32 103.817   5
   2  10  -2 757.709 61.1172   5
   2 -10  -2 766.961 74.0771   5
   2  10  -1 4661.42 155.674   5
   2 -10  -1 4529.35 162.911   5
   2  10   0 700.854 38.6363   4
  -2 -10   0 836.401 62.6458   2
   2 -10   0 765.683 67.8400   1
   2 -10   0 778.731 61.2574   5
   2 -10   0 878.838 61.7759   2
   2  10   0 745.159 63.5770   5
   2 -10   1 4131.76 151.518   1
   2  10   1 4671.83 136.164   4
   2 -10   1 4153.60 117.558   5
   2 -10   2 177.093 45.3629   4
   2  10   2 48.0318 21.9232   4
   2  10   3 745.985 71.6927   4
   2 -10   3 844.743 81.5434   4
   2 -10   4 70.9862 29.8297   4
   2  10   4 43.2872 29.5186   4
   2  10   5 35.4834 38.4335   4
  -2 -10  -5 54.7078 35.2599   5
   2 -10   5 99.7752 39.2980   4
   2 -10   6-12.0457 42.8397   3
  -2 -10  -6 57.8970 34.3769   5
   2  10   6 77.5267 56.3148   4
   2 -10   6 12.8252 26.0813   4
   2 -10   7 47.4121 37.2068   4
   2  10   7 22.8728 47.9287   4
   2 -10   7-9.82990 45.5086   3
  -2 -10  -7-53.2669 42.5234   5
   2 -10   8-44.1781 46.7605   4
   2 -10   8-61.8029 68.7967   3
   2 -10   9 17.7434 45.3586   4
  -2 -11   9-40.1161 64.4087   3
   2 -11  -9 19.4777 46.2032   5
  -2 -11   8-11.4442 45.8920   3
   2 -11  -8 42.0468 36.6665   5
   2 -11  -7 10.5106 33.6118   5
   2 -11  -6-6.25369 27.2258   5
   2 -11  -5 271.264 66.9749   5
   2  11  -5 189.956 49.8081   5
   2 -11  -4 636.853 79.5968   5
   2  11  -4 605.775 65.1773   5
   2  11  -3 2611.94 123.274   5
   2 -11  -3 2585.15 146.577   5
   2  11  -2 434.378 47.6417   5
   2 -11  -2 431.434 59.6360   5
   2  11  -1 2760.23 121.479   5
   2 -11  -1 2831.11 132.100   5
   2  11   0 2550.06 79.2075   4
   2 -11   0 2345.26 104.525   5
  -2 -11   0 2500.36 112.747   2
   2 -11   0 2353.69 118.550   1
   2 -11   0 2485.28 106.855   2
   2 -11   1 132.970 37.8163   1
   2 -11   1 180.225 33.6597   5
   2  11   1 90.9430 22.5693   4
   2  11   2 2056.40 102.240   4
   2 -11   2 1932.60 109.355   4
   2 -11   2 1854.11 72.0621   5
   2  11   3 1309.61 97.2606   4
   2 -11   3 1519.45 111.046   4
   2  11   4 72.4787 40.4009   4
   2 -11   4 78.3168 34.0806   4
  -2 -11  -5 182.791 52.5273   5
   2 -11   5 190.023 48.3702   4
   2  11   5 185.419 61.7273   4
  -2 -11  -6 53.3575 38.0860   5
   2 -11   6-31.6917 43.3862   3
   2  11   6 75.1033 45.2497   4
   2 -11   6-16.7937 34.7763   4
   2  11   7 39.2043 44.2410   4
   2 -11   7-48.2976 56.3208   3
   2 -11   7 30.1968 36.3955   4
  -2 -11  -7-7.10363 41.5709   5
   2 -11   8-76.6972 62.4576   3
   2 -11   8-48.4518 45.6835   4
   2 -11   9-81.9839 65.4402   4
   2 -12  -9-79.1307 47.9647   5
  -2 -12   9-65.3266 77.5677   3
  -2 -12   8-63.6468 66.6068   3
   2 -12  -8-23.3940 43.8432   5
   2 -12  -7 105.412 46.0719   5
   2 -12  -6-6.82789 32.3020   5
   2 -12  -5 938.071 105.059   5
   2  12  -4 46.6713 22.6924   5
   2 -12  -4 51.5046 34.5313   5
   2  12  -3 480.667 55.3789   5
   2 -12  -3 554.633 73.9469   5
   2  12  -2 1840.74 99.0442   5
   2 -12  -2 1774.74 113.486   5
   2  12  -1 246.212 40.2735   5
   2 -12  -1 207.986 40.7509   5
   2  12   0 1576.34 54.7814   4
   2 -12   0 1874.82 95.5932   5
   2 -12   0 1876.11 109.326   1
  -2 -12   0 1910.81 101.286   2
   2 -12   0 1949.03 98.7731   2
   2 -12   1 130.566 32.3874   1
   2 -12   1 123.530 21.7919   5
   2  12   1 121.587 22.8873   4
   2 -12   2 116.052 24.4295   5
   2  12   2 69.2176 21.7616   4
   2 -12   3 1792.91 120.367   4
   2  12   3 1483.17 106.152   4
   2  12   4 642.384 89.9887   4
   2 -12   4 437.573 63.4040   4
   2  12   5 594.968 94.0848   4
   2 -12   5 426.965 66.3951   4
  -2 -12  -5 510.547 79.5953   5
  -2 -12  -6 28.9410 31.4882   5
   2 -12   6-2.56454 27.8797   4
   2  12   7 59.4796 47.4061   4
   2 -12   7 22.6478 34.1144   4
  -2 -12  -7-17.4957 40.5985   5
   2 -12   8-37.6615 59.8127   3
   2 -12   8-85.5002 44.3002   4
  -2 -13   9-98.2102 90.8541   3
   2 -13  -9-22.5115 43.4908   5
  -2 -13   8-105.568 77.9137   3
   2 -13  -8 30.4898 43.8459   5
   2 -13  -7 93.2800 49.3584   5
   2 -13  -6 17.7059 34.1895   5
   2 -13  -5 394.329 75.2551   5
   2 -13  -4 15.0902 21.2294   5
   2  13  -4 21.6596 18.4083   5
   2  13  -3 783.339 66.9190   5
   2 -13  -3 781.355 83.1856   5
   2  13  -2 222.283 36.3678   5
   2 -13  -2 239.969 47.0908   5
   2  13  -1 77.9909 25.3184   5
   2 -13  -1 39.4948 26.3839   5
  -2 -13   0 17.5290 27.1379   2
   2 -13   0 56.5038 31.3454   1
   2  13   0-11.1643 12.0665   4
   2 -13   0 77.3658 32.7198   2
   2 -13   0 47.6988 27.9983   5
   2 -13   1 1051.54 85.0287   1
   2  13   1 1124.12 67.5891   4
   2 -13   1 1000.85 57.7462   5
   2  13   2 261.294 41.5834   4
   2 -13   2 188.205 24.2587   5
   2 -13   2 271.426 43.9371   4
   2  13   3 417.151 63.5851   4
   2 -13   3 604.743 78.0394   4
   2  13   4 122.690 46.1216   4
   2 -13   4 150.632 44.2484   4
  -2 -13  -5 134.685 53.0220   5
   2  13   5 91.9131 49.6091   4
   2 -13   5 108.967 42.0347   4
  -2 -13  -6 6.95535 31.2332   5
   2  13   6 45.1993 40.0900   4
   2 -13   6-14.8568 34.6515   4
   2 -13   7 9.56775 31.0313   4
   2 -13   7-65.1202 56.5279   3
  -2 -13  -7 15.5662 34.7024   5
   2 -13   8-1.94181 52.1134   3
   2 -13   8 27.5378 33.7933   4
  -2 -13  -8-119.681 77.8763   5
   2 -14  -9-31.2578 64.3835   5
   2 -14  -8 7.15404 43.2578   5
  -2 -14   8-116.661 75.7814   3
   2 -14  -7 6.31660 41.7141   5
   2 -14  -6 36.3637 37.2432   5
   2 -14  -5 89.2809 44.0776   5
   2  14  -4 26.4820 19.8490   5
   2 -14  -4-5.61713 22.2241   5
   2 -14  -3 565.648 70.9593   5
   2  14  -3 520.646 54.8207   5
   2  14  -2 762.296 65.4256   5
   2 -14  -2 724.061 74.0643   5
   2  14  -1 1628.18 98.1650   5
   2 -14  -1 1535.28 101.381   5
   2  14   0 3147.81 92.2857   4
   2 -14   0 2438.19 111.721   5
   2 -14   0 2557.42 134.446   1
  -2 -14   0 2634.76 128.962   2
   2 -14   0 2534.34 123.817   2
   2 -14   1 1449.77 104.171   1
   2 -14   1 1377.84 69.7658   5
   2  14   2 1030.35 89.6769   4
   2 -14   2 664.360 67.2254   4
   2  14   3 365.526 65.7929   4
   2 -14   3 451.625 68.7248   4
   2  14   4 5.39378 34.3865   4
   2 -14   4 19.7811 28.6885   4
  -2 -14  -5 79.2132 44.6337   5
   2  14   5 61.9181 40.4818   4
   2 -14   5 24.8083 27.2204   4
  -2 -14  -6 8.13796 31.1852   5
   2  14   6 71.3400 49.1182   4
   2 -14   7-48.4774 57.0444   3
   2 -14   7 33.5588 36.4327   4
  -2 -14  -7-0.04664 41.3988   5
   2 -14   8-29.5336 62.8882   3
   2 -14   8 70.8612 42.4987   4
  -2 -14  -8-68.0025 65.2871   5
   2 -15  -9-20.6828 60.1204   5
   2 -15  -8 32.5845 42.9444   5
   2 -15  -7 36.0007 39.7124   5
   2 -15  -6 151.756 49.2607   5
   2 -15  -5 41.5024 41.1035   5
   2  15  -4 28.3345 17.8937   5
   2 -15  -4 5.18739 24.8648   5
   2 -15  -3 188.595 47.1081   5
   2  15  -3 186.905 37.9569   5
   2 -15  -2 227.563 46.8744   5
   2  15  -2 217.492 37.4302   5
   2  15  -1 485.291 54.7248   5
   2 -15  -1 564.185 65.6768   5
  -2 -15   0 19.8739 25.1650   2
   2 -15   0 52.8022 31.4412   2
   2 -15   0 43.4116 29.3814   1
   2 -15   0 55.1462 28.0645   5
   2 -15   1 3350.56 161.440   1
   2 -15   1 3059.16 105.826   5
   2  15   2 1545.97 108.814   4
   2 -15   2 1037.51 85.4489   4
   2  15   3 1861.21 129.184   4
   2 -15   3 1576.65 113.404   4
   2  15   4 230.674 55.8615   4
   2 -15   4 131.308 39.6731   4
  -2 -15  -5 115.421 45.1069   5
   2  15   5 91.4034 49.7258   4
   2 -15   5 58.7556 39.6734   4
  -2 -15  -6 27.6198 32.9672   5
   2 -15   6 6.32807 31.1239   4
   2 -15   7 27.5169 31.9461   4
  -2 -15  -7 33.3616 33.1082   5
   2 -15   8-40.7968 66.0404   3
   2 -15   8 63.5386 42.6316   4
  -2 -15  -8-71.0686 71.0399   5
   2 -16  -8 75.7954 51.1587   5
   2 -16  -7 30.4494 40.5545   5
   2 -16  -6 84.5853 47.5604   5
   2 -16  -5 26.1612 33.9139   5
   2 -16  -4 335.154 64.4408   5
   2  16  -3 879.503 73.6173   5
   2 -16  -3 837.846 89.9227   5
   2 -16  -2 139.442 36.0127   5
   2  16  -2 125.492 30.6321   5
   2 -16  -1 3150.24 146.193   5
   2 -16   0 994.428 74.3221   5
   2 -16   0 1031.76 92.3869   1
  -2 -16   0 1030.03 88.2636   2
   2 -16   0 968.093 84.8843   2
   2 -16   1 185.415 45.6630   1
   2 -16   1 124.703 26.5840   5
   2  16   2 589.501 67.0723   4
   2 -16   2 552.382 67.7206   4
   2  16   3 1190.56 103.075   4
   2 -16   3 1125.94 97.9338   4
   2  16   4 244.789 56.6840   4
   2 -16   4 222.254 53.6585   4
   2  16   5 575.541 91.8783   4
   2 -16   5 425.233 69.6655   4
  -2 -16  -5 509.410 84.8153   5
  -2 -16  -6 91.0392 41.8586   5
   2 -16   6 51.2865 34.5446   4
   2 -16   7 23.7852 33.0702   4
  -2 -16  -7 0.48969 41.1319   5
   2 -16   8-39.4168 72.3892   3
   2 -16   8 37.5030 47.7003   4
  -2 -16  -8-107.625 70.7216   5
   2 -17  -8-32.9327 51.9829   5
   2 -17  -7-2.05475 35.9682   5
   2 -17  -6 139.718 56.5612   5
   2 -17  -5-15.1394 32.3303   5
   2 -17  -4 434.218 72.1149   5
   2  17  -3-11.7312 17.5463   5
   2 -17  -3 46.7582 32.8344   5
   2  17  -2 199.126 39.8266   5
   2 -17  -2 173.349 42.9068   5
   2 -17  -1 136.761 38.3848   5
  -2 -17   1 123.522 42.4876   2
   2 -17   0 1193.43 83.4175   5
   2 -17   0 1268.17 108.122   1
  -2 -17   0 1248.14 100.475   2
   2 -17   0 1218.43 99.0741   2
   2 -17   1 75.6431 19.2105   5
   2 -17   1 80.1554 28.7649   1
   2 -17   2 2490.25 134.604   4
   2  17   3 230.571 51.2052   4
   2 -17   3 246.410 50.7970   4
   2  17   4 636.281 88.6407   4
   2 -17   4 407.257 68.6999   4
  -2 -17  -5 109.846 50.3883   5
   2 -17   5 108.938 45.8187   4
  -2 -17  -6 9.38314 30.9491   5
   2 -17   6 21.8671 39.9398   4
   2 -17   7-20.8072 31.6726   4
  -2 -17  -7-6.82260 39.4154   5
   2 -17   8-44.6081 68.9129   3
   2 -17   8-12.1620 37.0476   4
  -2 -17  -8-72.4490 68.8309   5
   2 -18  -8-23.8521 55.0958   5
   2 -18  -7 45.3695 42.1044   5
   2 -18  -6 1.07657 34.8539   5
   2 -18  -5 17.5581 31.1335   5
   2 -18  -4 10.2188 25.0038   5
   2  18  -3 29.9560 20.3698   5
   2 -18  -3 40.8549 28.2368   5
   2  18  -2 1795.34 107.041   5
   2 -18  -2 1579.24 116.551   5
   2 -18  -1 99.9058 31.0673   5
  -2 -18   1 114.575 33.7633   2
   2 -18  -1 45.8099 29.0935   2
  -2 -18   0 3091.52 160.228   2
   2 -18   0 3021.90 130.530   5
   2 -18   0 3101.60 170.145   1
   2 -18   0 2915.29 155.397   2
   2 -18   1 10.7661 15.0201   5
   2 -18   1 3.92929 17.9922   1
   2 -18   2 136.570 46.3934   4
   2 -18   3 82.5843 33.4288   4
   2 -18   4 723.726 85.2254   4
  -2 -18  -5 29.6468 36.7521   5
   2 -18   5 24.5788 33.3555   4
  -2 -18  -6 71.0573 40.2107   5
   2 -18   6 55.9288 37.9564   4
   2 -18   7 14.2484 33.2723   4
  -2 -18  -7 30.9352 43.4405   5
   2 -18   8-156.083 73.3528   3
  -2 -18  -8-27.7063 67.4616   5
   2 -18   8 12.3817 38.0840   4
   2 -19  -8-82.5342 53.0981   5
   2 -19  -7 129.852 56.7431   5
   2 -19  -6-24.7703 39.8524   5
   2 -19  -5 343.599 72.1741   5
   2 -19  -4 141.760 46.3739   5
   2  19  -3 318.839 49.5308   5
   2 -19  -3 271.107 54.3392   5
   2 -19  -2 1095.80 100.062   5
   2 -19  -1-5.80829 31.7598   2
  -2 -19   1 11.5790 20.4704   2
   2 -19  -1 30.2225 28.3041   1
   2 -19  -1 34.0398 22.5344   5
   2 -19   0 138.557 36.1334   5
   2 -19   0 154.786 45.9890   2
   2 -19   0 171.275 51.5809   1
  -2 -19   0 163.235 48.7840   2
   2 -19   1 119.823 36.9640   1
   2 -19   2 1547.52 108.579   4
   2 -19   3 58.6353 29.0507   4
   2 -19   4 260.225 56.2387   4
  -2 -19  -5 36.5562 39.7495   5
   2 -19   5-2.90671 26.0098   4
  -2 -19  -6-12.3850 32.6366   5
   2 -19   6 93.2358 43.3649   4
   2 -19   7 62.4156 42.3592   4
  -2 -19  -7 67.7924 40.1887   5
  -2 -19  -8-75.4808 70.0783   5
   2 -20  -8-3.10080 48.8815   5
   2 -20  -7 114.889 58.6197   5
   2 -20  -6 14.2112 34.4718   5
   2 -20  -5 5.63111 29.6483   5
   2 -20  -4 34.8379 33.1934   5
   2 -20  -3 290.468 59.0453   5
   2 -20  -2 231.686 51.5078   5
   2 -20  -1 143.964 41.5129   1
  -2 -20   1 151.891 41.1069   2
   2 -20  -1 134.378 35.5550   5
   2 -20  -1 61.6734 19.9511   2
  -2 -20   0 669.036 81.0190   2
   2 -20   0 604.791 61.0905   5
   2 -20   0 591.740 83.3801   1
   2 -20   0 627.658 79.8355   2
   2 -20   1 17.7127 20.1152   1
   2 -20   2 53.8012 31.5705   4
   2 -20   3 42.4739 28.8338   4
  -2 -20  -4 151.713 55.6575   5
   2 -20   4 117.083 39.3071   4
  -2 -20  -5 69.9566 46.7240   5
   2 -20   5 75.0944 33.4746   4
  -2 -20  -6-0.72190 33.7460   5
   2 -20   6 80.1655 43.0581   4
   2 -20   7 52.3018 44.7528   4
  -2 -20  -7 12.9376 37.8921   5
   2 -20   8-143.806 92.6672   3
  -2 -20  -8-86.6846 79.1235   5
   2 -21  -8-109.822 55.7964   5
   2 -21  -7-39.1319 48.7220   5
   2 -21  -6 30.2534 35.5748   5
   2 -21  -5-26.7930 37.5347   5
   2 -21  -4 406.763 74.2572   5
   2 -21  -3 345.208 64.3311   5
   2 -21  -2 156.963 42.5593   5
  -2 -21   1 151.393 45.1021   2
   2 -21  -1 169.290 49.4688   1
   2 -21  -1 142.871 39.5825   5
   2 -21  -1 33.2341 21.0428   2
   2 -21   0 639.264 63.9307   5
  -2 -21   0 733.929 89.2762   2
   2 -21   0 683.197 87.6893   1
   2 -21   0 623.899 83.3493   2
   2 -21   1 72.1920 25.4935   1
   2 -21   2 648.945 71.0981   4
   2 -21   3 178.884 43.4880   4
  -2 -21  -4 93.5317 46.2915   5
   2 -21   4 68.5162 33.2434   4
  -2 -21  -5 56.4126 44.6526   5
   2 -21   5 59.7996 30.4326   4
  -2 -21  -6 18.2164 44.3005   5
   2 -21   6 51.7953 40.3368   4
  -2 -21  -7 7.28729 44.0002   5
  -2 -21  -8-114.113 84.5655   5
   2 -22  -8-31.2534 46.2756   5
   2 -22  -7-18.7079 39.4200   5
   2 -22  -6 10.6146 37.2959   5
   2 -22  -5-5.67444 29.6230   5
   2 -22  -4 24.7097 35.9512   5
   2 -22  -3 81.1344 38.0615   5
   2 -22  -2 1428.87 117.384   5
   2 -22  -1 328.347 53.9554   2
   2 -22  -1 445.056 72.5277   1
   2 -22  -1 461.312 62.5603   5
  -2 -22   1 480.196 74.6445   2
   2 -22   0 2078.31 115.844   5
  -2 -22   0 2234.45 151.960   2
   2 -22   0 2288.51 158.030   1
   2 -22   0 1994.18 146.862   2
   2 -22   1-16.2101 24.0455   1
   2 -22   2 78.9742 31.5647   4
   2 -22   3 73.5101 34.8676   4
  -2 -22  -4 208.608 59.5946   5
   2 -22   4 82.8300 35.2496   4
  -2 -22  -5 13.2685 31.9929   5
   2 -22   5 39.6593 28.0595   4
  -2 -22  -6-10.9371 36.7095   5
   2 -22   6 29.0342 36.0098   4
  -2 -22  -7-11.9854 52.1790   5
  -2 -22  -8-168.772 90.5531   5
   2 -23  -8-3.40566 52.0093   5
   2 -23  -7 32.6115 44.3673   5
   2 -23  -6 31.4289 36.5489   5
   2 -23  -5 229.424 66.6323   5
   2 -23  -4 44.6800 39.8094   5
   2 -23  -3 39.8821 33.1668   5
   2 -23  -2 123.766 38.3907   5
   2 -23  -1 50.6592 26.5110   2
   2 -23  -1 90.3522 43.1403   1
  -2 -23   1 90.2832 42.9974   2
   2 -23  -1 78.0331 30.0275   5
  -2 -23   0 186.346 55.5656   2
   2 -23   0 194.457 54.4858   1
   2 -23   0 147.352 50.1073   2
   2 -23   0 212.209 42.7074   5
   2 -23   1 1.62031 25.3462   1
   2 -23   2 474.501 62.5900   4
   2 -23   3 11.6906 21.9098   4
  -2 -23  -4 262.685 65.7637   5
   2 -23   4 100.796 39.7136   4
  -2 -23  -5 3.69238 35.1268   5
   2 -23   5-6.98225 25.3705   4
  -2 -23  -6-44.9454 39.9049   5
   2 -23   6 77.6859 42.3800   4
  -2 -23  -7-20.1653 45.0141   5
   2 -24  -7-26.5957 44.7725   5
   2 -24  -6-36.9172 44.2937   5
   2 -24  -5 49.3113 41.4628   5
   2 -24  -4 0.64521 30.9131   5
   2 -24  -3 296.392 59.1732   5
   2 -24  -2 26.5072 26.4934   5
   2 -24  -1 484.662 63.9443   5
   2 -24  -1 494.513 78.7108   1
   2 -24  -1 411.210 68.9995   2
  -2 -24   1 514.318 80.3972   2
  -2 -24   0 43.5562 34.6262   2
   2 -24   0 35.8582 29.1808   2
   2 -24   0 35.0423 32.9041   1
   2 -24   1 146.260 44.1729   1
  -2 -24  -1 128.768 43.1265   2
   2 -24   2 85.4888 31.9605   4
   2 -24   3 46.5546 29.6211   4
  -2 -24  -4 212.592 64.0154   5
   2 -24   4 71.6700 34.7207   4
  -2 -24  -5 65.3401 39.0571   5
   2 -24   5 12.2748 26.2355   4
  -2 -24  -6 53.7394 39.5468   5
  -2 -24  -7-19.7831 38.6420   5
   2 -25  -7 7.55466 49.8650   5
   2 -25  -6 5.63982 39.5035   5
   2 -25  -5-58.9704 45.6644   5
   2 -25  -4-10.6266 34.9083   5
   2 -25  -3 1.55213 30.3376   5
   2 -25  -2 31.2865 38.8308   1
   2 -25  -2 24.9316 27.9599   5
   2 -25  -1 5.54990 30.1779   2
   2 -25  -1 35.9959 38.0066   1
  -2 -25   1 19.5033 30.3619   2
   2 -25  -1 32.9847 26.6526   5
   2 -25   0 23.3720 33.3067   2
   2 -25   0 10.3169 27.7374   1
  -2 -25   0 69.3375 43.1262   2
  -2 -25  -1 206.710 49.7453   2
   2 -25   1 236.342 58.8760   1
   2 -25   2 3.69834 21.1874   4
   2 -25   3 160.536 43.0395   4
  -2 -25  -4 48.2292 42.2292   5
   2 -25   4 4.11824 27.1606   4
  -2 -25  -5 22.9024 37.5128   5
   2 -25   5-0.29521 26.1294   4
  -2 -25  -6 4.30201 40.8208   5
  -2 -25  -7-19.3693 41.8882   5
   2 -26  -7 21.8145 48.8027   5
   2 -26  -6-17.8383 40.6700   5
   2 -26  -5-50.7804 48.0840   5
   2 -26  -4 20.1025 34.4828   5
   2 -26  -3 12.2026 27.4559   5
   2 -26  -2 420.299 71.2516   5
   2 -26  -2 475.772 84.9249   1
   2 -26  -1 824.291 106.532   1
   2 -26  -1 750.355 83.6171   5
   2 -26  -1 718.880 97.9044   2
  -2 -26   1 754.247 98.0672   2
  -2 -26   0 1474.58 139.158   2
   2 -26   0 1335.51 132.618   2
   2 -26   0 1333.21 132.311   1
  -2 -26  -1 886.372 102.644   2
   2 -26   2 496.943 67.2170   4
   2 -26   3 117.981 41.9650   4
  -2 -26  -4-7.81278 34.3719   5
   2 -26   4-8.79150 27.7422   4
  -2 -26  -5-7.52137 43.7922   5
  -2 -26  -6-27.1374 55.5291   5
  -2 -26  -7-100.244 56.8656   5
   2 -27  -7 6.83066 56.3481   5
   2 -27  -6 19.2991 40.6133   5
   2 -27  -5-25.1639 34.3260   5
   2 -27  -4 258.993 65.4790   5
   2 -27  -3 88.2210 34.2919   5
   2 -27  -2 257.702 70.7342   1
   2 -27  -2 248.147 55.6253   5
   2 -27  -1 51.1551 39.4343   2
  -2 -27   1 3.69255 39.2440   2
   2 -27  -1 33.4066 36.1091   1
   2 -27  -1 10.9989 27.6158   5
   2 -27   0 148.876 58.2744   2
   2 -27   0 178.414 57.3116   1
  -2 -27   0 198.997 61.3146   2
  -2 -27  -1 1007.55 112.426   2
   2 -27   2 64.8123 29.2850   4
   2 -27   3 1107.47 106.175   4
  -2 -27  -4 5.78631 35.1431   5
   2 -27   4-9.82394 31.4043   4
  -2 -27  -5 53.8070 45.7723   5
  -2 -27  -6 20.4013 40.7833   5
  -2 -27  -7-108.324 54.7865   5
   2 -28  -7 34.6935 52.9571   5
   2 -28  -6-43.2333 47.7478   5
   2 -28  -5 98.1438 51.3616   5
   2 -28  -4-0.77153 32.7708   5
   2 -28  -3 28.5131 32.8706   5
   2 -28  -2 0.30463 26.1518   5
   2 -28  -2 68.9084 43.7121   1
   2 -28  -1 678.016 103.589   1
   2 -28  -1 638.273 80.4005   5
   2 -28  -1 620.668 96.6701   2
  -2 -28   1 687.020 97.2703   2
   2 -28   0 344.451 69.6177   1
  -2 -28   0 335.373 71.8126   2
   2 -28   0 336.551 73.0362   2
  -2 -28  -1 235.971 63.8623   2
   2 -28   2 13.4322 24.0723   4
   2 -28   3 395.270 70.4397   4
  -2 -28  -4 9.03767 37.7097   5
  -2 -28  -5 183.714 71.1871   5
  -2 -28  -6 26.8848 39.5852   5
  -2 -28  -7-89.7106 67.6515   5
   2 -29  -7 31.3938 42.8446   5
   2 -29  -6-50.5108 53.1397   5
   2 -29  -5 12.0367 42.6834   5
   2 -29  -4-30.8283 41.6406   5
   2 -29  -3 437.994 81.1195   5
   2 -29  -2 56.5606 42.3111   1
   2 -29  -2 6.03994 40.0860   2
   2 -29  -2 23.3166 29.3262   5
   2 -29  -1 47.8163 47.0644   2
  -2 -29   1 16.5037 30.1418   2
   2 -29  -1 63.3340 47.9434   1
   2 -29   0 2.41078 30.5119   1
  -2 -29   0-9.24947 29.4812   2
   2 -29   0 55.1217 46.0475   2
  -2 -29  -1 1491.07 144.093   2
   2 -29   2-4.53749 21.5835   4
  -2 -29  -3 811.617 116.631   5
   2 -29   3 680.150 83.9955   4
  -2 -29  -4-7.99254 36.5231   5
  -2 -29  -5 25.2346 45.7473   5
  -2 -29  -6 49.7035 50.3340   5
   2 -30  -7-20.0693 50.0107   5
   2 -30  -6-40.4843 57.6994   5
   2 -30  -5 25.0911 41.3617   5
   2 -30  -4 25.1368 35.3253   5
   2 -30  -3 146.497 63.0782   1
   2 -30  -3 127.699 48.2894   5
   2 -30  -2 174.929 63.9036   1
   2 -30  -2 149.798 52.2763   5
   2 -30  -2 73.3214 36.0812   2
   2 -30  -1 880.749 121.539   2
   2 -30  -1 866.505 117.949   1
  -2 -30   1 817.418 111.775   2
   2 -30   0 552.454 89.5119   1
  -2 -30   0 614.236 99.3214   2
   2 -30   0 519.101 94.2976   2
  -2 -30  -1 411.631 76.1040   2
   2 -30   2 349.429 57.9317   4
  -2 -30  -3 110.803 55.6568   5
  -2 -30  -4 97.3508 57.2510   5
  -2 -30  -5 3.87474 44.7350   5
  -2 -30  -6-64.5598 49.2830   5
   2 -31  -6 16.5085 50.5072   5
   2 -31  -5-14.3809 43.8351   5
   2 -31  -4 12.8496 35.2140   5
   2 -31  -3 158.210 59.9500   1
   2 -31  -3 132.925 52.5020   5
   2 -31  -2 570.081 85.8849   5
   2 -31  -2 491.775 88.1663   2
   2 -31  -2 565.193 97.8346   1
   2 -31  -1 69.2216 50.4067   1
   2 -31  -1 80.1599 53.9592   2
   2 -31   0 862.774 115.338   1
  -2 -31   0 991.611 125.820   2
   2 -31   0 924.908 122.862   2
  -2 -31  -1 76.1871 41.1161   2
   2 -31   2-3.99982 32.9881   4
  -2 -31  -3 110.893 50.6242   5
  -2 -31  -4 25.3795 45.4112   5
  -2 -31  -5 47.2995 44.0775   5
  -2 -31  -6-52.4787 49.7571   5
   2 -32  -6 16.5190 45.6788   5
   2 -32  -5 38.6303 50.9898   5
   2 -32  -4 62.9736 39.2268   5
   2 -32  -3 101.461 57.6108   1
   2 -32  -3 37.4816 40.8829   5
   2 -32  -2 57.0032 49.0723   1
   2 -32  -2 22.7907 32.3821   5
   2 -32  -2 21.1091 32.1111   2
   2 -32  -1 395.417 85.5383   2
   2 -32  -1 386.197 84.7003   1
   2 -32   0 10.3804 32.5518   1
  -2 -32   0 43.6155 48.6832   2
   2 -32   0-31.5419 42.9953   2
  -2 -32  -1 23.8106 38.0913   2
  -2 -32  -2-64.7419 52.0825   2
  -2 -32  -3 189.688 67.1388   5
  -2 -32  -4 167.700 64.8566   5
  -2 -32  -5 44.9715 45.1331   5
  -2 -32  -6-71.2176 62.1658   5
   2 -33  -6-55.3075 57.5082   5
   2 -33  -5 62.9334 55.8475   5
   2 -33  -4 33.3750 53.4708   1
   2 -33  -4 23.4758 40.6590   5
   2 -33  -3 271.383 75.2838   1
   2 -33  -3 160.141 56.8454   5
   2 -33  -2-43.6223 53.3375   2
   2 -33  -2 73.4138 45.8679   1
   2 -33  -1 45.9073 42.6585   1
   2 -33  -1 4.19324 41.3718   2
   2 -33   0 129.933 51.1625   1
  -2 -33   0 169.901 67.6163   2
   2 -33   0 132.566 52.9783   2
  -2 -33  -1 158.517 58.4040   2
  -2 -33  -2-41.6778 54.7486   2
  -2 -33  -3 83.2277 57.6539   5
  -2 -33  -4 2.09702 45.9659   5
  -2 -33  -5-7.82446 51.5494   5
  -2 -33  -6 40.2068 47.3009   5
   2 -34  -6 6.59378 46.7316   5
   2 -34  -5-33.7750 47.7637   5
   2 -34  -4 62.9771 53.4493   1
   2 -34  -4-41.8897 48.2154   5
   2 -34  -3 50.5573 43.7021   5
   2 -34  -3 85.0249 57.8146   1
   2 -34  -2-21.9035 38.2923   2
   2 -34  -2 30.3839 40.2606   1
   2 -34  -1 122.879 66.0134   2
   2 -34  -1 86.1826 52.5540   1
  -2 -34   0 84.8604 59.9348   2
   2 -34   0-16.0527 43.3573   1
   2 -34   0-11.9716 34.8148   2
  -2 -34  -1 70.7482 48.0649   2
  -2 -34  -2 98.8491 58.6246   5
  -2 -34  -2-40.2821 58.8020   2
  -2 -34  -3 63.9563 52.0564   5
  -2 -34  -4 1.93298 41.0961   5
  -2 -34  -5 4.21699 50.4189   5
   2 -35  -6 30.3903 57.5506   5
   2 -35  -5-100.626 65.3410   5
   2 -35  -4 56.3195 48.3743   1
   2 -35  -4-3.74805 44.4155   5
   2 -35  -3-1.19211 36.9126   1
   2 -35  -3-16.5302 37.9167   5
   2 -35  -2-18.8447 56.1824   2
   2 -35  -2 19.4740 37.7043   1
   2 -35  -1 94.5406 62.0309   2
   2 -35  -1 9.46955 36.3557   1
   2 -35   0-24.7067 49.6735   2
   2 -35   0 30.7334 31.5377   1
  -2 -35   0 89.3258 53.3144   2
  -2 -35  -1 52.9915 50.1169   2
  -2 -35  -2 243.937 69.7958   5
  -2 -35  -2 63.6600 40.5212   2
  -2 -35  -3 59.6202 50.8831   5
  -2 -35  -4 73.1372 56.5416   5
  -2 -35  -5 1.44228 50.0427   5
   2 -36  -6 72.5723 63.8630   5
   2 -36  -5 1.19151 68.1980   1
   2 -36  -5-32.2369 48.5890   5
   2 -36  -4 75.5620 58.9615   1
   2 -36  -4 25.9939 54.5248   5
   2 -36  -3 3.51970 39.5300   1
   2 -36  -3-14.4474 56.9297   2
   2 -36  -3-22.9454 46.9523   5
   2 -36  -2 61.8612 45.8922   1
   2 -36  -2 12.1762 44.8809   2
   2 -36  -1 185.575 74.4057   2
   2 -36  -1 100.586 51.6231   1
  -2 -36   0 160.534 64.3120   2
   2 -36   0 47.8337 40.9035   2
   2 -36   0 68.5431 40.3745   1
  -2 -36  -1-13.6054 46.5388   2
  -2 -36  -2-117.238 72.3216   2
  -2 -36  -2 50.6876 50.6605   5
  -2 -36  -3-4.44426 51.4936   5
  -2 -36  -4 4.95459 42.7877   5
  -2 -36  -5 21.2109 56.1091   5
   2 -37  -5 84.3501 52.6773   1
   2 -37  -5-38.9308 54.7625   5
   2 -37  -4 86.4612 59.9518   1
   2 -37  -4 29.6671 50.6625   5
   2 -37  -3 18.5874 43.5802   1
   2 -37  -3-27.9658 67.9306   2
   2 -37  -2 95.8513 62.6299   2
   2 -37  -2 64.4908 54.9528   1
   2 -37  -1 43.9421 50.0471   2
   2 -37  -1 9.51812 39.1718   1
   2 -37   0-25.1938 40.1611   1
  -2 -37   0 28.6659 48.8279   2
   2 -37   0 11.2321 48.5819   2
  -2 -37  -1 38.1215 49.8805   2
  -2 -37  -2 80.0546 42.3566   2
  -2 -37  -2 168.655 71.2580   5
  -2 -37  -3-6.92245 39.9304   5
  -2 -37  -4 81.6807 54.1764   5
  -2 -37  -5-13.7455 53.1179   5
   2 -38  -5-12.5055 56.0873   1
   2 -38  -5-14.8412 47.4086   5
   2 -38  -4 2.60387 52.3412   1
   2 -38  -4 44.4326 57.2063   5
   2 -38  -3 0.99062 44.3421   1
   2 -38  -3-133.174 82.9987   2
   2 -38  -2 119.357 61.0353   2
   2 -38  -2 158.670 70.7921   1
   2 -38  -1-5.52828 37.6284   1
   2 -38  -1 15.9207 57.0904   2
  -2 -38   0 382.380 97.8965   2
   2 -38   0 334.474 90.4640   2
  -2 -38  -1 44.9481 47.3432   2
  -2 -38  -2-7.44953 46.6991   2
  -2 -38  -2 132.161 61.9461   5
  -2 -38  -3 65.2387 54.3447   5
  -2 -38  -3-85.6131 68.0714   2
  -2 -38  -4 59.5810 43.8773   5
  -2 -38  -5-54.5701 58.6210   5
   2 -39  -5 73.9939 72.7286   1
   2 -39  -5 1.58012 49.9480   5
   2 -39  -4 142.554 72.4431   1
   2 -39  -4 51.2514 58.1380   5
   2 -39  -3-90.6186 86.0336   2
   2 -39  -3-41.0886 46.8054   1
   2 -39  -2 95.9382 67.2432   2
   2 -39  -2 80.9537 52.0541   1
   2 -39  -1-36.0673 50.8314   2
   2 -39  -1-0.05779 38.6692   1
  -2 -39   0 139.450 71.1817   2
  -2 -39  -1 32.5392 59.9136   2
  -2 -39  -2 413.365 91.6590   5
  -2 -39  -2 218.338 75.5833   2
  -2 -39  -3-1.20147 47.6426   5
  -2 -39  -3-127.824 93.6971   2
  -2 -39  -4-68.4063 56.8870   5
   2 -40  -5-2.19105 47.2105   1
   2 -40  -5-32.0883 65.8330   5
   2 -40  -4 48.8175 61.7360   1
   2 -40  -4-12.0415 55.9308   5
   2 -40  -3 37.7048 52.6844   2
   2 -40  -3 42.5620 47.1842   1
   2 -40  -2 173.156 90.8320   2
   2 -40  -2 119.612 60.7821   1
   2 -40  -1-22.4524 57.7941   2
   2 -40  -1 9.49843 42.4330   1
  -2 -40   0 149.666 69.2863   2
  -2 -40  -1-28.3189 50.2965   2
  -2 -40  -2 20.7924 60.2755   5
  -2 -40  -2 25.5692 50.2738   2
  -2 -40  -3-20.7462 53.0004   5
  -2 -40  -3-153.288 85.8600   2
  -2 -40  -4 9.47793 55.0062   5
   2 -41  -5-40.6110 65.3841   5
   2 -41  -4 238.704 80.5533   1
   2 -41  -4-163.968 95.7910   2
   2 -41  -3-111.061 78.3420   2
   2 -41  -3 29.9000 47.8027   1
   2 -41  -2 5.86246 45.1336   1
   2 -41  -2 100.317 78.8079   2
   2 -41  -1 48.2445 59.6727   2
   2 -41  -1-50.1804 50.2925   1
  -2 -41   0 19.3231 53.7017   2
  -2 -41  -1 82.0683 66.1453   2
  -2 -41  -2 32.2626 42.2215   5
  -2 -41  -2 120.891 66.3168   2
  -2 -41  -3 60.1444 44.3469   5
  -2 -41  -3-129.060 86.2614   2
  -2 -41  -4-23.2921 52.2776   5
   2 -42  -4-41.8393 59.4358   1
   2 -42  -4-224.086 115.128   2
   2 -42  -3-138.118 98.7749   2
   2 -42  -3 46.6404 56.9502   1
   2 -42  -2 97.8829 65.9337   2
   2 -42  -2 48.8422 42.9028   1
   2 -42  -1 42.1517 42.6653   1
   2 -42  -1 0.50485 47.0162   2
  -2 -42   0 112.196 67.2353   2
  -2 -42  -1 55.8740 55.7168   2
  -2 -42  -2 82.1606 71.3965   2
  -2 -42  -3-84.5643 91.8371   2
  -2 -42  -3 86.9772 50.4021   5
  -2 -42  -4-56.2979 71.0905   5
   2 -43  -4-158.053 103.057   2
   2 -43  -3-14.3030 55.8009   2
   2 -43  -3 28.4678 46.3105   1
   2 -43  -2-0.78080 46.0676   1
   2 -43  -2 53.1913 79.5530   2
   2 -43  -1-2.22970 56.3975   2
   2 -43  -1 5.95140 44.3101   1
  -2 -43   0 109.168 69.7475   2
  -2 -43  -1 40.1875 68.2116   2
  -2 -43  -2 176.756 91.7855   2
  -2 -43  -3-77.7866 63.8399   5
  -2 -43  -3-113.835 90.1261   2
   2 -44  -3 182.089 84.6968   2
   2 -44  -3-12.2094 57.8450   1
   2 -44  -2 63.5254 69.1775   2
   2 -44  -2 12.7453 57.8971   1
   2 -44  -1 232.076 96.4635   2
   2 -44  -1 122.908 59.2652   1
  -2 -44   0 3.24831 53.2332   2
  -2 -44  -1 23.3320 69.3069   2
  -2 -44  -2 4.52194 62.8644   2
  -2 -44  -3-24.5246 61.5104   5
   2 -45  -3 85.9108 79.6936   2
   2 -45  -2 33.8677 63.8529   2
   2 -45  -2-29.7286 64.6172   1
   2 -45  -1 139.028 81.8212   2
  -2 -45   0 35.3303 64.7700   2
  -2 -45  -1 207.924 96.3857   2
   2 -46  -2 108.676 80.8369   2
   2 -46  -1 171.613 96.2501   2
  -2 -46   0 16.7608 67.6964   2
   2 -47  -1-12.3929 73.2979   2
  -3   0   8 98.0829 71.3676   3
  -3   0   7 110.605 69.4918   3
   3   0  -7 10.8867 33.4638   5
   3   0  -6 21.7684 28.2807   5
  -3   0   6-3.85209 34.5311   3
  -3   0   5-32.2031 39.9031   3
   3   0  -5 73.5835 43.6961   5
  -3   0   4 58.5385 26.6578   3
   3   0  -4 142.921 44.2968   5
   3   0  -3 12.9113 18.6966   5
  -3   0   3-31.2865 27.3404   3
  -3   0   2 266.631 33.7738   3
   3   0  -2 326.324 52.0639   5
   3   0  -1 182.228 41.5120   5
   3   0   0 2065.19 112.437   5
   3   0   0 2160.18 109.131   4
   3   0   1 12.5789 22.0438   5
   3   0   1 20.7562 14.0654   1
   3   0   1 51.2049 26.5150   4
   3   0   2 266.917 53.4499   4
   3   0   3 185.953 48.3492   3
   3   0   3 269.695 56.1359   4
   3   0   4 275.251 53.1135   4
   3   0   4 393.698 64.5442   3
   3   0   5 747.549 104.093   4
   3   0   5 1008.90 120.900   3
   3   0   6 36.5989 35.6005   4
   3   0   7 174.170 59.8735   4
   3   0   8-86.4492 62.7413   4
  -3  -1   9 215.193 99.6072   3
  -3  -1   8 120.914 76.1589   3
  -3   1   8 164.257 76.6498   3
  -3  -1   7 84.4575 59.4340   3
  -3   1   7 101.888 64.2265   3
   3   1  -7-32.7326 30.8626   5
   3  -1  -7-30.6872 33.4415   5
  -3  -1   6 65.9883 49.3009   3
   3   1  -6 3.89273 30.0984   5
   3  -1  -6-25.9510 30.3411   5
  -3   1   6 62.0354 49.5066   3
  -3  -1   5 60.1053 30.2924   3
   3  -1  -5 162.665 47.3242   5
  -3   1   5 112.301 36.3395   3
   3   1  -5 197.581 50.9619   5
  -3  -1   4-36.5486 34.6157   3
  -3   1   4 5.55373 26.4270   3
   3   1  -4 79.5730 35.1973   5
   3  -1  -4 138.461 41.8165   5
  -3  -1   3-14.0616 27.4922   3
  -3   1   3 10.1205 18.4263   3
   3   1  -3 47.0977 26.5741   5
   3  -1  -3 77.6148 32.9171   5
   3   1  -2 196.384 47.2036   5
   3  -1  -2 197.076 49.6925   5
   3  -1  -1 384.336 53.2231   5
   3   1  -1 352.123 53.0685   5
   3  -1   0 1116.93 84.8459   5
   3   1   0 1029.70 86.2729   5
   3   1   0 957.159 73.7201   4
   3   1   1 145.691 38.0763   5
   3   1   1 132.095 32.8791   4
   3  -1   1 111.666 31.0864   5
   3   1   1 77.7020 16.6326   1
   3  -1   1 130.068 23.4476   1
   3  -1   1 121.087 32.7760   4
   3  -1   2 567.878 70.7524   4
   3   1   2 642.266 72.4308   4
   3  -1   3 482.702 67.3890   4
   3   1   3 569.833 73.1929   4
   3  -1   3 504.119 65.5233   3
   3   1   4 97.3149 36.9518   4
   3  -1   4 89.4874 35.4953   3
   3  -1   4 58.8875 33.2514   4
   3   1   5 1083.74 122.086   4
   3  -1   5 1308.90 132.752   4
   3  -1   5 1455.79 135.599   3
   3   1   6 41.4525 36.3777   4
   3  -1   6 52.8742 38.0430   4
   3  -1   6-82.6984 176.994   3
   3  -1   7 341.734 77.5100   4
   3   1   7 191.561 61.5186   4
   3  -1   8-70.3473 52.2046   4
   3   1   8-53.4985 55.4112   4
  -3  -2   9 202.858 100.008   3
   3  -2  -8 7.69774 36.3554   5
  -3  -2   8 118.776 78.0568   3
  -3  -2   7 50.4646 62.9278   3
   3  -2  -7 58.5790 42.0598   5
   3   2  -7 81.6352 43.4976   5
  -3   2   7 132.215 71.9404   3
  -3  -2   6 39.0581 40.3579   3
  -3   2   6 27.8494 44.3788   3
   3   2  -6-11.1767 31.7854   5
   3  -2  -6 35.5898 33.9698   5
  -3   2   5 85.3809 47.3552   3
   3   2  -5 148.606 53.5666   5
  -3  -2   5 47.6010 42.3046   3
   3  -2  -5 158.274 53.2298   5
  -3  -2   4 4.92700 21.3884   3
  -3   2   4 65.0970 38.0780   3
   3   2  -4 100.131 38.9100   5
   3  -2  -4 101.123 39.9431   5
  -3  -2   3 89.9285 26.6203   3
  -3   2   3 164.096 39.2707   3
   3   2  -3 127.425 37.2016   5
   3  -2  -3 183.020 44.9967   5
   3   2  -2 882.462 83.2990   5
   3  -2  -2 874.708 82.5325   5
   3   2  -1 844.286 83.5230   5
   3  -2  -1 800.809 77.9010   5
   3  -2   0 527.398 59.4695   5
   3   2   0 532.289 53.7235   4
   3   2   0 528.181 62.3408   5
   3   2   1 319.379 51.4526   5
   3   2   1 303.439 44.6709   4
   3  -2   1 239.250 42.0039   4
   3  -2   1 317.379 47.6246   5
   3   2   1 259.357 25.5636   1
   3  -2   1 324.713 36.7527   1
   3   2   2 320.729 60.6891   4
   3  -2   2 330.824 58.7489   4
   3  -2   2 129.258 39.2892   3
   3   2   3 905.240 91.6550   4
   3  -2   3 856.403 89.8712   4
   3  -2   3 863.622 84.6533   3
   3   2   4 83.8058 39.0309   4
   3  -2   4 59.2502 36.6962   4
   3  -2   4 78.4910 38.9007   3
   3   2   5 1343.29 128.400   4
   3  -2   5 1485.40 134.619   4
   3  -2   5 1846.63 153.727   3
   3   2   6 23.8115 31.8701   4
   3  -2   6 9.52696 28.4106   4
   3  -2   6-6.25026 119.388   3
   3  -2   7 202.126 63.1556   4
   3   2   7 72.7300 41.5144   4
   3   2   8 7.81437 41.9298   4
   3  -2   8-59.7789 54.1617   4
  -3  -3   9 155.927 82.3240   3
  -3  -3   8 62.5852 58.7945   3
   3  -3  -8 72.1937 37.9751   5
  -3  -3   7 98.3293 59.0740   3
   3   3  -7 45.3381 41.7144   5
   3  -3  -7 52.4207 46.9595   5
  -3  -3   6 21.3443 33.2211   3
  -3   3   6 63.1239 47.9755   3
   3   3  -6 12.5348 31.4710   5
   3  -3  -6 30.1298 29.3143   5
   3   3  -5 392.796 67.9274   5
   3  -3  -5 380.428 70.2022   5
  -3  -3   5 292.388 68.0586   3
  -3   3   5 320.547 73.2991   3
  -3  -3   4 96.1397 25.4604   3
   3   3  -4 180.927 45.4426   5
  -3   3   4 194.635 52.7656   3
   3  -3  -4 187.859 46.0637   5
   3   3  -3 188.207 46.5966   5
   3  -3  -3 219.526 52.3914   5
   3   3  -2 512.228 65.6194   5
   3  -3  -2 586.802 71.1129   5
   3   3  -1 3405.54 149.160   5
   3  -3  -1 3448.09 152.943   5
   3   3   0 417.104 54.4074   5
   3   3   0 384.169 44.4104   4
   3  -3   0 419.022 53.0342   5
   3   3   1 356.117 56.0025   5
   3   3   1 345.494 47.8283   4
   3  -3   1 359.145 50.7155   4
   3  -3   1 363.253 50.5272   5
   3  -3   1 251.220 26.5451   3
   3  -3   1 348.451 40.5848   1
   3  -3   2 1185.44 80.9506   3
   3   3   2 1328.31 101.379   4
   3  -3   2 1291.26 99.1059   4
   3   3   3 727.005 81.3018   4
   3  -3   3 673.445 71.3119   3
   3  -3   3 885.586 92.6937   4
   3   3   4 269.588 60.9678   4
   3  -3   4 263.707 57.2460   4
   3  -3   4 355.107 64.4939   3
   3   3   5 374.191 75.8257   4
   3  -3   5 583.880 90.7387   4
   3  -3   5 713.761 99.4949   3
   3   3   6 48.5841 35.6263   4
   3  -3   6 3.48308 30.6130   4
   3   3   7 34.3079 34.1976   4
   3  -3   7 164.147 56.7408   4
   3   3   8 20.1382 43.2713   4
   3  -3   8-84.3181 63.6361   4
  -3  -4   9 129.725 83.5392   3
  -3  -4   8 70.0253 63.1092   3
   3  -4  -8-5.07742 44.0320   5
  -3  -4   7 72.3385 57.2915   3
   3   4  -7 56.8400 41.5674   5
   3  -4  -7 36.2572 42.5211   5
  -3  -4   6-7.20462 35.7928   3
   3  -4  -6 14.7150 30.0715   5
   3   4  -6 63.3817 35.0723   5
   3  -4  -5 290.795 65.9751   5
  -3  -4   5 172.959 57.6688   3
   3   4  -5 210.072 56.4790   5
   3   4  -4 38.0176 28.6889   5
   3  -4  -4 45.7093 32.7055   5
   3  -4  -3 573.605 76.8547   5
   3   4  -3 542.842 69.4146   5
   3  -4  -2 217.028 46.0263   5
   3   4  -2 190.766 44.0208   5
   3   4  -1 1054.47 87.9643   5
   3  -4  -1 1526.47 104.763   5
   3  -4   0 156.500 37.5084   5
   3   4   0 125.579 36.9606   5
  -3  -4   0 148.831 20.6639   2
   3   4   0 92.4355 26.1754   4
   3  -4   1 243.288 24.4168   3
   3   4   1 346.210 55.4601   5
   3  -4   1 443.858 55.4476   5
   3  -4   1 403.808 57.4707   4
   3   4   1 433.667 53.8409   4
   3  -4   1 418.970 45.6747   1
   3  -4   2 572.559 54.0404   3
   3   4   2 722.745 74.8379   4
   3  -4   2 899.015 82.8335   4
   3  -4   3 16.0227 19.7133   3
   3   4   3 92.8575 35.3949   4
   3   4   4 694.260 92.0037   4
   3  -4   4 656.495 81.1099   3
   3  -4   4 601.510 78.7463   4
   3   4   5 102.814 43.2498   4
   3  -4   5 190.728 53.9511   3
   3  -4   6 141.183 67.9050   3
   3  -4   6 68.6971 39.1363   4
   3   4   6 130.583 49.1349   4
   3  -4   7 117.896 54.0681   4
   3   4   7-30.0945 40.2272   4
   3   4   8 14.6031 58.1203   4
   3  -4   8-91.6148 57.8549   4
  -3  -5   9 121.046 89.4165   3
  -3  -5   8 99.2336 67.5602   3
   3  -5  -8 13.3212 39.3028   5
  -3  -5   7 46.0660 48.5109   3
   3  -5  -7 70.6356 39.8439   5
  -3  -5   6 39.6499 43.5977   3
   3   5  -6 78.7262 42.2409   5
   3  -5  -6 84.6266 44.3564   5
  -3  -5   5 271.202 60.3803   3
   3   5  -5 346.504 62.8087   5
   3  -5  -5 437.941 74.1588   5
   3   5  -4 92.7106 34.8687   5
   3  -5  -4 99.7896 37.4795   5
   3   5  -3 227.086 49.7500   5
   3  -5  -3 303.056 61.2231   5
   3  -5  -2 204.269 43.7479   5
   3   5  -2 196.245 38.8880   5
   3   5  -1 224.524 46.4909   5
   3  -5  -1 322.060 55.5245   5
   3   5   0 287.623 45.9018   5
   3  -5   0 313.360 45.8401   5
   3   5   0 279.168 36.1646   4
  -3  -5   0 310.905 29.1511   2
   3  -5   1 490.537 58.7622   5
   3  -5   1 430.577 57.9381   4
   3   5   1 413.035 54.3958   4
   3   5   1 387.869 61.0816   5
   3  -5   1 405.102 49.6373   1
   3  -5   2-36.0182 31.0561   3
   3   5   2 41.6499 25.1786   4
   3  -5   3 30.5757 23.4713   3
   3   5   3 141.813 37.8924   4
   3  -5   3 220.931 46.6266   4
   3  -5   4 115.890 41.2381   3
   3   5   4 106.236 46.9329   4
   3  -5   4 172.897 48.6880   4
   3  -5   5 15.3937 28.5355   3
   3   5   5 17.6481 30.7199   4
   3   5   6 64.3476 37.9502   4
   3  -5   6 122.145 59.1121   3
   3  -5   6 32.2190 33.3227   4
   3  -5   7 94.2937 47.6496   4
   3  -5   7 140.174 68.4779   3
   3   5   8-23.5534 51.2836   4
   3  -5   8-80.7785 39.7709   4
  -3  -6   9 259.230 93.9449   3
   3  -6  -9-42.6032 44.7035   5
  -3  -6   8 67.3863 63.5919   3
   3  -6  -8 30.3946 43.3212   5
  -3  -6   7-11.9843 42.7321   3
   3  -6  -7-9.90903 35.5076   5
  -3  -6   6 117.894 54.4742   3
   3   6  -6 152.222 51.1450   5
   3  -6  -6 164.563 58.7602   5
   3  -6  -5 91.9684 47.4871   5
   3   6  -5 44.1415 36.3913   5
   3   6  -4 147.848 43.2572   5
   3  -6  -4 152.966 47.4791   5
   3   6  -3 90.4436 33.1244   5
   3  -6  -3 119.861 41.3401   5
   3  -6  -2 135.176 44.3378   5
   3   6  -2 74.1856 35.3385   5
   3   6  -1 681.726 70.6394   5
   3  -6  -1 762.456 77.9932   5
   3   6   0 77.0328 27.5551   4
   3   6   0 34.8904 28.0823   5
   3  -6   0 135.533 39.9503   5
  -3  -6   0 197.405 28.6991   2
   3  -6   1 1398.02 95.4833   5
   3   6   1 1147.88 86.3293   4
   3  -6   1 1272.23 97.3770   4
   3  -6   1 1211.33 86.9679   1
   3   6   2 36.9442 23.9623   4
   3  -6   2 104.278 33.8990   4
   3  -6   2 43.9089 22.4226   5
   3  -6   3 46.3110 26.2204   3
   3   6   3 114.952 41.5719   4
   3  -6   3 143.224 43.8807   4
   3  -6   4-18.3952 32.0534   3
   3   6   4 29.7390 26.3626   4
   3  -6   5-27.8402 39.5288   3
   3   6   5 26.9383 28.4424   4
   3  -6   5 39.3859 32.8062   4
  -3  -6  -6 54.1567 43.8176   5
   3   6   6 3.04815 26.0342   4
   3  -6   6 26.6842 40.3998   3
   3  -6   6-9.62630 35.4481   4
   3  -6   7 105.047 63.5862   3
   3   6   7-38.8710 48.9917   4
   3  -6   7 49.3948 40.4609   4
   3   6   8 31.4131 47.7543   4
   3  -6   8 39.4761 36.2764   4
   3  -6   8 83.6840 63.3724   3
  -3  -7   9 102.499 90.1297   3
   3  -7  -9 15.0433 47.6313   5
  -3  -7   8 65.6978 59.8034   3
   3  -7  -8-15.8549 43.3288   5
  -3  -7   7-14.7271 49.1021   3
   3  -7  -7 46.5799 45.1203   5
  -3  -7   6 112.360 50.1026   3
   3   7  -6 154.643 46.2879   5
   3  -7  -6 206.728 59.5765   5
   3  -7  -5 114.923 48.6047   5
   3   7  -5 138.851 44.8421   5
   3   7  -4 44.2610 27.6550   5
   3  -7  -4 35.5414 29.8868   5
   3   7  -3 28.3435 24.3184   5
   3  -7  -3 61.2995 33.6409   5
   3   7  -2 818.598 76.4414   5
   3  -7  -2 860.283 84.9823   5
   3  -7  -1 994.778 86.2601   5
   3   7  -1 1058.13 86.8647   5
   3   7   0 955.957 84.9321   5
   3  -7   0 989.799 80.9842   5
   3   7   0 941.114 65.4173   4
  -3  -7   0 1208.62 64.9488   2
   3   7   1 3210.53 135.911   4
   3  -7   1 2958.55 124.825   5
   3  -7   1 3152.79 147.226   4
   3  -7   1 2979.00 132.373   1
   3  -7   2 142.550 39.3058   5
   3   7   2 100.287 32.5912   4
   3  -7   2 162.246 41.6598   4
   3   7   3 620.624 77.4594   4
   3  -7   3 627.424 79.3401   4
   3  -7   4 15.6493 25.5293   3
   3   7   4 81.9743 38.9341   4
   3  -7   4 67.2330 34.6743   4
   3   7   5 37.9440 27.6496   4
   3  -7   5 33.3979 31.1589   4
   3  -7   6 37.3049 41.1809   3
   3   7   6-7.97164 33.1109   4
   3  -7   6-7.04956 36.7990   4
   3   7   7-70.6899 54.3770   4
   3  -7   7-11.1742 30.2803   4
   3   7   8 29.6045 52.0992   4
   3  -7   8 80.3215 49.0054   4
   3  -7   8 66.9203 64.4486   3
  -3  -8   9 109.998 73.1976   3
   3  -8  -9 35.4712 52.2980   5
  -3  -8   8 43.9835 51.3602   3
   3  -8  -8 20.4133 45.7811   5
  -3  -8   7 8.85316 44.1028   3
   3  -8  -7 87.5481 50.2397   5
  -3  -8   6-7.21888 37.7163   3
   3   8  -6 26.3060 30.9699   5
   3  -8  -6 61.2371 41.8601   5
   3   8  -5 165.051 48.4285   5
   3  -8  -5 235.830 60.4070   5
   3   8  -4 17.3885 23.3112   5
   3  -8  -4 26.9439 29.3517   5
   3   8  -3 171.190 49.7900   5
   3  -8  -3 194.511 51.4436   5
   3  -8  -2 137.888 45.8563   5
   3   8  -2 41.3691 25.7445   5
   3   8  -1 408.485 57.3035   5
   3  -8  -1 470.516 64.6404   5
   3   8  -1 388.328 38.4068   4
   3   8   0 1093.56 91.3418   5
   3  -8   0 1094.93 84.9355   5
   3   8   0 1134.81 71.3630   4
  -3  -8   0 1207.39 68.7560   2
   3   8   1 410.501 49.7646   4
   3  -8   1 884.483 75.3948   5
   3  -8   1 1056.21 95.6208   4
   3  -8   1 602.995 67.0568   1
   3   8   2 629.958 60.9584   4
   3  -8   2 683.364 62.7098   5
   3  -8   2 699.613 74.7009   4
   3   8   3 796.531 87.4582   4
   3  -8   3 815.829 91.7256   4
   3  -8   4-55.0311 38.1623   3
   3   8   4 25.5699 25.6555   4
   3  -8   4 16.2874 27.5303   4
   3   8   5 30.6669 30.3693   4
   3  -8   5-45.7227 42.3959   3
   3  -8   5 72.4192 35.9424   4
  -3  -8  -6 69.0476 49.6548   5
   3   8   6-80.4468 45.5012   4
   3  -8   6-71.0784 43.9048   4
   3  -8   6-11.0320 33.0162   3
   3   8   7-33.2667 53.3774   4
   3  -8   7 30.5089 51.0182   3
   3  -8   7-29.9228 42.6729   4
   3   8   8-42.1853 52.9336   4
   3  -8   8 63.9394 54.2199   4
   3  -8   8 96.4266 69.2332   3
  -3  -9   9-20.6167 54.8873   3
   3  -9  -9-189.678 82.8410   5
  -3  -9   8-38.9040 49.7135   3
   3  -9  -8 13.5312 41.1469   5
  -3  -9   7 0.00000 43.4852   3
   3  -9  -7 18.5591 38.4760   5
   3   9  -6-13.0045 29.2520   5
   3  -9  -6 42.1223 40.7609   5
   3   9  -5 73.4540 31.8997   5
   3  -9  -5 98.8749 45.8826   5
   3   9  -4 67.2452 32.0412   5
   3  -9  -4 73.3019 42.0001   5
   3   9  -3 925.126 87.0051   5
   3  -9  -3 957.197 97.8305   5
   3   9  -2 42.4948 26.3789   5
   3  -9  -2 77.9203 36.1708   5
   3   9  -1 257.048 48.1850   5
   3  -9  -1 293.795 49.6439   5
   3   9  -1 208.625 27.5448   4
   3  -9  -1 97.5856 16.5883   2
   3   9   0 319.737 53.3836   5
   3   9   0 288.730 37.7458   4
   3  -9   0 347.116 52.1219   5
  -3  -9   0 343.970 42.3301   2
   3   9   1 357.604 43.7539   4
   3  -9   1 416.679 51.2822   5
   3  -9   1 502.453 65.4781   4
   3  -9   1 399.052 53.4462   1
   3  -9   2 232.320 42.9083   5
   3  -9   2 326.718 57.6455   4
   3   9   2 156.986 36.1599   4
   3   9   3 389.327 61.2065   4
   3  -9   3 534.277 78.5439   4
   3   9   4 8.24188 24.7511   4
   3  -9   4 30.6378 27.7771   4
   3   9   5 45.7717 29.1662   4
   3  -9   5 81.5151 40.6674   4
   3   9   6-24.1628 37.2312   4
  -3  -9  -6 25.6921 41.7310   5
   3  -9   6-53.4086 46.5410   3
   3  -9   6-44.6991 37.5164   4
   3   9   7 73.2695 58.4089   4
   3  -9   7-7.07096 39.4399   3
   3  -9   7 36.5951 38.8909   4
   3   9   8 91.5707 64.5847   4
   3  -9   8 54.5727 46.4196   4
   3  -9   8 164.199 76.3131   3
  -3 -10   9 25.9608 70.8751   3
   3 -10  -9-49.7765 50.3692   5
  -3 -10   8 30.5274 52.2288   3
   3 -10  -8 99.0052 55.1720   5
  -3 -10   7-84.2461 55.8474   3
   3 -10  -7 9.69232 45.7357   5
   3 -10  -6 49.2798 45.7370   5
   3 -10  -5 35.9282 33.7853   5
   3  10  -5 42.0127 26.8153   5
   3  10  -4 207.876 46.6766   5
   3 -10  -4 224.895 55.8678   5
   3  10  -3 97.4158 34.9379   5
   3 -10  -3 126.451 46.9395   5
   3  10  -2 614.609 67.8283   5
   3 -10  -2 637.132 75.6552   5
   3  10  -1 347.220 53.5018   5
   3 -10  -1 387.734 58.3310   5
   3  10  -1 263.625 29.3995   4
   3 -10  -1 184.047 23.1056   2
   3  10   0 40.8434 16.5480   4
   3  10   0 79.9894 35.2786   5
   3 -10   0 105.004 35.9143   5
   3 -10   0 88.0280 37.4373   1
  -3 -10   0 147.355 34.8826   2
   3  10   1 541.974 55.9441   4
   3 -10   1 601.698 62.9566   5
   3 -10   1 690.164 76.9686   4
   3 -10   1 591.639 67.5097   1
   3 -10   2 171.516 43.4156   4
   3 -10   2 137.654 34.3829   5
   3  10   2 113.294 34.1678   4
   3  10   3 15.7107 25.0654   4
   3 -10   3 146.904 48.3768   4
   3  10   4 18.6476 23.0103   4
   3 -10   4 15.3173 27.8531   4
   3  10   5 62.6925 33.4117   4
   3 -10   5 109.750 42.5090   4
  -3 -10  -6 37.3012 41.8719   5
   3 -10   6-63.9706 48.7582   3
   3 -10   6-37.6963 36.3183   4
   3  10   6-56.5114 46.0006   4
   3  10   7-0.11336 50.1865   4
   3 -10   7-42.3567 54.0353   3
   3 -10   7 12.1432 35.7224   4
   3  10   8 166.231 68.7015   4
   3 -10   8 34.2089 43.7705   4
   3 -10   8 89.8015 69.2213   3
  -3 -11   9 74.2145 60.0539   3
  -3 -11   8 70.2531 49.9758   3
   3 -11  -8 26.0365 51.5250   5
  -3 -11   7-58.0211 58.7181   3
   3 -11  -7 80.7148 51.2993   5
   3 -11  -6 217.043 57.3320   5
   3  11  -5 19.6182 25.3749   5
   3 -11  -5 75.1119 39.3495   5
   3  11  -4 170.755 40.6682   5
   3 -11  -4 200.125 55.4724   5
   3  11  -3 52.2936 25.7232   5
   3 -11  -3 56.2604 34.3729   5
   3  11  -2 269.615 53.7576   5
   3 -11  -2 288.702 60.2437   5
   3  11  -1 652.719 74.4673   5
   3  11  -1 527.425 40.4111   4
   3 -11  -1 615.832 74.7081   5
   3 -11  -1 365.858 40.4153   2
   3  11   0 739.968 80.8757   5
   3  11   0 696.989 54.3472   4
   3 -11   0 765.081 74.4240   5
   3 -11   0 740.627 79.7409   1
  -3 -11   0 893.911 74.0577   2
   3  11   1 1645.25 89.0107   4
   3 -11   1 1630.52 93.4332   5
   3 -11   1 1740.13 118.566   4
   3 -11   1 1647.66 109.573   1
   3  11   2 335.683 49.4543   4
   3 -11   2 284.743 40.9057   5
   3 -11   2 310.206 51.9215   4
   3 -11   3 249.210 55.5646   4
   3  11   3 181.601 40.5801   4
   3  11   4-2.05394 22.2412   4
   3 -11   4 25.4907 30.9473   4
   3 -11   5-48.1945 49.0276   3
   3  11   5-36.3180 34.3753   4
   3 -11   5 83.6610 41.0321   4
  -3 -11  -6 53.6419 46.6431   5
   3  11   6 1.85784 36.5247   4
   3 -11   6-42.7998 46.9127   3
   3 -11   6-3.06616 29.3368   4
  -3 -11  -7 53.1922 40.6805   5
   3  11   7 21.8342 45.5720   4
   3 -11   7-29.9675 46.8200   3
   3 -11   7-30.2501 36.9675   4
   3 -11   8 45.2139 43.6199   4
   3 -11   8 48.4219 65.2212   3
  -3 -12   8 28.4519 53.2530   3
   3 -12  -8 82.5148 66.8838   5
   3 -12  -7 78.6922 46.4102   5
   3 -12  -6 97.1661 51.7656   5
   3  12  -5 4.90887 21.9178   5
   3 -12  -5 14.2387 32.5625   5
   3  12  -4 102.570 38.2479   5
   3 -12  -4 103.385 48.3299   5
   3  12  -3 207.954 43.1058   5
   3 -12  -3 239.570 54.1535   5
   3  12  -2 1409.71 104.678   5
   3 -12  -2 1402.31 113.380   5
   3  12  -1 1600.93 111.279   5
   3 -12  -1 1558.86 109.504   5
   3 -12  -1 1096.92 71.5995   2
   3  12   0 1697.28 79.6750   4
   3  12   0 1793.92 121.200   5
   3 -12   0 1787.36 107.874   5
   3 -12   0 1752.80 117.802   1
  -3 -12   0 2078.18 107.769   2
   3  12   1 288.159 42.3468   4
   3 -12   1 341.697 50.1653   5
   3 -12   1 445.722 66.8853   4
   3 -12   1 310.371 51.8854   1
   3  12   2 13.8288 19.6111   4
   3 -12   2 50.0312 22.3152   5
   3 -12   2 59.7516 30.8363   4
   3  12   3 30.3797 22.6072   4
   3 -12   3 94.3794 40.7579   4
   3  12   4 27.2272 22.1713   4
   3 -12   4 21.5064 24.7421   4
   3  12   5-14.8902 30.6495   4
   3 -12   5 41.8142 34.5640   4
  -3 -12  -6-14.4867 33.5551   5
   3 -12   6-77.0010 53.2497   3
   3  12   6-2.00662 42.1276   4
   3 -12   6 32.5384 33.5379   4
  -3 -12  -7 47.5795 36.9681   5
   3  12   7 41.1207 54.9586   4
   3 -12   7-40.0845 54.0728   3
   3 -12   7 7.34561 37.1868   4
   3  12   8 209.077 79.6026   4
   3 -12   8 48.7461 57.2459   3
   3 -12   8 69.9468 48.2522   4
  -3 -13   8-15.4864 50.3860   3
   3 -13  -8 75.7546 45.3609   5
   3 -13  -7-36.0505 45.6837   5
   3 -13  -6 85.0073 49.6530   5
   3  13  -5 1.93875 24.5458   5
   3 -13  -5-1.17455 30.3952   5
   3  13  -4 220.061 48.7345   5
   3 -13  -4 244.719 59.8037   5
   3  13  -3 52.7604 26.4951   5
   3 -13  -3 70.2655 38.9665   5
   3  13  -2 1147.63 96.7741   5
   3 -13  -2 1154.83 105.704   5
   3 -13  -1 96.0991 27.9225   2
   3  13  -1 248.831 49.9581   5
   3 -13  -1 270.326 55.1938   5
   3  13   0 872.928 55.0800   4
   3 -13   0 1061.38 86.4874   5
   3 -13   0 1060.02 94.4086   1
  -3 -13   0 1100.05 82.2419   2
   3 -13   1 86.8256 31.2528   5
   3  13   1 61.0414 23.9787   4
   3 -13   1 72.4645 30.3645   1
   3  13   2 5.17600 22.0232   4
   3 -13   2 38.7400 25.9550   4
   3  13   3 103.271 32.8429   4
   3 -13   3 173.962 46.5488   4
   3  13   4-50.8574 30.9334   4
   3 -13   4-21.6038 29.8653   4
   3  13   5 26.9580 32.5810   4
   3 -13   5-35.1353 33.0083   4
  -3 -13  -6 51.3763 46.8988   5
   3 -13   6-80.7328 55.9661   3
   3  13   6 64.9468 51.8033   4
   3 -13   6 64.1171 42.9927   4
  -3 -13  -7 12.0170 48.1410   5
   3  13   7 87.1768 51.0308   4
   3 -13   7-63.3330 63.0514   3
   3 -13   7-29.0377 41.0987   4
   3  13   8 161.871 70.6423   4
   3 -13   8-2.00256 57.2425   3
   3 -13   8 53.7477 47.0313   4
  -3 -14   8-62.2065 67.1646   3
   3 -14  -8-7.48985 49.6583   5
   3 -14  -7-16.5036 37.6270   5
   3 -14  -6 2.87508 30.5297   5
   3 -14  -5 53.0837 42.7807   5
   3  14  -4 115.361 34.1536   5
   3 -14  -4 160.332 51.9776   5
   3  14  -3 38.5552 30.3626   5
   3 -14  -3 73.8623 42.0084   5
   3  14  -2 398.041 57.8701   5
   3 -14  -2 442.397 68.0653   5
   3  14  -1 708.284 76.4325   5
   3 -14  -1 725.510 78.2257   5
   3 -14  -1 462.869 52.2589   2
  -3 -14   0 41.7426 29.3285   2
   3 -14   0 49.1819 31.0633   1
   3 -14   0 36.4330 23.5005   5
   3  14   1 403.922 47.9472   4
   3 -14   1 440.525 51.8760   5
   3 -14   1 390.869 59.9741   1
   3  14   2 154.123 31.0666   4
   3 -14   2 149.690 41.3907   4
   3  14   3 12.1012 21.0933   4
   3 -14   3 90.2370 37.5195   4
   3  14   4-27.4478 29.8405   4
   3 -14   4-11.2492 27.7800   4
   3  14   5 44.9577 39.3488   4
   3 -14   5 43.8071 30.3682   4
  -3 -14  -6 40.0420 41.5826   5
   3  14   6 59.1061 50.7358   4
   3 -14   6 47.9655 43.4815   4
  -3 -14  -7-15.6421 44.6425   5
   3  14   7 69.9578 57.2360   4
   3 -14   7-86.4872 61.3161   3
   3 -14   7 2.69498 44.3137   4
   3 -14   8-83.3947 61.3162   3
   3 -14   8 27.6174 37.7415   4
  -3 -15   8-119.783 82.2688   3
   3 -15  -8-8.76964 57.5631   5
   3 -15  -7-40.3413 47.4920   5
   3 -15  -6-15.4048 43.1275   5
   3 -15  -5 277.500 65.2251   5
   3  15  -4 20.9495 20.5727   5
   3 -15  -4 43.5996 36.2082   5
   3  15  -3 624.637 73.1464   5
   3 -15  -3 601.267 84.0772   5
   3  15  -2 11.7403 21.8025   5
   3 -15  -2 34.0116 28.4243   5
   3 -15  -1-9.93799 18.4976   2
   3  15  -1 18.1103 25.4956   5
   3 -15  -1 45.0835 29.7964   5
  -3 -15   0 13.8495 21.9081   2
   3 -15   0-11.6390 21.3299   1
   3 -15   0 2.28067 16.0237   5
   3  15   1 261.858 37.0698   4
   3 -15   1 306.622 45.0537   5
   3 -15   1 300.947 54.8914   1
   3 -15   2 84.6185 31.4810   4
   3  15   2 97.7166 28.5006   4
   3  15   3 84.3929 30.9980   4
   3 -15   3 118.095 41.2738   4
   3  15   4 89.4786 37.5022   4
   3 -15   4 76.2999 38.3500   4
   3  15   5 71.1568 50.6734   4
   3 -15   5 37.9138 29.9964   4
  -3 -15  -6 50.2207 47.2042   5
   3  15   6 57.7975 53.7151   4
   3 -15   6 40.7585 43.7100   4
  -3 -15  -7 36.8866 37.2851   5
   3  15   7 116.060 63.4183   4
   3 -15   7 22.3424 41.5390   4
   3 -15   8 2.37774 48.2670   3
   3 -15   8 82.8851 53.9579   4
   3 -16  -8 27.3210 57.3007   5
   3 -16  -7 20.1280 44.6394   5
   3 -16  -6 3.19854 32.0674   5
   3 -16  -5 51.7537 41.2300   5
   3  16  -4 9.54556 20.6497   5
   3 -16  -4 17.2221 29.7319   5
   3  16  -3 30.7746 21.5825   5
   3 -16  -3 25.8761 33.2906   5
   3  16  -2 0.53589 20.4023   5
   3 -16  -2 2.35126 24.1239   5
   3 -16  -1 4.39858 20.8826   2
   3  16  -1-19.5127 28.0132   5
   3 -16  -1 14.6798 21.0365   5
  -3 -16   0 4.14318 18.8565   2
   3 -16   0 20.8035 27.3624   1
   3 -16   0-11.0829 15.6322   5
   3 -16   1 378.521 46.4171   5
   3 -16   1 396.784 62.4761   1
   3 -16   2 23.4707 24.5401   4
   3  16   2 2.42865 18.7474   4
   3  16   3 392.624 61.2373   4
   3 -16   3 385.537 64.4707   4
   3  16   4 116.394 47.5292   4
   3 -16   4 77.8153 38.6064   4
   3  16   5 117.656 53.9764   4
   3 -16   5 91.9784 39.9676   4
  -3 -16  -6 68.2197 46.6663   5
   3  16   6 59.7519 49.8034   4
   3 -16   6 0.18954 34.3495   4
  -3 -16  -7-6.12013 49.1676   5
   3 -16   7-73.0947 61.9095   3
   3 -16   7-66.5949 49.5215   4
   3 -16   8 83.2765 56.0766   4
   3 -16   8 4.75126 48.3318   3
  -3 -16  -8-65.5773 70.9290   5
   3 -17  -8-73.3501 51.1170   5
   3 -17  -7 14.1478 38.6855   5
   3 -17  -6 22.8393 39.1905   5
   3 -17  -5 45.3623 36.1995   5
   3  17  -4 24.0548 23.8138   5
   3 -17  -4 35.0680 29.5585   5
   3  17  -3 9.45652 21.0842   5
   3 -17  -3 22.2051 29.3689   5
   3  17  -2 17.1183 22.9729   5
   3 -17  -2-13.9323 23.8692   5
   3 -17  -1 78.9137 25.2582   2
   3  17  -1 70.3452 22.5211   5
   3 -17  -1 90.1832 34.2489   5
  -3 -17   0 75.8648 34.7693   2
   3 -17   0 62.5560 29.9280   1
   3 -17   0 53.6335 28.4099   5
   3 -17   1 73.1357 31.2311   1
   3  17   2 494.940 60.2145   4
   3 -17   2 379.762 62.5708   4
   3  17   3 34.8080 29.9109   4
   3 -17   3 133.031 47.8837   4
   3  17   4 141.257 51.4513   4
   3 -17   4 88.3895 43.8746   4
   3  17   5 46.0275 43.7794   4
   3 -17   5 44.3991 37.3283   4
  -3 -17  -6 132.882 58.3460   5
   3  17   6 131.702 64.5636   4
   3 -17   6 74.4161 44.9074   4
  -3 -17  -7 56.6141 41.1224   5
   3 -17   7-33.3984 42.9337   4
   3 -17   8 55.8668 62.2718   3
   3 -17   8 49.0118 60.9911   4
  -3 -17  -8-107.091 71.2037   5
   3 -18  -8 3.84513 47.3895   5
   3 -18  -7-9.30920 42.9424   5
   3 -18  -6 12.7643 43.2417   5
   3 -18  -5 26.7549 43.9731   5
   3 -18  -4 50.5249 36.9590   5
   3  18  -3-3.72207 25.0669   5
   3 -18  -3-1.37337 32.0287   5
   3  18  -2 492.621 67.3151   5
   3 -18  -2 444.788 71.5476   5
   3 -18  -1 145.834 35.9029   2
   3 -18  -1 158.873 41.7375   5
   3 -18   0 748.604 74.8197   5
   3 -18   0 771.397 93.0459   1
  -3 -18   0 747.976 81.9301   2
   3 -18   1 176.707 46.1853   1
   3 -18   2 39.0336 29.4762   4
   3  18   2 42.4204 35.5230   4
   3  18   3 159.789 47.8120   4
   3 -18   3 64.2457 33.7346   4
   3  18   4 278.744 70.8628   4
   3 -18   4 203.061 55.4086   4
   3  18   5 79.5751 45.6205   4
   3 -18   5 46.9814 40.1151   4
  -3 -18  -6 162.758 66.9412   5
   3  18   6 160.264 67.8012   4
   3 -18   6 62.1194 40.0798   4
  -3 -18  -7 27.5948 44.3469   5
   3 -18   7 47.0804 44.1575   4
   3 -18   8 29.1126 51.1487   4
  -3 -18  -8-15.6829 58.9433   5
   3 -19  -8-4.46918 57.5156   5
   3 -19  -7-45.0972 46.9132   5
   3 -19  -6 36.5917 43.3066   5
   3 -19  -5 88.1982 48.9541   5
   3 -19  -4 454.124 82.5023   5
   3  19  -3 62.7949 34.0036   5
   3 -19  -3 58.4655 37.7886   5
   3  19  -2 217.252 49.6788   5
   3 -19  -2 234.088 54.1856   5
   3 -19  -1 34.3966 28.5337   2
   3 -19  -1 30.8906 35.5478   1
   3 -19  -1 18.4362 26.5980   5
  -3 -19   0 181.184 48.5713   2
   3 -19   0 216.371 46.0890   5
   3 -19   0 238.269 57.5248   1
   3 -19   1 12.4636 29.0223   1
   3 -19   2 150.806 41.4560   4
   3  19   3 43.0680 32.7347   4
   3 -19   3 57.7107 34.1988   4
   3  19   4 96.3857 47.6599   4
   3 -19   4 43.1251 41.9602   4
   3  19   5 17.0949 34.5256   4
   3 -19   5 6.74582 29.9093   4
  -3 -19  -6 121.605 58.3470   5
   3 -19   6 115.676 51.2588   4
  -3 -19  -7 54.0721 41.3856   5
   3 -19   7-50.0570 56.8776   4
   3 -19   8 99.3628 64.2382   4
   3 -20  -7-20.2014 41.0242   5
   3 -20  -6 49.8625 45.0985   5
   3 -20  -5 111.217 51.9694   5
   3 -20  -4 41.3117 44.1142   5
   3  20  -3 298.645 56.6492   5
   3 -20  -3 310.187 64.3604   5
   3  20  -2 67.8862 32.0095   5
   3 -20  -2 91.9757 41.4835   5
   3 -20  -1 60.8504 39.1173   1
   3 -20  -1 39.0586 28.9016   2
   3 -20  -1 17.8792 25.6261   5
  -3 -20   0 178.531 46.4680   2
   3 -20   0 155.600 42.0439   5
   3 -20   0 149.329 49.4542   1
   3 -20   1 309.065 60.2542   1
   3 -20   2 4.46270 21.3944   4
   3  20   3 61.4804 36.1380   4
   3 -20   3 72.6175 36.8106   4
   3  20   4 516.041 81.7470   4
   3 -20   4 421.531 72.7013   4
   3  20   5 85.4284 48.8318   4
   3 -20   5 2.28775 28.8395   4
  -3 -20  -6 185.869 73.1386   5
   3 -20   6 187.058 62.2146   4
  -3 -20  -7 35.4003 42.3593   5
   3 -20   7-102.792 70.0614   4
   3 -21  -7 36.3518 53.0042   5
   3 -21  -6-11.3090 43.1240   5
   3 -21  -5 46.6770 40.9527   5
   3 -21  -4 63.1087 44.2178   5
   3  21  -3 293.720 57.6106   5
   3 -21  -3 247.939 60.2379   5
   3 -21  -2 110.630 43.6125   5
   3 -21  -1 104.033 41.3528   2
   3 -21  -1 129.468 46.3128   1
   3 -21  -1 87.4748 37.3341   5
  -3 -21   0 50.5101 38.4529   2
   3 -21   0 128.202 42.7919   5
   3 -21   0 73.8367 43.5969   1
   3 -21   1-5.32309 25.8877   1
  -3 -21  -1-69.2867 46.1294   2
   3 -21   2 232.740 49.9527   4
   3 -21   3 58.5036 35.0637   4
   3 -21   4 101.807 48.6806   4
  -3 -21  -5 63.1418 52.7052   5
   3 -21   5 3.12168 29.6403   4
  -3 -21  -6 22.8556 56.4658   5
   3 -21   6 70.2973 45.7190   4
  -3 -21  -7-88.2009 59.7367   5
   3 -21   7-14.9481 52.5272   4
   3 -22  -7-13.5653 51.0879   5
   3 -22  -6-50.8659 58.2413   5
   3 -22  -5 39.8489 37.3255   5
   3 -22  -4 273.176 69.5593   5
   3  22  -3 429.983 67.1528   5
   3 -22  -3 404.242 76.1157   5
   3 -22  -2 1469.46 129.536   5
   3 -22  -1 643.833 81.9010   5
   3 -22  -1 686.193 96.1290   1
   3 -22  -1 584.007 82.7017   2
   3 -22   0 925.604 112.417   1
  -3 -22   0 978.621 104.639   2
   3 -22   1 102.699 38.9792   1
  -3 -22  -1 28.6786 29.8432   2
   3 -22   2 58.0358 31.4641   4
   3 -22   3 33.7756 33.3565   4
   3 -22   4 19.8085 30.9952   4
  -3 -22  -5 105.378 61.4637   5
   3 -22   5-16.3032 33.9313   4
  -3 -22  -6 43.1309 58.4892   5
   3 -22   6 56.9613 50.6805   4
  -3 -22  -7-12.3919 41.8574   5
   3 -22   7 41.6514 45.3198   4
   3 -23  -7-18.0663 43.0062   5
   3 -23  -6-6.45929 42.2112   5
   3 -23  -5 30.1429 35.1756   5
   3 -23  -4 80.4771 47.4618   5
   3 -23  -3 42.6378 38.5919   5
   3 -23  -2 202.084 57.8564   5
   3 -23  -1 561.404 77.4701   5
   3 -23  -1 609.180 92.2617   1
   3 -23  -1 542.332 82.4836   2
   3 -23   0 732.734 100.141   1
  -3 -23   0 706.227 93.4598   2
   3 -23   1 1056.95 118.242   1
  -3 -23  -1 1097.06 108.835   2
   3 -23   2 230.691 51.2528   4
   3 -23   3 197.105 56.1946   4
   3 -23   4 36.6125 35.4160   4
  -3 -23  -5 67.1744 58.4022   5
   3 -23   5-33.2702 36.1335   4
  -3 -23  -6 16.4065 47.7222   5
   3 -23   6 58.4469 46.6428   4
  -3 -23  -7-113.705 57.2103   5
   3 -23   7-7.79072 37.1924   4
   3 -24  -7 23.3604 49.4599   5
   3 -24  -6 30.4483 42.4840   5
   3 -24  -5-7.35479 36.3470   5
   3 -24  -4 261.406 68.9478   5
   3 -24  -3-22.5480 29.3437   5
   3 -24  -2 61.2487 38.2435   2
   3 -24  -2 64.5635 36.2477   5
   3 -24  -1 1.65652 27.3360   2
   3 -24  -1 32.7264 37.7350   1
   3 -24  -1 45.7785 36.2150   5
   3 -24   0 101.992 46.2774   1
  -3 -24   0 77.4402 43.4365   2
   3 -24   1 467.172 82.2182   1
  -3 -24  -1 365.583 64.2196   2
   3 -24   2 50.1059 33.9621   4
   3 -24   3 618.168 86.7229   4
   3 -24   4 0.75425 30.4050   4
  -3 -24  -5 277.219 80.5668   5
   3 -24   5 83.9362 43.2473   4
  -3 -24  -6 12.9769 42.5254   5
   3 -24   6 57.9655 47.6231   4
  -3 -24  -7-93.8788 59.7019   5
   3 -24   7-60.6328 40.3032   4
   3 -25  -7 24.3936 45.4190   5
   3 -25  -6 50.0457 51.9008   5
   3 -25  -5 8.77524 42.0225   5
   3 -25  -4 36.3180 45.6917   5
   3 -25  -3-8.35365 32.7915   5
   3 -25  -2 28.5516 32.6042   2
   3 -25  -2 15.6341 31.2497   5
   3 -25  -1 27.6246 33.0994   2
   3 -25  -1 43.5035 34.4460   1
   3 -25  -1 22.7746 30.0984   5
  -3 -25   0 275.381 63.5511   2
   3 -25   0 321.284 75.0467   1
  -3 -25  -1 10.0600 30.9646   2
   3 -25   1 58.4791 32.4748   1
   3 -25   2 576.172 80.9890   4
   3 -25   3 144.626 55.3873   4
   3 -25   4 13.7061 45.3806   4
  -3 -25  -5 165.476 70.2530   5
   3 -25   5-8.04870 34.8313   4
  -3 -25  -6 25.8041 45.6388   5
   3 -25   6 13.5793 36.7466   4
   3 -26  -7 28.5937 53.2992   5
   3 -26  -6 41.6387 55.1562   5
   3 -26  -5 30.3486 42.6603   5
   3 -26  -4 33.4497 41.0954   5
   3 -26  -3 53.1503 34.6034   5
   3 -26  -2 86.3545 48.3701   1
   3 -26  -2 76.8611 34.9873   5
   3 -26  -2 26.4093 31.9334   2
   3 -26  -1-8.63383 30.5407   2
   3 -26  -1-14.2426 35.2120   1
   3 -26  -1 5.93785 25.8437   5
  -3 -26   0 62.7016 39.1256   2
   3 -26   0 43.4626 35.5590   1
  -3 -26  -1-40.0294 36.9371   2
   3 -26   1 37.3637 34.6140   1
   3 -26   2 367.569 66.9363   4
   3 -26   3 77.5091 45.1476   4
   3 -26   4 111.617 47.8285   4
  -3 -26  -5 95.5356 82.8874   5
   3 -26   5-3.39562 33.6714   4
  -3 -26  -6-1.22574 45.6955   5
   3 -26   6-6.84824 39.9513   4
   3 -27  -7 68.2417 59.8732   5
   3 -27  -6 20.0855 47.3661   5
   3 -27  -5-34.8551 41.7776   5
   3 -27  -4 72.7249 48.5937   5
   3 -27  -3 66.6441 43.8325   5
   3 -27  -2 108.602 51.1350   1
   3 -27  -2 53.5363 36.4263   5
   3 -27  -2-22.1202 45.7206   2
   3 -27  -1 101.294 50.8012   2
   3 -27  -1 44.0473 46.7598   1
  -3 -27   0 31.5159 34.7066   2
   3 -27   0-2.62439 28.3323   1
  -3 -27  -1 112.668 44.6573   2
   3 -27   1 152.774 52.1734   1
   3 -27   2-20.2029 29.8725   4
   3 -27   3 198.380 56.8453   4
   3 -27   4-5.87048 36.7008   4
  -3 -27  -5 142.838 72.9165   5
   3 -27   5-18.9459 34.7387   4
  -3 -27  -6 5.89825 46.2038   5
   3 -28  -6-28.6589 46.1333   5
   3 -28  -5 17.9921 46.4164   5
   3 -28  -4-16.3958 36.0607   5
   3 -28  -3 102.236 50.5871   5
   3 -28  -2-4.83116 32.2082   2
   3 -28  -2 96.0218 53.7741   1
   3 -28  -2 34.7652 36.4350   5
   3 -28  -1 739.523 115.515   1
   3 -28  -1 691.230 104.959   2
  -3 -28   0 68.2814 41.9109   2
   3 -28   0 44.5312 37.4851   1
   3 -28   1 493.279 90.4196   1
  -3 -28  -1 408.136 78.8709   2
   3 -28   2 7.22301 33.1311   4
   3 -28   3 71.7770 44.0817   4
   3 -28   4 11.3281 37.6321   4
  -3 -28  -5 95.1315 74.9767   5
   3 -28   5 37.1196 37.2597   4
  -3 -28  -6-26.2000 48.7848   5
   3 -29  -6 33.5711 52.0175   5
   3 -29  -5 18.5005 47.2199   5
   3 -29  -4 35.9036 44.6287   5
   3 -29  -3 96.3151 47.6568   5
   3 -29  -2 85.0821 54.0012   1
   3 -29  -2 43.8308 38.3003   5
   3 -29  -1 30.2757 39.2815   2
   3 -29  -1 10.0542 38.7768   1
  -3 -29   0 93.5969 47.4635   2
   3 -29   0 19.3433 32.4593   1
  -3 -29  -1 102.196 46.0411   2
   3 -29   1 62.1646 40.5312   1
   3 -29   2-17.3162 35.3393   4
   3 -29   3 156.135 57.8159   4
   3 -29   4 44.3378 46.3814   4
  -3 -29  -5 44.8819 55.3125   5
   3 -29   5 46.5258 42.3062   4
  -3 -29  -6-51.5386 47.3617   5
   3 -30  -6 28.2232 57.8984   5
   3 -30  -5 11.8792 47.1502   5
   3 -30  -4 98.9289 57.1088   5
   3 -30  -3 27.6893 44.2758   1
   3 -30  -3 30.2976 35.5952   5
   3 -30  -2 131.368 58.9027   1
   3 -30  -2 53.7173 35.8044   5
   3 -30  -1 159.501 63.0424   1
  -3 -30   0 39.8866 43.6432   2
   3 -30   0 27.8156 32.3175   1
  -3 -30  -1 178.995 59.0830   2
   3 -30   1 153.266 59.5522   1
   3 -30   2-4.26444 36.8634   4
  -3 -30  -2 34.5667 36.9620   2
   3 -30   3 101.870 50.6532   4
   3 -30   4-53.9569 42.6518   4
  -3 -30  -5 108.922 62.3837   5
  -3 -30  -6 5.98945 56.2860   5
   3 -31  -6 16.1448 55.3558   5
   3 -31  -5 31.2380 45.5655   5
   3 -31  -4 31.8453 41.8200   5
   3 -31  -3 180.081 69.3818   1
   3 -31  -3 170.949 59.8817   5
   3 -31  -2 15.0197 36.3265   1
   3 -31  -1 176.273 65.1093   1
  -3 -31   0 75.0620 51.2318   2
   3 -31   0 39.3088 35.7899   1
  -3 -31  -1 34.3111 40.3885   2
   3 -31   2-36.1737 41.7269   4
  -3 -31  -2 16.9373 47.1359   2
   3 -31   3 132.749 55.4069   4
  -3 -31  -4 70.7856 62.0011   5
   3 -31   4-59.0285 49.7763   4
  -3 -31  -5 71.6888 61.0941   5
   3 -32  -6 32.8407 56.6134   5
   3 -32  -5 23.0758 47.2225   5
   3 -32  -4 0.05281 44.0488   5
   3 -32  -3 79.0274 56.3106   1
   3 -32  -3 40.2823 41.7985   5
   3 -32  -2 32.1710 43.5695   1
   3 -32  -1-1.52258 35.7038   1
   3 -32   0-1.78580 34.9436   1
  -3 -32   0 24.9959 35.0937   2
  -3 -32  -1 87.7792 55.6320   2
   3 -32   2-73.0861 47.7266   4
  -3 -32  -2-104.061 61.2311   2
   3 -32   3 171.643 60.2267   4
  -3 -32  -4 119.056 60.3077   5
  -3 -32  -5 21.0915 53.0579   5
   3 -33  -6-27.9712 62.5339   5
   3 -33  -5-33.4818 44.0788   5
   3 -33  -4-5.35064 40.8880   5
   3 -33  -3 44.9053 55.0643   1
   3 -33  -3 57.6712 45.0206   5
   3 -33  -2-83.5007 55.2592   1
   3 -33  -1 104.881 62.5226   1
   3 -33   0-60.5245 44.1761   1
  -3 -33   0 10.1452 40.4495   2
  -3 -33  -1 157.330 63.3721   2
   3 -33   2-49.2157 46.5283   4
  -3 -33  -2-92.3509 66.8149   2
   3 -33   3 94.8950 56.1467   4
  -3 -33  -4 84.9163 56.0076   5
  -3 -33  -5 12.0535 59.7466   5
   3 -34  -5-30.6402 44.4885   5
   3 -34  -4 84.5763 68.4773   1
   3 -34  -4-11.7820 51.5215   5
   3 -34  -3 80.8207 59.3256   1
   3 -34  -3 57.1244 46.7898   5
   3 -34  -2 261.111 74.2962   1
   3 -34  -1 60.1016 46.7673   1
  -3 -34   0 115.507 61.4433   2
   3 -34   0 56.4985 40.8564   1
  -3 -34  -1 46.7215 49.3713   2
  -3 -34  -2-87.8507 83.0256   2
   3 -34   2-69.1076 49.6230   4
  -3 -34  -4 76.9902 66.1956   5
  -3 -34  -5-10.5549 49.6752   5
   3 -35  -5-20.5550 47.2954   5
   3 -35  -4 62.8101 54.6211   1
   3 -35  -4 49.0295 53.3863   5
   3 -35  -3 26.1964 53.3583   1
   3 -35  -2 33.4128 54.1512   1
   3 -35  -1 6.80479 39.3400   1
  -3 -35   0 97.2332 60.6319   2
   3 -35   0-9.29523 42.6756   1
  -3 -35  -1 82.9060 54.4330   2
  -3 -35  -2-97.8967 72.9357   2
   3 -35   2 5.17075 38.6416   4
  -3 -35  -4-6.78576 61.7046   5
   3 -36  -5-55.4141 58.5864   5
   3 -36  -4 89.6745 66.3372   1
   3 -36  -4 62.9914 66.2801   5
   3 -36  -3 7.96065 47.5911   1
   3 -36  -2 50.2261 60.9670   1
   3 -36  -1 14.1257 40.2727   1
   3 -36   0 30.2364 40.3931   1
  -3 -36   0 36.9171 44.8947   2
  -3 -36  -1 108.941 73.9831   2
  -3 -36  -2-98.9225 70.4830   2
  -3 -36  -3-92.7169 73.2204   2
  -3 -36  -4 69.1273 59.7122   5
   3 -37  -5 101.256 78.4748   1
   3 -37  -5 36.6972 68.4755   5
   3 -37  -4 75.3913 65.9844   1
   3 -37  -4-13.5832 43.2820   5
   3 -37  -3-32.3678 49.7279   1
   3 -37  -2 116.698 63.2730   1
   3 -37  -1 41.5766 53.9492   1
  -3 -37   0 92.4044 59.6617   2
   3 -37   0-16.0164 46.7506   1
  -3 -37  -1 33.5457 54.5895   2
  -3 -37  -2-7.20760 51.4042   2
  -3 -37  -3 129.285 76.2883   5
  -3 -37  -3-122.599 97.1087   2
  -3 -37  -4 187.529 83.9908   5
   3 -38  -5 4.71594 60.7530   5
   3 -38  -4 88.4757 76.1384   1
   3 -38  -4 40.6158 61.3797   5
   3 -38  -3 22.2551 53.1123   1
   3 -38  -2 128.312 65.3802   1
   3 -38  -1 0.18771 41.8634   1
   3 -38   0 56.6417 47.4343   1
  -3 -38   0 99.1489 66.4664   2
  -3 -38  -1 7.52292 51.7806   2
  -3 -38  -2 38.2133 41.8549   2
  -3 -38  -3 122.432 73.0253   5
  -3 -38  -3-31.3509 58.0904   2
  -3 -38  -4 147.795 85.7773   5
   3 -39  -5-0.68887 59.1089   5
   3 -39  -4 71.8070 70.1676   1
   3 -39  -3 5.06634 50.6304   1
   3 -39  -2 32.9298 61.7115   1
   3 -39  -1-25.0163 41.3776   1
  -3 -39   0 142.041 76.7913   2
   3 -39   0 73.7272 51.0850   1
  -3 -39  -1 51.7829 55.6581   2
  -3 -39  -2 192.183 76.8500   2
  -3 -39  -3 151.246 84.3932   5
  -3 -39  -3-93.0919 67.3438   2
   3 -40  -3 10.7232 54.1215   1
   3 -40  -2 76.4321 58.6390   1
   3 -40  -1 6.28825 43.8109   1
  -3 -40   0-15.5024 47.6883   2
   3 -40   0-24.5583 51.4258   1
  -3 -40  -1 30.2159 57.0203   2
  -3 -40  -2 66.9495 70.2798   2
  -3 -40  -3-193.267 103.483   2
  -3 -40  -3 105.053 88.9885   5
   3 -41  -3 23.3721 59.1111   1
   3 -41  -2-16.6574 54.0988   1
   3 -41  -1-19.1241 61.3561   1
  -3 -41   0 11.0625 64.2759   2
  -3 -41  -1 12.4678 55.8881   2
  -3 -41  -2 223.264 89.7905   5
  -3 -41  -2 40.8816 60.6569   2
  -3 -41  -3-145.049 94.4415   2
  -3 -41  -3 108.510 63.7805   5
   3 -42  -2 5.94760 46.8215   1
   3 -42  -1-34.3193 60.0197   1
  -3 -42   0 86.5797 63.8853   2
  -3 -42  -1 60.1459 70.0836   2
  -3 -42  -2 207.891 86.8582   5
  -3 -42  -2 41.9868 67.6473   2
  -3 -42  -3 86.1925 58.4998   5
   3 -43  -1-78.9345 70.9499   1
  -3 -43   0 28.8625 55.7875   2
  -3 -43  -1 87.4590 68.6924   2
  -3 -43  -2 89.0131 76.3203   5
  -3 -43  -2 12.4138 60.1992   2
  -3 -44   0 7.91643 53.9784   2
  -3 -44  -1 80.4025 62.5223   2
   4   0  -8 22.4998 44.6069   5
   4   0  -7-16.6702 37.9033   5
   4   0  -6 0.97273 29.6573   5
   4   0  -5-57.2131 39.7559   5
   4   0  -4 4.07415 26.5442   5
   4   0  -3 34.4884 31.0303   5
   4   0  -2 232.522 56.1467   5
   4   0  -1-13.2641 22.9420   5
   4   0   0 414.476 60.2587   5
   4   0   0 387.149 54.0210   4
   4   0   1 23.7719 25.1295   5
   4   0   1 30.1266 25.2021   4
   4   0   2 48.2244 31.1385   4
   4   0   3 44.0341 31.2338   4
   4   0   4 191.998 56.3235   4
   4   0   5-15.1531 30.3712   4
   4   0   6 122.611 58.8989   4
   4   0   7 27.4450 43.3559   4
   4   1  -8-76.4209 52.3950   5
   4  -1  -8 79.9974 43.9633   5
   4   1  -7-19.9448 37.9785   5
   4  -1  -7 46.8903 37.4648   5
   4   1  -6-2.00860 33.0648   5
   4  -1  -6 30.6331 37.7575   5
   4   1  -5-17.3874 29.9208   5
   4  -1  -5-28.7175 29.2220   5
   4   1  -4 37.8107 33.6543   5
   4  -1  -4 15.1541 28.7908   5
   4   1  -3 105.550 40.4730   5
   4  -1  -3 45.9751 31.7558   5
   4   1  -2 223.595 51.5541   5
   4  -1  -2 237.035 50.7513   5
   4   1  -1 18.4555 21.4335   5
   4  -1  -1 8.89723 20.0411   5
   4   1   0 103.654 33.0289   4
   4  -1   0 120.167 39.9991   4
   4   1   0 159.977 47.4767   5
   4  -1   0 145.527 45.5302   5
   4   1   1 49.5653 30.5890   5
   4  -1   1 35.8322 28.5116   5
   4   1   1 78.2434 35.1011   4
   4  -1   1 47.0349 26.9538   4
   4   1   2 130.964 45.0496   4
   4  -1   2 65.8117 35.9540   4
   4   1   3 109.392 41.9871   4
   4  -1   3 62.7555 34.6218   4
   4   1   4 209.807 59.6736   4
   4  -1   4 242.419 62.2051   4
   4   1   5-26.9986 34.1207   4
   4  -1   5 56.3002 36.7966   4
   4   1   6 104.593 55.1132   4
   4  -1   6 183.464 64.8844   4
   4   1   7 43.0596 44.3919   4
   4  -1   7 79.5150 52.6906   4
   4  -2  -8 46.6845 43.7867   5
   4   2  -7 52.8265 44.8505   5
   4  -2  -7 78.6410 52.1343   5
   4   2  -6 25.8328 29.8501   5
   4  -2  -6 62.6771 41.0893   5
   4   2  -5 44.4838 36.6270   5
   4  -2  -5 84.1681 43.0411   5
   4   2  -4 25.5516 28.8852   5
   4  -2  -4 47.3160 31.4125   5
   4   2  -3 136.312 45.3267   5
   4  -2  -3 146.927 48.0350   5
   4   2  -2 55.8494 37.6143   5
   4  -2  -2 73.5539 38.9777   5
   4   2  -1 58.6383 31.4981   5
   4  -2  -1 74.6722 32.1990   5
   4  -2   0 136.453 40.6339   4
   4   2   0 231.087 55.8494   5
   4  -2   0 208.037 49.6429   5
   4   2   0 210.709 43.5984   4
   4   2   1 184.485 49.8145   4
   4   2   1 128.069 45.8552   5
   4  -2   1 123.236 45.9990   5
   4  -2   1 112.850 37.3472   4
   4   2   2 360.092 64.1162   4
   4  -2   2 347.831 63.0037   4
   4   2   3 136.155 46.6632   4
   4  -2   3 68.2920 35.1602   4
   4  -2   4 565.943 84.8874   4
   4   2   4 513.448 77.4224   4
   4   2   5 14.0974 32.8849   4
   4  -2   5 22.0032 30.5029   4
   4   2   6 178.745 58.7395   4
   4  -2   6 108.392 55.8256   4
   4   2   7 12.5072 34.7129   4
   4  -2   7-18.6167 37.2053   4
   4  -3  -8 41.5849 59.4674   5
   4   3  -7 32.8308 31.3359   5
   4  -3  -7 100.504 57.3939   5
   4   3  -6 7.39418 31.0893   5
   4  -3  -6 70.6921 45.0396   5
   4   3  -5 63.6628 38.7267   5
   4  -3  -5 76.5099 42.0488   5
   4   3  -4 39.2447 36.0656   5
   4  -3  -4 4.75390 27.3183   5
   4   3  -3 10.0384 21.4350   5
   4  -3  -3 55.0901 39.0094   5
   4   3  -2 183.701 50.8993   5
   4  -3  -2 171.512 47.7877   5
   4   3  -1 147.486 42.3071   5
   4  -3  -1 161.941 43.2970   5
   4   3   0 631.691 79.3281   5
   4  -3   0 567.321 71.3487   5
   4   3   0 646.446 66.2809   4
   4  -3   0 585.281 70.9609   4
   4   3   1 596.257 79.5345   5
   4  -3   1 551.385 73.7369   5
   4   3   1 609.796 70.3140   4
   4  -3   1 518.008 66.7511   4
   4  -3   2 711.163 80.3867   5
   4   3   2 789.177 85.1405   4
   4  -3   2 769.026 89.0744   4
   4   3   3 402.784 67.6295   4
   4  -3   3 392.375 69.6011   4
   4   3   4 337.372 67.3625   4
   4  -3   4 376.663 69.9299   4
   4  -3   5 67.9807 42.9619   4
   4   3   5 47.9492 43.2772   4
   4   3   6 97.3916 53.0558   4
   4  -3   6 61.5022 48.6071   4
   4   3   7 25.2840 45.1301   4
   4  -3   7-7.82789 35.8704   4
   4  -4  -8 180.534 76.7698   5
   4   4  -7 111.293 46.8741   5
   4  -4  -7 70.3449 48.6939   5
   4   4  -6 79.1386 41.7268   5
   4  -4  -6 71.7329 51.0397   5
   4   4  -5 69.3304 40.1032   5
   4  -4  -5 116.692 48.4661   5
   4   4  -4 170.096 51.1344   5
   4  -4  -4 96.3972 42.3650   5
   4   4  -3 111.509 43.1546   5
   4  -4  -3 71.9508 40.3767   5
   4   4  -2 395.727 66.0778   5
   4  -4  -2 358.440 63.7742   5
   4   4  -1 106.528 37.3291   5
   4  -4  -1 155.925 42.4905   5
   4   4   0 237.215 57.4254   5
   4  -4   0 272.122 56.4465   5
   4   4   0 172.430 39.7315   4
   4   4   1 595.779 81.2455   5
   4  -4   1 592.197 77.2954   5
   4   4   1 694.282 76.8997   4
   4  -4   1 579.368 72.9432   4
   4  -4   2 344.997 61.9867   4
   4  -4   2 224.336 57.1367   5
   4   4   2 181.719 49.0698   4
   4   4   3 676.555 86.5882   4
   4  -4   3 690.727 88.6849   4
   4   4   4 112.897 47.2684   4
   4  -4   4 199.149 54.7863   4
   4   4   5 58.0759 40.3925   4
   4  -4   5 136.993 47.3433   4
   4   4   6 60.7431 43.3637   4
   4  -4   6 5.39999 40.7343   4
   4   4   7 10.0938 33.3755   4
   4  -4   7-21.0863 45.4185   4
   4  -5  -8 134.705 62.4237   5
   4   5  -7-20.1444 40.5732   5
   4  -5  -7 61.8519 40.4840   5
   4   5  -6 130.194 50.1858   5
   4  -5  -6 224.487 68.3260   5
   4   5  -5 62.5199 39.8804   5
   4  -5  -5 106.947 50.8563   5
   4   5  -4 193.371 52.5875   5
   4  -5  -4 200.885 58.8330   5
   4   5  -3 232.866 55.8916   5
   4  -5  -3 199.347 55.0492   5
   4   5  -2 47.4419 35.3809   5
   4  -5  -2 95.0718 43.1807   5
   4   5  -1 35.1168 17.2215   4
   4   5  -1 52.8667 32.0419   5
   4  -5  -1 80.8654 33.7731   5
   4   5   0 152.180 45.2734   5
   4  -5   0 129.948 39.1200   5
   4   5   0 161.245 35.4385   4
   4   5   1 395.893 69.9073   5
   4  -5   1 470.220 71.2628   5
   4   5   1 437.527 65.5368   4
   4  -5   1 429.793 66.2354   4
   4  -5   2 113.875 38.6174   5
   4   5   2 53.0704 35.2575   4
   4  -5   2 187.568 46.8552   4
   4   5   3 358.849 68.6282   4
   4  -5   3 485.729 80.1823   4
   4   5   4 46.0920 38.7938   4
   4  -5   4 139.529 46.8193   4
   4   5   5 57.5685 40.3971   4
   4  -5   5 104.930 46.0270   4
   4   5   6 60.7008 39.3659   4
   4  -5   6-74.4798 36.9706   4
   4   5   7-39.4437 33.9191   4
   4  -5   7 25.6725 39.2381   4
   4  -6  -8 205.012 78.8372   5
   4   6  -7-38.0175 44.4368   5
   4  -6  -7 17.9813 44.0563   5
   4   6  -6 66.8391 43.8975   5
   4  -6  -6 138.871 60.8062   5
   4   6  -5 44.0859 39.8840   5
   4  -6  -5 112.708 51.9586   5
   4   6  -4 40.7378 30.1624   5
   4  -6  -4 84.1549 45.4354   5
   4   6  -3 358.182 75.6943   5
   4  -6  -3 232.748 63.8905   5
   4   6  -2 31.1090 30.4812   5
   4  -6  -2 69.1896 36.2885   5
   4   6  -1-9.90651 16.0184   4
   4   6  -1 38.0184 30.4254   5
   4  -6  -1 27.2742 23.9520   5
   4   6   0 98.9733 41.4781   5
   4  -6   0 85.5852 36.6161   5
   4   6   0 127.336 35.4933   4
   4  -6   1 660.125 75.5948   5
   4   6   1 650.295 72.0876   4
   4  -6   1 641.347 77.8049   4
   4   6   1 596.672 78.9642   5
   4  -6   1 579.950 63.8259   1
   4  -6   2 110.872 40.9769   5
   4   6   2 110.490 35.5369   4
   4  -6   2 179.625 47.9776   4
   4   6   3 580.771 76.7456   4
   4  -6   3 698.470 91.3735   4
   4   6   4 148.569 49.8236   4
   4  -6   4 184.868 53.0387   4
   4   6   5 46.7907 42.4024   4
   4  -6   5 62.5064 42.5090   4
   4   6   6 37.5531 38.4102   4
   4  -6   6-55.4079 50.1234   4
   4   6   7-58.1957 49.5855   4
   4  -6   7-5.69507 42.9701   4
   4  -7  -8 23.6776 39.6704   5
   4  -7  -7 11.0903 36.8774   5
   4   7  -6 100.001 49.5875   5
   4  -7  -6 121.782 58.3104   5
   4   7  -5 161.198 49.5394   5
   4  -7  -5 242.536 63.6556   5
   4   7  -4 72.5106 41.1344   5
   4  -7  -4 124.090 53.4579   5
   4   7  -3 651.393 86.3854   5
   4  -7  -3 729.499 94.3392   5
   4   7  -2 158.768 43.8226   5
   4  -7  -2 161.453 44.0146   5
   4   7  -1 38.0770 17.9953   4
   4   7  -1 74.4433 33.2239   5
   4  -7  -1 65.3452 31.0388   5
   4   7   0 260.059 55.2056   5
   4  -7   0 230.464 46.6313   5
   4   7   0 291.639 44.8231   4
   4  -7   1 167.289 42.2470   1
   4  -7   1 190.968 51.7380   5
   4  -7   1 225.189 49.3058   4
   4   7   1 130.673 44.2453   5
   4   7   1 107.707 35.3228   4
   4  -7   2 121.202 38.3919   5
   4   7   2 114.847 34.3850   4
   4   7   3 87.9120 37.5203   4
   4  -7   3 174.878 53.4422   4
   4   7   4 4.75544 27.3618   4
   4  -7   4 65.3984 38.6837   4
   4   7   5 62.6712 40.8612   4
   4  -7   5 63.8154 42.0531   4
   4   7   6 17.4784 28.7898   4
   4  -7   6-15.7079 34.8910   4
   4  -7   7-25.0248 38.4811   4
   4   7   7-31.8695 44.6441   4
   4  -8  -8-12.2528 51.1361   5
   4  -8  -7 8.20523 36.2469   5
   4   8  -6 97.7521 43.7986   5
   4  -8  -6 144.449 56.3963   5
   4   8  -5 50.2892 34.3344   5
   4  -8  -5 148.732 57.2015   5
   4   8  -4 206.654 51.3550   5
   4  -8  -4 282.008 66.9438   5
   4   8  -3 64.8219 43.0715   5
   4  -8  -3 130.810 56.8530   5
   4   8  -2 36.1810 30.0741   5
   4  -8  -2 13.1417 31.6572   5
   4   8  -1 5.16530 23.4844   5
   4  -8  -1 29.9853 27.0427   5
   4   8   0 93.4481 42.8071   5
   4  -8   0 109.326 38.6315   5
   4   8   0 79.0501 19.7196   4
   4  -8   1 93.1799 33.8650   4
   4  -8   1 40.1296 22.3279   1
   4  -8   1 55.9618 32.4949   5
   4   8   1 36.3306 23.5129   4
   4  -8   2 45.6656 33.2083   5
   4   8   2 17.0367 24.7016   4
   4  -8   2 102.094 44.0050   4
   4   8   3 36.5562 30.9168   4
   4  -8   3 34.3067 34.9049   4
   4   8   4 39.1185 33.1840   4
   4  -8   4 76.8470 43.2250   4
   4   8   5 37.6186 41.8658   4
   4  -8   5 54.4491 41.4922   4
   4   8   6 60.4288 42.1017   4
   4  -8   6 58.9202 39.1889   4
   4   8   7-104.677 58.1643   4
   4  -8   7-30.4944 49.0012   4
   4  -9  -8-32.2573 54.6755   5
   4  -9  -7-0.84500 43.8194   5
   4   9  -6-70.4741 38.5339   5
   4  -9  -6 87.1917 50.8763   5
   4   9  -5 40.1176 39.1225   5
   4  -9  -5 90.3206 48.0985   5
   4   9  -4 0.16850 26.9510   5
   4  -9  -4 78.1443 44.8012   5
   4   9  -3 35.4379 29.8626   5
   4  -9  -3 114.429 47.2683   5
   4   9  -2 85.9952 35.5640   5
   4  -9  -2 77.3450 33.7901   5
   4   9  -1 38.8819 27.9905   5
   4  -9  -1 47.5566 27.8241   5
   4  -9   0 156.616 39.3900   5
   4   9   0 153.942 36.5520   4
   4   9   0 177.029 49.6580   5
   4  -9   1 6.95531 20.7556   4
   4  -9   1 52.6610 29.5953   1
   4  -9   1 64.5379 28.2962   5
   4   9   1 52.2152 25.9725   4
   4  -9   2 88.2364 31.1971   5
   4   9   2 114.834 34.3228   4
   4  -9   2 74.4897 39.4664   4
   4   9   3 73.8405 35.4910   4
   4  -9   3 66.3439 38.7948   4
   4   9   4 17.8746 27.5864   4
   4  -9   4 87.4921 45.5068   4
   4   9   5 15.8148 25.0890   4
   4  -9   5 53.9625 38.6204   4
   4   9   6-22.9563 35.0417   4
   4  -9   6 54.1645 42.7397   4
   4   9   7-43.9564 48.4636   4
   4  -9   7-33.3091 51.5122   4
   4 -10  -8-156.476 60.0457   5
   4 -10  -7 13.4738 43.5846   5
   4  10  -6 24.1850 27.9379   5
   4 -10  -6 23.0335 56.1349   5
   4  10  -5 234.790 57.0049   5
   4 -10  -5 241.781 65.9045   5
   4  10  -4 17.5756 23.9239   5
   4 -10  -4 7.86285 32.5197   5
   4  10  -3 21.4426 25.2526   5
   4 -10  -3 117.547 48.8860   5
   4  10  -2 34.2951 23.7897   5
   4 -10  -2 12.3605 27.0527   5
   4  10  -1 139.657 41.4132   5
   4 -10  -1 176.587 42.6911   5
   4  10   0 83.7924 37.2084   5
   4 -10   0 37.0861 26.0149   5
   4 -10   0 44.7659 29.6787   1
   4 -10   1 2.57891 19.9470   4
   4 -10   1 24.3482 23.7644   1
   4 -10   1 17.4821 24.8291   5
   4  10   1 20.2292 21.7881   4
   4 -10   2 17.4084 27.7234   5
   4  10   2 11.3853 21.3076   4
   4 -10   2 82.8562 39.9386   4
   4  10   3 163.635 48.9065   4
   4 -10   3 132.329 50.9657   4
   4  10   4 26.5653 28.5712   4
   4 -10   4-4.50215 33.3331   4
   4  10   5 2.25488 28.6474   4
   4 -10   5 3.57478 33.2786   4
   4  10   6-39.1188 41.3344   4
   4 -10   6 23.7547 33.7677   4
   4  10   7-15.6073 46.1344   4
   4 -10   7-30.2292 42.6652   4
   4 -11  -8-101.781 46.5980   5
   4 -11  -7 34.0577 46.2064   5
   4  11  -6 38.3053 39.5512   5
   4 -11  -6 40.9664 47.3150   5
   4  11  -5 105.869 56.2785   5
   4 -11  -5 141.959 60.9498   5
   4  11  -4-20.5002 27.3786   5
   4 -11  -4 12.2007 33.3243   5
   4  11  -3-1.97155 27.7220   5
   4 -11  -3 69.1864 43.3161   5
   4  11  -2 4.75516 24.6606   5
   4 -11  -2 13.5807 25.4833   5
   4  11  -1 69.1703 31.4336   5
   4 -11  -1 60.8267 35.3562   5
   4 -11   0 27.6991 27.0056   1
   4  11   0 12.1616 25.6705   5
   4 -11   0 5.42947 19.0228   5
   4 -11   1 61.7096 25.2190   4
   4 -11   1 127.560 36.5650   1
   4 -11   1 109.070 35.5246   5
   4  11   1 105.988 30.5605   4
   4  11   2 34.0243 25.3382   4
   4 -11   2 70.1395 34.8443   4
   4  11   3 47.4195 32.8562   4
   4 -11   3 101.332 47.4561   4
   4  11   4 50.9167 35.4350   4
   4 -11   4 19.0517 32.8203   4
   4  11   5 30.5213 33.2428   4
   4 -11   5-13.1197 29.1319   4
   4  11   6-40.6009 39.7380   4
   4 -11   6 66.2337 46.8171   4
   4  11   7-65.2027 58.8214   4
   4 -11   7-85.6380 55.4397   4
   4 -12  -8 13.2734 47.2991   5
   4 -12  -7 119.789 59.1769   5
   4 -12  -6 41.0607 44.9722   5
   4  12  -5 319.608 68.2145   5
   4 -12  -5 232.996 70.5096   5
   4  12  -4 63.2368 35.3146   5
   4 -12  -4 76.9121 43.7304   5
   4  12  -3 93.7699 42.3830   5
   4 -12  -3 153.882 51.2997   5
   4  12  -2 126.210 40.8627   5
   4 -12  -2 158.561 46.0469   5
   4  12  -1 43.9552 35.1113   5
   4 -12  -1 9.66533 28.4840   5
   4 -12   0 66.4629 34.5549   1
   4  12   0 13.5206 21.9363   5
   4 -12   0 28.4739 22.1952   5
   4 -12   1 60.0069 32.0385   4
   4 -12   1 42.7972 27.4835   1
   4 -12   1 68.3767 28.2957   5
   4  12   2 31.5873 25.2650   4
   4 -12   2 58.2117 33.9621   4
   4  12   3 6.42549 22.2513   4
   4 -12   3 105.981 45.7834   4
   4  12   4 7.23301 27.1058   4
   4 -12   4-16.5916 29.4281   4
   4  12   5 26.4377 30.2827   4
   4 -12   5 0.31989 28.7236   4
   4  12   6-60.4067 46.5823   4
   4 -12   6 56.1788 45.1727   4
   4  12   7-64.0804 55.8094   4
   4 -12   7-89.0607 67.1188   4
   4 -13  -8 64.7322 44.3489   5
   4 -13  -7 53.6776 53.0473   5
   4 -13  -6 40.4475 38.8555   5
   4  13  -5 162.649 57.6630   5
   4 -13  -5 149.799 57.8062   5
   4  13  -4 91.3339 37.6966   5
   4 -13  -4 120.439 51.8603   5
   4  13  -3 199.105 50.4505   5
   4 -13  -3 242.647 60.6893   5
   4  13  -2 68.8376 37.0962   5
   4 -13  -2 147.133 48.1894   5
   4  13  -1 174.281 48.7202   5
   4 -13  -1 117.033 41.2002   5
   4  13   0 1.95213 24.1015   5
   4 -13   0 102.689 39.7541   1
   4 -13   0 67.1299 31.2934   5
   4 -13   1 1.94229 25.0686   4
   4 -13   1 38.9756 24.8007   1
   4 -13   1 30.2725 26.5626   5
   4  13   2 112.898 35.0718   4
   4 -13   2 101.842 38.3584   4
   4  13   3 71.4201 28.7588   4
   4 -13   3 191.073 58.8053   4
   4  13   4 23.2424 31.6942   4
   4 -13   4-31.4802 40.3735   4
   4  13   5 6.25990 30.3476   4
   4 -13   5 30.6255 29.8999   4
   4  13   6 9.64035 35.7785   4
   4 -13   6 36.0103 37.3809   4
   4  13   7 14.1162 51.6549   4
   4 -13   7 13.3452 47.3250   4
   4 -14  -7 70.3676 61.5263   5
   4 -14  -6 2.65743 40.7007   5
   4  14  -5 157.853 50.0230   5
   4 -14  -5 136.731 55.9860   5
   4  14  -4 7.72089 35.0402   5
   4 -14  -4 0.66643 34.9808   5
   4  14  -3 35.2520 31.4538   5
   4 -14  -3 69.3512 47.4807   5
   4  14  -2 37.3691 32.4822   5
   4 -14  -2 52.7843 39.0534   5
   4  14  -1 110.704 42.1756   5
   4 -14  -1 128.147 43.3341   5
   4 -14   0 119.421 42.5692   1
   4 -14   0 42.8596 28.5408   5
   4 -14   1-30.4373 33.2057   4
   4 -14   1 26.2149 21.3310   5
   4 -14   1 6.03366 22.5976   1
   4  14   2 3.08780 24.8538   4
   4 -14   2-1.85066 23.2770   4
   4  14   3 72.1171 33.2787   4
   4 -14   3 165.319 53.3197   4
   4  14   4 63.5015 37.3292   4
   4 -14   4 7.29765 30.5707   4
   4  14   5 20.5785 28.0547   4
   4 -14   5 41.1431 43.2302   4
   4  14   6 33.5269 46.5184   4
   4 -14   6 43.4416 37.4331   4
  -4 -14  -7 22.6890 53.6731   5
   4  14   7 12.3533 47.6229   4
   4 -14   7-62.7772 61.4131   4
   4 -15  -7-16.7713 43.7422   5
   4 -15  -6-27.4996 48.4330   5
   4  15  -5 21.0440 29.6622   5
   4 -15  -5 9.18561 41.4548   5
   4  15  -4 238.869 57.0479   5
   4 -15  -4 248.695 67.6518   5
   4  15  -3 109.981 40.9821   5
   4 -15  -3 78.3579 42.5896   5
   4  15  -2 178.872 51.0058   5
   4 -15  -2 191.589 54.4140   5
   4  15  -1 102.909 43.1801   5
   4 -15  -1 80.9810 36.8178   5
   4 -15   0 9.53704 29.0371   1
   4 -15   0 16.8170 20.8445   5
   4 -15   1-43.3088 37.9875   4
   4 -15   1 12.5884 21.5596   1
   4 -15   2-28.0927 28.0176   4
   4  15   3 27.9790 27.2012   4
   4 -15   3 71.8587 41.4245   4
   4  15   4 26.6252 30.8374   4
   4 -15   4 20.4291 34.7954   4
   4  15   5-86.3467 47.0544   4
   4 -15   5-16.2482 32.0014   4
   4  15   6-32.6005 45.3671   4
   4 -15   6 48.7998 42.9163   4
  -4 -15  -7 57.8905 58.0338   5
   4  15   7-0.86531 63.3179   4
   4 -15   7-49.3371 53.8064   4
   4 -16  -7 1.75818 41.5337   5
   4 -16  -6 22.7565 36.4238   5
   4 -16  -5-15.0822 34.5424   5
   4  16  -4 70.5762 45.8297   5
   4 -16  -4 89.3693 50.4322   5
   4  16  -3 27.1660 30.7947   5
   4 -16  -3 27.2193 34.3514   5
   4  16  -2 184.700 52.1451   5
   4 -16  -2 227.619 60.0969   5
   4  16  -1 26.6277 26.3076   5
   4 -16  -1-11.0342 25.0154   5
   4 -16   0 87.0444 42.7712   1
   4 -16   0 43.4014 28.8956   5
   4 -16   1 20.5218 24.9786   4
   4 -16   1 30.0736 28.0563   1
   4 -16   2-57.5046 33.6911   4
   4  16   3-2.33477 21.0270   4
   4 -16   3 33.4786 35.0098   4
   4  16   4-61.8467 44.9168   4
   4 -16   4-15.4972 34.2335   4
   4  16   5 11.6201 32.2213   4
   4 -16   5 5.47916 34.0834   4
   4  16   6 8.07882 44.9252   4
   4 -16   6 37.2147 43.6279   4
  -4 -16  -7 46.7886 69.7123   5
   4  16   7 114.628 55.9826   4
   4 -16   7 40.7574 48.3948   4
   4 -17  -7 73.2591 51.3926   5
   4 -17  -6 7.84125 40.6947   5
   4 -17  -5-0.67370 34.0293   5
   4  17  -4 189.981 52.2247   5
   4 -17  -4 235.114 62.8860   5
   4  17  -3 92.7517 41.5089   5
   4 -17  -3 101.874 44.8294   5
   4  17  -2 197.052 52.1076   5
   4 -17  -2 229.732 61.9141   5
   4  17  -1-24.6430 25.2073   5
   4 -17  -1 32.5873 30.5102   5
   4 -17   0 78.7373 38.4788   1
   4 -17   0 25.0876 21.3647   5
   4 -17   1 22.1009 27.7733   4
   4 -17   1 49.0713 29.2249   1
   4 -17   2-9.12602 27.3957   4
   4 -17   3 6.90729 28.8108   4
   4  17   4-22.3603 34.5946   4
   4 -17   4 20.9087 32.4600   4
   4  17   5-5.86851 40.5532   4
   4 -17   5 77.3665 44.6022   4
   4  17   6 28.4649 48.0039   4
   4 -17   6 89.1273 55.4106   4
  -4 -17  -7 45.4736 67.4157   5
   4  17   7 67.8456 59.5379   4
   4 -17   7-24.1878 43.2238   4
   4 -18  -7 13.7270 41.4124   5
   4 -18  -6 2.46930 39.2629   5
   4 -18  -5-0.09768 35.5082   5
   4  18  -4 30.1374 29.8533   5
   4 -18  -4 24.9213 37.3013   5
   4  18  -3 139.650 48.7329   5
   4 -18  -3 88.9676 49.2682   5
   4  18  -2 18.9795 31.6437   5
   4 -18  -2 85.6790 44.2977   5
   4  18  -1 273.589 57.0821   5
   4 -18  -1 336.541 68.7971   5
   4 -18   0 43.7447 29.4670   5
   4 -18   0 45.1088 35.0918   1
   4 -18   1 31.2160 30.1725   4
   4 -18   1-11.4135 27.9996   1
   4 -18   2-29.2195 34.1476   4
   4 -18   3 17.1508 32.1065   4
   4  18   4 21.0893 36.2309   4
   4 -18   4-20.3054 32.7861   4
   4  18   5 118.185 63.3276   4
   4 -18   5 57.4024 44.9569   4
  -4 -18  -6 164.932 84.7109   5
   4  18   6 141.666 69.7100   4
   4 -18   6 21.1808 40.9497   4
  -4 -18  -7 3.77942 54.5392   5
   4  18   7 57.3643 57.5980   4
   4 -18   7 14.3439 41.2819   4
   4 -19  -7-23.0909 46.0496   5
   4 -19  -6-37.0118 45.9942   5
   4 -19  -5 13.5519 36.1262   5
   4  19  -4-20.1981 26.3793   5
   4 -19  -4 28.7456 37.4202   5
   4  19  -3 32.2064 35.3803   5
   4 -19  -3 34.1373 38.3467   5
   4  19  -2 35.0509 30.7352   5
   4 -19  -2 26.3773 36.4089   5
   4 -19  -1 75.9102 39.5178   5
   4 -19  -1 72.2903 44.4953   1
   4 -19   0 53.7558 33.6577   5
   4 -19   0 29.5597 35.4364   1
   4 -19   1-18.1968 31.2782   4
   4 -19   1 0.07282 26.4475   1
   4 -19   2 112.659 40.6417   4
   4 -19   3 28.3589 35.3616   4
   4 -19   4 70.6392 43.2495   4
   4  19   5 25.4497 40.7741   4
   4 -19   5-4.86374 41.0827   4
  -4 -19  -6 204.036 89.4507   5
   4  19   6 139.779 60.2665   4
   4 -19   6 68.0316 47.9465   4
  -4 -19  -7 29.7970 50.7740   5
   4 -19   7 7.82410 45.2233   4
   4 -20  -7-68.9619 47.8891   5
   4 -20  -6 8.32024 38.7843   5
   4 -20  -5-9.33049 36.3772   5
   4  20  -4 60.1862 39.6371   5
   4 -20  -4-16.7439 38.5488   5
   4  20  -3 99.5319 46.9055   5
   4 -20  -3 104.570 49.2281   5
   4  20  -2 180.645 53.9030   5
   4 -20  -2 183.064 54.4097   5
   4 -20  -1 82.3490 44.5151   1
   4 -20  -1 90.5983 38.7169   5
   4 -20   0 230.720 63.2736   1
   4 -20   1-12.2921 28.1140   1
   4 -20   1 0.34726 27.4792   4
   4 -20   2-23.6099 28.0609   4
   4 -20   3 68.7355 41.0534   4
   4 -20   4-8.18238 36.6629   4
   4 -20   5-0.04965 38.6900   4
  -4 -20  -6 126.709 71.7961   5
   4  20   6 89.0929 67.2249   4
   4 -20   6 48.0343 45.3434   4
  -4 -20  -7 21.8275 60.6512   5
   4 -21  -7-5.64380 49.7436   5
   4 -21  -6-5.96994 43.6331   5
   4 -21  -5-21.9051 38.0418   5
   4 -21  -4 7.95334 32.9520   5
   4  21  -3 137.324 52.1683   5
   4 -21  -3 106.578 47.5507   5
   4  21  -2 215.916 57.4438   5
   4 -21  -2 289.639 69.0732   5
   4 -21  -1 369.122 67.2698   5
   4 -21  -1 458.729 88.1356   1
   4 -21   0 590.090 100.682   1
   4 -21   1 132.575 48.8777   1
   4 -21   2 37.4150 33.2260   4
   4 -21   3 129.783 52.9837   4
   4 -21   4-22.2994 42.7632   4
   4 -21   5 14.9991 38.7290   4
  -4 -21  -6 137.038 73.9402   5
   4  21   6 168.859 70.5477   4
   4 -21   6 29.7729 41.1081   4
   4 -22  -7-6.11223 59.3440   5
   4 -22  -6 29.8420 45.0746   5
   4 -22  -5 50.3917 36.4436   5
   4 -22  -4 16.0390 34.7132   5
   4  22  -3 150.372 52.6717   5
   4 -22  -3 83.0328 44.3048   5
   4 -22  -2 255.394 68.9475   5
   4 -22  -1 311.027 63.5447   5
   4 -22  -1 303.765 74.4672   1
   4 -22   0 575.857 99.7827   1
   4 -22   1 69.7010 41.7535   1
   4 -22   2 107.938 47.2449   4
   4 -22   3 142.079 50.3900   4
   4 -22   4-29.5325 47.8224   4
   4 -22   5 28.2366 39.2782   4
  -4 -22  -6 190.617 81.0964   5
   4 -22   6-7.65567 38.1833   4
   4 -23  -6 33.4148 45.4484   5
   4 -23  -5-98.1833 61.0230   5
   4 -23  -4 77.6170 48.9898   5
   4  23  -3 67.4306 39.9168   5
   4 -23  -3 34.6320 40.9425   5
   4 -23  -2 266.555 66.8487   5
   4 -23  -1 216.117 65.7327   1
   4 -23  -1 192.819 53.4454   5
   4 -23   0 271.175 71.0009   1
   4 -23   1 314.749 71.2503   1
   4 -23   2 79.5718 40.7698   4
   4 -23   3 134.615 55.1686   4
   4 -23   4-41.0292 43.2909   4
   4 -23   5-27.5807 49.3535   4
  -4 -23  -6 203.698 85.1738   5
   4 -23   6-15.4471 38.6280   4
   4 -24  -6 55.2535 53.8473   5
   4 -24  -5 0.90405 40.1183   5
   4 -24  -4 62.2361 55.0166   5
   4  24  -3-100.201 46.6890   5
   4 -24  -3 2.01919 30.7611   5
   4 -24  -2 93.2485 47.9106   5
   4 -24  -1 65.6769 49.1970   1
   4 -24   0 181.414 60.4703   1
   4 -24   1 4.83941 32.6073   1
   4 -24   2-58.3978 38.8891   4
   4 -24   3 33.3352 37.6328   4
   4 -24   4 81.6125 49.4239   4
   4 -24   5 29.3203 38.6102   4
  -4 -24  -6 166.584 90.3322   5
   4 -24   6 27.0459 57.5524   4
   4 -25  -6 72.3854 54.2433   5
   4 -25  -5 5.28992 39.5749   5
   4 -25  -4-52.3225 44.8912   5
   4 -25  -3 11.6655 31.7238   5
   4 -25  -2 120.220 56.8532   1
   4 -25  -2 34.6160 36.9745   5
   4 -25  -1 31.9567 44.6763   1
   4 -25   0-5.47857 35.7318   1
   4 -25   1-14.6145 30.5905   1
   4 -25   2-39.6272 38.7536   4
   4 -25   3 107.717 57.0512   4
   4 -25   4-5.65492 43.4986   4
   4 -25   5-40.3154 54.8962   4
  -4 -25  -6 142.488 93.5489   5
   4 -25   6-16.0077 40.8229   4
   4 -26  -6 34.1943 50.0310   5
   4 -26  -5-11.6924 45.8468   5
   4 -26  -4-5.25542 40.4500   5
   4 -26  -3-27.4047 45.0923   5
   4 -26  -2 27.7049 40.6002   1
   4 -26  -2 11.4066 39.7122   5
   4 -26  -1 49.3164 47.2129   1
   4 -26   0 19.4922 33.1636   1
   4 -26   1-12.1469 39.4473   1
   4 -26   2-63.2645 44.9189   4
   4 -26   3 91.3109 52.3615   4
   4 -26   4-34.1878 47.6707   4
   4 -26   5-47.5710 54.8606   4
   4 -26   6 0.72753 38.9124   4
   4 -27  -6-46.9772 55.7260   5
   4 -27  -5 11.9076 45.5557   5
   4 -27  -4 26.9828 43.1578   5
   4 -27  -3-4.51429 39.2724   5
   4 -27  -2 37.4113 47.3189   1
   4 -27  -2 25.8855 40.4302   5
   4 -27  -1 19.8740 42.2601   1
   4 -27   0 83.0412 44.8872   1
   4 -27   1-14.5012 38.4518   1
   4 -27   2 1.43340 32.7296   4
   4 -27   3 110.884 60.2509   4
   4 -27   4-48.2055 52.0234   4
   4 -27   5 10.1562 38.1683   4
   4 -27   6 23.9285 40.4811   4
   4 -28  -6-48.9022 54.5328   5
   4 -28  -5 34.5613 52.3779   5
   4 -28  -4-14.4046 42.0061   5
   4 -28  -3-7.68110 46.5234   5
   4 -28  -2 16.2423 43.4466   1
   4 -28  -1 56.9602 42.8833   1
   4 -28   0 51.6355 41.1752   1
   4 -28   1-23.2211 40.5661   1
   4 -28   2-64.6960 47.6766   4
   4 -28   3 135.355 58.6641   4
   4 -28   4 23.2206 41.7600   4
   4 -28   5-58.9485 54.5818   4
   4 -28   6 51.7216 46.3622   4
   4 -29  -6-39.8271 52.1088   5
   4 -29  -5-43.8484 53.2944   5
   4 -29  -4 26.1169 41.6338   5
   4 -29  -3 3.18017 38.3440   5
   4 -29  -2 52.2139 47.8410   1
   4 -29  -1 28.7593 41.2113   1
   4 -29   0-16.8293 40.9023   1
   4 -29   1 64.6159 43.3979   1
   4 -29   2-111.935 60.5852   4
   4 -29   3 120.858 59.1350   4
   4 -29   4 46.7902 42.1365   4
   4 -29   5-114.019 96.3436   4
   4 -29   6 36.1840 49.1903   4
   4 -30  -5 34.8772 61.2723   5
   4 -30  -4 43.8301 43.6537   5
   4 -30  -3 50.4844 56.4572   1
   4 -30  -3-36.6715 47.6995   5
   4 -30  -2 44.2896 55.8782   1
   4 -30  -1 14.9153 45.1299   1
   4 -30   0-69.1843 55.6173   1
   4 -30   1-20.2908 44.2025   1
   4 -30   2-84.7239 55.1724   4
   4 -30   3 114.447 58.7546   4
   4 -30   4 20.9276 39.3558   4
  -4 -30  -5 163.927 92.9783   5
   4 -30   5-109.995 58.0563   4
   4 -31  -5-11.0334 50.3586   5
   4 -31  -4-6.81860 53.3521   5
   4 -31  -3 50.0091 61.5858   1
   4 -31  -3-24.8348 50.0524   5
   4 -31  -2 17.8319 47.6360   1
   4 -31  -1-5.30879 42.2087   1
   4 -31   0 11.1677 39.7738   1
   4 -31   1-29.9380 46.7074   1
   4 -31   2-30.2180 49.0741   4
   4 -31   3 96.7529 58.1943   4
   4 -31   4 99.5307 51.7281   4
   4 -31   5-84.3828 55.4478   4
   4 -32  -5-44.4029 50.9979   5
   4 -32  -4 82.4252 52.0428   5
   4 -32  -3 118.058 63.1694   1
   4 -32  -2 84.2315 60.1439   1
   4 -32  -1 70.5601 55.5297   1
   4 -32   0 1.15216 38.4499   1
   4 -32   2-85.6160 54.2119   4
   4 -32   3 112.750 60.6517   4
   4 -32   4 125.724 57.3473   4
   4 -32   5-75.2768 46.6966   4
   4 -33  -5 72.7391 66.9394   5
   4 -33  -4 19.0970 56.1511   5
   4 -33  -3 36.5162 56.3042   1
   4 -33  -2 93.1773 72.3856   1
   4 -33  -1 57.5154 56.6662   1
   4 -33   0-7.18024 39.2184   1
   4 -33   2-54.4633 46.3300   4
   4 -33   3 98.7066 64.0122   4
   4 -33   4 92.7622 53.3485   4
   4 -34  -5-14.0262 68.9915   5
   4 -34  -4 67.6400 69.3641   1
   4 -34  -4 10.1442 63.5568   5
   4 -34  -3 100.921 69.4530   1
   4 -34  -2 15.7279 47.3428   1
   4 -34  -1-8.28402 42.6351   1
   4 -34   0 5.91739 41.5698   1
   4 -34   1-35.4569 47.9620   4
   4 -34   2-97.3824 57.4917   4
   4 -34   3 179.376 74.9524   4
   4 -34   4 70.7892 43.8883   4
   4 -35  -5 11.6913 63.4459   5
   4 -35  -4 94.5678 69.5097   1
   4 -35  -4 24.2994 46.0064   5
   4 -35  -3 75.9232 68.5475   1
   4 -35  -2 19.7989 45.8878   1
   4 -35  -1 18.6843 42.8561   1
   4 -35   0-50.0755 59.0351   1
   4 -35   1-89.7473 59.1004   4
   4 -35   2-79.2439 57.2910   4
   4 -35   3 104.134 65.9999   4
   4 -36  -3 102.680 76.8145   1
   4 -36  -2 26.6623 63.6060   1
   4 -36  -1 46.8540 52.5681   1
   4 -36   0-46.4507 51.0879   1
   4 -36   1-135.334 71.6918   4
   4 -36   2-87.4399 61.8180   4
   4 -36   3 121.135 83.1507   4
   4 -37  -3 52.5325 65.5456   1
   4 -37  -2-1.05025 51.9748   1
   4 -37  -1 2.53780 52.0248   1
   4 -37   0-29.8966 52.9039   1
   4 -37   1-33.9588 63.8878   4
   4 -37   2-44.4915 49.7368   4
   4 -38  -3 6.35180 65.0400   1
   4 -38  -2 13.3717 57.3084   1
   4 -38  -1 37.0029 48.7566   1
   4 -38   0-7.39390 59.6443   1
   4 -38   1-40.7843 64.5746   4
   4 -38   2-163.228 75.9547   4
   4 -39  -2-13.8576 59.2048   1
   4 -39  -1-56.8713 59.1060   1
   4 -39   0-22.8395 52.4143   1
   4 -39   1-107.136 76.0783   4
   4 -40  -1-26.0928 63.0236   1
   4 -40   0-11.9335 51.4229   1
   4 -40   1-151.359 77.3565   4
   5   0  -8-97.9461 63.0333   5
   5   0  -7-27.5465 41.7253   5
   5   0  -6 12.3877 38.4778   5
   5   0  -5 65.0033 50.6429   5
   5   0  -4-41.9085 33.3133   5
   5   0  -3-17.6944 36.8788   5
   5   0  -2-35.7010 35.2852   5
   5   0  -1 13.6938 25.6354   5
   5   0   0-34.4731 28.1929   4
   5   0   0-32.0196 29.2660   5
   5   0   1 27.1520 33.7623   5
   5   0   1 86.9427 37.0429   4
   5   0   2-9.34131 30.5154   4
   5   0   3 29.1621 35.1048   4
   5   0   4 15.7766 34.3858   4
   5   0   5 57.2334 41.2446   4
   5   0   6-7.45815 39.1266   4
   5   1  -8-48.3118 49.2361   5
   5  -1  -8-6.88029 59.5002   5
   5   1  -7 96.2699 48.6798   5
   5  -1  -7 26.6679 38.9628   5
   5   1  -6 55.2847 38.2469   5
   5  -1  -6 9.97607 44.5458   5
   5   1  -5 74.9662 43.8647   5
   5  -1  -5 117.380 52.5356   5
   5   1  -4 9.80450 28.9582   5
   5  -1  -4 33.3086 35.4157   5
   5   1  -3 15.7631 28.9260   5
   5  -1  -3-55.4824 35.9197   5
[truncated: 3,223,404 more chars]
