# Supplementary material for: The structures of eleven (4-phen­yl)piperazinium salts containing organic anions
Source: Acta Crystallogr E Crystallogr Commun. 2022 Sep 22;78(Pt 10):1016–27. doi: 10.1107/S2056989022009057 (PMC9535824; doi:10.1107/S2056989022009057)
Supplement: Supplementary file 2 [file e-78-01016-1sup2.hkl]

data_1                                                                          
_shelx_title ' HP1 IN P-1'                                                      
_shelx_refln_list_code          4                                               
_shelx_F_calc_maximum      145.78                                               
_exptl_crystal_F_000       340.00                                               
_reflns_d_resolution_high  0.8302                                               
                                                                                
loop_                                                                           
 _space_group_symop_operation_xyz                                               
 'x, y, z'                                                                      
 '-x, -y, -z'                                                                   
                                                                                
_cell_length_a     6.2390                                                       
_cell_length_b     7.4960                                                       
_cell_length_c    17.8170                                                       
_cell_angle_alpha  93.550                                                       
_cell_angle_beta   92.940                                                       
_cell_angle_gamma  94.870                                                       
                                                                                
_shelx_F_squared_multiplier     1.000                                           
                                                                                
loop_                                                                           
 _refln_index_h                                                                 
 _refln_index_k                                                                 
 _refln_index_l                                                                 
 _refln_F_squared_calc                                                          
 _refln_F_squared_meas                                                          
 _refln_F_squared_sigma                                                         
 _refln_observed_status                                                         
   1   0   0         98.57         77.45         3.99 o                         
   2   0   0         23.35         22.51         0.95 o                         
   3   0   0        137.81        142.72         2.53 o                         
   4   0   0          0.18          3.25         1.27 o                         
   5   0   0          9.83         12.49         2.10 o                         
   6   0   0          1.60          2.75         2.11 o                         
   7   0   0          0.68          2.82         2.66 o                         
  -7   1   0          0.13          4.39         2.80 o                         
  -6   1   0          3.75          6.69         2.35 o                         
  -5   1   0         12.37          8.07         2.42 o                         
  -4   1   0         13.22         13.39         1.80 o                         
  -3   1   0          3.92         26.22         6.60 o                         
  -2   1   0        426.61        398.82         5.41 o                         
  -1   1   0       6948.10       7325.73        11.48 o                         
   1   1   0       3543.29       4069.80        20.70 o                         
   2   1   0       1245.00       1255.32        10.19 o                         
   3   1   0         33.89         31.38         2.48 o                         
   4   1   0         50.67         48.05         1.82 o                         
   5   1   0          0.48         -0.01         1.92 o                         
   6   1   0          0.72          1.31         2.20 o                         
   7   1   0          2.28          8.25         3.76 o                         
  -7   2   0          0.63          6.05         3.89 o                         
  -6   2   0          3.72          7.72         3.13 o                         
  -5   2   0          0.06          0.26         1.99 o                         
  -4   2   0          6.54          5.31         2.19 o                         
  -3   2   0          6.74          7.62         0.94 o                         
  -2   2   0         20.66         21.98         3.34 o                         
  -1   2   0         30.83         14.15         3.03 o                         
   0   2   0      21250.59      25471.71       149.56 o                         
   1   2   0       2775.29       3029.56         9.09 o                         
   2   2   0         92.58        106.90         1.93 o                         
   3   2   0          4.01          5.31         1.26 o                         
   4   2   0          0.94          2.33         2.78 o                         
   5   2   0         12.70         13.30         3.04 o                         
   6   2   0          2.19          4.09         2.80 o                         
   7   2   0          4.65         11.40         3.99 o                         
  -6   3   0          0.33         -0.62         2.56 o                         
  -5   3   0          0.68         -1.87         2.43 o                         
  -4   3   0         46.93         44.44         2.88 o                         
  -3   3   0          4.52          3.26         1.06 o                         
  -2   3   0        622.33        642.83         5.92 o                         
  -1   3   0       1679.70       1637.09        11.76 o                         
   0   3   0          7.72         14.81         2.14 o                         
   1   3   0        496.62        590.73         4.95 o                         
   2   3   0        980.43       1051.46         7.36 o                         
   3   3   0          2.07          4.89         1.44 o                         
   4   3   0         30.77         30.58         3.86 o                         
   5   3   0          1.70          2.47         2.95 o                         
   6   3   0          1.21         -3.26         3.26 o                         
  -6   4   0          0.67          5.82         2.72 o                         
  -5   4   0          0.08          1.31         2.03 o                         
  -4   4   0          0.95         -1.62         1.95 o                         
  -3   4   0         12.82         12.50         1.31 o                         
  -2   4   0          2.43          3.03         2.86 o                         
  -1   4   0         54.70         71.49         4.73 o                         
   0   4   0         32.39         45.45         3.55 o                         
   1   4   0        776.06        879.63        17.64 o                         
   2   4   0        177.69        193.40        10.76 o                         
   3   4   0         96.28        101.38        14.73 o                         
   4   4   0          0.05          3.94         4.04 o                         
   5   4   0          1.19          8.26         3.70 o                         
   6   4   0          0.31          2.62         3.98 o                         
  -6   5   0          0.04          4.02         5.54 o                         
  -5   5   0         17.41         17.15         5.52 o                         
  -4   5   0          0.45          0.51         3.20 o                         
  -3   5   0         15.92         19.46         2.35 o                         
  -2   5   0          0.69          5.37         1.36 o                         
  -1   5   0        116.93        128.92         5.35 o                         
   0   5   0         52.72         75.62         4.79 o                         
   1   5   0         11.85          6.08         3.29 o                         
   2   5   0         93.54        105.84         5.04 o                         
   3   5   0         22.01         27.02         3.93 o                         
   4   5   0          0.26          6.71         5.01 o                         
   5   5   0          8.79          3.50         4.79 o                         
  -6   6   0          1.26          2.00         3.91 o                         
  -5   6   0          0.02          5.76         4.15 o                         
  -4   6   0          1.18          5.94         3.00 o                         
  -3   6   0          2.56          1.83         1.80 o                         
  -2   6   0         38.72         38.52         4.06 o                         
  -1   6   0          4.57          4.63         3.87 o                         
   0   6   0         13.95         17.69         4.34 o                         
   1   6   0         50.29         56.68         4.93 o                         
   2   6   0         27.16         44.04         4.75 o                         
   3   6   0         22.46         22.51         3.83 o                         
   4   6   0          0.00          4.00         4.13 o                         
   5   6   0          8.33         28.90         6.24 o                         
  -5   7   0          6.19          1.26         3.68 o                         
  -4   7   0          3.68         -3.10         3.58 o                         
  -3   7   0          1.52          5.71         3.98 o                         
  -2   7   0         30.10         34.03         4.47 o                         
  -1   7   0          3.87          7.64         4.20 o                         
   0   7   0          1.88          1.50         4.26 o                         
   1   7   0          1.47          0.04         3.90 o                         
   2   7   0         13.62         12.98         4.05 o                         
   3   7   0         10.90         19.79         4.20 o                         
   4   7   0          0.01          8.10         4.12 o                         
  -4   8   0          2.14         -1.79         3.52 o                         
  -3   8   0          1.53          3.44         3.68 o                         
  -2   8   0         25.28         27.94         5.08 o                         
  -1   8   0          0.03         -0.14         4.27 o                         
   0   8   0          0.35          1.94         4.44 o                         
   1   8   0          0.41          4.07         4.80 o                         
   2   8   0          0.96          8.46         4.69 o                         
  -1   9   0          4.62          0.48         4.82 o                         
   1  -9   1          4.43          4.97         4.66 o                         
  -2  -8   1          5.65          9.12         4.68 o                         
  -1  -8   1          0.24         -4.49         4.49 o                         
   0  -8   1          6.77          9.50         4.65 o                         
   1  -8   1          0.35         -0.69         4.60 o                         
   2  -8   1          0.64         -0.62         3.95 o                         
   3  -8   1          1.70          7.95         3.85 o                         
   4  -8   1          0.81         -3.28         3.53 o                         
  -4  -7   1          4.36          8.09         6.37 o                         
  -3  -7   1          3.48         19.63         3.67 o                         
  -2  -7   1          4.29         13.46         4.30 o                         
  -1  -7   1          0.21          4.49         4.35 o                         
   0  -7   1          1.21          2.60         4.12 o                         
   1  -7   1         23.33         25.61         4.70 o                         
   2  -7   1          2.04          3.67         3.45 o                         
   3  -7   1          0.00          1.68         4.62 o                         
   4  -7   1          0.27         -3.03         3.03 o                         
   5  -7   1          3.46          4.66         3.61 o                         
  -5  -6   1         13.23         25.08         6.24 o                         
  -4  -6   1          3.30         18.86         5.98 o                         
  -3  -6   1          4.32         10.96         3.70 o                         
  -2  -6   1         88.61        107.00         6.23 o                         
  -1  -6   1          0.31         -0.81         3.91 o                         
   0  -6   1          0.46         -2.13         4.06 o                         
   1  -6   1         30.42         24.68         4.43 o                         
   2  -6   1          0.47          0.90         3.00 o                         
   3  -6   1          4.40          3.67         2.36 o                         
   4  -6   1          3.17          4.40         1.87 o                         
   5  -6   1          1.96          5.94         2.10 o                         
   6  -6   1          0.08          1.19         3.93 o                         
  -5  -5   1          0.09         -0.12         4.57 o                         
  -4  -5   1          0.11         -0.31         5.05 o                         
  -3  -5   1          4.01         13.05         3.72 o                         
  -2  -5   1         21.87         17.83         3.96 o                         
  -1  -5   1        134.13        148.37         6.17 o                         
   0  -5   1         16.93         19.55         3.86 o                         
   1  -5   1        178.62        197.11         6.06 o                         
   2  -5   1          3.88          3.06         2.50 o                         
   3  -5   1         14.31         16.70         2.11 o                         
   4  -5   1          4.40          1.49         1.65 o                         
   5  -5   1         11.32          8.40         3.13 o                         
   6  -5   1          0.51         -0.93         5.59 o                         
  -6  -4   1         13.84         21.66         4.10 o                         
  -5  -4   1         15.40         13.55         4.05 o                         
  -4  -4   1          2.72          6.48         4.16 o                         
  -3  -4   1          7.25          9.62         3.11 o                         
  -2  -4   1        328.65        358.81         7.81 o                         
  -1  -4   1        196.91        225.67        12.34 o                         
   0  -4   1         13.51         18.96         3.23 o                         
   1  -4   1        181.67        182.95         5.88 o                         
   2  -4   1          3.26          2.50         2.21 o                         
   3  -4   1          5.63          5.78         1.24 o                         
   4  -4   1          0.00          0.44         1.56 o                         
   5  -4   1         12.32         11.46         2.58 o                         
   6  -4   1          0.81          7.48         2.72 o                         
  -6  -3   1          4.49         -2.70         3.15 o                         
  -5  -3   1         12.03         16.20         3.68 o                         
  -4  -3   1         12.16         14.50         2.31 o                         
  -3  -3   1         56.10         70.38         2.36 o                         
  -2  -3   1        540.77        591.07         8.76 o                         
  -1  -3   1       2521.26       3011.58        24.19 o                         
   0  -3   1          0.33         -0.50         1.91 o                         
   1  -3   1         26.44         57.59         3.33 o                         
   2  -3   1         72.80         73.41         2.79 o                         
   3  -3   1         39.80         38.78         2.25 o                         
   4  -3   1         12.54         14.44         3.44 o                         
   5  -3   1          0.98         -1.60         2.58 o                         
   6  -3   1          4.51          7.27         2.62 o                         
   7  -3   1          0.01          5.96         3.80 o                         
  -7  -2   1          2.79          0.88         3.62 o                         
  -6  -2   1          3.35         -2.96         2.96 o                         
  -5  -2   1          0.25         -2.13         3.01 o                         
  -4  -2   1          7.88          5.87         1.76 o                         
  -3  -2   1          5.74          7.81         1.27 o                         
  -2  -2   1        334.01        368.54         7.38 o                         
  -1  -2   1       2775.96       3251.84        19.65 o                         
   1  -2   1        204.44        210.18         3.52 o                         
   2  -2   1        380.66        377.30        11.34 o                         
   3  -2   1         16.30         12.81         1.27 o                         
   4  -2   1         20.84         24.86         2.69 o                         
   5  -2   1         19.35         24.19         3.10 o                         
   6  -2   1          4.59          7.53         3.22 o                         
   7  -2   1          4.74         -1.69         3.83 o                         
  -7  -1   1          0.35          5.49         3.56 o                         
  -6  -1   1          0.89         -2.66         2.66 o                         
  -5  -1   1          5.68          5.18         2.93 o                         
  -4  -1   1          9.06         10.54         1.48 o                         
  -3  -1   1         93.04        103.09         1.63 o                         
  -2  -1   1        385.04        409.91        13.66 o                         
  -1  -1   1       8904.33      10453.40        17.08 o                         
   0  -1   1         58.96         50.82         1.54 o                         
   1  -1   1       1240.59       1229.10         9.77 o                         
   2  -1   1         12.56          7.57         0.83 o                         
   3  -1   1        714.57        715.48         7.98 o                         
   4  -1   1          3.58          2.38         1.25 o                         
   5  -1   1          1.44          1.90         1.78 o                         
   6  -1   1         22.29         25.62         6.44 o                         
   7  -1   1          0.04          0.06         3.93 o                         
  -7   0   1          0.02         10.63         4.13 o                         
  -6   0   1          2.54          4.18         2.26 o                         
  -5   0   1          3.28          5.67         1.64 o                         
  -4   0   1         52.16         55.84         1.90 o                         
  -3   0   1          0.00          5.18         1.30 o                         
  -2   0   1         69.79         58.53         1.31 o                         
  -1   0   1         15.91         13.37         1.10 o                         
   1   0   1         42.46         35.69         2.45 o                         
   2   0   1        335.40        333.04         6.70 o                         
   3   0   1        140.01        103.55         2.09 o                         
   4   0   1         95.89        102.40         4.33 o                         
   5   0   1         16.11         20.56         2.10 o                         
   6   0   1          0.43         -1.24         2.03 o                         
   7   0   1          1.74          7.25         2.68 o                         
  -7   1   1          0.66          0.09         3.15 o                         
  -6   1   1          0.12          1.36         2.24 o                         
  -5   1   1          0.61          0.36         1.52 o                         
  -4   1   1          0.08          0.92         1.27 o                         
  -3   1   1        371.58        375.79         8.46 o                         
  -2   1   1          1.67          5.33         0.89 o                         
  -1   1   1       5267.28       4324.99        19.14 o                         
   0   1   1          2.24          0.66         1.07 o                         
   1   1   1       1269.90       1475.31        11.39 o                         
   2   1   1        720.96        725.67         3.01 o                         
   3   1   1        289.94        308.66         8.94 o                         
   4   1   1          2.17          2.41         1.66 o                         
   5   1   1          0.52          0.24         1.84 o                         
   6   1   1          4.12          3.99         3.75 o                         
   7   1   1          0.60         11.74        10.04 o                         
  -7   2   1          0.88         15.85         4.03 o                         
  -6   2   1          4.16          2.64         2.99 o                         
  -5   2   1          2.35          7.33         2.24 o                         
  -4   2   1         44.75         52.05         3.22 o                         
  -3   2   1        126.80        106.88        11.09 o                         
  -2   2   1        130.24        117.95         7.74 o                         
  -1   2   1       6609.64       6678.30        11.62 o                         
   0   2   1        716.91        893.50         7.48 o                         
   1   2   1         38.71         52.43         2.31 o                         
   2   2   1         40.24         47.59         1.36 o                         
   3   2   1        349.36        377.15         7.89 o                         
   4   2   1        121.64        124.86         6.79 o                         
   5   2   1         49.74         48.44         3.60 o                         
   6   2   1          0.42         -0.35         2.83 o                         
   7   2   1          0.43          0.55         3.81 o                         
  -7   3   1          1.45          0.96         3.94 o                         
  -6   3   1          1.75         15.13         2.94 o                         
  -5   3   1         10.29         12.40         2.87 o                         
  -4   3   1         26.39         24.80         2.10 o                         
  -3   3   1          8.36          9.99         1.27 o                         
  -2   3   1         99.51        105.28         5.29 o                         
  -1   3   1        205.19        189.10         4.86 o                         
   0   3   1          0.57          1.17         2.08 o                         
   1   3   1          3.90          4.60         2.64 o                         
   2   3   1        266.95        286.56         9.94 o                         
   3   3   1          6.41         10.15         2.55 o                         
   4   3   1         37.22         36.93         2.60 o                         
   5   3   1          4.58          2.31         3.13 o                         
   6   3   1          2.34          4.09         3.34 o                         
  -6   4   1          0.58          0.36         2.75 o                         
  -5   4   1          9.14          6.97         2.09 o                         
  -4   4   1          6.53          9.07         2.57 o                         
  -3   4   1         34.73         26.71         1.81 o                         
  -2   4   1         51.04         51.69         3.83 o                         
  -1   4   1       1272.31       1429.25        13.01 o                         
   0   4   1        132.18        144.57         4.84 o                         
   1   4   1        143.39        144.39         5.54 o                         
   2   4   1          5.74          4.00         1.94 o                         
   3   4   1         76.02         88.91        12.01 o                         
   4   4   1         47.68         57.89         5.24 o                         
   5   4   1          6.60          8.72         4.07 o                         
   6   4   1          8.90         18.53         4.12 o                         
  -6   5   1          0.24          1.08         2.35 o                         
  -5   5   1         23.47         21.20         3.49 o                         
  -4   5   1         47.12         32.23         2.83 o                         
  -3   5   1        170.23        179.74         3.65 o                         
  -2   5   1        154.80        120.27        15.52 o                         
  -1   5   1          5.67          0.26         3.08 o                         
   0   5   1         28.40         38.09         3.82 o                         
   1   5   1         11.87         14.83         3.62 o                         
   2   5   1         39.57         40.49         3.97 o                         
   3   5   1         13.47         12.95         3.31 o                         
   4   5   1         16.45         15.01         4.68 o                         
   5   5   1          0.97         -4.07         4.07 o                         
  -6   6   1          0.85          4.52         4.17 o                         
  -5   6   1          2.55          7.75         3.72 o                         
  -4   6   1          7.84          7.13         3.26 o                         
  -3   6   1          4.71          2.78         2.06 o                         
  -2   6   1         29.52         47.65         4.53 o                         
  -1   6   1          5.44          5.60         3.80 o                         
   0   6   1          3.78         10.88         3.90 o                         
   1   6   1        103.99        105.46         5.70 o                         
   2   6   1         21.88         25.30         4.41 o                         
   3   6   1          0.25          5.09         3.06 o                         
   4   6   1          3.63          2.84         2.83 o                         
   5   6   1          0.55         11.79         5.66 o                         
  -5   7   1          6.29          2.57         3.69 o                         
  -4   7   1         16.21          4.76         3.18 o                         
  -3   7   1         41.13         39.41         5.10 o                         
  -2   7   1          2.47          3.78         3.47 o                         
  -1   7   1          8.81          7.20         4.46 o                         
   0   7   1          2.24          5.75         3.83 o                         
   1   7   1          4.95          4.80         3.73 o                         
   2   7   1         11.53         12.83         4.21 o                         
   3   7   1          0.00         -3.28         3.28 o                         
   4   7   1          0.01          5.59         3.72 o                         
  -3   8   1          1.09          2.84         3.68 o                         
  -2   8   1         16.46         24.65         4.93 o                         
  -1   8   1         12.98         30.95         5.41 o                         
   0   8   1          3.09          1.87         4.56 o                         
   1   8   1         19.56         20.02         5.13 o                         
   2   8   1          4.86          7.66         4.36 o                         
   1  -9   2          0.07          4.86         4.98 o                         
  -2  -8   2         22.92         25.14         5.07 o                         
  -1  -8   2          1.27         13.20         4.61 o                         
   0  -8   2         22.81         24.92         5.13 o                         
   1  -8   2          6.86          4.06         4.62 o                         
   2  -8   2          0.28         -4.01         4.01 o                         
   3  -8   2          0.01          2.36         3.76 o                         
   4  -8   2          0.82          5.70         3.24 o                         
  -4  -7   2          0.00         14.04         6.10 o                         
  -3  -7   2        122.04        140.60         6.74 o                         
  -2  -7   2         12.16          5.66         4.35 o                         
  -1  -7   2          1.21         -4.09         4.09 o                         
   0  -7   2          1.66          4.29         3.98 o                         
   1  -7   2          1.78          1.68         3.65 o                         
   2  -7   2          0.69         -0.93         3.43 o                         
   3  -7   2          3.78          2.34         3.23 o                         
   4  -7   2          0.00         -3.40         3.40 o                         
   5  -7   2          2.15         -0.02         3.75 o                         
  -5  -6   2          1.60         -5.13         5.13 o                         
  -4  -6   2         45.68         75.39         7.14 o                         
  -3  -6   2          0.39         -1.83         3.61 o                         
  -2  -6   2         94.33        107.14         6.54 o                         
  -1  -6   2          1.68          0.26         3.93 o                         
   0  -6   2         13.08         11.45         4.42 o                         
   1  -6   2         21.08         21.76         4.37 o                         
   2  -6   2         13.81         17.11         3.54 o                         
   3  -6   2          0.01          1.61         1.38 o                         
   4  -6   2          0.05         -1.86         1.86 o                         
   5  -6   2          4.98          6.24         2.17 o                         
  -5  -5   2          2.76         -4.64         4.64 o                         
  -4  -5   2         25.38         20.06         5.37 o                         
  -3  -5   2        644.66        724.53        12.51 o                         
  -2  -5   2        169.16        178.39         6.59 o                         
  -1  -5   2         12.87         24.28         3.94 o                         
   0  -5   2         57.11         75.71         4.67 o                         
   1  -5   2         37.36         43.68         3.86 o                         
   2  -5   2          8.90          9.11         2.74 o                         
   3  -5   2          7.72          5.45         1.60 o                         
   4  -5   2          1.52          1.33         3.40 o                         
   5  -5   2          1.23          3.51         1.87 o                         
   6  -5   2          0.00          1.82         2.34 o                         
  -6  -4   2          3.60         13.17         3.89 o                         
  -5  -4   2         11.37          8.20         4.05 o                         
  -4  -4   2        152.07        167.48         5.79 o                         
  -3  -4   2          2.60          6.11         3.06 o                         
  -2  -4   2        149.81        184.95         6.14 o                         
  -1  -4   2        509.87        622.89         9.79 o                         
   0  -4   2          2.19          2.71         2.95 o                         
   1  -4   2          5.50          5.77         2.58 o                         
   2  -4   2        104.75        103.43         3.93 o                         
   3  -4   2          0.13          0.18         1.13 o                         
   4  -4   2          0.12          3.11         1.77 o                         
   5  -4   2          6.36          3.02         2.01 o                         
   6  -4   2          0.90         -2.71         2.71 o                         
  -6  -3   2          0.14         -1.08         3.35 o                         
  -5  -3   2         31.21         31.90         3.97 o                         
  -4  -3   2         12.16         16.43         2.54 o                         
  -3  -3   2        535.69        581.00        11.05 o                         
  -2  -3   2        850.22        992.33         7.57 o                         
   0  -3   2        520.57        484.87         6.94 o                         
   1  -3   2         83.37         84.95         3.47 o                         
   2  -3   2        155.06        173.48         3.20 o                         
   3  -3   2         88.25         86.81         2.45 o                         
   4  -3   2         20.32         21.26         2.82 o                         
   5  -3   2          3.77          7.23         2.59 o                         
   6  -3   2          9.63         12.61         2.88 o                         
   7  -3   2          0.34          8.00         3.31 o                         
  -7  -2   2          0.57         -4.13         4.13 o                         
  -6  -2   2          3.66         -2.85         2.85 o                         
  -5  -2   2         29.04         23.67         3.32 o                         
  -4  -2   2        138.21        123.42         3.50 o                         
  -3  -2   2          1.74          1.54         1.14 o                         
  -2  -2   2        129.59        151.15         6.57 o                         
  -1  -2   2       2675.67       3522.55        18.21 o                         
   0  -2   2         51.59         83.20         2.89 o                         
   1  -2   2        172.55        181.45         3.55 o                         
   2  -2   2        166.78        148.34         2.45 o                         
   3  -2   2         98.82        106.21         3.76 o                         
   4  -2   2         76.97         76.04         3.58 o                         
   5  -2   2          1.20         -1.01         2.22 o                         
   6  -2   2          2.68         -1.76         2.67 o                         
   7  -2   2          6.90          2.99         3.74 o                         
  -7  -1   2          4.32         -0.93         3.71 o                         
  -6  -1   2          5.19          3.47         2.70 o                         
  -5  -1   2         47.20         42.27         2.52 o                         
  -4  -1   2         65.91         76.13         5.61 o                         
  -3  -1   2         79.74         78.74         5.84 o                         
  -2  -1   2       1244.71       1263.87         9.10 o                         
  -1  -1   2       2513.41       2911.71        16.54 o                         
   0  -1   2        181.51        128.63         4.53 o                         
   1  -1   2        127.11        110.36         3.54 o                         
   2  -1   2        104.37         83.54         2.07 o                         
   3  -1   2        122.22        110.38         3.37 o                         
   4  -1   2         59.56         57.12         2.23 o                         
   5  -1   2          0.30         -1.56         1.56 o                         
   6  -1   2         20.13         24.91         2.45 o                         
   7  -1   2          0.22          3.70         2.72 o                         
  -7   0   2          0.13         -0.38         2.71 o                         
  -6   0   2          2.46          7.45         3.65 o                         
  -5   0   2         13.65         15.15         1.79 o                         
  -4   0   2         66.07         67.78         2.48 o                         
  -3   0   2          0.01          2.27         1.66 o                         
  -2   0   2         27.55         26.51         1.69 o                         
  -1   0   2          1.97          1.36         0.73 o                         
   1   0   2        111.24         91.05         2.63 o                         
   2   0   2        188.93        166.24         3.17 o                         
   3   0   2         68.62         60.21         2.15 o                         
   4   0   2        189.46        187.64         3.30 o                         
   5   0   2         14.04         13.35         1.89 o                         
   6   0   2          0.91          1.96         2.12 o                         
   7   0   2          0.69         15.45         2.90 o                         
  -7   1   2          0.12          7.39         7.89 o                         
  -6   1   2          6.28          7.80         2.61 o                         
  -5   1   2         44.29         41.03         2.25 o                         
  -4   1   2         69.27         71.51         2.74 o                         
  -3   1   2        182.26        192.40         5.69 o                         
  -2   1   2         10.54         13.38         1.08 o                         
   0   1   2         82.64        130.21         2.35 o                         
   1   1   2        104.56         91.80         5.50 o                         
   2   1   2       2696.85       2702.99        36.71 o                         
   3   1   2        168.76        181.14         2.01 o                         
   4   1   2         63.99         60.98         3.26 o                         
   5   1   2         36.76         33.12         3.74 o                         
   6   1   2          2.99          5.07         2.09 o                         
   7   1   2          0.19          7.65         2.70 o                         
  -7   2   2          0.92          0.52         4.18 o                         
  -6   2   2         15.01         23.42         4.27 o                         
  -5   2   2        130.50        141.74         5.02 o                         
  -4   2   2         82.96         72.51         3.25 o                         
  -3   2   2         32.92         29.33         1.83 o                         
  -2   2   2        282.85        267.99         3.22 o                         
  -1   2   2       1311.40       1365.41        36.48 o                         
   0   2   2        256.50        260.49         4.40 o                         
   1   2   2         24.63         31.71         2.10 o                         
   2   2   2          0.91          0.73         0.96 o                         
   3   2   2          7.66         11.07         1.18 o                         
   4   2   2          5.12          8.23         1.64 o                         
   5   2   2          5.12          3.99         3.38 o                         
   6   2   2          0.60          3.42         2.68 o                         
   7   2   2          0.08         11.53         3.67 o                         
  -7   3   2          1.95         11.20         4.08 o                         
  -6   3   2          1.11         -1.82         2.62 o                         
  -5   3   2         65.37         69.97         3.85 o                         
  -4   3   2          1.82          6.03         2.66 o                         
  -3   3   2         57.79         55.14         3.00 o                         
  -2   3   2        408.53        390.96         3.51 o                         
  -1   3   2        269.83        244.05        13.40 o                         
   0   3   2         13.48         18.94         2.20 o                         
   1   3   2        159.12        146.16         3.96 o                         
   2   3   2        732.09        747.85         8.23 o                         
   3   3   2         99.27        114.70         8.87 o                         
   4   3   2         33.85         35.40         3.12 o                         
   5   3   2         11.35          5.40         3.14 o                         
   6   3   2          0.69          4.24         3.13 o                         
  -6   4   2          5.45         10.81         2.86 o                         
  -5   4   2         52.76         44.00         2.83 o                         
  -4   4   2         69.96         70.98         2.86 o                         
  -3   4   2         11.22          6.83         1.21 o                         
  -2   4   2        436.33        410.57        16.11 o                         
  -1   4   2         74.81        102.60         4.62 o                         
   0   4   2          0.53         -0.82         2.60 o                         
   1   4   2        227.42        216.78         5.47 o                         
   2   4   2        143.22        153.70         6.24 o                         
   3   4   2          9.04          8.01         1.82 o                         
   4   4   2         13.17         13.77         3.18 o                         
   5   4   2          0.37          4.68         3.43 o                         
   6   4   2          2.22         15.21         4.50 o                         
  -6   5   2          0.98          2.44         2.36 o                         
  -5   5   2         21.68         27.44         2.37 o                         
  -4   5   2          0.10          3.06         3.01 o                         
  -3   5   2         54.52         69.92         5.03 o                         
  -2   5   2         40.59         48.76         3.81 o                         
  -1   5   2          7.79          6.10         3.05 o                         
   0   5   2          0.08         -0.28         3.07 o                         
   1   5   2         86.13         81.88         4.65 o                         
   2   5   2          1.19         -0.17         2.77 o                         
   3   5   2          1.60          3.16         2.01 o                         
   4   5   2          1.37          5.46         2.04 o                         
   5   5   2          0.00         -3.35         4.39 o                         
  -5   6   2          3.09          8.62         4.00 o                         
  -4   6   2         29.14         23.77         3.96 o                         
  -3   6   2         47.46         47.27         4.92 o                         
  -2   6   2         74.78         80.35         5.21 o                         
  -1   6   2          9.36          1.25         3.40 o                         
   0   6   2         41.37         47.96         4.30 o                         
   1   6   2         35.53         32.14         3.92 o                         
   2   6   2         77.80         90.09         5.25 o                         
   3   6   2          0.06         -0.90         2.74 o                         
   4   6   2          3.04          5.08         4.30 o                         
   5   6   2          1.73          4.73         5.21 o                         
  -5   7   2          0.08         -4.18         4.18 o                         
  -4   7   2          0.99         -0.46         3.36 o                         
  -3   7   2          0.64          3.74         4.04 o                         
  -2   7   2         16.67         21.94         4.17 o                         
  -1   7   2          8.31         13.28         4.33 o                         
   0   7   2          6.90          6.74         3.50 o                         
   1   7   2         24.88         31.57         4.09 o                         
   2   7   2         10.88         12.56         3.75 o                         
   3   7   2          6.59          8.43         3.31 o                         
   4   7   2          0.83         -3.72         3.72 o                         
  -3   8   2         13.68         10.73         4.17 o                         
  -2   8   2          3.43          7.35         4.15 o                         
  -1   8   2          3.81          3.51         4.22 o                         
   0   8   2         16.65         16.56         4.60 o                         
   1   8   2          0.99         -0.74         3.95 o                         
   2   8   2          1.04          5.58         3.62 o                         
  -2  -8   3          0.09         -2.91         4.73 o                         
  -1  -8   3          2.68          1.88         4.59 o                         
   0  -8   3          0.00          1.69         4.56 o                         
   1  -8   3          9.88         11.88         4.78 o                         
   2  -8   3          0.72         -1.22         3.87 o                         
   3  -8   3          0.38          6.11         3.53 o                         
  -4  -7   3          5.80         14.04         6.53 o                         
  -3  -7   3         10.56          3.45         4.62 o                         
  -2  -7   3          5.69          8.85         4.31 o                         
  -1  -7   3          0.00          0.91         4.38 o                         
   0  -7   3          1.96          1.06         4.25 o                         
   1  -7   3         10.08         13.22         4.21 o                         
   2  -7   3          4.17          6.10         3.62 o                         
   3  -7   3          4.84          3.82         3.99 o                         
   4  -7   3          0.05         -2.79         2.79 o                         
   5  -7   3          0.84          0.92         3.56 o                         
  -4  -6   3         90.89         84.64         7.74 o                         
  -3  -6   3          0.20          6.66         3.56 o                         
  -2  -6   3         43.94         52.96         5.67 o                         
  -1  -6   3         35.77         43.34         5.01 o                         
   0  -6   3         75.09         84.68         5.87 o                         
   1  -6   3         12.97          9.77         3.95 o                         
   2  -6   3          1.70         -1.67         3.35 o                         
   3  -6   3          0.48          0.99         1.40 o                         
   4  -6   3         17.72         17.17         3.01 o                         
   5  -6   3          0.01         -1.32         4.41 o                         
  -5  -5   3         16.29         18.41         5.11 o                         
  -4  -5   3         27.18         40.88         5.48 o                         
  -3  -5   3          6.04         17.02         5.14 o                         
  -2  -5   3         29.86         38.07         4.60 o                         
  -1  -5   3          8.01          8.45         3.41 o                         
   0  -5   3          4.44          6.92         3.33 o                         
   1  -5   3         41.75         43.85         3.86 o                         
   2  -5   3         94.05         85.64         4.49 o                         
   3  -5   3         15.41         11.30         1.43 o                         
   4  -5   3          6.07          2.28         1.68 o                         
   5  -5   3         13.27         16.66         2.23 o                         
   6  -5   3          0.27          3.23         2.35 o                         
  -6  -4   3          0.24         12.06         3.74 o                         
  -5  -4   3          3.55          0.04         3.89 o                         
  -4  -4   3         76.31         80.21         3.76 o                         
  -3  -4   3          0.42          7.08         2.02 o                         
  -2  -4   3        223.56        253.46         7.05 o                         
  -1  -4   3         62.86         73.72         4.46 o                         
   0  -4   3        284.91        327.41         7.09 o                         
   1  -4   3         22.89         19.33         2.83 o                         
   2  -4   3          0.03          2.39         2.03 o                         
   3  -4   3          5.37          6.50         1.19 o                         
   4  -4   3         20.71         25.53         2.81 o                         
   5  -4   3          6.76          7.87         2.09 o                         
   6  -4   3          0.01          1.58         2.76 o                         
  -6  -3   3          0.00          7.03         3.37 o                         
  -5  -3   3        120.45        124.92         5.52 o                         
  -4  -3   3        484.03        487.74         6.71 o                         
  -3  -3   3          0.33          5.55         2.21 o                         
  -2  -3   3          5.62         63.56        22.36 o                         
  -1  -3   3        238.76        289.61         6.00 o                         
   0  -3   3         44.22         49.54         2.97 o                         
   1  -3   3        511.38        533.48         7.13 o                         
   2  -3   3        889.99        889.49        10.31 o                         
   3  -3   3         49.25         47.02         1.66 o                         
   4  -3   3         33.66         36.65         2.27 o                         
   5  -3   3         32.97         21.42         2.94 o                         
   6  -3   3          0.26         -1.47         2.70 o                         
   7  -3   3          2.07         -2.87         3.32 o                         
  -6  -2   3         24.79         20.64         3.28 o                         
  -5  -2   3         89.25         77.83         3.21 o                         
  -4  -2   3          8.19         11.93         2.11 o                         
  -3  -2   3          7.97          8.75         1.65 o                         
  -2  -2   3          1.04         -0.16         1.32 o                         
  -1  -2   3         21.71         25.33         9.37 o                         
   0  -2   3         39.88         39.90         2.31 o                         
   1  -2   3        137.45        124.05         2.28 o                         
   2  -2   3        284.22        260.14         2.84 o                         
   3  -2   3        256.45        253.33         2.83 o                         
   4  -2   3         23.92         22.36         2.54 o                         
   5  -2   3          0.99          2.74         2.26 o                         
   6  -2   3          4.04          7.56         2.95 o                         
   7  -2   3          6.26         17.74         3.70 o                         
  -7  -1   3          0.39         -3.61         3.61 o                         
  -6  -1   3         21.06         15.52         3.20 o                         
  -5  -1   3        144.50        148.63        12.88 o                         
  -4  -1   3        504.16        434.92        12.40 o                         
  -3  -1   3          6.12          8.15         1.60 o                         
  -2  -1   3         16.74         16.36         1.89 o                         
  -1  -1   3        307.32        326.65         2.37 o                         
   0  -1   3        119.74         92.16         2.25 o                         
   1  -1   3       1860.71       1703.78        21.27 o                         
   2  -1   3        266.08        232.77         3.36 o                         
   3  -1   3        363.31        335.34         4.22 o                         
   4  -1   3         13.28         11.56         1.55 o                         
   5  -1   3          1.53          0.49         2.19 o                         
   6  -1   3          0.21         10.33         2.61 o                         
   7  -1   3          0.68         -3.22         3.83 o                         
  -7   0   3          0.32         -3.74         4.04 o                         
  -6   0   3        116.73        120.07         7.27 o                         
  -5   0   3        120.73        125.44        10.06 o                         
  -4   0   3          5.58         10.43         1.63 o                         
  -3   0   3         51.84         55.29         1.80 o                         
  -2   0   3        841.15        792.32        14.77 o                         
  -1   0   3         20.38         12.67         2.49 o                         
   0   0   3         88.58         74.65         1.66 o                         
   1   0   3         96.45         79.49         6.28 o                         
   2   0   3        745.71        665.67         6.76 o                         
   3   0   3        614.01        576.09        10.04 o                         
   4   0   3         92.88         83.38         2.26 o                         
   5   0   3         12.06         12.44         2.37 o                         
   6   0   3          6.75          4.82         2.09 o                         
   7   0   3         13.67         15.99         2.83 o                         
  -7   1   3          3.07          3.53         5.66 o                         
  -6   1   3         29.16         33.26         2.98 o                         
  -5   1   3         74.15         90.99         5.38 o                         
  -4   1   3          9.60         16.22         1.72 o                         
  -3   1   3          3.48          6.63         1.26 o                         
  -2   1   3         60.26         66.50         4.40 o                         
  -1   1   3        241.29        217.77         5.72 o                         
   0   1   3          7.18          4.51         1.14 o                         
   1   1   3        105.73        111.58         5.78 o                         
   2   1   3         20.39         19.56         0.98 o                         
   3   1   3        649.58        672.17        11.11 o                         
   4   1   3          3.45          3.92         1.17 o                         
   5   1   3         53.73         47.05         4.06 o                         
   6   1   3          2.30          6.36         4.19 o                         
   7   1   3          0.35          6.87         2.78 o                         
  -7   2   3          0.92         15.48         4.05 o                         
  -6   2   3         50.94         64.69         3.98 o                         
  -5   2   3         10.23         29.35         9.32 o                         
  -4   2   3          0.58          4.89         3.00 o                         
  -3   2   3         22.99         18.92         4.33 o                         
  -2   2   3         91.37         89.61         1.82 o                         
  -1   2   3          6.12          4.98         0.74 o                         
   0   2   3        579.00        718.16         7.02 o                         
   1   2   3        175.35        198.61         3.93 o                         
   2   2   3        550.66        623.77        21.60 o                         
   3   2   3        189.43        213.62         8.08 o                         
   4   2   3          6.30          5.50         1.58 o                         
   5   2   3          0.70          3.98         1.53 o                         
   6   2   3          2.80          0.69         5.25 o                         
  -7   3   3          3.16          2.41         4.41 o                         
  -6   3   3          6.85         18.60        12.54 o                         
  -5   3   3         40.62         60.89         3.60 o                         
  -4   3   3        246.61        254.09        14.24 o                         
  -3   3   3          0.39          1.64         1.58 o                         
  -2   3   3         72.44         73.70         3.35 o                         
  -1   3   3        397.22        365.19        15.20 o                         
   0   3   3          1.07          0.96         1.76 o                         
   1   3   3        494.54        513.68         6.76 o                         
   2   3   3         71.43         72.52         3.16 o                         
   3   3   3         57.70         60.69         2.28 o                         
   4   3   3          4.82          4.99         2.02 o                         
   5   3   3         10.41          7.00         4.08 o                         
   6   3   3          1.40          4.97         3.23 o                         
  -6   4   3          0.00          1.69         9.02 o                         
  -5   4   3          5.44         17.91         6.89 o                         
  -4   4   3          4.70         12.11         2.07 o                         
  -3   4   3         65.55         58.00         1.79 o                         
  -2   4   3         23.02         28.07         1.45 o                         
  -1   4   3         48.08         42.31         1.46 o                         
   0   4   3        102.37        106.29         4.07 o                         
   1   4   3         15.81         17.38         2.50 o                         
   2   4   3        150.02        148.72         4.59 o                         
   3   4   3          1.69          1.84         1.57 o                         
   4   4   3          0.85          0.69         2.07 o                         
   5   4   3          4.69          4.99         4.62 o                         
   6   4   3          1.09          7.75         4.05 o                         
  -6   5   3          2.50          9.33         4.02 o                         
  -5   5   3          4.46          4.88         3.63 o                         
  -4   5   3         80.41         75.72         5.14 o                         
  -3   5   3         44.48         60.27         2.81 o                         
  -2   5   3          0.61          1.23         2.85 o                         
  -1   5   3          1.21          1.89         2.93 o                         
   0   5   3         21.67         20.23         3.30 o                         
   1   5   3        186.45        194.51         5.90 o                         
   2   5   3         91.68         89.25         4.26 o                         
   3   5   3          7.48          5.82         1.94 o                         
   4   5   3          0.67          2.31         2.88 o                         
   5   5   3          0.24          2.14         3.88 o                         
  -5   6   3          2.25          9.33         3.74 o                         
  -4   6   3          0.72          3.66         3.42 o                         
  -3   6   3         63.63         62.09         4.97 o                         
  -2   6   3         10.62         26.56         4.15 o                         
  -1   6   3          6.25         10.39         3.26 o                         
   0   6   3         12.46         13.62         3.72 o                         
   1   6   3         76.66         66.21         4.86 o                         
   2   6   3         24.54         20.63         3.34 o                         
   3   6   3          3.79          3.49         3.13 o                         
   4   6   3          1.33         -4.62         4.62 o                         
  -5   7   3          0.81         -3.75         3.75 o                         
  -4   7   3          7.18          7.07         3.64 o                         
  -3   7   3         26.06         28.98         4.71 o                         
  -2   7   3          0.18         -0.44         3.63 o                         
  -1   7   3          1.22         -2.69         3.50 o                         
   0   7   3         21.41         17.71         3.64 o                         
   1   7   3         12.39         12.95         3.26 o                         
   2   7   3         11.55          8.03         3.29 o                         
   3   7   3          3.15         -3.03         3.03 o                         
  -3   8   3          7.25         -1.60         3.93 o                         
  -2   8   3          0.24          3.42         3.67 o                         
  -1   8   3          5.23         11.46         4.36 o                         
   0   8   3          8.37         12.07         3.95 o                         
   1   8   3         60.47         57.37         5.46 o                         
   2   8   3          0.30          4.41         3.68 o                         
  -2  -8   4          4.15          6.84         4.83 o                         
  -1  -8   4          9.41         19.43         5.32 o                         
   0  -8   4         11.39          9.34         5.04 o                         
   1  -8   4         15.38          9.73         4.28 o                         
   2  -8   4          0.65         -1.36         3.87 o                         
   3  -8   4          0.02          0.41         3.43 o                         
  -4  -7   4          1.32         -3.21         5.86 o                         
  -3  -7   4         37.10         33.33         5.64 o                         
  -2  -7   4          2.48         -3.31         4.53 o                         
  -1  -7   4         26.86         27.51         5.18 o                         
   0  -7   4         15.28         20.70         4.83 o                         
   1  -7   4          3.63         -2.69         3.73 o                         
   2  -7   4          1.01          5.34         3.41 o                         
   3  -7   4          0.38          1.81         2.11 o                         
   4  -7   4          0.58          4.52         1.97 o                         
   5  -7   4          4.01          4.74         2.40 o                         
  -5  -6   4          0.01         -4.92         4.92 o                         
  -4  -6   4          7.69         13.81         5.88 o                         
  -3  -6   4          1.25          4.00         3.63 o                         
  -2  -6   4         38.59         28.06         5.09 o                         
  -1  -6   4         18.41         21.06         4.56 o                         
   0  -6   4         68.18         67.11         5.47 o                         
   1  -6   4         67.27         54.66         4.91 o                         
   2  -6   4         11.39         12.73         3.46 o                         
   3  -6   4          0.63          3.63         1.70 o                         
   4  -6   4         42.01         41.54         6.03 o                         
   5  -6   4          0.47          5.44         2.59 o                         
  -5  -5   4          2.42          6.11         4.71 o                         
  -4  -5   4         12.41         21.50         4.91 o                         
  -3  -5   4         50.10         39.52         4.83 o                         
  -2  -5   4         36.21         31.97         4.07 o                         
  -1  -5   4         49.60         47.05         4.35 o                         
   0  -5   4         40.48         46.31         4.19 o                         
   1  -5   4        118.17        122.25         5.39 o                         
   2  -5   4         58.62         57.42         3.98 o                         
   3  -5   4          1.39          1.93         1.21 o                         
   4  -5   4          1.77          0.71         1.76 o                         
   5  -5   4         23.00         22.35         2.40 o                         
   6  -5   4          5.35          3.61         5.57 o                         
  -6  -4   4          0.15         -3.68         3.68 o                         
  -5  -4   4         61.34         50.48         5.27 o                         
  -4  -4   4         86.83         93.70         6.88 o                         
  -3  -4   4          1.74          1.84         1.85 o                         
  -2  -4   4        155.19        168.90         5.99 o                         
  -1  -4   4        149.30        148.74         5.58 o                         
   0  -4   4         38.83         34.75         3.46 o                         
   1  -4   4        107.91        103.14         4.46 o                         
   2  -4   4        273.48        281.17         6.14 o                         
   3  -4   4          6.58          6.48         1.25 o                         
   4  -4   4         18.64         15.84         2.06 o                         
   5  -4   4          0.02          3.51         2.99 o                         
   6  -4   4          2.96         13.24         2.90 o                         
  -6  -3   4          0.00          4.36         3.45 o                         
  -5  -3   4         15.81         25.43         2.91 o                         
  -4  -3   4        111.21        117.41         6.80 o                         
  -3  -3   4         12.34         12.13         1.76 o                         
  -2  -3   4         22.29         29.53         1.82 o                         
  -1  -3   4        168.16        190.28         3.54 o                         
   0  -3   4         46.51         41.65         2.89 o                         
   1  -3   4        133.79        119.92         3.74 o                         
   2  -3   4        194.37        192.68         7.51 o                         
   3  -3   4          3.52          0.84         1.10 o                         
   4  -3   4          2.10          2.24         1.65 o                         
   5  -3   4         20.72         20.89         2.85 o                         
   6  -3   4         43.56         39.22         3.81 o                         
   7  -3   4          0.54         -1.50         3.41 o                         
  -7  -2   4          4.16         -1.47         3.88 o                         
  -6  -2   4          9.36         13.68         3.33 o                         
  -5  -2   4        129.78        113.26         9.00 o                         
  -4  -2   4        115.06        105.85         5.21 o                         
  -3  -2   4          4.59          5.58         1.22 o                         
  -2  -2   4         40.36         37.19         1.52 o                         
  -1  -2   4        983.35       1111.88        25.01 o                         
   0  -2   4         11.22         15.66         1.76 o                         
   1  -2   4         86.33         88.12         2.81 o                         
   2  -2   4        868.50        793.33        20.33 o                         
   3  -2   4          0.01          0.42         0.77 o                         
   4  -2   4         31.88         31.76         2.74 o                         
   5  -2   4         25.85         21.53         2.70 o                         
   6  -2   4          7.69          6.54         2.90 o                         
   7  -2   4         33.68         33.73         3.46 o                         
  -7  -1   4         14.18          1.77         4.03 o                         
  -6  -1   4         10.70         16.18         3.47 o                         
  -5  -1   4        196.06        214.05        15.34 o                         
  -4  -1   4        115.40        116.21         7.66 o                         
  -3  -1   4          6.41          6.39         0.98 o                         
  -2  -1   4        354.91        358.85         3.48 o                         
  -1  -1   4        563.96        595.89         5.10 o                         
   0  -1   4        140.24        150.86         5.45 o                         
   1  -1   4         45.22         41.14         1.14 o                         
   2  -1   4          2.33          0.86         0.52 o                         
   3  -1   4          7.19          6.24         0.73 o                         
   4  -1   4         22.64         15.97         1.92 o                         
   5  -1   4          7.37          2.47         1.54 o                         
   6  -1   4         75.92         72.74         2.90 o                         
   7  -1   4          1.05          0.62         3.78 o                         
  -7   0   4          0.30         -3.89         3.89 o                         
  -6   0   4          3.94         28.71         3.86 o                         
  -5   0   4          8.05         17.97         6.35 o                         
  -4   0   4         31.88         28.99         5.00 o                         
  -3   0   4         22.79         18.43         2.48 o                         
  -2   0   4        202.52        181.99         1.81 o                         
  -1   0   4        142.94        107.77         1.32 o                         
   0   0   4       1597.97       1527.12         8.82 o                         
   1   0   4        162.77        146.70         2.84 o                         
   2   0   4          0.98          1.27         0.62 o                         
   3   0   4         54.39         53.92         0.98 o                         
   4   0   4         52.87         54.08         2.83 o                         
   5   0   4         48.02         42.23         1.86 o                         
   6   0   4          0.70         -1.72         2.13 o                         
   7   0   4         15.19         20.50         4.42 o                         
  -7   1   4          2.80         -4.16         4.16 o                         
  -6   1   4          0.10          5.82         2.56 o                         
  -5   1   4        219.79        259.24        10.95 o                         
  -4   1   4          0.62          1.32         1.49 o                         
  -3   1   4        195.73        182.82         2.76 o                         
  -2   1   4        429.44        421.13         3.26 o                         
  -1   1   4        819.84        749.15        13.51 o                         
   0   1   4        218.35        255.45         3.68 o                         
   1   1   4          0.21         -0.09         0.70 o                         
   2   1   4        122.57        104.89         2.32 o                         
   3   1   4         18.41         17.19         1.41 o                         
   4   1   4          1.33          1.44         1.14 o                         
   5   1   4         39.31         35.62         2.12 o                         
   6   1   4         48.30         46.82         2.91 o                         
   7   1   4          3.08          9.03         4.45 o                         
  -7   2   4          2.60         14.71         4.03 o                         
  -6   2   4          7.37         27.09        10.54 o                         
  -5   2   4         35.27         34.97         5.00 o                         
  -4   2   4         58.42         57.36         2.81 o                         
  -3   2   4         49.14         42.33         5.57 o                         
  -2   2   4         64.05         62.45         3.81 o                         
  -1   2   4       1005.31        939.57         4.27 o                         
   0   2   4        666.20        732.99         7.30 o                         
   1   2   4        218.27        227.50         5.69 o                         
   2   2   4        277.92        277.58        11.30 o                         
   3   2   4         70.07         72.50         2.79 o                         
   4   2   4          2.54          4.82         1.44 o                         
   5   2   4          5.95          6.18         1.59 o                         
   6   2   4          0.29          5.24         2.29 o                         
  -7   3   4          0.92         13.96         4.31 o                         
  -6   3   4          3.67          4.13         3.07 o                         
  -5   3   4         62.24         79.83         3.95 o                         
  -4   3   4         11.74         14.17         5.17 o                         
  -3   3   4        190.12        188.77         3.50 o                         
  -2   3   4          6.58          5.65         1.00 o                         
  -1   3   4         94.32         77.04        10.72 o                         
   0   3   4        157.16        157.96         4.19 o                         
   1   3   4        184.94        190.47         4.58 o                         
   2   3   4        448.83        438.09         6.64 o                         
   3   3   4          4.62          5.73         1.49 o                         
   4   3   4          6.91          6.61         1.47 o                         
   5   3   4          7.20          3.97         2.28 o                         
   6   3   4          8.85          0.01         3.23 o                         
  -6   4   4         15.44         20.80         3.08 o                         
  -5   4   4         38.29         37.72         2.81 o                         
  -4   4   4         52.10         43.52         4.14 o                         
  -3   4   4          4.99          5.83         1.30 o                         
  -2   4   4          0.93         -0.60         1.73 o                         
  -1   4   4         72.92         81.52         3.72 o                         
   0   4   4         48.91         53.96         3.00 o                         
   1   4   4        141.89        138.71         4.14 o                         
   2   4   4         52.39         37.98         2.80 o                         
   3   4   4          2.88          4.18         1.76 o                         
   4   4   4          0.55         -1.00         2.42 o                         
   5   4   4          0.95          2.02         4.44 o                         
   6   4   4          0.07         11.63         3.73 o                         
  -6   5   4          0.16          8.24         4.29 o                         
  -5   5   4          3.08          6.76         3.82 o                         
  -4   5   4          0.39          1.32         3.27 o                         
  -3   5   4         23.13         24.56         3.58 o                         
  -2   5   4         64.11         61.03         4.11 o                         
  -1   5   4         23.23         23.89         3.24 o                         
   0   5   4        269.87        265.93         6.40 o                         
   1   5   4         26.46         33.00         3.00 o                         
   2   5   4         77.81         66.46         3.78 o                         
   3   5   4         18.81         13.82         3.59 o                         
   4   5   4          0.43          2.76         1.71 o                         
   5   5   4          0.15          4.55         2.92 o                         
  -5   6   4          7.08          4.45         4.09 o                         
  -4   6   4          1.11         -1.15         3.20 o                         
  -3   6   4          7.30          6.50         3.76 o                         
  -2   6   4          2.13          0.00         3.22 o                         
  -1   6   4          5.10          0.20         3.02 o                         
   0   6   4         62.91         75.35         4.68 o                         
   1   6   4        101.32         96.63         5.02 o                         
   2   6   4          0.02          2.29         2.67 o                         
   3   6   4          1.64         -0.11         2.64 o                         
   4   6   4          1.10          0.41         2.84 o                         
  -4   7   4          0.13         -0.32         3.34 o                         
  -3   7   4          0.00          0.91         3.62 o                         
  -2   7   4         10.35         12.37         3.70 o                         
  -1   7   4          2.48          2.35         3.41 o                         
   0   7   4         86.91         85.19         5.14 o                         
   1   7   4          0.28         -0.17         3.32 o                         
   2   7   4          0.25         -0.58         2.75 o                         
   3   7   4          0.48          2.51         3.20 o                         
  -3   8   4          6.80          2.42         4.20 o                         
  -2   8   4          2.58          5.14         3.74 o                         
  -1   8   4         11.08          6.09         4.14 o                         
   0   8   4          0.73          0.15         3.30 o                         
   1   8   4         22.17         17.76         3.84 o                         
   2   8   4          0.84         -3.11         3.11 o                         
  -2  -8   5          1.40         -4.51         4.51 o                         
  -1  -8   5         24.38         21.92         5.53 o                         
   0  -8   5          1.75          1.24         4.68 o                         
   1  -8   5          3.88          3.75         3.90 o                         
   2  -8   5          0.45         -3.23         3.85 o                         
   3  -8   5          1.69          5.75         3.47 o                         
  -4  -7   5          0.27         -5.92         5.92 o                         
  -3  -7   5          5.22         -0.23         4.84 o                         
  -2  -7   5          2.77          3.92         4.50 o                         
  -1  -7   5          6.62          7.71         4.57 o                         
   0  -7   5         25.61         20.51         4.93 o                         
   1  -7   5          9.12          9.39         4.05 o                         
   2  -7   5          0.43         -3.11         3.11 o                         
   3  -7   5          1.81          1.56         3.75 o                         
   4  -7   5          3.99         -0.37         2.10 o                         
  -5  -6   5          0.80          9.98         5.22 o                         
  -4  -6   5         23.02         25.36         5.23 o                         
  -3  -6   5         13.47          9.85         3.03 o                         
  -2  -6   5         20.44         24.00         5.10 o                         
  -1  -6   5         20.78         30.04         5.00 o                         
   0  -6   5          0.02         -3.63         3.63 o                         
   1  -6   5          3.42         12.61         3.62 o                         
   2  -6   5          9.19          9.65         3.30 o                         
   3  -6   5          0.78          3.38         1.86 o                         
   4  -6   5         12.90         13.13         1.96 o                         
   5  -6   5          0.75          3.99         2.24 o                         
  -5  -5   5          1.68          0.77         3.81 o                         
  -4  -5   5          2.90          9.05         4.23 o                         
  -3  -5   5          2.52          2.36         2.62 o                         
  -2  -5   5          0.48          0.48         3.49 o                         
  -1  -5   5          2.37          4.19         3.17 o                         
   0  -5   5        123.54        141.61         5.98 o                         
   1  -5   5        150.25        139.22         5.74 o                         
   2  -5   5          9.75          9.65         2.64 o                         
   3  -5   5         16.41         16.04         3.25 o                         
   4  -5   5         18.71         16.41         2.13 o                         
   5  -5   5          0.01          0.27         2.22 o                         
   6  -5   5         17.83         21.34         3.06 o                         
  -6  -4   5          0.26         -3.70         3.70 o                         
  -5  -4   5          0.40          1.81         2.80 o                         
  -4  -4   5         19.78         25.08         3.04 o                         
  -3  -4   5          1.72          0.67         1.72 o                         
  -2  -4   5         40.32         45.66         4.44 o                         
  -1  -4   5         12.63          9.78         3.16 o                         
   0  -4   5         12.40         13.32         2.92 o                         
   1  -4   5          0.69          1.26         2.27 o                         
   2  -4   5        181.05        187.82         5.16 o                         
   3  -4   5         13.33         17.20         1.49 o                         
   4  -4   5          0.00          1.11         1.80 o                         
   5  -4   5         14.25          9.55         2.15 o                         
   6  -4   5          5.04          1.72         2.95 o                         
  -6  -3   5          1.59          1.80         3.23 o                         
  -5  -3   5         42.11         41.45         2.90 o                         
  -4  -3   5          6.52          7.58         3.75 o                         
  -3  -3   5         61.03         63.20         4.32 o                         
  -2  -3   5         16.46         15.99         1.64 o                         
  -1  -3   5          0.29         -1.07         1.79 o                         
   0  -3   5        224.25        221.83         5.21 o                         
   1  -3   5          2.44          3.95         1.84 o                         
   2  -3   5          5.96          3.81         0.86 o                         
   3  -3   5         18.83         23.37         1.89 o                         
   4  -3   5          0.00          1.15         1.61 o                         
   5  -3   5          0.07          6.37         2.31 o                         
   6  -3   5         41.35         43.06         3.97 o                         
  -7  -2   5         29.44         20.76         3.99 o                         
  -6  -2   5         49.33         61.70         4.34 o                         
  -5  -2   5         15.48         14.86         3.39 o                         
  -4  -2   5          7.99          7.56         2.02 o                         
  -3  -2   5         93.59         96.67         2.25 o                         
  -2  -2   5         99.84        115.81         3.28 o                         
  -1  -2   5         37.70         38.20         2.68 o                         
   0  -2   5          2.93          2.04         1.17 o                         
   1  -2   5        272.46        255.19         4.75 o                         
   2  -2   5        306.78        289.94        12.99 o                         
   3  -2   5         28.34         30.89         1.10 o                         
   4  -2   5         30.72         26.22         3.37 o                         
   5  -2   5         67.79         60.60         3.71 o                         
   6  -2   5          1.54          0.15         2.70 o                         
   7  -2   5          7.50          5.76         3.32 o                         
  -7  -1   5          0.42          3.11         4.12 o                         
  -6  -1   5         10.16         16.89         3.55 o                         
  -5  -1   5        212.18        186.77         4.55 o                         
  -4  -1   5          4.87          5.15         1.97 o                         
  -3  -1   5         86.36         68.29         4.16 o                         
  -2  -1   5         81.44         75.05         1.65 o                         
  -1  -1   5          0.03          0.26         0.75 o                         
   0  -1   5          8.72          7.49         1.09 o                         
   1  -1   5        694.71        649.70         6.32 o                         
   2  -1   5          2.92          3.60         0.53 o                         
   3  -1   5         50.41         44.78         1.13 o                         
   4  -1   5         44.62         38.92         3.53 o                         
   5  -1   5          0.87         -0.47         2.35 o                         
   6  -1   5         20.93         24.66         3.47 o                         
   7  -1   5          0.03          5.79         4.05 o                         
  -7   0   5         10.03         -4.26         4.26 o                         
  -6   0   5        153.93        170.65         4.77 o                         
  -5   0   5          3.84         -1.30         2.42 o                         
  -4   0   5          0.16          1.42         3.88 o                         
  -3   0   5          0.64          1.96         0.76 o                         
  -2   0   5        724.40        700.31         3.87 o                         
  -1   0   5       1132.48       1014.84        10.76 o                         
   0   0   5        236.61        242.95         4.56 o                         
   1   0   5        983.87        864.39         7.15 o                         
   2   0   5         19.30         18.47         0.86 o                         
   3   0   5          3.49          2.74         0.69 o                         
   4   0   5          0.75          1.21         1.12 o                         
   5   0   5         53.48         46.53         2.52 o                         
   6   0   5          7.60         12.58         3.68 o                         
   7   0   5          0.38          2.59         4.32 o                         
  -7   1   5         11.00          1.25         4.22 o                         
  -6   1   5         34.95         32.93         4.36 o                         
  -5   1   5        179.20        183.52         7.38 o                         
  -4   1   5          0.85          0.76         1.71 o                         
  -3   1   5         73.90         67.39         3.19 o                         
  -2   1   5        818.10        804.65        11.01 o                         
  -1   1   5        427.99        406.45         6.30 o                         
   0   1   5        160.42        153.20         7.57 o                         
   1   1   5        384.94        381.39         3.11 o                         
   2   1   5         84.34         78.08         1.55 o                         
   3   1   5         80.17         85.43         1.76 o                         
   4   1   5          0.24         -0.19         1.16 o                         
   5   1   5          2.45         -0.08         1.36 o                         
   6   1   5          2.21          4.46         4.15 o                         
   7   1   5          3.54          8.66         5.11 o                         
  -7   2   5          0.11          1.32         4.00 o                         
  -6   2   5        100.96        117.43        15.70 o                         
  -5   2   5          3.15          9.72         3.98 o                         
  -4   2   5          2.51          0.31         1.99 o                         
  -3   2   5        164.64        157.36         4.78 o                         
  -2   2   5         14.80         21.96         3.57 o                         
  -1   2   5        184.88        172.35        12.66 o                         
   0   2   5         74.33         74.25         2.74 o                         
   1   2   5        151.92        131.89         7.31 o                         
   2   2   5        219.14        222.80         2.99 o                         
   3   2   5         66.40         74.21         4.83 o                         
   4   2   5          4.29          3.15         1.38 o                         
   5   2   5          4.68          8.42         1.56 o                         
   6   2   5          3.32          3.51         2.27 o                         
  -7   3   5          3.68         34.24        16.03 o                         
  -6   3   5         18.12         29.07         5.09 o                         
  -5   3   5         24.33         32.75         7.66 o                         
  -4   3   5         43.37         43.53         2.62 o                         
  -3   3   5        138.25        123.43         3.92 o                         
  -2   3   5        504.69        487.46         9.43 o                         
  -1   3   5        606.67        629.82         8.23 o                         
   0   3   5          0.91          1.99         1.94 o                         
   1   3   5         90.21         92.46         3.55 o                         
   2   3   5        208.31        191.42         4.78 o                         
   3   3   5          0.77          0.31         1.67 o                         
   4   3   5         41.21         34.20         3.06 o                         
   5   3   5          8.04          2.16         4.28 o                         
   6   3   5          0.10          7.05         3.24 o                         
  -6   4   5         11.93         22.67        11.18 o                         
  -5   4   5          0.93          0.25         3.15 o                         
  -4   4   5          6.87          8.38         3.55 o                         
  -3   4   5         98.94         88.91         4.27 o                         
  -2   4   5         22.12         21.85         3.12 o                         
  -1   4   5          0.49          0.13         2.02 o                         
   0   4   5         26.47         20.98         2.36 o                         
   1   4   5          2.08          2.43         1.92 o                         
   2   4   5         47.93         43.10         2.92 o                         
   3   4   5         28.28         21.31         2.43 o                         
   4   4   5          3.21          4.04         1.52 o                         
   5   4   5          0.23         -2.52         6.71 o                         
   6   4   5          2.18         10.73         3.55 o                         
  -6   5   5          1.55         29.28        20.67 o                         
  -5   5   5          0.01          0.48         3.43 o                         
  -4   5   5         93.44         92.57         5.34 o                         
  -3   5   5          7.25          2.97         3.27 o                         
  -2   5   5         66.10         74.57         3.89 o                         
  -1   5   5         47.55         42.34         3.28 o                         
   0   5   5         14.17         15.47         2.71 o                         
   1   5   5         53.53         54.66         3.44 o                         
   2   5   5         21.44         19.11         2.69 o                         
   3   5   5          6.73          1.70         1.86 o                         
   4   5   5         19.58         12.54         1.88 o                         
   5   5   5          0.01         15.47         4.02 o                         
  -5   6   5          0.02          2.28         3.86 o                         
  -4   6   5          5.95          3.15         3.18 o                         
  -3   6   5         25.30         25.41         4.30 o                         
  -2   6   5          0.42         -0.02         2.87 o                         
  -1   6   5          1.14          0.39         2.82 o                         
   0   6   5         17.00         11.62         3.21 o                         
   1   6   5          0.12         -2.32         2.79 o                         
   2   6   5          3.47         -2.07         2.47 o                         
   3   6   5          8.98          5.86         2.50 o                         
   4   6   5          8.50          6.66         2.80 o                         
  -4   7   5         22.40         20.44         3.88 o                         
  -3   7   5          0.95          1.06         3.44 o                         
  -2   7   5          0.00         -3.14         3.14 o                         
  -1   7   5          0.02          1.94         3.27 o                         
   0   7   5          2.77          6.29         3.37 o                         
   1   7   5          9.74          7.66         3.01 o                         
   2   7   5          1.36         -2.89         2.89 o                         
   3   7   5          1.00          3.67         3.07 o                         
  -3   8   5          7.08          5.95         4.09 o                         
  -2   8   5          0.07          0.40         3.67 o                         
  -1   8   5          4.43          5.72         3.29 o                         
   0   8   5          0.21         -1.89         3.35 o                         
   1   8   5          0.00          1.66         3.14 o                         
   2   8   5          0.08         -2.25         2.96 o                         
  -2  -8   6          0.44         10.19         4.69 o                         
  -1  -8   6          7.90         11.00         5.20 o                         
   0  -8   6          3.65          9.30         5.01 o                         
   1  -8   6          2.22          0.76         3.70 o                         
   2  -8   6          0.15          0.67         3.81 o                         
   3  -8   6         26.16         25.28         4.09 o                         
  -3  -7   6          0.11         -5.96        10.14 o                         
  -2  -7   6          1.25          0.07         4.61 o                         
  -1  -7   6          0.18         -0.69         4.52 o                         
   0  -7   6         11.04         14.49         4.58 o                         
   1  -7   6          2.81          0.73         3.49 o                         
   3  -7   6          5.90          3.95         1.97 o                         
   4  -7   6         15.68          7.32         2.15 o                         
  -4  -6   6          7.75         12.53         5.01 o                         
  -3  -6   6          0.87          3.38         5.44 o                         
  -2  -6   6         10.59          8.31         4.45 o                         
  -1  -6   6          5.51          3.57         4.10 o                         
   0  -6   6          6.29          4.85         3.75 o                         
   1  -6   6          7.18          1.35         3.37 o                         
   2  -6   6          5.17          1.90         2.84 o                         
   3  -6   6         51.97         47.88         2.76 o                         
   4  -6   6          0.98         -1.74         5.90 o                         
   5  -6   6          0.04         -1.12         3.40 o                         
  -5  -5   6          6.90          1.43         3.88 o                         
  -4  -5   6          0.37          1.46         4.06 o                         
  -3  -5   6          3.27          5.49         2.62 o                         
  -2  -5   6          4.88          6.57         3.65 o                         
  -1  -5   6         16.54         18.47         3.63 o                         
   0  -5   6          1.85          0.81         3.06 o                         
   1  -5   6         56.76         63.51         4.27 o                         
   2  -5   6         84.55         80.47         4.10 o                         
   3  -5   6          0.95          1.13         1.64 o                         
   4  -5   6         26.49         25.66         6.10 o                         
   5  -5   6          5.99          4.85         2.91 o                         
   6  -5   6          6.70         18.44         3.40 o                         
  -6  -4   6          5.25         -3.97         3.97 o                         
  -5  -4   6          5.02          5.28         2.80 o                         
  -4  -4   6         52.45         49.13         4.01 o                         
  -3  -4   6          0.01         -0.96         2.65 o                         
  -2  -4   6         14.39         12.40         2.40 o                         
  -1  -4   6          2.81          1.25         2.96 o                         
   0  -4   6         12.30          9.61         2.78 o                         
   1  -4   6          0.42          2.40         2.19 o                         
   2  -4   6        120.19        119.30         4.59 o                         
   3  -4   6          3.76          7.27         3.35 o                         
   4  -4   6         39.30         34.18         4.89 o                         
   5  -4   6          1.77          0.69         2.75 o                         
   6  -4   6          1.75         -3.08         3.08 o                         
  -6  -3   6          1.16         -3.20         3.20 o                         
  -5  -3   6          6.03          7.94         2.18 o                         
  -4  -3   6         19.88         16.67         2.58 o                         
  -3  -3   6          2.52          2.89         2.06 o                         
  -2  -3   6        221.12        251.76         8.80 o                         
  -1  -3   6        546.74        572.70         5.95 o                         
   0  -3   6        200.86        177.08         4.76 o                         
   1  -3   6          3.94          2.46         2.18 o                         
   2  -3   6         78.14         62.60         5.27 o                         
   3  -3   6          8.45          8.35         0.99 o                         
   4  -3   6          0.31         -1.64         1.64 o                         
   5  -3   6          2.90         -0.90         2.65 o                         
   6  -3   6          0.08          4.47         2.86 o                         
  -6  -2   6          5.01         17.49         3.50 o                         
  -5  -2   6          0.86          0.49         2.18 o                         
  -4  -2   6         40.31         37.96         2.40 o                         
  -3  -2   6        123.90        123.39         2.70 o                         
  -2  -2   6        159.33        182.54         2.67 o                         
  -1  -2   6        182.48        180.77         5.53 o                         
   0  -2   6        128.77        126.30         3.51 o                         
   1  -2   6        710.19        666.86         7.65 o                         
   2  -2   6        152.94        137.39         7.43 o                         
   3  -2   6         21.01         10.74         2.13 o                         
   4  -2   6         68.97         69.88         6.60 o                         
   5  -2   6          7.69         11.17         2.84 o                         
   6  -2   6          8.63         11.90         3.13 o                         
   7  -2   6          0.81          0.33         3.57 o                         
  -7  -1   6          6.53          5.78         4.16 o                         
  -6  -1   6          0.81          1.69         2.51 o                         
  -5  -1   6          9.69          9.68         2.51 o                         
  -4  -1   6          7.57          8.62         2.07 o                         
  -3  -1   6        145.71        147.87         4.74 o                         
  -2  -1   6        954.50        984.23         5.08 o                         
  -1  -1   6        811.45        772.91        10.20 o                         
   0  -1   6        347.79        303.58        12.22 o                         
   1  -1   6         48.46         40.68         2.11 o                         
   2  -1   6          1.14          2.56         1.36 o                         
   3  -1   6          2.14          1.48         0.85 o                         
   4  -1   6         42.21         34.06         3.87 o                         
   5  -1   6          0.02         -0.99         2.23 o                         
   6  -1   6         10.33         10.70         3.34 o                         
   7  -1   6          0.27          5.37         3.84 o                         
  -7   0   6          0.84         -4.43         4.43 o                         
  -6   0   6          2.73         20.63         3.10 o                         
  -5   0   6          1.21          1.33         2.38 o                         
  -4   0   6          7.26          7.52         2.08 o                         
  -3   0   6       1250.74       1208.56        32.26 o                         
  -2   0   6        703.99        646.48         5.51 o                         
  -1   0   6        409.28        346.96         2.93 o                         
   0   0   6        648.04        633.06         7.93 o                         
   1   0   6       1436.43       1461.90        10.67 o                         
   2   0   6         21.54         27.38         0.93 o                         
   3   0   6          0.01         -0.23         0.73 o                         
   4   0   6          0.16          0.02         0.97 o                         
   5   0   6          1.10          0.54         1.73 o                         
   6   0   6          9.66         11.17         3.24 o                         
   7   0   6          0.06         -4.35         4.35 o                         
  -7   1   6          2.77          0.33         4.00 o                         
  -6   1   6          1.25          1.31         2.79 o                         
  -5   1   6          0.07          4.59         2.69 o                         
  -4   1   6          4.01          4.54         2.00 o                         
  -3   1   6        375.55        368.90         9.34 o                         
  -2   1   6        370.26        362.45         3.82 o                         
  -1   1   6         17.95          9.99         0.93 o                         
   0   1   6         20.07         14.16         0.85 o                         
   1   1   6         10.19          4.39         0.93 o                         
   2   1   6        241.43        219.29         3.52 o                         
   3   1   6         28.35         22.06         1.22 o                         
   4   1   6          1.15          2.90         1.32 o                         
   5   1   6          2.78          2.77         2.01 o                         
   6   1   6          7.36         13.87         4.65 o                         
  -7   2   6          2.04         -6.33         6.33 o                         
  -6   2   6          2.92         -4.87         4.87 o                         
  -5   2   6          6.12          3.76         2.80 o                         
  -4   2   6          6.56          9.83         4.55 o                         
  -3   2   6        854.04        908.39        17.21 o                         
  -2   2   6        146.21        152.90        10.66 o                         
  -1   2   6        124.13        109.57         2.30 o                         
   0   2   6        170.10        158.68         3.84 o                         
   1   2   6        146.78        128.34        15.69 o                         
   2   2   6        109.67         94.69         2.07 o                         
   3   2   6         39.72         44.13         1.65 o                         
   4   2   6          5.54          2.72         1.36 o                         
   5   2   6         22.88         20.93         1.80 o                         
   6   2   6          1.04         -0.09         3.57 o                         
  -7   3   6          0.54          0.84         4.25 o                         
  -6   3   6          2.58         12.17        13.51 o                         
  -5   3   6          8.05          8.21         2.78 o                         
  -4   3   6         61.18         58.19         6.05 o                         
  -3   3   6         13.88         12.95         1.60 o                         
  -2   3   6         26.10         24.19         3.88 o                         
  -1   3   6        163.45        182.49         4.71 o                         
   0   3   6          0.15         -0.34         1.95 o                         
   1   3   6          5.37          5.12         2.04 o                         
   2   3   6        410.30        380.80         6.72 o                         
   3   3   6          7.57          3.61         1.94 o                         
   4   3   6          0.94          3.96         1.42 o                         
   5   3   6          0.15          1.34         2.09 o                         
   6   3   6          0.48         -0.71         3.40 o                         
  -6   4   6          0.86         -3.08         6.61 o                         
  -5   4   6          6.58         10.91        10.05 o                         
  -4   4   6          2.89          2.16         3.15 o                         
  -3   4   6         83.28         73.37         4.19 o                         
  -2   4   6          6.89          5.83         1.53 o                         
  -1   4   6        214.78        220.27         5.35 o                         
   0   4   6          0.06          0.04         1.92 o                         
   1   4   6          3.61          2.34         2.09 o                         
   2   4   6         11.75          9.48         2.23 o                         
   3   4   6         24.61         17.34         2.40 o                         
   4   4   6          9.07          9.41         2.87 o                         
   5   4   6          6.04          0.57         2.41 o                         
  -6   5   6          0.07         11.41        11.53 o                         
  -5   5   6          0.03          3.61         3.45 o                         
  -4   5   6         75.88         63.14         4.81 o                         
  -3   5   6         40.34         35.37         3.47 o                         
  -2   5   6          4.82          2.84         1.79 o                         
  -1   5   6         13.10         12.23         2.47 o                         
   0   5   6         16.26         17.73         2.59 o                         
   1   5   6         17.40         14.80         2.52 o                         
   2   5   6         41.12         26.30         2.85 o                         
   3   5   6          2.11          1.41         2.48 o                         
   4   5   6          1.65         -1.40         1.70 o                         
   5   5   6          3.96          6.52         2.78 o                         
  -5   6   6          8.00          4.03         3.60 o                         
  -4   6   6          4.79          3.91         3.31 o                         
  -3   6   6          1.52          1.94         3.29 o                         
  -2   6   6          5.17          3.73         2.29 o                         
  -1   6   6         10.20          7.14         2.79 o                         
   0   6   6          4.52          2.53         2.58 o                         
   1   6   6          0.13         -1.72         2.51 o                         
   2   6   6          0.90         -2.55         2.55 o                         
   3   6   6          9.57          3.97         2.44 o                         
   4   6   6         12.93          6.59         2.88 o                         
  -4   7   6         12.68         13.77         3.53 o                         
  -3   7   6         11.88         13.14         4.11 o                         
  -2   7   6          0.32          0.09         3.04 o                         
  -1   7   6          1.36          0.88         4.06 o                         
   0   7   6          6.30          8.59         3.09 o                         
   1   7   6          9.61          6.39         3.11 o                         
   2   7   6          0.24          2.03         2.85 o                         
   3   7   6          3.80          2.11         2.90 o                         
  -3   8   6          0.02         -0.39         3.87 o                         
  -2   8   6          0.89          2.45         3.55 o                         
  -1   8   6          0.88          3.82         3.23 o                         
   0   8   6          0.10          8.50         3.41 o                         
   1   8   6          0.01          5.04         3.54 o                         
  -2  -8   7          0.16         -4.70         4.70 o                         
  -1  -8   7          1.78         -4.60         4.60 o                         
   0  -8   7          0.98         -3.10         4.82 o                         
   1  -8   7          0.42          5.38         3.90 o                         
   2  -8   7          0.05          4.35         3.82 o                         
   3  -8   7         24.49         20.89         4.59 o                         
  -3  -7   7          0.16         -5.78         7.72 o                         
  -2  -7   7          0.63         -0.67         4.52 o                         
  -1  -7   7          0.07         -4.24         4.24 o                         
   0  -7   7         29.80         27.81         4.92 o                         
   1  -7   7          3.58          9.21         3.74 o                         
   2  -7   7         42.15         38.61         4.14 o                         
   3  -7   7          0.44          3.20         4.84 o                         
   4  -7   7          1.31          7.10         3.67 o                         
  -4  -6   7          0.00         -1.25         4.46 o                         
  -3  -6   7          2.72          2.32         9.15 o                         
  -2  -6   7         16.76          9.58         4.10 o                         
  -1  -6   7         10.01          9.49         4.45 o                         
   0  -6   7          0.05         -2.64         3.50 o                         
   1  -6   7          0.32         -1.25         3.14 o                         
   2  -6   7         17.98         11.89         3.18 o                         
   3  -6   7         16.98         15.19         3.69 o                         
   4  -6   7          0.90          8.28         2.89 o                         
   5  -6   7          1.16         -3.59         3.59 o                         
  -5  -5   7          0.03         -4.82         4.82 o                         
  -4  -5   7          4.39         -1.20         3.75 o                         
  -3  -5   7          0.43         -2.08         2.30 o                         
  -2  -5   7         10.33          2.78         3.70 o                         
  -1  -5   7          1.59         -1.00         3.19 o                         
   0  -5   7          2.90          1.86         3.02 o                         
   1  -5   7          0.03          2.60         2.44 o                         
   2  -5   7        125.00        119.04         5.02 o                         
   3  -5   7         11.57          8.76         1.92 o                         
   4  -5   7          0.20          3.01         2.63 o                         
   5  -5   7          1.18          0.17         3.14 o                         
   6  -5   7          0.03          9.75         3.51 o                         
  -6  -4   7          0.01          4.75         3.87 o                         
  -5  -4   7          2.01          9.58         4.02 o                         
  -4  -4   7          0.40          0.46         2.42 o                         
  -3  -4   7          0.00         -2.75         2.94 o                         
  -2  -4   7         73.77         74.95         2.53 o                         
  -1  -4   7          5.46          6.18         2.80 o                         
   0  -4   7         12.38         15.56         2.89 o                         
   1  -4   7         33.58         36.32         3.28 o                         
   2  -4   7        113.52        109.92         4.70 o                         
   3  -4   7          8.27          9.41         1.94 o                         
   4  -4   7         37.47         30.94         3.44 o                         
   5  -4   7          4.85          6.41         2.97 o                         
   6  -4   7          0.02          2.73         3.11 o                         
  -6  -3   7          5.99          7.37         3.26 o                         
  -5  -3   7          0.75          5.91         2.19 o                         
  -4  -3   7         12.06         14.38         2.95 o                         
  -3  -3   7          3.83          1.05         1.82 o                         
  -2  -3   7         20.42         20.26         1.64 o                         
  -1  -3   7        104.92        103.14         3.58 o                         
   0  -3   7        285.66        307.33         6.45 o                         
   1  -3   7        293.96        287.11         6.28 o                         
   2  -3   7         31.59         40.62         2.02 o                         
   3  -3   7         22.51         22.19         1.42 o                         
   4  -3   7          9.59         11.40         3.24 o                         
   5  -3   7          6.88          6.59         2.91 o                         
   6  -3   7          3.31         -2.97         2.97 o                         
  -6  -2   7          7.78          2.75         2.65 o                         
  -5  -2   7          0.00         -2.00         2.13 o                         
  -4  -2   7         53.19         48.67         4.53 o                         
  -3  -2   7          2.42          3.33         2.35 o                         
  -2  -2   7         98.82        107.15         3.97 o                         
  -1  -2   7        131.30        127.58         3.27 o                         
   0  -2   7          0.26          2.29         1.29 o                         
   1  -2   7       1524.29       1601.38        12.63 o                         
   2  -2   7        232.61        233.55        17.46 o                         
   3  -2   7          2.48          1.26         0.91 o                         
   4  -2   7         13.30          8.81         1.57 o                         
   5  -2   7         13.21         10.15         1.88 o                         
   6  -2   7          2.14          5.55         2.78 o                         
  -7  -1   7          1.12          5.79         4.30 o                         
  -6  -1   7          8.28          5.18         9.26 o                         
  -5  -1   7          3.45          4.02         2.48 o                         
  -4  -1   7          2.54          1.56         2.07 o                         
  -3  -1   7          0.09          2.38         1.08 o                         
  -2  -1   7         32.82         29.07         1.78 o                         
  -1  -1   7        103.34        108.27         1.69 o                         
   0  -1   7        637.77        689.59        22.64 o                         
   1  -1   7        777.78        744.22         7.93 o                         
   2  -1   7          2.26          1.45         1.44 o                         
   3  -1   7         50.37         54.18         3.09 o                         
   4  -1   7         18.02         15.06         1.79 o                         
   5  -1   7          0.72          0.39         1.73 o                         
   6  -1   7          9.29          6.60         2.94 o                         
  -7   0   7         10.35         13.83         4.55 o                         
  -6   0   7          7.67          6.13         5.82 o                         
  -5   0   7          2.91          5.03         2.39 o                         
  -4   0   7         47.27         42.89         2.63 o                         
  -3   0   7         89.65         98.68         3.56 o                         
  -2   0   7        298.74        290.76         2.97 o                         
  -1   0   7        286.06        266.53         3.44 o                         
   0   0   7         82.25         81.10         7.39 o                         
   1   0   7       2695.78       2671.02        11.94 o                         
   2   0   7          1.08          2.04         0.63 o                         
   3   0   7         38.35         28.12         1.19 o                         
   4   0   7          7.31          5.25         1.60 o                         
   5   0   7         32.90         28.78         2.48 o                         
   6   0   7         13.04         19.03         2.27 o                         
  -6   1   7          0.00          7.73        11.32 o                         
  -5   1   7          0.30         -0.32         2.51 o                         
  -4   1   7         24.95         24.76         2.39 o                         
  -3   1   7         33.62         34.34         1.69 o                         
  -2   1   7        198.37        199.02         3.10 o                         
  -1   1   7         62.40         57.16         2.77 o                         
   0   1   7        196.23        198.63         2.67 o                         
   1   1   7          6.19          7.30         1.07 o                         
   2   1   7        232.08        203.12         7.08 o                         
   3   1   7        217.35        202.74         6.33 o                         
   4   1   7          0.15          1.00         1.67 o                         
   5   1   7          4.47          5.62         1.83 o                         
   6   1   7          4.98          2.90         3.86 o                         
  -7   2   7          2.73         -6.52         6.52 o                         
  -6   2   7          0.16         -1.42         4.81 o                         
  -5   2   7          0.06          2.15         4.61 o                         
  -4   2   7         41.34         41.31         4.72 o                         
  -3   2   7         46.43         42.57         1.79 o                         
  -2   2   7        221.78        225.60         3.61 o                         
  -1   2   7         49.29         45.61         1.73 o                         
   0   2   7         15.71         19.78         2.07 o                         
   1   2   7        335.83        283.63        16.09 o                         
   2   2   7        139.11        120.11         4.37 o                         
   3   2   7          0.07          0.78         1.08 o                         
   4   2   7          2.07          1.34         1.61 o                         
   5   2   7         22.40         23.28         2.66 o                         
   6   2   7          2.96          3.83         2.60 o                         
  -6   3   7          0.04          7.68         5.56 o                         
  -5   3   7          0.53          6.49         2.71 o                         
  -4   3   7         68.04         75.30         7.29 o                         
  -3   3   7         66.86         71.10         4.08 o                         
  -2   3   7         25.60         22.41         1.71 o                         
  -1   3   7         47.02         40.73         2.08 o                         
   0   3   7         26.30         26.31         2.54 o                         
   1   3   7          1.62          1.87         2.20 o                         
   2   3   7        140.95        132.77         4.45 o                         
   3   3   7         68.54         59.66         3.38 o                         
   4   3   7          0.52          1.33         1.47 o                         
   5   3   7          6.37          8.44         3.33 o                         
   6   3   7          3.33          0.01         3.68 o                         
  -6   4   7          0.42         19.70         6.68 o                         
  -5   4   7          2.52          9.10         5.53 o                         
  -4   4   7         94.81         84.39         5.25 o                         
  -3   4   7          0.74          2.49         2.67 o                         
  -2   4   7          0.52          2.44         1.49 o                         
  -1   4   7         69.86         69.16         3.77 o                         
   0   4   7          2.68          3.44         2.15 o                         
   1   4   7          4.44          3.35         2.32 o                         
   2   4   7         53.09         41.50         3.22 o                         
   3   4   7         15.75          7.59         2.41 o                         
   4   4   7         25.81         25.28         2.73 o                         
   5   4   7          1.37          5.65         3.53 o                         
  -6   5   7          2.76         -8.75         8.75 o                         
  -5   5   7          3.41          0.17         3.34 o                         
  -4   5   7         16.61         16.41         3.67 o                         
  -3   5   7         40.39         40.66         3.51 o                         
  -2   5   7          1.66          1.29         1.74 o                         
  -1   5   7          5.14          3.79         2.03 o                         
   0   5   7          3.16          1.66         1.91 o                         
   1   5   7         31.93         34.68         3.07 o                         
   2   5   7          2.32          3.39         2.34 o                         
   3   5   7          9.41          3.51         2.20 o                         
   4   5   7          1.51          0.48         1.85 o                         
   5   5   7          0.74          9.77         2.87 o                         
  -5   6   7          2.50         -2.10         3.67 o                         
  -4   6   7         18.96         15.19         3.72 o                         
  -3   6   7          0.14         -2.91         3.00 o                         
  -2   6   7         21.71         19.65         2.82 o                         
  -1   6   7          0.67          1.11         2.66 o                         
   0   6   7          3.05          4.98         2.54 o                         
   1   6   7          0.59          1.09         2.49 o                         
   2   6   7          2.41          0.83         2.30 o                         
   3   6   7          0.88         -2.37         2.37 o                         
   4   6   7          3.91         -0.71         2.73 o                         
  -4   7   7          0.51         -3.08         3.08 o                         
  -3   7   7          2.47          2.73         3.26 o                         
  -2   7   7          1.45          2.44         2.37 o                         
  -1   7   7          4.58          5.43         3.19 o                         
   0   7   7          0.00         -0.29         3.02 o                         
   1   7   7          6.43          2.50         2.94 o                         
   2   7   7          0.54         -1.71         2.70 o                         
   3   7   7          3.77          5.89         2.92 o                         
  -2   8   7          3.65          2.72         4.62 o                         
  -1   8   7          7.85         12.43         3.68 o                         
   0   8   7          0.20         -3.25         3.25 o                         
   1   8   7          0.00          1.23         3.10 o                         
  -2  -8   8          0.01          7.17         4.81 o                         
  -1  -8   8          0.24          3.96         4.58 o                         
   0  -8   8          0.14          2.39         4.75 o                         
   1  -8   8          2.38          4.42         3.85 o                         
   2  -8   8          3.82          1.67         3.75 o                         
  -3  -7   8          0.38          6.24         3.18 o                         
  -2  -7   8          5.02          6.88         3.99 o                         
  -1  -7   8          5.22         11.79         4.50 o                         
   0  -7   8          4.62          9.31         3.71 o                         
   1  -7   8          0.77          3.25         3.07 o                         
   2  -7   8         11.38          4.16         3.57 o                         
   3  -7   8          7.69          3.81         3.06 o                         
   4  -7   8          0.06          7.44         3.97 o                         
  -4  -6   8          0.00         -3.59         3.59 o                         
  -3  -6   8          6.04         -1.27         7.34 o                         
  -2  -6   8          3.57          5.85         3.74 o                         
  -1  -6   8          0.79         -1.48         3.65 o                         
   0  -6   8          4.73          3.84         3.23 o                         
   1  -6   8          0.14          0.41         3.17 o                         
   2  -6   8         77.58         59.20         4.62 o                         
   3  -6   8         13.94          4.44         3.28 o                         
   4  -6   8          1.69          8.56         3.24 o                         
   5  -6   8          1.08         -3.70         3.70 o                         
  -5  -5   8          8.62          5.94         4.45 o                         
  -4  -5   8          0.88         -4.39         9.25 o                         
  -3  -5   8          2.61          8.09         2.36 o                         
  -2  -5   8         28.63         24.11         2.52 o                         
  -1  -5   8         13.39          7.23         3.31 o                         
   0  -5   8         13.83         11.19         3.34 o                         
   1  -5   8         53.28         46.34         3.87 o                         
   2  -5   8          0.06         -1.62         2.66 o                         
   3  -5   8         16.30         18.48         3.38 o                         
   4  -5   8          0.51          4.17         2.74 o                         
   5  -5   8          2.69         -1.04         3.32 o                         
  -6  -4   8          5.21          8.10         3.68 o                         
  -5  -4   8          1.46         14.50         4.59 o                         
  -4  -4   8          4.45          3.05         2.98 o                         
  -3  -4   8          1.20         -0.24         1.73 o                         
  -2  -4   8          0.33          0.61         1.59 o                         
  -1  -4   8         34.54         27.87         3.23 o                         
   0  -4   8         26.44         21.73         3.22 o                         
   1  -4   8          3.60          4.58         2.63 o                         
   2  -4   8        131.99        126.47         5.25 o                         
   3  -4   8         36.23         40.15         3.86 o                         
   4  -4   8          6.09          5.84         2.61 o                         
   5  -4   8          0.02          0.81         3.05 o                         
   6  -4   8         10.45         20.15         3.28 o                         
  -6  -3   8          8.78         12.90         3.64 o                         
  -5  -3   8         10.20          5.76         6.07 o                         
  -4  -3   8          2.85          4.96         3.21 o                         
  -3  -3   8         33.47         31.94         2.02 o                         
  -2  -3   8         30.13         29.95         3.04 o                         
  -1  -3   8          5.24          3.47         1.32 o                         
   0  -3   8        256.93        255.44         6.21 o                         
   1  -3   8        514.35        529.85         8.55 o                         
   2  -3   8        223.22        241.97         7.52 o                         
   3  -3   8         23.25         22.01         5.45 o                         
   4  -3   8         37.65         31.70         2.67 o                         
   5  -3   8          6.77         13.96         3.38 o                         
   6  -3   8          0.55          1.56         3.16 o                         
  -6  -2   8          1.66         -2.58         2.58 o                         
  -5  -2   8          3.24          5.40         3.64 o                         
  -4  -2   8         26.71         23.11         2.30 o                         
  -3  -2   8         43.86         36.05         1.82 o                         
  -2  -2   8         23.35         26.99         1.89 o                         
  -1  -2   8        278.11        283.69         6.31 o                         
   0  -2   8          4.62          5.95         0.90 o                         
   1  -2   8          0.04          2.18         2.33 o                         
   2  -2   8         19.81         14.45         1.47 o                         
   3  -2   8          4.48          4.70         1.41 o                         
   4  -2   8          3.94          2.98         1.86 o                         
   5  -2   8          0.01          2.32         1.80 o                         
   6  -2   8          1.64          3.41         3.12 o                         
  -6  -1   8          0.14          1.13         9.81 o                         
  -5  -1   8          3.22          3.59         3.02 o                         
  -4  -1   8         43.23         41.41         2.73 o                         
  -3  -1   8        109.76         99.42         2.17 o                         
  -2  -1   8         25.01         25.61         1.34 o                         
  -1  -1   8         40.63         39.61         1.25 o                         
   0  -1   8        470.65        462.80         8.32 o                         
   1  -1   8         44.14         59.97         1.96 o                         
   2  -1   8        274.34        284.03         5.63 o                         
   3  -1   8          1.13          0.14         1.31 o                         
   4  -1   8         61.79         71.40         5.64 o                         
   5  -1   8          1.91          3.70         1.84 o                         
   6  -1   8          5.21          7.20         4.95 o                         
  -7   0   8         11.86         15.64        22.91 o                         
  -6   0   8          0.05          0.16         8.47 o                         
  -5   0   8          0.63          4.87         2.76 o                         
  -4   0   8          0.28         -0.09         2.09 o                         
  -3   0   8         55.50         49.82         3.33 o                         
  -2   0   8         46.21         52.51         1.58 o                         
  -1   0   8        123.43        103.58         2.58 o                         
   0   0   8        601.02        618.95         5.53 o                         
   1   0   8         12.47         19.70         2.59 o                         
   2   0   8         31.28         27.30         1.05 o                         
   3   0   8         43.76         39.67         2.24 o                         
   4   0   8          1.07          2.22         2.53 o                         
   5   0   8         19.11         16.85         2.18 o                         
   6   0   8          8.38          9.47         2.43 o                         
  -7   1   8          1.53         -6.10         6.10 o                         
  -6   1   8          2.17         14.50         4.54 o                         
  -5   1   8          0.69          1.46         2.42 o                         
  -4   1   8         13.99         10.39         4.10 o                         
  -3   1   8         89.55         83.09         2.30 o                         
  -2   1   8        100.92         96.84         2.51 o                         
  -1   1   8          9.94         11.47         1.12 o                         
   0   1   8        149.86        144.10         5.30 o                         
   1   1   8        698.25        681.95        19.55 o                         
   2   1   8          2.12          3.64         2.10 o                         
   3   1   8          1.67          3.27         1.36 o                         
   4   1   8          2.59          1.78         1.28 o                         
   5   1   8          8.63          4.41         2.08 o                         
   6   1   8          3.36          4.95         2.50 o                         
  -6   2   8          0.00          8.90         4.84 o                         
  -5   2   8          1.54         -0.84         4.98 o                         
  -4   2   8         81.70         79.89         5.92 o                         
  -3   2   8         40.42         43.67         2.76 o                         
  -2   2   8         88.47         90.79         2.17 o                         
  -1   2   8          9.30          7.53         1.08 o                         
   0   2   8        327.43        319.79         5.81 o                         
   1   2   8         13.46         12.85         1.10 o                         
   2   2   8         24.96         24.86         3.30 o                         
   3   2   8          0.17          0.73         1.02 o                         
   4   2   8          8.55          6.27         2.94 o                         
   5   2   8         50.13         50.07         4.64 o                         
   6   2   8         12.11         13.04         3.92 o                         
  -6   3   8          0.00          9.92         5.88 o                         
  -5   3   8          0.14          1.49         5.02 o                         
  -4   3   8          0.21          1.53         2.71 o                         
  -3   3   8         11.28         11.07         2.45 o                         
  -2   3   8          0.01         -0.09         1.38 o                         
  -1   3   8         20.24         21.53         2.07 o                         
   0   3   8         36.58         37.15         2.82 o                         
   1   3   8         90.65         96.69         3.88 o                         
   2   3   8          0.13         -1.92         2.21 o                         
   3   3   8          2.52         -1.03         2.60 o                         
   4   3   8          3.05          3.91         1.99 o                         
   5   3   8         17.90          4.94         4.26 o                         
   6   3   8          0.04         -3.98         3.98 o                         
  -6   4   8          1.23         -1.55         6.83 o                         
  -5   4   8          0.84         -1.31         3.08 o                         
  -4   4   8         43.98         43.84         4.24 o                         
  -3   4   8         14.01         10.80         2.94 o                         
  -2   4   8          1.69          0.35         1.46 o                         
  -1   4   8          3.71          1.67         2.30 o                         
   0   4   8         13.65         13.27         2.58 o                         
   1   4   8          0.75         -0.72         2.39 o                         
   2   4   8          6.56          3.83         2.35 o                         
   3   4   8          0.40          0.64         2.42 o                         
   4   4   8          2.13          1.33         1.66 o                         
   5   4   8         14.02         14.69         4.12 o                         
  -5   5   8          2.68          2.70         3.82 o                         
  -4   5   8          1.47          7.65         3.36 o                         
  -3   5   8          3.42          1.38         2.82 o                         
  -2   5   8         15.49         16.77         1.95 o                         
  -1   5   8          6.76          9.61         2.29 o                         
   0   5   8          3.28          3.25         2.27 o                         
   1   5   8          6.75          4.76         2.36 o                         
   2   5   8          1.06         -0.02         2.47 o                         
   3   5   8          3.19          1.25         2.29 o                         
   4   5   8          1.43          0.23         1.65 o                         
  -5   6   8          4.22          6.06         3.89 o                         
  -4   6   8          4.18          4.18         3.31 o                         
  -3   6   8          0.12         -0.79         3.03 o                         
  -2   6   8         12.85         18.36         2.34 o                         
  -1   6   8         18.42         21.44         3.14 o                         
   0   6   8          0.60          1.79         2.48 o                         
   1   6   8          0.19         -2.12         2.51 o                         
   2   6   8          1.09         -0.50         2.21 o                         
   3   6   8          6.41          7.86         2.42 o                         
   4   6   8          1.04         -2.76         2.76 o                         
  -4   7   8          5.58          3.37         3.56 o                         
  -3   7   8          0.24         -1.88         2.93 o                         
  -2   7   8         14.53         17.38         2.65 o                         
  -1   7   8          0.00         -2.81         2.81 o                         
   0   7   8          0.87         -2.53         2.53 o                         
   1   7   8          0.21         -2.77         2.77 o                         
   2   7   8          0.19         -1.60         2.48 o                         
  -2   8   8          0.38          4.10         2.47 o                         
  -1   8   8          9.98         14.16         3.27 o                         
   0   8   8          0.25          1.68         2.89 o                         
  -1  -8   9          0.81         -1.46         4.74 o                         
   0  -8   9          0.10          4.23         5.04 o                         
   1  -8   9          0.55         -1.37         3.78 o                         
   2  -8   9         14.14         18.98         4.54 o                         
  -3  -7   9          1.25         -2.47         5.36 o                         
  -2  -7   9         20.65         16.19         4.64 o                         
  -1  -7   9          5.19          3.50         3.76 o                         
   0  -7   9          0.08          0.95         4.13 o                         
   1  -7   9          2.83         -3.42         3.42 o                         
   2  -7   9         14.34         15.97         4.18 o                         
   3  -7   9          5.39          4.56         3.32 o                         
   4  -7   9          0.05         -0.46         4.09 o                         
  -4  -6   9          3.24         10.40         3.83 o                         
  -3  -6   9         22.73         17.92         2.85 o                         
  -2  -6   9          3.97         -0.73         7.10 o                         
  -1  -6   9          0.01          4.85         3.27 o                         
   0  -6   9          4.20          1.37         3.71 o                         
   1  -6   9          8.74          5.28         3.76 o                         
   2  -6   9         33.20         29.49         4.16 o                         
   3  -6   9         34.68         31.25         4.15 o                         
   4  -6   9          1.80         -0.72         3.51 o                         
   5  -6   9          0.00          4.11         3.95 o                         
  -5  -5   9          0.17          6.20         2.99 o                         
  -4  -5   9          0.32         -1.21         4.58 o                         
  -3  -5   9         11.03          9.59         2.19 o                         
  -2  -5   9         65.93         57.38         3.14 o                         
  -1  -5   9         75.87         68.06         5.09 o                         
   0  -5   9          6.77          4.62         3.13 o                         
   1  -5   9         81.48         97.46         4.99 o                         
   2  -5   9         57.67         54.01         4.39 o                         
   3  -5   9         22.08         25.93         4.09 o                         
   4  -5   9          2.37          8.43         2.99 o                         
   5  -5   9          3.90         -2.77         3.51 o                         
  -5  -4   9          7.09         10.42         4.03 o                         
  -4  -4   9         12.09         18.41         7.37 o                         
  -3  -4   9          3.41          2.65         1.79 o                         
  -2  -4   9          0.38          4.13         1.69 o                         
  -1  -4   9         23.83         26.20         2.65 o                         
   0  -4   9        109.98         99.28         4.87 o                         
   1  -4   9        163.56        167.46         5.81 o                         
   2  -4   9          5.49          5.69         2.83 o                         
   3  -4   9         42.92         46.26         4.13 o                         
   4  -4   9          4.83          9.18         3.01 o                         
   5  -4   9         16.36         12.87         3.14 o                         
   6  -4   9          0.01          3.21         3.55 o                         
  -6  -3   9          0.74          3.37         3.87 o                         
  -5  -3   9          1.36         -3.11         3.11 o                         
  -4  -3   9          1.42         -1.09         2.10 o                         
  -3  -3   9         48.21         48.81         2.92 o                         
  -2  -3   9         39.90         39.42         1.96 o                         
  -1  -3   9        185.32        180.83         5.32 o                         
   0  -3   9         37.04         40.79         2.42 o                         
   1  -3   9         77.97         80.77         4.21 o                         
   2  -3   9         92.78         91.65         4.44 o                         
   3  -3   9         27.89         22.94         1.76 o                         
   4  -3   9          2.72          2.55         3.04 o                         
   5  -3   9          1.51          9.78         3.24 o                         
   6  -3   9          3.18          6.89         3.19 o                         
  -6  -2   9          3.32          0.17         7.18 o                         
  -5  -2   9          2.65         -1.14         2.28 o                         
  -4  -2   9          5.11          3.78         1.95 o                         
  -3  -2   9          1.44          2.07         1.30 o                         
  -2  -2   9          0.70          1.16         1.23 o                         
  -1  -2   9        237.76        237.76         3.52 o                         
   0  -2   9        444.08        429.95         4.29 o                         
   1  -2   9        640.88        679.09         9.18 o                         
   2  -2   9          1.21          2.39         1.68 o                         
   3  -2   9          0.27         -0.42         1.52 o                         
   4  -2   9         18.25         22.64         2.24 o                         
   5  -2   9         59.25         73.72         2.90 o                         
   6  -2   9          1.06         -3.00         3.00 o                         
  -6  -1   9          0.01          0.40         2.73 o                         
  -5  -1   9          0.18         -0.99        10.54 o                         
  -4  -1   9         14.54         11.57         2.27 o                         
  -3  -1   9         56.97         55.75         1.90 o                         
  -2  -1   9         31.02         29.93         2.57 o                         
  -1  -1   9         64.45         65.87         1.85 o                         
   0  -1   9       1148.67       1110.95         8.84 o                         
   1  -1   9        110.02        120.99         2.66 o                         
   2  -1   9         17.84         22.05         2.25 o                         
   3  -1   9         22.88         23.40         2.45 o                         
   4  -1   9         34.99         34.37         2.53 o                         
   5  -1   9         38.71         45.60         2.45 o                         
   6  -1   9          1.30         -2.03         2.03 o                         
  -6   0   9          0.32          1.64         2.88 o                         
  -5   0   9          4.83          7.57         6.35 o                         
  -4   0   9          0.00          0.85         2.03 o                         
  -3   0   9          2.34          1.51         1.13 o                         
  -2   0   9        226.36        231.17         2.97 o                         
  -1   0   9         52.26         50.66         2.17 o                         
   0   0   9        239.22        246.94         7.75 o                         
   1   0   9        725.90        705.13        40.87 o                         
   2   0   9         69.44         67.36         2.22 o                         
   3   0   9         15.32         16.56         2.16 o                         
   4   0   9        118.10        128.29         7.14 o                         
   5   0   9         18.78         24.96         4.24 o                         
   6   0   9          0.08          1.32         2.19 o                         
  -6   1   9          0.35         12.71         4.60 o                         
  -5   1   9          5.84         11.51         4.39 o                         
  -4   1   9          7.78          5.26         4.50 o                         
  -3   1   9         11.94         15.44         1.61 o                         
  -2   1   9         54.63         53.10         2.95 o                         
  -1   1   9         17.06         11.55         1.63 o                         
   0   1   9        556.08        579.29         6.32 o                         
   1   1   9         83.87         86.07         2.06 o                         
   2   1   9         30.87         37.44         1.79 o                         
   3   1   9         70.27         73.81         3.14 o                         
   4   1   9         32.82         29.95         2.32 o                         
   5   1   9         36.82         37.06         2.82 o                         
   6   1   9          8.74         21.26         4.21 o                         
  -6   2   9          0.74         -1.37         5.11 o                         
  -5   2   9          2.33         -1.84         4.71 o                         
  -4   2   9          0.30          2.72         4.60 o                         
  -3   2   9         26.43         26.17         4.05 o                         
  -2   2   9        182.00        195.13         3.03 o                         
  -1   2   9         48.63         40.87         2.23 o                         
   0   2   9         34.00         30.92         1.41 o                         
   1   2   9        125.02        131.24         4.51 o                         
   2   2   9         60.20         53.37         3.28 o                         
   3   2   9         14.31         12.41         2.77 o                         
   4   2   9         50.72         48.58         3.79 o                         
   5   2   9          0.01         -3.55         3.55 o                         
   6   2   9          0.32         21.00         3.56 o                         
  -6   3   9          0.14          6.23         5.84 o                         
  -5   3   9          2.25         -5.48         5.48 o                         
  -4   3   9          0.23          2.14         2.68 o                         
  -3   3   9          0.02          2.88         2.19 o                         
  -2   3   9          2.58          1.41         1.45 o                         
  -1   3   9         36.90         37.44         1.94 o                         
   0   3   9          2.83          3.16         2.05 o                         
   1   3   9         34.14         31.85         2.93 o                         
   2   3   9         35.67         33.13         3.33 o                         
   3   3   9          0.06         -3.00         3.00 o                         
   4   3   9          0.74         -1.22         2.19 o                         
   5   3   9          8.35          8.67         4.00 o                         
  -6   4   9          1.72         -4.99         7.16 o                         
  -5   4   9          2.07          2.25         6.39 o                         
  -4   4   9          0.03          1.65         2.67 o                         
  -3   4   9          7.71          6.51         2.73 o                         
  -2   4   9          3.49          4.18         1.53 o                         
  -1   4   9         14.10         10.60         2.44 o                         
   0   4   9          1.21         -2.29         2.29 o                         
   1   4   9          0.27          1.28         2.44 o                         
   2   4   9          6.30          7.10         2.60 o                         
   3   4   9         19.63         21.20         2.96 o                         
   4   4   9          1.55          0.16         2.30 o                         
   5   4   9          0.36         -4.11         4.11 o                         
  -5   5   9          0.83          8.53         3.30 o                         
  -4   5   9          0.32         -1.02         3.45 o                         
  -3   5   9          0.14         -2.80         2.80 o                         
  -2   5   9          5.54          5.30         1.81 o                         
  -1   5   9         12.65          9.67         2.56 o                         
   0   5   9          3.36          3.17         2.40 o                         
   1   5   9         20.24         23.17         3.01 o                         
   2   5   9          4.65          2.95         2.45 o                         
   3   5   9         10.42          8.78         2.48 o                         
   4   5   9          5.65          1.46         4.19 o                         
  -5   6   9          2.79         10.49         3.75 o                         
  -4   6   9          0.02          1.08         3.08 o                         
  -3   6   9          2.79          4.03         2.67 o                         
  -2   6   9          1.75          4.13         1.93 o                         
  -1   6   9          2.14         -0.15         2.59 o                         
   0   6   9          0.38          1.15         2.32 o                         
   1   6   9          1.58         -1.50         2.33 o                         
   2   6   9          4.24          2.01         2.46 o                         
   3   6   9          5.37          7.77         2.49 o                         
  -3   7   9          0.08         -2.83         2.83 o                         
  -2   7   9          3.15          1.73         2.07 o                         
  -1   7   9          1.62         -2.13         2.43 o                         
   0   7   9          1.66         -2.68         2.68 o                         
   1   7   9          0.02         -0.54         2.82 o                         
   2   7   9          0.00         -2.49         2.49 o                         
  -1  -8  10          4.81          4.51         5.19 o                         
   0  -8  10          0.49         -4.41         4.41 o                         
   1  -8  10         14.05         11.40         4.40 o                         
  -3  -7  10          4.49          7.74         5.95 o                         
  -2  -7  10          9.81         17.61         5.29 o                         
  -1  -7  10          1.78          0.83         3.45 o                         
   0  -7  10          1.68         -4.19         4.19 o                         
   1  -7  10          0.00          1.85         3.59 o                         
   2  -7  10         17.58         10.10         3.88 o                         
   3  -7  10          0.00          4.44         3.54 o                         
  -4  -6  10          8.82         13.18         4.06 o                         
  -3  -6  10          0.30         -2.06         6.73 o                         
  -2  -6  10          0.01          1.77         2.69 o                         
  -1  -6  10         23.72         15.34         4.10 o                         
   0  -6  10          7.60          5.67         3.71 o                         
   1  -6  10         84.50         90.63         5.83 o                         
   2  -6  10          7.26          4.59         3.35 o                         
   3  -6  10          6.77          2.61         3.15 o                         
   4  -6  10          1.09          5.46         3.63 o                         
  -5  -5  10          0.82         12.68        15.26 o                         
  -4  -5  10          3.71         -0.50         2.72 o                         
  -3  -5  10         30.81         28.70         2.43 o                         
  -2  -5  10          8.07          5.81         2.18 o                         
  -1  -5  10         11.41         11.87         4.03 o                         
   0  -5  10         10.88          7.62         3.49 o                         
   1  -5  10          3.11          2.19         3.34 o                         
   2  -5  10         73.06         86.05         5.12 o                         
   3  -5  10         41.86         47.53         5.01 o                         
   4  -5  10         12.50         16.69         3.17 o                         
   5  -5  10         13.09         20.41         3.80 o                         
  -5  -4  10          1.67          9.92         2.70 o                         
  -4  -4  10         38.34         41.66         9.30 o                         
  -3  -4  10          9.50          7.57         1.90 o                         
  -2  -4  10         44.43         40.95         2.73 o                         
  -1  -4  10         24.45         20.18         2.59 o                         
   0  -4  10         15.81         15.89         3.37 o                         
   1  -4  10         98.92         95.28         5.02 o                         
   2  -4  10          9.71         10.15         3.56 o                         
   3  -4  10          0.37          6.63         3.20 o                         
   4  -4  10         19.01         29.57         3.90 o                         
   5  -4  10          0.17         -3.26         3.26 o                         
  -6  -3  10          1.56         -3.09         3.09 o                         
  -5  -3  10          8.50         -1.35         4.76 o                         
  -4  -3  10          0.40          0.79         4.44 o                         
  -3  -3  10         73.14         67.87         2.47 o                         
  -2  -3  10          1.17         -0.50         1.48 o                         
  -1  -3  10          4.49          3.46         1.37 o                         
   0  -3  10        183.32        176.29         4.04 o                         
   1  -3  10          4.21          3.39         2.60 o                         
   2  -3  10        187.13        202.38         6.26 o                         
   3  -3  10        240.08        291.10         8.02 o                         
   4  -3  10        100.85        109.90         5.56 o                         
   5  -3  10         38.28         41.90         4.08 o                         
   6  -3  10          3.15          9.34         3.46 o                         
  -6  -2  10          0.54         -4.97         9.40 o                         
  -5  -2  10          0.21         -3.53         3.53 o                         
  -4  -2  10         23.28         22.53         2.59 o                         
  -3  -2  10          5.93          6.57         1.67 o                         
  -2  -2  10         33.79         35.79         1.69 o                         
  -1  -2  10          0.66          1.57         0.98 o                         
   0  -2  10         24.81         21.38         1.94 o                         
   1  -2  10          1.46          0.45         1.99 o                         
   2  -2  10          4.24          2.18         1.91 o                         
   3  -2  10        114.83        124.11         4.81 o                         
   4  -2  10        374.57        429.09         8.32 o                         
   5  -2  10          5.14          7.97         2.77 o                         
   6  -2  10          5.83          8.85         2.88 o                         
  -6  -1  10          0.69          1.47         6.47 o                         
  -5  -1  10          2.24          4.18         4.19 o                         
  -4  -1  10          8.08          5.77         2.05 o                         
  -3  -1  10         59.36         59.64         3.34 o                         
  -2  -1  10          4.92          0.81         1.03 o                         
  -1  -1  10          6.41          4.83         0.92 o                         
   0  -1  10        272.89        267.01         4.00 o                         
   1  -1  10         18.49         13.12         1.39 o                         
   2  -1  10         81.18         86.94         3.86 o                         
   3  -1  10        364.60        374.11         5.66 o                         
   4  -1  10        229.17        280.82        20.36 o                         
   5  -1  10          5.41          2.33         3.45 o                         
   6  -1  10          0.16          3.14         2.20 o                         
  -6   0  10          0.02         -3.12         9.85 o                         
  -5   0  10          6.50         13.33         2.86 o                         
  -4   0  10          6.91          9.37         2.15 o                         
  -3   0  10          0.32          0.66         1.21 o                         
  -2   0  10         34.75         31.40         2.17 o                         
  -1   0  10          0.04          1.00         2.11 o                         
   0   0  10         34.78         29.14         1.88 o                         
   1   0  10         53.42         51.68         4.33 o                         
   2   0  10          4.69          3.22         1.98 o                         
   3   0  10        144.47        145.83         5.43 o                         
   4   0  10        586.52        610.69        28.07 o                         
   5   0  10         18.08         22.22         2.49 o                         
   6   0  10          0.22          5.25         2.43 o                         
  -6   1  10          0.13         -4.77         4.77 o                         
  -5   1  10          3.34         11.83         4.24 o                         
  -4   1  10          0.44          0.79         3.69 o                         
  -3   1  10          2.57         -0.90         3.50 o                         
  -2   1  10          0.53         -0.47         1.42 o                         
  -1   1  10         36.18         34.57         4.11 o                         
   0   1  10         31.27         34.73         1.96 o                         
   1   1  10         11.63          6.81         2.12 o                         
   2   1  10         48.56         51.62         4.89 o                         
   3   1  10        395.23        382.24         5.03 o                         
   4   1  10         89.48         91.01         3.15 o                         
   5   1  10          8.69         13.38         3.24 o                         
   6   1  10          5.39         13.93         3.86 o                         
  -6   2  10          0.12         -5.16         5.16 o                         
  -5   2  10          9.90         13.03         5.29 o                         
  -4   2  10          0.63         -0.46         4.27 o                         
  -3   2  10         14.92         17.12         4.33 o                         
  -2   2  10         20.93         16.94         1.60 o                         
  -1   2  10          1.81          1.48         1.20 o                         
   0   2  10         23.79         26.33         2.03 o                         
   1   2  10          9.03          8.69         2.46 o                         
   2   2  10          8.99          8.73         2.43 o                         
   3   2  10          2.30          3.25         2.85 o                         
   4   2  10         96.62         97.82         4.72 o                         
   5   2  10         34.40         43.91         4.87 o                         
  -6   3  10          2.82         -6.07         6.07 o                         
  -5   3  10          1.56          0.83         5.62 o                         
  -4   3  10          1.63          5.50         5.14 o                         
  -3   3  10          4.70          5.83         2.33 o                         
  -2   3  10          0.14         -1.21         2.01 o                         
  -1   3  10          0.00         -0.64         1.28 o                         
   0   3  10         88.74         90.06         4.06 o                         
   1   3  10          8.41          9.66         2.54 o                         
   2   3  10         68.39         76.23         4.21 o                         
   3   3  10        160.99        143.38         5.65 o                         
   4   3  10          3.46          8.85         2.73 o                         
   5   3  10          5.63          7.01         3.97 o                         
  -6   4  10          0.27          2.44         7.44 o                         
  -5   4  10          2.36         17.87         6.47 o                         
  -4   4  10          4.58          2.53         2.90 o                         
  -3   4  10         14.79         23.95         7.82 o                         
  -2   4  10          3.84          3.93         1.57 o                         
  -1   4  10          0.83          0.39         1.44 o                         
   0   4  10          2.20          1.61         2.27 o                         
   1   4  10          0.95          1.58         2.67 o                         
   2   4  10          4.91          7.42         2.74 o                         
   3   4  10          4.93          4.09         2.49 o                         
   4   4  10          0.00         -0.36         2.47 o                         
   5   4  10         18.75         20.78         4.97 o                         
  -5   5  10          0.58         -2.98         2.98 o                         
  -4   5  10          0.03         -3.04         3.04 o                         
  -3   5  10          3.05         -1.08         2.94 o                         
  -2   5  10          3.75          5.17         1.82 o                         
  -1   5  10         16.69         18.96         2.16 o                         
   0   5  10          0.15          1.61         2.40 o                         
   1   5  10         20.95         20.31         3.14 o                         
   2   5  10          1.85         -0.36         2.54 o                         
   3   5  10         10.97          1.47         2.21 o                         
   4   5  10          0.04          3.07         2.55 o                         
  -4   6  10          3.64          3.21         3.32 o                         
  -3   6  10          1.04          0.89         2.61 o                         
  -2   6  10          0.09          0.15         1.80 o                         
  -1   6  10          0.56          0.78         2.72 o                         
   0   6  10          2.52          2.44         2.51 o                         
   1   6  10          0.02         -2.83         2.83 o                         
   2   6  10         24.09         16.01         2.87 o                         
   3   6  10          0.03         -2.45         2.45 o                         
  -3   7  10          0.32          4.51         2.86 o                         
  -2   7  10          3.73          3.36         5.59 o                         
  -1   7  10          8.11          4.38         2.53 o                         
   0   7  10          1.99         -0.72         2.91 o                         
   1   7  10          6.76          5.34         2.67 o                         
   2   7  10          0.26         -2.72         2.72 o                         
   0  -8  11          0.77         -1.48         5.42 o                         
  -2  -7  11         54.42         38.60         5.81 o                         
  -1  -7  11          0.39          3.30         3.96 o                         
   0  -7  11          8.67          7.34         4.27 o                         
   1  -7  11          3.30          3.18         3.88 o                         
   2  -7  11          8.11         11.90         4.29 o                         
   3  -7  11          0.12         -3.25         3.82 o                         
  -4  -6  11          4.75         -3.87         3.87 o                         
  -3  -6  11         74.59         57.83         8.91 o                         
  -2  -6  11          0.16          5.30         3.84 o                         
  -1  -6  11         21.57         15.49         4.03 o                         
   0  -6  11          0.52         -0.41         3.83 o                         
   1  -6  11          2.34          3.19         4.02 o                         
   2  -6  11         29.85         29.86         4.42 o                         
   3  -6  11          3.37          6.81         3.88 o                         
   4  -6  11          5.60         14.13         3.79 o                         
  -4  -5  11         11.45         17.37         2.94 o                         
  -3  -5  11          1.59          5.89         2.18 o                         
  -2  -5  11         47.05         43.90         9.44 o                         
  -1  -5  11         20.34         10.89         3.70 o                         
   0  -5  11          0.00         -2.01         3.28 o                         
   1  -5  11         26.12         25.57         4.45 o                         
   2  -5  11         18.59         23.64         4.17 o                         
   3  -5  11         14.14         12.05         4.15 o                         
   4  -5  11          0.31          3.27         3.37 o                         
   5  -5  11         13.50         25.35         3.95 o                         
  -5  -4  11          0.84          5.91         3.52 o                         
  -4  -4  11         10.10         14.14         2.46 o                         
  -3  -4  11         96.36         87.96         4.81 o                         
  -2  -4  11          2.35          3.22         1.67 o                         
  -1  -4  11         19.59         17.44         2.58 o                         
   0  -4  11         46.40         40.73         4.07 o                         
   1  -4  11          8.30          8.81         3.45 o                         
   2  -4  11         56.06         51.43         4.55 o                         
   3  -4  11        155.09        201.10         7.45 o                         
   4  -4  11         12.20         10.38         3.21 o                         
   5  -4  11          0.28         -3.53         3.53 o                         
  -6  -3  11          0.06         -3.34         3.34 o                         
  -5  -3  11          8.85          3.21         2.67 o                         
  -4  -3  11         53.38         42.17         2.85 o                         
  -3  -3  11          0.23          2.09         1.72 o                         
  -2  -3  11         17.74         17.56         1.75 o                         
  -1  -3  11        104.41        108.97         6.22 o                         
   0  -3  11          1.05          0.00         2.02 o                         
   1  -3  11          0.07          0.78         2.68 o                         
   2  -3  11          1.24         -1.81         2.70 o                         
   3  -3  11         74.12         65.04         4.59 o                         
   4  -3  11          0.18         -2.92         2.92 o                         
   5  -3  11          5.08         -0.34         3.25 o                         
   6  -3  11          0.09          4.26         3.86 o                         
  -6  -2  11          0.50          0.47         3.87 o                         
  -5  -2  11          5.49          5.48         2.53 o                         
  -4  -2  11          0.67         -1.17         2.15 o                         
  -3  -2  11          4.15          2.12         1.42 o                         
  -2  -2  11         31.56         26.82         1.63 o                         
  -1  -2  11          5.31          6.19         1.77 o                         
   0  -2  11         49.42         37.55         2.28 o                         
   1  -2  11        107.50        109.83         4.46 o                         
   2  -2  11         97.37         96.76         4.44 o                         
   3  -2  11        287.88        317.90         8.01 o                         
   4  -2  11          3.96          1.41         2.08 o                         
   5  -2  11          0.01          0.10         1.89 o                         
   6  -2  11          0.96         -0.11         2.29 o                         
  -6  -1  11          0.17         -1.58         3.12 o                         
  -5  -1  11          1.23          7.66         2.61 o                         
  -4  -1  11         35.73         33.88         2.78 o                         
  -3  -1  11          3.26          1.33         1.30 o                         
  -2  -1  11          0.70          1.32         1.47 o                         
  -1  -1  11         79.00         79.00         2.76 o                         
   0  -1  11          0.04          1.49         1.50 o                         
   1  -1  11        227.44        223.67         3.63 o                         
   2  -1  11          8.54          6.57         2.40 o                         
   3  -1  11        190.43        190.94         4.73 o                         
   4  -1  11          5.12          5.46         2.37 o                         
   5  -1  11          7.50          7.73         5.27 o                         
   6  -1  11          1.71         10.27         2.37 o                         
  -6   0  11          0.13         -3.60         3.60 o                         
  -5   0  11          0.04          1.39         2.57 o                         
  -4   0  11          0.00          3.08         2.29 o                         
  -3   0  11          1.87          1.32         1.71 o                         
  -2   0  11        181.48        182.12         3.94 o                         
  -1   0  11         50.81         45.00         3.78 o                         
   0   0  11          1.11          1.46         1.47 o                         
   1   0  11        229.23        244.42         5.98 o                         
   2   0  11        338.74        348.16         7.32 o                         
   3   0  11          4.11          4.15         1.77 o                         
   4   0  11          7.17         12.93         2.07 o                         
   5   0  11          0.84          0.56         2.09 o                         
   6   0  11          0.47         10.56         2.61 o                         
  -6   1  11          0.67         -5.02         5.02 o                         
  -5   1  11          3.30         18.00         4.85 o                         
  -4   1  11          8.20          7.75         3.67 o                         
  -3   1  11          0.35          1.15         3.47 o                         
  -2   1  11         11.04          8.50         2.12 o                         
  -1   1  11         21.42         27.78         2.09 o                         
   0   1  11          8.34         13.72         3.36 o                         
   1   1  11         80.80         85.85         4.08 o                         
   2   1  11         17.18         17.97         3.74 o                         
   3   1  11        257.75        268.68         4.60 o                         
   4   1  11          1.95         -0.68         3.04 o                         
   5   1  11          9.40          8.22         4.11 o                         
   6   1  11          2.27         11.26         4.08 o                         
  -6   2  11          0.54         -5.40         5.40 o                         
  -5   2  11          0.34         11.20         5.11 o                         
  -4   2  11          2.63         -2.89         4.84 o                         
  -3   2  11         19.20         21.10         4.54 o                         
  -2   2  11         63.72         70.78         2.26 o                         
  -1   2  11         17.51         17.63         2.06 o                         
   0   2  11         15.86         18.14         3.96 o                         
   1   2  11         25.98         23.79         3.18 o                         
   2   2  11        329.65        339.46         7.58 o                         
   3   2  11        193.29        179.90         6.04 o                         
   4   2  11         15.48         11.30         2.52 o                         
   5   2  11          0.02         -4.16         4.16 o                         
  -6   3  11          5.26          1.43         6.37 o                         
  -5   3  11          1.11          2.08         5.51 o                         
  -4   3  11          5.74          4.64         4.94 o                         
  -3   3  11          0.20         -0.26         2.19 o                         
  -2   3  11         13.05         13.51         1.66 o                         
  -1   3  11         58.56         52.83         2.46 o                         
   0   3  11          0.71          1.41         2.24 o                         
   1   3  11         54.98         52.86         3.77 o                         
   2   3  11         40.64         33.07         3.49 o                         
   3   3  11         61.48         72.97         4.36 o                         
   4   3  11          1.83          3.85         2.54 o                         
   5   3  11          1.22         -3.44         4.49 o                         
  -5   4  11          0.02         -3.02         6.69 o                         
  -4   4  11         10.26          7.74         2.99 o                         
  -3   4  11         25.82         24.13         3.94 o                         
  -2   4  11         10.89          8.49         1.82 o                         
  -1   4  11          0.04         -1.57         1.57 o                         
   0   4  11         10.09          2.44         3.39 o                         
   1   4  11          6.54         16.45         3.47 o                         
   2   4  11         56.86         55.52         4.27 o                         
   3   4  11         35.60         25.79         3.42 o                         
   4   4  11          0.56          4.92         2.70 o                         
  -5   5  11          0.21          2.25         3.17 o                         
  -4   5  11          4.55          8.93         8.55 o                         
  -3   5  11          0.91          3.13         2.90 o                         
  -2   5  11          0.07          2.52         1.79 o                         
  -1   5  11         37.48         32.14         3.77 o                         
   0   5  11          4.01          2.70         2.72 o                         
   1   5  11         84.12         83.69         4.66 o                         
   2   5  11         17.35         12.13         2.86 o                         
   3   5  11          0.05         -2.59         2.59 o                         
   4   5  11          3.84          5.35         2.79 o                         
  -4   6  11          4.90         -0.03         3.13 o                         
  -3   6  11          2.34         -1.88         2.91 o                         
  -2   6  11         12.99          9.40         2.01 o                         
  -1   6  11          0.05          1.16         2.50 o                         
   0   6  11         16.57          9.13         2.80 o                         
   1   6  11          3.01          2.24         2.64 o                         
   2   6  11          1.62          4.63         2.72 o                         
   3   6  11          0.33          1.60         2.74 o                         
  -2   7  11          2.01          6.77         3.87 o                         
  -1   7  11          6.62          7.70         3.18 o                         
   0   7  11          2.00          0.61         2.77 o                         
   1   7  11         13.59          8.47         2.74 o                         
  -2  -7  12          6.88         16.72         5.51 o                         
  -1  -7  12          0.00          0.02         4.30 o                         
   0  -7  12         16.75         11.19         4.24 o                         
   1  -7  12         35.47         28.98         4.88 o                         
   2  -7  12         13.99          8.02         3.86 o                         
   3  -7  12          2.00          9.53         4.14 o                         
  -3  -6  12         29.83         14.93         5.23 o                         
  -2  -6  12          0.01          1.63         3.78 o                         
  -1  -6  12          0.31         -2.13         3.81 o                         
   0  -6  12         43.59         44.70         4.89 o                         
   1  -6  12         44.25         42.84         5.11 o                         
   2  -6  12          1.13         -1.40         4.10 o                         
   3  -6  12          0.02          2.72         3.93 o                         
   4  -6  12          2.74         10.15         4.00 o                         
  -4  -5  12         14.19         16.54         2.80 o                         
  -3  -5  12         16.98         15.62         3.09 o                         
  -2  -5  12          0.20          3.51         2.96 o                         
  -1  -5  12          0.41          0.89         3.95 o                         
   0  -5  12         50.69         49.64         4.76 o                         
   1  -5  12        139.98        134.36         6.62 o                         
   2  -5  12         88.10         86.79         5.80 o                         
   3  -5  12          0.08          2.44         3.62 o                         
   4  -5  12          2.10          6.45         3.61 o                         
  -5  -4  12          5.72          3.71         7.70 o                         
  -4  -4  12         31.17         27.46         5.49 o                         
  -3  -4  12          6.78          7.42         1.93 o                         
  -2  -4  12          4.79          5.30         4.57 o                         
  -1  -4  12         51.42         43.82         5.99 o                         
   0  -4  12         53.66         61.59         5.11 o                         
   1  -4  12         38.22         44.59         4.51 o                         
   2  -4  12         28.80         32.12         4.16 o                         
   3  -4  12          3.79          2.92         3.47 o                         
   4  -4  12          0.03         -3.19         3.19 o                         
   5  -4  12          1.59          5.20         3.74 o                         
  -5  -3  12          1.72         -3.56         3.56 o                         
  -4  -3  12         14.97         13.80         2.33 o                         
  -3  -3  12         13.50         11.28         2.27 o                         
  -2  -3  12          0.08         -0.66         2.32 o                         
  -1  -3  12          0.08          0.02         2.39 o                         
   0  -3  12          6.20          7.06         4.37 o                         
   1  -3  12         49.81         47.56         4.02 o                         
   2  -3  12        119.54        126.85         5.63 o                         
   3  -3  12         32.71         30.04         4.36 o                         
   4  -3  12         14.71         11.50         3.31 o                         
   5  -3  12          0.14         -3.37         3.37 o                         
  -6  -2  12          2.45         -1.82         4.43 o                         
  -5  -2  12         20.23         13.77         7.61 o                         
  -4  -2  12         39.78         29.27         2.71 o                         
  -3  -2  12          1.17          0.01         1.52 o                         
  -2  -2  12          0.55         -3.51         5.11 o                         
  -1  -2  12         81.21         71.30         4.89 o                         
   0  -2  12         31.15         25.90         2.31 o                         
   1  -2  12          7.65          5.36         2.20 o                         
   2  -2  12          1.67          4.18         2.69 o                         
   3  -2  12          6.17         13.11         3.57 o                         
   4  -2  12          2.48         -1.89         1.89 o                         
   5  -2  12          3.08          5.81         6.10 o                         
  -6  -1  12          5.35         -4.65         4.65 o                         
  -5  -1  12         11.05         11.08         5.84 o                         
  -4  -1  12         13.61         14.22         2.35 o                         
  -3  -1  12          0.42         -1.22         1.39 o                         
  -2  -1  12          2.73          1.53         1.16 o                         
  -1  -1  12         10.10         10.71         1.85 o                         
   0  -1  12        135.20        142.87         3.35 o                         
   1  -1  12          9.72         12.27         2.34 o                         
   2  -1  12          4.71          1.23         2.50 o                         
   3  -1  12        136.10        127.41        12.68 o                         
   4  -1  12         11.30          4.57         2.93 o                         
   5  -1  12          1.27          1.88         2.14 o                         
   6  -1  12          1.30         17.13         2.82 o                         
  -6   0  12          3.29         -4.23         4.23 o                         
  -5   0  12         13.40          8.96         2.66 o                         
  -4   0  12          0.19         -2.94         4.10 o                         
  -3   0  12          0.07         -0.48         3.32 o                         
  -2   0  12         42.13         40.84         2.59 o                         
  -1   0  12          5.31          3.40         2.52 o                         
   0   0  12          7.73          6.25         2.31 o                         
   1   0  12          0.35          0.52         2.00 o                         
   2   0  12         22.94         31.55         3.32 o                         
   3   0  12        114.25        122.37         3.67 o                         
   4   0  12          2.83          1.00         6.43 o                         
   5   0  12          0.00         -2.34         2.34 o                         
  -6   1  12          2.28          6.72         5.41 o                         
  -5   1  12          5.59          1.61         4.30 o                         
  -4   1  12         12.91         14.44         4.62 o                         
  -3   1  12         13.29         11.94         3.80 o                         
  -2   1  12          0.12          1.49         2.28 o                         
  -1   1  12         53.56         57.79         2.76 o                         
   0   1  12          0.92          2.47         1.76 o                         
   1   1  12          2.14          2.65         2.27 o                         
   2   1  12        101.53        102.15         4.29 o                         
   3   1  12         69.78         64.19         4.63 o                         
   4   1  12          1.67          2.32         2.82 o                         
   5   1  12          0.01         -3.95         3.95 o                         
  -6   2  12          0.03          6.76         5.77 o                         
  -5   2  12         12.59         14.02         4.57 o                         
  -4   2  12         10.32         20.48         5.09 o                         
  -3   2  12          4.88          1.52         3.89 o                         
  -2   2  12         52.87         51.72         2.81 o                         
  -1   2  12         60.08         65.99         3.09 o                         
   0   2  12         12.83         11.37         2.25 o                         
   1   2  12          5.64          2.88         2.83 o                         
   2   2  12          4.30          6.70         2.78 o                         
   3   2  12         50.47         48.74         4.04 o                         
   4   2  12          1.78         -0.12         2.62 o                         
   5   2  12          2.02         -4.43         4.43 o                         
  -6   3  12          0.00         19.70         6.63 o                         
  -5   3  12          0.00         -5.43         5.43 o                         
  -4   3  12          5.19          8.98         5.46 o                         
  -3   3  12         32.59         35.38         2.87 o                         
  -2   3  12          0.00         -0.42         1.56 o                         
  -1   3  12         85.65         95.13         7.63 o                         
   0   3  12         70.55         81.04         4.24 o                         
   1   3  12         13.00         19.18         3.13 o                         
   2   3  12        129.95        121.56         5.24 o                         
   3   3  12          6.39          4.53         2.78 o                         
   4   3  12          0.00         -3.16         3.16 o                         
   5   3  12          1.32         -1.39         5.07 o                         
  -5   4  12          4.99          2.78         6.51 o                         
  -4   4  12          1.64          8.85         6.26 o                         
  -3   4  12          0.51          1.51         5.70 o                         
  -2   4  12         14.29         13.07         1.94 o                         
  -1   4  12          7.36         11.12         5.37 o                         
   0   4  12         21.03         20.64         3.30 o                         
   1   4  12          0.03          0.92         3.05 o                         
   2   4  12         56.46         54.03         3.90 o                         
   3   4  12          0.07         -0.01         2.63 o                         
   4   4  12          0.06         -2.95         2.95 o                         
  -4   5  12          0.78         -4.86        11.00 o                         
  -3   5  12         18.65         28.12        14.39 o                         
  -2   5  12          2.94          7.21         2.95 o                         
  -1   5  12         25.84         33.34         3.59 o                         
   0   5  12         14.59         14.05         3.12 o                         
   1   5  12          3.32          0.23         2.82 o                         
   2   5  12         23.45         14.64         3.63 o                         
   3   5  12          0.45          1.16         2.70 o                         
  -3   6  12          0.46         -3.08         3.08 o                         
  -2   6  12          2.94          5.00         2.61 o                         
  -1   6  12          0.23          3.47         2.83 o                         
   0   6  12         11.60         11.19         3.00 o                         
   1   6  12          1.60         -1.73         2.84 o                         
   2   6  12         24.56         17.27         3.10 o                         
  -2   7  12          2.24          0.00         2.93 o                         
  -1   7  12          0.93         -2.62         2.62 o                         
   0   7  12          0.11         -2.74         2.74 o                         
  -1  -7  13          3.69         -3.40         4.66 o                         
   0  -7  13         19.42         17.59         4.50 o                         
   1  -7  13          3.55          6.41         4.37 o                         
   2  -7  13          0.44         -4.13         4.13 o                         
  -3  -6  13          0.57          0.00         4.83 o                         
  -2  -6  13          4.01         12.62         4.13 o                         
  -1  -6  13          0.96          3.71         4.16 o                         
   0  -6  13         52.32         46.59         5.22 o                         
   1  -6  13          0.09         -2.96         4.09 o                         
   2  -6  13         16.46         10.05         4.74 o                         
   3  -6  13          8.43          6.44         4.28 o                         
  -4  -5  13          0.39         10.91         5.36 o                         
  -3  -5  13          1.89         -4.41         5.08 o                         
  -2  -5  13          2.88         -0.53         2.87 o                         
  -1  -5  13         89.98         81.07         5.80 o                         
   0  -5  13         10.65         10.92         4.11 o                         
   1  -5  13         10.90         12.63         4.59 o                         
   2  -5  13          7.18         13.48         4.13 o                         
   3  -5  13          0.01          2.55         4.03 o                         
   4  -5  13          0.64          0.51         3.69 o                         
  -5  -4  13          0.87          6.58         3.35 o                         
  -4  -4  13          9.78         23.40         4.97 o                         
  -3  -4  13          0.09         -1.31         2.77 o                         
  -2  -4  13          1.19          1.39         2.60 o                         
  -1  -4  13         14.08         15.53         4.98 o                         
   0  -4  13        100.44         86.42         6.04 o                         
   1  -4  13          1.42          4.21         3.88 o                         
   2  -4  13         37.56         38.63         4.16 o                         
   3  -4  13         12.67         23.77         3.73 o                         
   4  -4  13          6.30         13.72         3.40 o                         
   5  -4  13          0.08          8.03         4.05 o                         
  -5  -3  13          0.29         -3.04         3.04 o                         
  -4  -3  13          1.80          6.31         2.55 o                         
  -3  -3  13          0.69          1.74         2.65 o                         
  -2  -3  13          4.08          4.70         2.66 o                         
  -1  -3  13        432.47        447.59        15.70 o                         
   0  -3  13        209.94        207.49        18.85 o                         
   1  -3  13          2.31          0.98         2.66 o                         
   2  -3  13         55.52         63.49         4.82 o                         
   3  -3  13          7.96         13.16         3.56 o                         
   4  -3  13          0.57          1.01         3.17 o                         
   5  -3  13          3.18         -1.25         3.59 o                         
  -5  -2  13          0.61         -2.84         2.84 o                         
  -4  -2  13          1.67         -4.65         7.82 o                         
  -3  -2  13          7.02          7.32         2.17 o                         
  -2  -2  13        205.41        211.83         6.42 o                         
  -1  -2  13         62.09         68.68         3.31 o                         
   0  -2  13         78.93         76.28         3.05 o                         
   1  -2  13          4.69          2.72         2.19 o                         
   2  -2  13          0.16         -2.93         2.93 o                         
   3  -2  13         10.96         10.06         3.40 o                         
   4  -2  13          0.12         10.56        11.89 o                         
   5  -2  13          0.71         -4.38         4.38 o                         
  -6  -1  13          3.73         -2.62         3.57 o                         
  -5  -1  13          0.08         -2.89         2.89 o                         
  -4  -1  13          3.56          1.81         2.38 o                         
  -3  -1  13          7.41          6.21         1.76 o                         
  -2  -1  13          0.00          0.04         2.02 o                         
  -1  -1  13        324.26        312.95         6.33 o                         
   0  -1  13         16.35         17.01         2.58 o                         
   1  -1  13          7.14          5.08         2.49 o                         
   2  -1  13         22.59         22.50         3.29 o                         
   3  -1  13          4.05          1.64         2.01 o                         
   4  -1  13          1.37         -2.17         2.17 o                         
   5  -1  13          9.43         13.46         2.58 o                         
  -4   0  13          9.22          8.24         4.33 o                         
  -3   0  13          4.22          4.45         4.31 o                         
  -2   0  13        442.75        463.19        17.57 o                         
  -1   0  13          0.46          1.23         1.96 o                         
   0   0  13          1.25          2.04         2.07 o                         
   1   0  13          0.70          0.23         2.51 o                         
   2   0  13          6.41          5.07         2.67 o                         
   3   0  13          6.39         10.40         4.97 o                         
   4   0  13          1.11          0.22         3.33 o                         
   5   0  13          0.00         -3.51         3.51 o                         
  -6   1  13          1.28         20.33         5.82 o                         
  -5   1  13          3.89          2.63         4.46 o                         
  -4   1  13          4.73          7.46         4.28 o                         
  -3   1  13         11.03         13.15         4.18 o                         
  -2   1  13          0.58         -0.69         2.27 o                         
  -1   1  13         23.54         31.16         2.60 o                         
   0   1  13        186.50        203.55         6.92 o                         
   1   1  13          0.38         -1.92         1.92 o                         
   2   1  13          9.95         15.47         2.68 o                         
   3   1  13          3.38          1.86         3.16 o                         
   4   1  13          0.82          3.61         2.93 o                         
   5   1  13          0.43         -4.36         4.36 o                         
  -6   2  13          0.33         30.95         6.10 o                         
  -5   2  13          0.82         -0.59         4.73 o                         
  -4   2  13         11.37         11.54         5.13 o                         
  -3   2  13          3.42          6.40         4.24 o                         
  -2   2  13         97.86        106.43         4.39 o                         
  -1   2  13         76.64         73.52         3.26 o                         
   0   2  13         72.60         79.82         4.53 o                         
   1   2  13         15.49         12.78         3.24 o                         
   2   2  13          6.34          9.96         3.55 o                         
   3   2  13          0.36         -2.27         2.82 o                         
   4   2  13          0.32          0.70         2.88 o                         
   5   2  13          4.71         -4.89         4.89 o                         
  -5   3  13          3.45         -1.53         5.91 o                         
  -4   3  13          3.43          1.17         5.57 o                         
  -3   3  13          6.71          2.75         4.98 o                         
  -2   3  13          4.59          1.51         2.35 o                         
  -1   3  13          1.78          0.95         2.39 o                         
   0   3  13         87.22         94.42         4.81 o                         
   1   3  13         45.30         50.75         4.24 o                         
   2   3  13          9.66          9.31         3.12 o                         
   3   3  13          0.76          4.10         2.73 o                         
   4   3  13          0.00          0.76         3.24 o                         
  -5   4  13          1.05         12.65         6.98 o                         
  -4   4  13          1.32          4.40         3.07 o                         
  -3   4  13          5.33         13.49         5.85 o                         
  -2   4  13          0.40         -2.67         2.67 o                         
  -1   4  13         52.83         51.80         3.86 o                         
   0   4  13         79.93         95.22         5.07 o                         
   1   4  13          2.74          2.08         3.29 o                         
   2   4  13          9.50         15.17         3.45 o                         
   3   4  13          0.41          6.70         2.91 o                         
   4   4  13          1.04         -3.33         3.33 o                         
  -4   5  13          0.01          0.95         3.01 o                         
  -3   5  13          0.43         -6.76         6.76 o                         
  -2   5  13          9.13         20.52         8.82 o                         
  -1   5  13          1.75         -0.92         3.13 o                         
   0   5  13          4.24          0.55         2.84 o                         
   1   5  13         58.12         64.90         4.45 o                         
   2   5  13          0.17         -3.27         3.27 o                         
   3   5  13          0.18          5.30         3.11 o                         
  -3   6  13          0.66         17.25         9.70 o                         
  -2   6  13          0.20          3.52         2.68 o                         
  -1   6  13          3.38         -2.65         2.65 o                         
   0   6  13         13.73          6.80         2.64 o                         
   1   6  13          0.00         -2.63         2.63 o                         
   2   6  13          0.30          1.30         2.75 o                         
  -1  -7  14          2.19          5.66         4.71 o                         
   0  -7  14          0.94         -4.29         4.29 o                         
   1  -7  14          9.54         -0.38         4.49 o                         
  -3  -6  14          2.07         -5.16         5.16 o                         
  -2  -6  14          0.00         -4.65         4.65 o                         
  -1  -6  14          7.49          3.32         4.12 o                         
   0  -6  14         16.82         10.49         4.36 o                         
   1  -6  14         13.23         16.50         5.05 o                         
   2  -6  14          2.99          5.30         4.90 o                         
   3  -6  14          3.45         13.37         4.54 o                         
  -4  -5  14          1.27         16.31         5.78 o                         
  -3  -5  14          0.57          0.23         6.06 o                         
  -2  -5  14          0.15          4.58         3.00 o                         
  -1  -5  14         14.31         13.57         4.37 o                         
   0  -5  14         15.93         14.31         4.36 o                         
   1  -5  14          6.49          4.43         4.38 o                         
   2  -5  14         16.93         22.38         4.48 o                         
   3  -5  14          7.20          5.93         4.61 o                         
   4  -5  14          2.33         -2.89         3.72 o                         
  -4  -4  14          0.91         12.25         5.29 o                         
  -3  -4  14         14.25         12.34         2.91 o                         
  -2  -4  14          6.58          3.20         2.76 o                         
  -1  -4  14        148.80        160.65         5.11 o                         
   0  -4  14         36.23         41.96         4.85 o                         
   1  -4  14          3.87          4.45         3.20 o                         
   2  -4  14         12.00         13.99         3.89 o                         
   3  -4  14          3.32         -0.19         4.18 o                         
   4  -4  14          1.61         -0.30         3.43 o                         
  -5  -3  14          6.00          9.12         3.27 o                         
  -4  -3  14          1.05          3.51         4.36 o                         
  -3  -3  14         13.84         15.09         6.84 o                         
  -2  -3  14         31.27         27.83         3.23 o                         
  -1  -3  14         15.97         14.12         2.87 o                         
   0  -3  14         42.48         45.62         3.08 o                         
   1  -3  14          0.28          7.02         2.90 o                         
   2  -3  14         12.28          6.86         3.18 o                         
   3  -3  14         15.21         18.66         3.57 o                         
   4  -3  14          4.64          8.38         3.27 o                         
   5  -3  14          0.31         -3.96         3.96 o                         
  -5  -2  14          3.48          6.06         5.59 o                         
  -4  -2  14          3.03         -1.85         4.28 o                         
  -3  -2  14         33.55         26.80         5.14 o                         
  -2  -2  14         12.93         17.18         2.95 o                         
  -1  -2  14        263.35        276.09         5.71 o                         
   0  -2  14          2.69          1.23         2.06 o                         
   1  -2  14          0.18         -0.01         2.47 o                         
   2  -2  14          3.59         -0.12         2.79 o                         
   3  -2  14          1.21         -3.34         3.34 o                         
   4  -2  14          3.93         -2.06         2.59 o                         
   5  -2  14          1.95         -0.42         4.78 o                         
  -5  -1  14          4.16         10.90         3.97 o                         
  -4  -1  14          3.45          1.65         3.99 o                         
  -3  -1  14         63.90         54.27         5.52 o                         
  -2  -1  14         76.27         92.82         3.79 o                         
  -1  -1  14        380.94        405.59        18.32 o                         
   0  -1  14         38.03         33.93         3.89 o                         
   1  -1  14          4.58          5.76         2.52 o                         
   2  -1  14          6.59          4.25         2.31 o                         
   3  -1  14          7.60         13.39         4.14 o                         
   4  -1  14          1.65          1.53         2.55 o                         
   5  -1  14          0.15          2.56         2.79 o                         
  -5   0  14          5.53         -4.63         4.63 o                         
  -4   0  14          6.90          3.81         3.83 o                         
  -3   0  14          0.17         -2.69         4.00 o                         
  -2   0  14         14.43         17.63         3.95 o                         
  -1   0  14         84.49         80.40         3.51 o                         
   0   0  14          4.26          6.11         3.56 o                         
   1   0  14          0.11          1.81         2.42 o                         
   2   0  14          1.96          2.39         2.20 o                         
   3   0  14         26.41         30.48         3.77 o                         
   4   0  14          7.64         12.41         3.22 o                         
   5   0  14          7.89          9.88         4.33 o                         
  -5   1  14          0.32         10.56         4.90 o                         
  -4   1  14          0.62         -0.54         4.24 o                         
  -3   1  14         25.37         26.27         5.09 o                         
  -2   1  14          2.07          2.01         2.50 o                         
  -1   1  14        398.20        467.42        31.76 o                         
   0   1  14         29.49         31.22         3.56 o                         
   1   1  14         38.22         38.69         3.45 o                         
   2   1  14          7.66         14.08         2.86 o                         
   3   1  14          3.15          3.03         2.87 o                         
   4   1  14          0.13          2.25         3.18 o                         
   5   1  14          2.81         -4.67         4.67 o                         
  -5   2  14          0.14          1.01         5.20 o                         
  -4   2  14          0.58         -0.75         4.61 o                         
  -3   2  14         40.52         43.01         5.41 o                         
  -2   2  14         65.20         80.28        10.04 o                         
  -1   2  14          2.78          4.52         2.43 o                         
   0   2  14          2.22          0.65         3.37 o                         
   1   2  14          1.26          0.77         3.40 o                         
   2   2  14          0.13          2.34         3.29 o                         
   3   2  14         24.30         14.94         3.23 o                         
   4   2  14          0.11          3.53         3.11 o                         
  -5   3  14          0.24          8.59         5.83 o                         
  -4   3  14          2.11         -2.95         5.78 o                         
  -3   3  14          0.48         -3.39         5.26 o                         
  -2   3  14          3.24          4.32         2.61 o                         
  -1   3  14         70.96         82.81        13.03 o                         
   0   3  14         31.24         30.67         3.82 o                         
   1   3  14         46.55         48.25         4.34 o                         
   2   3  14          3.66          3.82         3.00 o                         
   3   3  14          1.39         -0.38         2.91 o                         
   4   3  14          0.87          6.55         3.48 o                         
  -4   4  14          0.73          2.92         6.18 o                         
  -3   4  14         19.91         32.19         6.53 o                         
  -2   4  14         12.17         15.42         4.88 o                         
  -1   4  14          2.03          4.03         2.93 o                         
   0   4  14          2.80          7.62         3.17 o                         
   1   4  14          0.64          2.87         3.18 o                         
   2   4  14          0.25         -3.52         3.52 o                         
   3   4  14          1.92          6.07         3.11 o                         
  -4   5  14          2.71         25.94         8.82 o                         
  -3   5  14          0.67          7.62         7.55 o                         
  -2   5  14          0.02         -2.65         2.65 o                         
  -1   5  14          2.09         -0.05         2.91 o                         
   0   5  14          6.63          6.80         3.30 o                         
   1   5  14         13.37         15.63         3.46 o                         
   2   5  14          2.79         -3.24         3.24 o                         
  -2   6  14          0.12          2.47         2.85 o                         
  -1   6  14          2.58         -0.15         3.04 o                         
   0   6  14          0.15          0.57         3.24 o                         
   1   6  14          0.12         -1.04         2.84 o                         
  -2  -6  15          1.07         -5.15         5.15 o                         
  -1  -6  15          2.32          7.88         4.75 o                         
   0  -6  15          7.20          9.39         4.98 o                         
   1  -6  15          3.93          1.73         5.10 o                         
   2  -6  15          9.62         15.70         4.48 o                         
  -3  -5  15          0.76         -3.14         3.57 o                         
  -2  -5  15          1.48         -3.16         4.46 o                         
  -1  -5  15          4.94         -0.56         4.14 o                         
   0  -5  15          0.00         -4.37         4.37 o                         
   1  -5  15          0.40          5.00         4.13 o                         
   2  -5  15          0.03          1.47         3.89 o                         
   3  -5  15          1.02         15.01         5.01 o                         
  -4  -4  15          0.55         16.25         5.54 o                         
  -3  -4  15         33.56         34.68         3.35 o                         
  -2  -4  15         25.55         25.26         3.32 o                         
  -1  -4  15          0.65         -2.12         2.88 o                         
   0  -4  15          2.05          4.80         3.75 o                         
   1  -4  15          0.00         -3.32         3.32 o                         
   2  -4  15          7.64         16.59         3.89 o                         
   3  -4  15          1.27         -4.52         4.52 o                         
   4  -4  15          0.65         -2.24         3.73 o                         
  -4  -3  15         43.66         41.12         5.12 o                         
  -3  -3  15         22.57         22.95         3.15 o                         
  -2  -3  15         36.87         33.32         3.60 o                         
  -1  -3  15         36.55         29.85         2.91 o                         
   0  -3  15          2.55          1.69         3.95 o                         
   1  -3  15         15.78         22.62         3.81 o                         
   2  -3  15          0.43         -3.26         3.26 o                         
   3  -3  15          1.22         -0.62         3.93 o                         
   4  -3  15         13.40         23.62         3.74 o                         
  -5  -2  15          0.91         -5.09         5.09 o                         
  -4  -2  15          0.68          6.52         4.21 o                         
  -3  -2  15         18.21         21.00         2.87 o                         
  -2  -2  15        362.33        362.69         9.52 o                         
  -1  -2  15          0.26          5.40         2.65 o                         
   0  -2  15          1.24          1.55         2.04 o                         
   1  -2  15         11.62          8.15         3.23 o                         
   2  -2  15         13.59         15.22         3.69 o                         
   3  -2  15          5.73          4.06         3.28 o                         
   4  -2  15          0.74         -2.74         2.74 o                         
   5  -2  15          3.71          8.79         4.35 o                         
  -5  -1  15          1.60         -2.80         9.66 o                         
  -4  -1  15         14.32          9.66         4.25 o                         
  -3  -1  15        141.76        126.45         7.09 o                         
  -2  -1  15         63.89         81.13         3.91 o                         
  -1  -1  15         75.55         89.46         3.66 o                         
   0  -1  15         12.94         15.74         2.20 o                         
   1  -1  15         11.43         12.94         3.03 o                         
   2  -1  15          0.01         -2.93         2.93 o                         
   3  -1  15          0.00          1.49         2.69 o                         
   4  -1  15          4.85          8.82         2.59 o                         
   5  -1  15          0.05         -2.39         3.03 o                         
  -5   0  15          0.07         -4.89         4.89 o                         
  -4   0  15          1.17         -4.18         4.34 o                         
  -3   0  15          4.48         -3.82         4.63 o                         
  -2   0  15        593.44        624.29        15.80 o                         
  -1   0  15         44.70         44.41         3.28 o                         
   0   0  15          6.50         10.11         3.33 o                         
   1   0  15          0.75         -0.77         2.58 o                         
   2   0  15         30.55         29.07         3.53 o                         
   3   0  15          0.84          1.48         2.82 o                         
   4   0  15          0.02          4.35         3.48 o                         
   5   0  15          9.89          9.15         4.80 o                         
  -5   1  15          0.66         21.97         5.41 o                         
  -4   1  15          2.56          1.38         4.76 o                         
  -3   1  15        144.01        163.16         7.77 o                         
  -2   1  15         11.67         10.35         4.31 o                         
  -1   1  15          5.20         10.81         2.72 o                         
   0   1  15          5.91          6.36         2.78 o                         
   1   1  15          6.15          4.78         2.60 o                         
   2   1  15         11.65         10.97         3.24 o                         
   3   1  15          2.16          0.86         2.94 o                         
   4   1  15          0.18          2.12         3.54 o                         
  -5   2  15          1.93         27.80         5.46 o                         
  -4   2  15          0.00         10.06         4.91 o                         
  -3   2  15          4.43          4.87         4.45 o                         
  -2   2  15        183.89        219.63         8.77 o                         
  -1   2  15         63.91         84.17         4.16 o                         
   0   2  15         21.81         20.82         3.75 o                         
   1   2  15         15.66         17.23         3.81 o                         
   2   2  15          0.10          0.56         2.82 o                         
   3   2  15          5.93          2.33         3.01 o                         
   4   2  15          0.52          2.85         3.36 o                         
  -5   3  15          0.06          1.62         6.27 o                         
  -4   3  15          5.28          8.69         5.29 o                         
  -3   3  15         22.72         25.18         5.86 o                         
  -2   3  15          0.40          3.91         2.82 o                         
  -1   3  15         10.33          8.72         3.40 o                         
   0   3  15          3.47          3.89         3.13 o                         
   1   3  15          8.55          8.81         3.21 o                         
   2   3  15         13.95         15.53         3.31 o                         
   3   3  15          5.30          1.20         3.17 o                         
   4   3  15          1.51          8.76         3.83 o                         
  -4   4  15          2.71          4.31         6.74 o                         
  -3   4  15          1.31          8.41         6.00 o                         
  -2   4  15          8.83          4.98         2.75 o                         
  -1   4  15          7.24          7.50         3.61 o                         
   0   4  15         31.12         36.34         4.19 o                         
   1   4  15         10.18         14.90         2.83 o                         
   2   4  15          2.86          8.72         3.42 o                         
   3   4  15          1.22          7.20         3.58 o                         
  -3   5  15          0.78          5.61         8.09 o                         
  -2   5  15          1.25         -3.18         3.18 o                         
  -1   5  15          5.83         10.53         3.45 o                         
   0   5  15         11.75         12.89         3.35 o                         
   1   5  15          0.00          3.75         3.47 o                         
   2   5  15          1.20         -3.35         3.35 o                         
  -1   6  15          0.52          4.11         3.18 o                         
  -1  -6  16          0.02         -0.59         5.16 o                         
   0  -6  16          2.08         -1.17         4.39 o                         
   1  -6  16          0.20          9.01         4.55 o                         
  -3  -5  16          0.90          1.74         9.31 o                         
  -2  -5  16          2.39          4.01         3.45 o                         
  -1  -5  16          3.54          4.27         4.52 o                         
   0  -5  16          4.86         12.82         4.74 o                         
   1  -5  16          0.48          6.48         3.96 o                         
   2  -5  16          6.50         -2.11         4.55 o                         
   3  -5  16          1.64         -3.98         5.36 o                         
  -4  -4  16         12.60         27.63         5.69 o                         
  -3  -4  16         17.40         17.04         4.32 o                         
  -2  -4  16          2.20          0.51         3.04 o                         
  -1  -4  16          0.21          0.10         3.75 o                         
   0  -4  16          8.20         -2.05         4.01 o                         
   1  -4  16          0.33          1.32         3.68 o                         
   2  -4  16          0.38         -4.19         4.19 o                         
   3  -4  16          8.00         12.47         5.01 o                         
  -4  -3  16          0.11         16.36         4.96 o                         
  -3  -3  16          6.36          4.34         3.10 o                         
  -2  -3  16          6.50          4.79         2.92 o                         
  -1  -3  16          0.52         -1.04         3.44 o                         
   0  -3  16         15.48         11.80         2.72 o                         
   1  -3  16          9.35          8.55         3.55 o                         
   2  -3  16         11.58          9.16         3.77 o                         
   3  -3  16          5.36         25.74         4.40 o                         
   4  -3  16         11.44         24.50         3.16 o                         
  -4  -2  16          1.38         -0.28         4.60 o                         
  -3  -2  16         17.98         19.51         4.90 o                         
  -2  -2  16          6.13          9.36         2.77 o                         
  -1  -2  16          0.00          2.70         3.15 o                         
   0  -2  16          0.75         -0.82         3.02 o                         
   1  -2  16          2.27          2.81         2.99 o                         
   2  -2  16         12.73          6.17         3.37 o                         
   3  -2  16         16.26         18.87         4.10 o                         
   4  -2  16          0.96         -7.44         8.89 o                         
  -5  -1  16          0.02         -5.14         5.14 o                         
  -4  -1  16          0.47         -4.44         4.44 o                         
  -3  -1  16         25.17         35.87         4.88 o                         
  -2  -1  16          0.37         -0.97         5.98 o                         
  -1  -1  16          0.88          3.62         2.99 o                         
   0  -1  16          3.43         -2.69         2.69 o                         
   1  -1  16         91.37         79.91         5.16 o                         
   2  -1  16          0.77         -1.27         2.92 o                         
   3  -1  16          4.63          5.16         2.42 o                         
   4  -1  16          8.64         14.70         2.82 o                         
  -5   0  16          0.44         -0.93         5.33 o                         
  -4   0  16          0.00          1.59         4.28 o                         
  -3   0  16          0.00         -2.08         4.37 o                         
  -2   0  16         15.77         23.62         3.05 o                         
  -1   0  16          0.75         -0.96         2.86 o                         
   0   0  16          7.32          6.58         2.84 o                         
   1   0  16         60.68         56.00         4.45 o                         
   2   0  16         10.78         15.62         3.40 o                         
   3   0  16          2.42          1.64         2.92 o                         
   4   0  16          0.37         -0.03         3.84 o                         
  -5   1  16          0.88          7.13         5.65 o                         
  -4   1  16          5.07         14.76         4.68 o                         
  -3   1  16         16.35         23.14         4.86 o                         
  -2   1  16          6.38          4.76         2.42 o                         
  -1   1  16          2.87          2.99         2.10 o                         
   0   1  16          9.86         11.73         3.05 o                         
   1   1  16         85.65         85.26         5.07 o                         
   2   1  16          2.99          9.64         2.89 o                         
   3   1  16          0.56         -3.25         3.25 o                         
   4   1  16          1.06          8.32         3.84 o                         
  -5   2  16          0.00         -0.43         6.13 o                         
  -4   2  16          1.14         14.00         4.96 o                         
  -3   2  16         18.00         29.65         5.16 o                         
  -2   2  16          1.31          7.32         8.56 o                         
  -1   2  16          0.57         -1.44         3.60 o                         
   0   2  16          2.72         -1.97         3.76 o                         
   1   2  16         62.69         73.34         5.29 o                         
   2   2  16          1.71         -0.37         3.08 o                         
   3   2  16          3.75          3.68         3.39 o                         
   4   2  16          3.45         12.53         3.77 o                         
  -4   3  16          6.16          8.74         5.67 o                         
  -3   3  16          1.17         12.18         5.26 o                         
  -2   3  16          2.83          4.20         2.56 o                         
  -1   3  16          7.45          6.29         3.27 o                         
   0   3  16         36.19         40.11         4.18 o                         
   1   3  16          3.38          0.52         3.16 o                         
   2   3  16          2.29          6.69         3.17 o                         
   3   3  16          0.08         -3.53         3.53 o                         
  -3   4  16         14.52         25.87         7.06 o                         
  -2   4  16          0.08          6.97         3.21 o                         
  -1   4  16          3.15          8.43         3.24 o                         
   0   4  16          0.83         -0.08         3.44 o                         
   1   4  16          8.55         12.49         3.72 o                         
   2   4  16          2.47          5.62         3.45 o                         
  -2   5  16          0.56          1.76         3.34 o                         
  -1   5  16          0.37         -3.11         3.11 o                         
   0   5  16         22.09         27.39         4.37 o                         
   1   5  16          2.96          8.07         3.35 o                         
  -2  -5  17          0.99          1.78         3.85 o                         
  -1  -5  17          0.54          6.91         4.65 o                         
   0  -5  17          0.01         -0.11         4.58 o                         
   1  -5  17          0.15         -4.56         4.56 o                         
   2  -5  17          3.18         15.22         4.84 o                         
  -3  -4  17          1.61         11.45         5.34 o                         
  -2  -4  17          0.07         -3.74         3.90 o                         
  -1  -4  17          0.34         -3.46         3.46 o                         
   0  -4  17          3.64          6.07         3.79 o                         
   1  -4  17          0.35         -3.67         4.16 o                         
   2  -4  17          4.95          5.82         4.53 o                         
   3  -4  17          0.13         -5.35         5.35 o                         
  -4  -3  17         15.89         25.58         5.71 o                         
  -3  -3  17          4.48          2.27         4.98 o                         
  -2  -3  17          0.14         -3.13         3.13 o                         
  -1  -3  17          4.31          0.16         2.81 o                         
   0  -3  17          0.97         -3.61         3.78 o                         
   1  -3  17          3.04         12.64         3.37 o                         
   2  -3  17          0.61         -3.96         3.96 o                         
   3  -3  17          0.09          1.69         5.13 o                         
  -4  -2  17          0.45         14.68         4.94 o                         
  -3  -2  17          2.30          1.63         4.45 o                         
  -2  -2  17          0.02         -2.73         2.73 o                         
  -1  -2  17          0.49         -2.47         2.47 o                         
   0  -2  17         30.18         28.67         4.25 o                         
   1  -2  17          1.14          4.07         3.42 o                         
   2  -2  17         15.37         11.20         3.50 o                         
   3  -2  17          4.17         -3.40         4.12 o                         
   4  -2  17          2.25          7.35        16.54 o                         
  -4  -1  17          5.24          9.31         4.71 o                         
  -3  -1  17         11.11         20.48         4.40 o                         
  -2  -1  17          0.00         -2.55         2.55 o                         
  -1  -1  17         12.02         10.36         2.54 o                         
   0  -1  17          1.79         -3.12         3.12 o                         
   1  -1  17         16.12         15.55         3.39 o                         
   2  -1  17          2.02         -3.31         3.31 o                         
   3  -1  17          1.05         -2.66         3.57 o                         
   4  -1  17          7.47          9.39         4.39 o                         
  -4   0  17          3.54         14.76         4.71 o                         
  -3   0  17          1.97          5.41         4.54 o                         
  -2   0  17          3.89          6.46         3.49 o                         
  -1   0  17          6.07          8.86         2.86 o                         
   0   0  17         20.27         15.28         3.33 o                         
   1   0  17          3.35         -3.14         3.14 o                         
   2   0  17         36.34         42.20         4.31 o                         
   3   0  17          3.83          4.19         3.46 o                         
   4   0  17          0.02          5.45         4.24 o                         
  -4   1  17          0.60         -3.86         5.01 o                         
  -3   1  17          2.96          0.16         4.85 o                         
  -2   1  17          2.12         -1.97         2.46 o                         
  -1   1  17          0.07         -1.99         2.83 o                         
   0   1  17         50.95         50.31         4.38 o                         
   1   1  17         11.95         13.92         3.00 o                         
   2   1  17          1.00          3.80         3.12 o                         
   3   1  17          0.89         -3.23         3.54 o                         
  -4   2  17          1.13         -5.40         5.48 o                         
  -3   2  17          0.10          5.18         5.10 o                         
  -2   2  17          3.35         -1.74         4.91 o                         
  -1   2  17         19.31         20.05         4.12 o                         
   0   2  17          0.92         -3.67         3.67 o                         
   1   2  17          4.06          0.19         3.47 o                         
   2   2  17         12.57         18.09         3.93 o                         
   3   2  17          0.02         -3.64         3.64 o                         
  -4   3  17          0.46         -1.33         6.50 o                         
  -3   3  17          0.21         -6.09         6.09 o                         
  -2   3  17          0.57         -1.30         3.17 o                         
  -1   3  17          0.00         -0.58         3.08 o                         
   0   3  17         51.88         51.57         4.63 o                         
   1   3  17          1.80          2.08         3.07 o                         
   2   3  17          0.05          5.05         3.39 o                         
   3   3  17          0.00         -3.80         3.80 o                         
  -3   4  17          0.04         -7.59         7.59 o                         
  -2   4  17          0.17          2.82         3.42 o                         
  -1   4  17         12.50         12.49         3.58 o                         
   0   4  17          9.89         11.30         3.36 o                         
   1   4  17          0.16          2.28         3.34 o                         
   2   4  17          0.23         -1.66         3.71 o                         
  -1   5  17          3.39          7.07         3.52 o                         
  -1  -5  18          3.35         -3.17         5.45 o                         
   0  -5  18          0.01         -4.76         4.76 o                         
   1  -5  18          1.51          8.44         5.02 o                         
  -2  -4  18          5.66         12.03         3.71 o                         
  -1  -4  18          3.29         -1.75         5.66 o                         
   0  -4  18          3.52          6.89         4.68 o                         
   1  -4  18          0.28         -4.54         4.54 o                         
   2  -4  18          2.78         13.33         4.70 o                         
  -3  -3  18          3.67          0.38         5.48 o                         
  -2  -3  18          1.09          6.01         3.43 o                         
  -1  -3  18          3.43          4.45         4.43 o                         
   0  -3  18          2.44          4.11         3.71 o                         
   1  -3  18         16.99         15.34         4.00 o                         
   2  -3  18          0.02         10.85         4.43 o                         
   3  -3  18          1.25         -5.59         5.59 o                         
  -4  -2  18          1.49         10.16         5.39 o                         
  -3  -2  18          0.13         -4.97         4.97 o                         
  -2  -2  18          0.15          4.15         3.09 o                         
  -1  -2  18          5.38          6.03         4.03 o                         
   0  -2  18          9.67         11.52         4.10 o                         
   1  -2  18          2.13          1.72         3.87 o                         
   2  -2  18          1.46          7.52         3.93 o                         
   3  -2  18          4.67         -1.76         4.58 o                         
  -4  -1  18          2.86          9.94         5.22 o                         
  -3  -1  18          1.97         12.89         4.91 o                         
  -2  -1  18          0.71         -1.14         6.04 o                         
  -1  -1  18          3.33          6.12         3.49 o                         
   0  -1  18          5.47          3.65         3.66 o                         
   1  -1  18         21.87         14.34         3.69 o                         
   2  -1  18          0.26          3.54         3.54 o                         
   3  -1  18          1.05         -4.26         4.26 o                         
  -4   0  18          0.06         -5.23         5.23 o                         
  -3   0  18          6.49          0.19         4.90 o                         
  -2   0  18          0.09         -6.53         6.53 o                         
  -1   0  18          0.92         -3.29         3.29 o                         
   0   0  18         24.32         21.41         3.94 o                         
   1   0  18          0.75         -2.90         2.90 o                         
   2   0  18          1.49          8.08         3.23 o                         
   3   0  18          4.97          2.05         3.94 o                         
  -4   1  18         11.29         -0.13         5.64 o                         
  -3   1  18          2.67          4.44         5.38 o                         
  -2   1  18          1.63         -3.56         4.07 o                         
  -1   1  18          0.28         -3.10         3.10 o                         
   0   1  18          0.48          1.61         2.84 o                         
   1   1  18          6.01         10.09         3.11 o                         
   2   1  18          0.00          3.44         3.17 o                         
   3   1  18          1.67         -1.12         4.01 o                         
  -4   2  18          1.14          2.69         6.30 o                         
  -3   2  18          2.25         -1.90         6.15 o                         
  -2   2  18          0.25         -1.08         3.63 o                         
  -1   2  18          4.92          4.88         3.36 o                         
   0   2  18         24.28         17.95         3.92 o                         
   1   2  18          1.65         -2.64         3.41 o                         
   2   2  18          0.96         10.05         3.68 o                         
   3   2  18          0.84         -4.02         4.02 o                         
  -3   3  18          0.19         22.13         6.53 o                         
  -2   3  18          0.00          0.44         3.38 o                         
  -1   3  18          5.17         -3.24         3.24 o                         
   0   3  18          0.10         -3.17         3.17 o                         
   1   3  18          0.38          1.56         3.25 o                         
   2   3  18          0.23         11.50         3.70 o                         
  -2   4  18          0.08          5.56         3.87 o                         
  -1   4  18          0.00          2.23         3.61 o                         
   0   4  18          7.97          8.08         3.52 o                         
   1   4  18          0.71          3.23         3.61 o                         
  -1  -4  19          1.46         -3.80         3.80 o                         
   0  -4  19          7.23         -0.26         4.83 o                         
   1  -4  19          0.79         10.16         4.79 o                         
  -2  -3  19          1.07         23.95         8.24 o                         
  -1  -3  19          9.15         10.00         3.29 o                         
   0  -3  19          0.22          2.72         4.40 o                         
   1  -3  19          0.91          1.94         4.76 o                         
   2  -3  19          0.91          3.32         5.18 o                         
  -3  -2  19         10.81          7.21         5.34 o                         
  -2  -2  19          0.11          8.01         6.66 o                         
  -1  -2  19          0.03          0.61         4.40 o                         
   0  -2  19          2.21         -4.22         4.22 o                         
   1  -2  19          1.15         -2.07         4.38 o                         
   2  -2  19          0.00         -4.26         4.26 o                         
   3  -2  19          0.06          0.72         5.17 o                         
  -3  -1  19          1.26         -5.38         5.38 o                         
  -2  -1  19          0.14          3.06         7.81 o                         
  -1  -1  19          0.93          5.80         3.73 o                         
   0  -1  19          2.06         -1.07         3.50 o                         
   1  -1  19          0.31         -3.46         3.46 o                         
   2  -1  19          0.76          1.54         3.71 o                         
   3  -1  19          1.14         -0.35         4.55 o                         
  -2   0  19          2.02          4.03         2.98 o                         
  -1   0  19          0.03          1.31         3.57 o                         
   0   0  19          0.32         -0.03         3.47 o                         
   1   0  19          0.66          2.35         3.17 o                         
   2   0  19          7.94         14.39         3.56 o                         
   3   0  19          0.50          1.45         4.13 o                         
  -3   1  19          0.18          1.50         6.11 o                         
  -2   1  19          0.32          3.40         3.49 o                         
  -1   1  19          0.69         -2.58         3.46 o                         
   0   1  19          3.58          1.94         3.11 o                         
   1   1  19          0.02          4.99         3.44 o                         
   2   1  19          0.32          3.03         3.57 o                         
  -3   2  19          3.79         19.72         6.96 o                         
  -2   2  19          0.06         -3.84         3.84 o                         
  -1   2  19          0.74         -3.67         3.67 o                         
   0   2  19          0.38         -3.73         3.73 o                         
   1   2  19          0.58         -0.93         3.70 o                         
   2   2  19          4.98         14.26         3.85 o                         
  -2   3  19          0.41         -0.49         3.72 o                         
  -1   3  19          0.31         -3.29         3.52 o                         
   0   3  19          0.86         -0.18         3.36 o                         
   1   3  19          0.00          0.12         3.53 o                         
  -1  -3  20          2.76         -3.92         5.16 o                         
   0  -3  20          0.13         -0.84         5.21 o                         
   1  -3  20          3.91         10.10         5.22 o                         
  -2  -2  20          0.01          3.05        10.87 o                         
  -1  -2  20          0.65         -1.72         4.99 o                         
   0  -2  20          4.80          1.23         4.59 o                         
   1  -2  20          1.27         14.36         4.39 o                         
   2  -2  20          0.65         -4.45         4.45 o                         
  -3  -1  20          6.39          6.91         6.05 o                         
  -2  -1  20          0.95          6.05         6.86 o                         
  -1  -1  20          0.01         -4.06         4.06 o                         
   0  -1  20          0.85         -2.78         4.18 o                         
   1  -1  20          2.75         12.97         4.23 o                         
   2  -1  20          0.20         -3.61         4.17 o                         
  -3   0  20          0.44         -3.75         6.40 o                         
  -2   0  20          0.25          0.51         4.19 o                         
  -1   0  20          0.27          1.00         3.80 o                         
   0   0  20          2.79         12.54         3.85 o                         
   1   0  20          0.39          1.08         3.84 o                         
   2   0  20          0.54          1.00         3.86 o                         
  -2   1  20          0.49          0.00         4.08 o                         
  -1   1  20          3.56          4.18         3.81 o                         
   0   1  20          0.36          7.25         3.63 o                         
   1   1  20          1.34         11.36         3.83 o                         
  -2   2  20          0.12         -3.12         4.29 o                         
  -1   2  20          0.07         -3.11         3.96 o                         
   0   2  20          0.75         -3.18         3.84 o                         
   1   2  20          2.29         -4.07         4.07 o                         
  -1  -2  21          4.20          3.61         5.21 o                         
   0  -2  21          1.49          0.02         4.81 o                         
  -1  -1  21          2.71          4.34         4.83 o                         
   0  -1  21          5.36          5.59         4.47 o                         
   1  -1  21          0.60          5.78         4.27 o                         
  -1   0  21          2.08          7.22         4.33 o                         
   0   0  21          0.65          5.03         3.87 o                         
   1   0  21          0.42         10.46         4.20 o                         
  -1   1  21          0.00         -0.43         4.21 o                         
   0   1  21          3.52         12.40         4.12 o                         
                                                                                
