# Supplementary material for: The structures of eleven (4-phen­yl)piperazinium salts containing organic anions
Source: Acta Crystallogr E Crystallogr Commun. 2022 Sep 22;78(Pt 10):1016–27. doi: 10.1107/S2056989022009057 (PMC9535824; doi:10.1107/S2056989022009057)
Supplement: Supplementary file 5 [file e-78-01016-3sup3.hkl]

data_3                                                                          
_shelx_title ' HP3 IN P21/C'                                                    
_shelx_refln_list_code          4                                               
_shelx_F_calc_maximum      316.82                                               
_exptl_crystal_F_000       784.00                                               
_reflns_d_resolution_high  0.8300                                               
                                                                                
loop_                                                                           
 _space_group_symop_operation_xyz                                               
 'x, y, z'                                                                      
 '-x, y+1/2, -z+1/2'                                                            
 '-x, -y, -z'                                                                   
 'x, -y-1/2, z-1/2'                                                             
                                                                                
_cell_length_a     6.1830                                                       
_cell_length_b    37.7480                                                       
_cell_length_c     7.5060                                                       
_cell_angle_alpha  90.000                                                       
_cell_angle_beta   93.690                                                       
_cell_angle_gamma  90.000                                                       
                                                                                
_shelx_F_squared_multiplier     1.000                                           
                                                                                
loop_                                                                           
 _refln_index_h                                                                 
 _refln_index_k                                                                 
 _refln_index_l                                                                 
 _refln_F_squared_calc                                                          
 _refln_F_squared_meas                                                          
 _refln_F_squared_sigma                                                         
 _refln_observed_status                                                         
   1   0   0      11683.90       9473.49       118.78 o                         
   2   0   0       1729.84       1749.81        71.66 o                         
   3   0   0       1643.83       1559.48        57.74 o                         
   4   0   0        289.64        294.76        29.66 o                         
   5   0   0          0.18        -14.97        14.97 o                         
   6   0   0         19.83         11.37        15.63 o                         
   7   0   0          0.01         50.02        39.24 o                         
   1   1   0        107.05        346.36       113.41 o                         
   3   1   0        464.80        760.37        34.48 o                         
   4   1   0         10.53         95.79        14.84 o                         
   5   1   0          2.95          6.19         8.49 o                         
   6   1   0          0.07         11.78        27.38 o                         
   7   1   0          0.13         26.43        25.60 o                         
   1   2   0       6161.68       5487.34        65.38 o                         
   2   2   0       5929.31       4967.97       114.82 o                         
   3   2   0        302.72        390.43        24.76 o                         
   4   2   0         47.76        145.19        17.10 o                         
   5   2   0          8.27         16.85         9.58 o                         
   6   2   0         10.58          7.70        16.87 o                         
   7   2   0          1.03         29.98        27.24 o                         
   1   3   0        469.13        487.70        21.14 o                         
   2   3   0        532.03        799.95        35.18 o                         
   3   3   0        295.05        298.20        21.28 o                         
   4   3   0        592.02        449.60        26.37 o                         
   5   3   0        108.24         70.44        14.56 o                         
   6   3   0         14.00         32.29        25.38 o                         
   7   3   0          0.66         29.92        25.88 o                         
   1   4   0       4035.05       3668.53        56.39 o                         
   2   4   0       1338.83       1311.71        34.86 o                         
   3   4   0         36.73        100.18        10.18 o                         
   4   4   0         77.31        163.57        20.85 o                         
   5   4   0         37.55         63.82        17.48 o                         
   6   4   0         71.69         85.69        21.99 o                         
   7   4   0          2.80         27.54        18.26 o                         
   1   5   0         14.60         14.15         9.43 o                         
   2   5   0       2181.72       2411.98       117.29 o                         
   3   5   0        199.44        221.05        13.71 o                         
   4   5   0        132.64        110.34        16.75 o                         
   5   5   0        149.96        103.61        15.67 o                         
   6   5   0         98.89         81.38        31.41 o                         
   7   5   0          0.26          2.19        24.98 o                         
   0   6   0        164.15        191.28        12.56 o                         
   1   6   0       4056.04       3593.20        47.37 o                         
   2   6   0       4428.19       3944.16       100.76 o                         
   3   6   0          7.07         96.80        23.52 o                         
   4   6   0         62.47         78.08        16.01 o                         
   5   6   0         24.72         32.81        14.54 o                         
   6   6   0         31.17         59.40        18.58 o                         
   7   6   0          1.63         -1.26        29.10 o                         
   1   7   0        407.33        395.26        15.01 o                         
   2   7   0        136.73        128.62        12.22 o                         
   3   7   0        726.87        774.10        44.87 o                         
   4   7   0        264.89        194.91        20.56 o                         
   5   7   0         36.61         37.12        13.63 o                         
   6   7   0         33.33         59.41        19.58 o                         
   7   7   0          2.26         52.19        25.86 o                         
   0   8   0       2189.63       2429.78       129.39 o                         
   1   8   0       1061.58        893.57        22.89 o                         
   2   8   0        387.04        346.38        15.30 o                         
   3   8   0        703.60        843.53        28.56 o                         
   4   8   0         69.62         65.34        11.98 o                         
   5   8   0         26.96         -2.95        14.62 o                         
   6   8   0         71.81         80.66        22.83 o                         
   7   8   0         12.55         16.87        37.52 o                         
   1   9   0        836.45        782.19        22.43 o                         
   2   9   0        176.03        163.27         9.59 o                         
   3   9   0        243.24        237.91        16.57 o                         
   4   9   0         83.26        118.43        17.39 o                         
   5   9   0          0.12          8.67        15.52 o                         
   6   9   0        223.59        141.71        29.13 o                         
   7   9   0          0.13         15.62        23.01 o                         
   0  10   0       1146.97       1017.25        83.55 o                         
   1  10   0          1.72         16.84         6.57 o                         
   2  10   0        534.53        569.34        16.84 o                         
   3  10   0         23.39         64.05         9.78 o                         
   4  10   0         58.74         38.62        12.77 o                         
   5  10   0         59.28         50.14        17.96 o                         
   6  10   0         19.92         36.40        19.89 o                         
   7  10   0         41.81          1.96        33.41 o                         
   1  11   0       4231.48       3658.77        52.51 o                         
   2  11   0       1803.88       1818.38        33.36 o                         
   3  11   0        643.46        563.35        23.18 o                         
   4  11   0          5.25         10.24         9.81 o                         
   5  11   0         76.08         74.01        28.49 o                         
   6  11   0          0.03        -13.72        15.73 o                         
   7  11   0          5.19        -14.85        45.37 o                         
   0  12   0       5639.66       5929.00       211.98 o                         
   1  12   0        767.92        844.74        27.09 o                         
   2  12   0       1538.72       1304.08        53.68 o                         
   3  12   0       1357.76       1338.99        36.51 o                         
   4  12   0         10.09         23.57        10.48 o                         
   5  12   0         52.59         34.04        16.80 o                         
   6  12   0          1.50          4.80        19.92 o                         
   7  12   0          0.01        -43.78        43.78 o                         
   1  13   0       3154.97       3037.59        52.28 o                         
   2  13   0          2.14         18.92        11.03 o                         
   3  13   0        681.27        732.68        38.42 o                         
   4  13   0         58.63         35.96        20.70 o                         
   5  13   0         10.64         -6.42        26.31 o                         
   6  13   0         24.28        -12.01        40.61 o                         
   7  13   0         10.55        -53.60        53.60 o                         
   0  14   0       1002.12        903.74        31.58 o                         
   1  14   0        130.36        156.72        15.41 o                         
   2  14   0       2332.66       2031.08        91.98 o                         
   3  14   0         11.68         30.87        11.64 o                         
   4  14   0         50.23         54.26        28.22 o                         
   5  14   0          5.65          5.38        29.36 o                         
   6  14   0          5.82        -10.27        60.62 o                         
   7  14   0         18.95        -56.54        56.54 o                         
   1  15   0       3564.87       3872.75        63.56 o                         
   2  15   0          6.89         30.87        10.41 o                         
   3  15   0          6.63          1.09         8.15 o                         
   4  15   0          0.80         10.16        12.48 o                         
   5  15   0         17.13         -1.06        14.29 o                         
   6  15   0          2.10        -39.38        39.38 o                         
   7  15   0         12.34        -45.84        45.84 o                         
   0  16   0      11801.96      11878.53       124.02 o                         
   1  16   0       7549.06       7162.11        88.53 o                         
   2  16   0        832.49        740.56        31.01 o                         
   3  16   0          5.15          1.30         8.12 o                         
   4  16   0         80.67         44.97        17.65 o                         
   5  16   0         14.73         18.39        19.02 o                         
   6  16   0         18.91        -42.03        42.03 o                         
   1  17   0       1027.93       1322.64        41.56 o                         
   2  17   0        935.91        905.01        35.55 o                         
   3  17   0         36.50         46.64        13.07 o                         
   4  17   0         39.41         32.62        19.78 o                         
   5  17   0          7.03         10.45        27.15 o                         
   6  17   0          7.41        -47.53        47.53 o                         
   0  18   0       4115.90       3682.51        73.60 o                         
   1  18   0       8748.22       8856.87       104.16 o                         
   2  18   0       2426.24       2233.68        55.96 o                         
   3  18   0        536.91        556.26        35.02 o                         
   4  18   0         36.38         32.71        16.64 o                         
   5  18   0         68.35         89.78        40.49 o                         
   6  18   0         23.49        -48.00        48.00 o                         
   1  19   0       1311.63       1866.39        50.38 o                         
   2  19   0         72.53        113.93        16.34 o                         
   3  19   0        142.10        156.22        21.31 o                         
   4  19   0         44.80         30.94        17.99 o                         
   5  19   0          0.96         10.36        27.66 o                         
   0  20   0       2936.66       2017.59        57.29 o                         
   1  20   0       2204.49       1776.70        49.95 o                         
   2  20   0        540.12        458.57        27.46 o                         
   3  20   0        112.77        119.53        19.44 o                         
   4  20   0        106.90        170.11        46.65 o                         
   5  20   0          0.68         -0.93        25.79 o                         
   6  20   0          1.54        -60.02        60.02 o                         
   1  21   0        283.45        373.03        24.93 o                         
   2  21   0        425.65        490.72        29.05 o                         
   3  21   0         16.78         61.21        17.63 o                         
   4  21   0        298.75        435.06        74.23 o                         
   5  21   0         60.15         53.15        35.35 o                         
   0  22   0       2041.87       1773.93        56.90 o                         
   1  22   0       2899.85       2525.75        63.75 o                         
   2  22   0       1699.65       1577.30        51.59 o                         
   3  22   0        619.98        703.92        56.47 o                         
   4  22   0        398.82        424.57        73.57 o                         
   5  22   0         28.51          1.92        26.53 o                         
   6  22   0          0.55        -57.29        57.29 o                         
   1  23   0        138.84        224.23        21.27 o                         
   2  23   0         90.07        140.33        18.39 o                         
   3  23   0        448.59        529.97        50.38 o                         
   4  23   0        219.68        199.93        52.35 o                         
   5  23   0          2.72         31.27        30.97 o                         
   6  23   0          7.37        -57.62        57.62 o                         
   0  24   0       2174.75       1835.40        60.56 o                         
   1  24   0        441.96        324.60        24.01 o                         
   2  24   0         14.29         27.99        13.62 o                         
   3  24   0         61.86         65.86        23.35 o                         
   4  24   0        121.24        133.75        44.58 o                         
   5  24   0         24.98         19.37        32.46 o                         
   1  25   0          7.82         17.42         8.68 o                         
   2  25   0          8.60         22.15        14.09 o                         
   3  25   0        214.72        218.45        35.76 o                         
   4  25   0          1.78         -4.04        26.34 o                         
   5  25   0          4.28         29.38        33.59 o                         
   0  26   0        253.31        176.38        24.56 o                         
   1  26   0        395.91        259.55        22.22 o                         
   2  26   0       1010.19       1018.29        57.29 o                         
   3  26   0         32.67         38.80        19.40 o                         
   4  26   0          7.14         14.37        24.45 o                         
   5  26   0          5.52          1.95        29.88 o                         
   6  26   0          6.03        -51.02        51.02 o                         
   1  27   0         21.27          5.41        12.28 o                         
   2  27   0        128.94        129.54        25.07 o                         
   3  27   0          5.29          9.38        16.18 o                         
   4  27   0         34.74         61.22        33.09 o                         
   5  27   0          0.18         -2.97        27.73 o                         
   0  28   0         44.50         -3.11        11.42 o                         
   1  28   0         29.87          4.46        12.66 o                         
   2  28   0        288.36        249.93        30.41 o                         
   3  28   0         17.00         41.10        20.60 o                         
   4  28   0         18.94         38.07        30.36 o                         
   5  28   0          8.86         -4.96        34.20 o                         
   1  29   0         75.01         41.37        16.03 o                         
   2  29   0          0.37          8.03        14.20 o                         
   3  29   0         34.35         36.50        27.37 o                         
   4  29   0          0.44        -12.41        30.16 o                         
   5  29   0          0.18        -10.62        29.15 o                         
   0  30   0        187.51        328.08        62.52 o                         
   1  30   0        442.37        482.34        41.58 o                         
   2  30   0        503.15        414.70        40.07 o                         
   3  30   0         35.72         24.29        19.15 o                         
   4  30   0          0.80        -41.01        41.01 o                         
   5  30   0          0.07         28.21        31.78 o                         
   1  31   0         45.96         40.85        16.49 o                         
   2  31   0        614.21        682.50        51.55 o                         
   3  31   0         51.92         39.82        21.63 o                         
   4  31   0          7.90          8.23        29.32 o                         
   5  31   0          5.56         -7.41        32.51 o                         
   0  32   0        274.37        319.01        64.33 o                         
   1  32   0        185.73        219.33        30.67 o                         
   2  32   0          4.53          4.76        16.89 o                         
   3  32   0         26.40          8.54        18.26 o                         
   4  32   0         19.61          0.85        28.35 o                         
   5  32   0         16.92         -2.90        32.05 o                         
   1  33   0         28.04         40.28        23.52 o                         
   2  33   0         98.88        104.68        23.83 o                         
   3  33   0          7.03        -17.42        26.05 o                         
   4  33   0          3.13         -5.29        28.92 o                         
   5  33   0          7.12        -21.93        35.83 o                         
   0  34   0       1039.30       1273.10       133.43 o                         
   1  34   0        233.08        322.34        48.86 o                         
   2  34   0         14.34          7.56        21.40 o                         
   3  34   0         62.81         59.03        25.08 o                         
   4  34   0         12.04          4.36        30.65 o                         
   1  35   0         30.09         44.08        28.30 o                         
   2  35   0         21.17         22.48        19.86 o                         
   3  35   0         44.48         25.59        39.27 o                         
   4  35   0          0.13        -36.92        43.53 o                         
   0  36   0        300.83        351.16        76.55 o                         
   1  36   0        578.65        766.22        76.15 o                         
   2  36   0         50.07         61.06        22.06 o                         
   3  36   0         32.37         24.63        22.14 o                         
   4  36   0          2.96        -34.25        37.67 o                         
   1  37   0         51.97        143.45        38.93 o                         
   2  37   0          5.02          2.13        19.27 o                         
   3  37   0          4.43         23.31        39.97 o                         
   4  37   0          3.55        -22.04        39.01 o                         
   0  38   0        235.52        299.77        71.99 o                         
   1  38   0        452.12        576.99        69.08 o                         
   2  38   0        243.22        264.05        48.99 o                         
   3  38   0         24.03         54.81        28.47 o                         
   4  38   0          0.33         -5.45        43.97 o                         
   1  39   0          9.34         21.38        24.98 o                         
   2  39   0         76.58        102.81        52.48 o                         
   3  39   0         44.29         74.48        31.36 o                         
   0  40   0        393.98        453.21        88.55 o                         
   1  40   0        210.35        245.18        48.60 o                         
   2  40   0         62.45        110.35        51.08 o                         
   3  40   0          7.61        -14.64        25.78 o                         
   1  41   0         15.17         41.46        27.14 o                         
   2  41   0          3.15         14.25        39.59 o                         
   3  41   0          6.85          8.16        47.39 o                         
   0  42   0         97.51        114.92        53.24 o                         
   1  42   0         81.62         78.86        36.54 o                         
   2  42   0         62.81         82.72        49.57 o                         
   1  43   0          6.86         20.66        32.78 o                         
   2  43   0         19.65         80.49        51.42 o                         
   0  44   0         73.96         60.63        44.94 o                         
   1  44   0         22.75         60.20        33.67 o                         
   1  45   0          0.26        -28.15        41.22 o                         
  -7   1   1          0.65          0.79        23.15 o                         
  -6   1   1          7.65        -13.59        14.81 o                         
  -5   1   1         23.44         -3.03        12.21 o                         
  -4   1   1         18.47          9.97        10.79 o                         
  -3   1   1        192.72        271.97        27.71 o                         
  -2   1   1        841.16        970.16        41.33 o                         
  -1   1   1      14635.51      17771.57       135.20 o                         
   0   1   1          4.40          6.68         4.76 o                         
   1   1   1      25237.33      27177.58       231.25 o                         
   2   1   1       3852.67       3542.61        45.18 o                         
   3   1   1         49.13         83.69         7.77 o                         
   4   1   1          0.52         37.88        11.01 o                         
   5   1   1         20.91         52.78        14.36 o                         
   6   1   1         10.31         35.33        18.51 o                         
   7   1   1          0.98        -14.81        20.70 o                         
  -7   2   1          1.54         12.02        25.00 o                         
  -6   2   1          1.08         30.79        19.92 o                         
  -5   2   1         47.40         22.38        11.59 o                         
  -4   2   1         12.68         49.08        16.60 o                         
  -2   2   1        366.24        313.16        30.04 o                         
  -1   2   1      20618.14      22919.07       153.91 o                         
   0   2   1         78.05        178.29         9.64 o                         
   1   2   1       8568.40       8565.50       619.21 o                         
   2   2   1        641.78       1024.34        63.95 o                         
   3   2   1        215.29        213.02        11.44 o                         
   4   2   1         35.51        101.25        16.21 o                         
   5   2   1         46.04         81.48        15.78 o                         
   6   2   1         21.74         81.96        35.23 o                         
   7   2   1          1.50        -28.62        76.10 o                         
  -7   3   1          0.27         29.35        24.48 o                         
  -6   3   1         66.26         36.89        24.38 o                         
  -5   3   1         37.86         38.18        14.10 o                         
  -4   3   1        109.16        114.19        22.31 o                         
  -3   3   1       2735.18       2526.24        78.73 o                         
  -2   3   1        361.89        485.95        46.24 o                         
   0   3   1        950.66        900.10        36.42 o                         
   1   3   1       6743.05       6290.38       112.84 o                         
   2   3   1        500.97       1013.48        60.92 o                         
   3   3   1        224.71        236.64        13.05 o                         
   4   3   1        454.04        419.32        26.59 o                         
   5   3   1         99.72        147.62        20.26 o                         
   6   3   1         22.35         45.74        15.31 o                         
   7   3   1          1.97        -13.08        39.58 o                         
  -7   4   1          2.85         33.60        28.43 o                         
  -6   4   1          1.48         36.13        16.03 o                         
  -5   4   1         95.54         84.46        23.65 o                         
  -4   4   1         58.04         97.41        20.68 o                         
  -3   4   1        728.52        953.21       174.00 o                         
  -2   4   1       1000.30        878.33        40.45 o                         
  -1   4   1      13672.02      13123.75       119.66 o                         
   0   4   1       2442.40       1861.93        56.03 o                         
   1   4   1       5915.04       6026.20        78.03 o                         
   2   4   1       6987.69       6251.78        76.11 o                         
   3   4   1        268.54        259.68        22.33 o                         
   4   4   1        462.54        455.97        28.36 o                         
   5   4   1        158.95        203.68        22.50 o                         
   6   4   1         11.30         25.45        15.75 o                         
   7   4   1          0.21        117.91        64.79 o                         
  -7   5   1          1.05         -1.77        22.73 o                         
  -6   5   1        102.52         71.98        18.92 o                         
  -5   5   1        106.02         83.70        23.06 o                         
  -4   5   1         41.59         37.73        10.20 o                         
  -3   5   1         78.13        201.59        35.96 o                         
  -2   5   1         14.62         33.25        26.86 o                         
  -1   5   1       4636.64       4507.87        87.15 o                         
   0   5   1         24.48         28.17        10.90 o                         
   1   5   1        111.66        424.51       310.31 o                         
   2   5   1       5445.31       5333.40       105.27 o                         
   3   5   1        263.16        314.68        18.44 o                         
   4   5   1        203.59        320.40        25.11 o                         
   5   5   1         84.13        172.35        21.45 o                         
   6   5   1         39.88         28.23        16.52 o                         
   7   5   1          7.84         96.04        50.45 o                         
  -7   6   1          2.23          2.71        21.80 o                         
  -6   6   1          0.07         38.58        22.47 o                         
  -5   6   1          3.07         66.39        24.79 o                         
  -4   6   1          5.48          9.52        10.82 o                         
  -3   6   1        585.67        531.10        38.60 o                         
  -2   6   1       1416.18       1133.88        44.94 o                         
  -1   6   1      10346.17       9192.56       153.17 o                         
   0   6   1       2310.99       2347.35        69.18 o                         
   1   6   1       1354.88       1133.72        34.11 o                         
   2   6   1        261.90        795.36       175.95 o                         
   3   6   1        782.22        926.21        33.60 o                         
   4   6   1        398.88        460.59        24.07 o                         
   5   6   1        204.20        203.63        23.00 o                         
   6   6   1          7.79          2.79        32.64 o                         
   7   6   1          8.61        114.94        35.93 o                         
  -7   7   1          0.36         13.67        21.85 o                         
  -6   7   1         10.67         16.05        18.52 o                         
  -5   7   1        133.47        203.70        37.56 o                         
  -4   7   1         40.16         40.41        10.39 o                         
  -3   7   1        879.10        757.34        45.13 o                         
  -2   7   1        750.79        775.32        46.86 o                         
  -1   7   1         61.55         68.57        10.91 o                         
   0   7   1       1117.32        780.41        42.71 o                         
   1   7   1       5119.14       4269.10        67.78 o                         
   2   7   1        537.54        555.03        21.37 o                         
   3   7   1       2496.73       2263.28        49.54 o                         
   4   7   1         73.03        122.31        14.30 o                         
   5   7   1        179.57        315.75        28.37 o                         
   6   7   1          5.20         42.23        22.75 o                         
   7   7   1          2.23        132.11        47.15 o                         
  -7   8   1         12.14         37.60        23.80 o                         
  -6   8   1         12.87         46.66        22.11 o                         
  -5   8   1        511.66        472.35        49.20 o                         
  -4   8   1         27.03         12.31        13.07 o                         
  -3   8   1        385.68        303.64        21.09 o                         
  -2   8   1       2453.71       2388.84        66.86 o                         
  -1   8   1       4307.70       4437.70        73.29 o                         
   0   8   1       3394.05       2800.55       102.87 o                         
   1   8   1       5304.41       5487.28       179.30 o                         
   2   8   1       1950.28       1540.94        38.86 o                         
   3   8   1        241.30        527.54        98.67 o                         
   4   8   1         27.46         39.04         9.82 o                         
   5   8   1        672.29        627.64        51.70 o                         
   6   8   1          3.57         25.74        25.85 o                         
   7   8   1          0.72        135.20        53.33 o                         
  -7   9   1          6.90        -15.12        31.68 o                         
  -6   9   1        118.89         67.25        25.34 o                         
  -5   9   1        123.92        239.37        39.52 o                         
  -4   9   1         23.25         31.87        14.55 o                         
  -3   9   1        152.02        133.35        31.94 o                         
  -2   9   1        216.15        234.22        24.00 o                         
  -1   9   1       3478.59       2911.51        61.15 o                         
   0   9   1       1167.52        968.89        29.56 o                         
   1   9   1       1271.74       1256.93        42.26 o                         
   2   9   1        191.39        241.85        23.49 o                         
   3   9   1        298.15        302.99        19.13 o                         
   4   9   1         47.94         30.31         9.37 o                         
   5   9   1          1.02        168.90        33.70 o                         
   6   9   1         24.84         43.34        32.60 o                         
   7   9   1          2.49        126.11        56.15 o                         
  -7  10   1         20.57        -27.37        27.37 o                         
  -6  10   1          3.25         66.93        26.28 o                         
  -5  10   1         90.68        123.59        27.50 o                         
  -4  10   1        111.27        117.76        21.92 o                         
  -3  10   1        232.27        191.74        31.33 o                         
  -2  10   1       3814.00       3391.01        82.98 o                         
  -1  10   1       7911.82       7350.81       102.87 o                         
   0  10   1       9994.28       8052.48       178.20 o                         
   1  10   1       4782.55       4624.16       170.15 o                         
   2  10   1       3936.98       3189.86       123.90 o                         
   3  10   1        472.61        441.89        23.80 o                         
   4  10   1          9.35         11.52         8.24 o                         
   5  10   1        129.14        106.51        25.54 o                         
   6  10   1          9.43        -28.01        28.01 o                         
   7  10   1          7.59        241.76        60.77 o                         
  -7  11   1          0.33         -1.08        23.18 o                         
  -6  11   1        142.85        105.11        30.42 o                         
  -5  11   1          0.35         32.13        19.00 o                         
  -4  11   1         58.12         48.10        17.32 o                         
  -3  11   1        516.66        377.74        43.14 o                         
  -2  11   1       1988.87       2059.34        65.93 o                         
  -1  11   1        346.49        351.96        23.04 o                         
   0  11   1       4415.36       3366.19        89.47 o                         
   1  11   1       6011.86       5228.70       102.68 o                         
   2  11   1         64.53         98.06        15.52 o                         
   3  11   1       1265.65       1223.50        37.09 o                         
   4  11   1         92.47         72.91        11.40 o                         
   5  11   1          3.46         39.74        17.38 o                         
   6  11   1         32.74        -15.00        27.02 o                         
   7  11   1          0.09        162.52        57.49 o                         
  -7  12   1          0.00        -33.44        33.44 o                         
  -6  12   1         29.31         25.01        23.67 o                         
  -5  12   1          5.58         16.54        15.53 o                         
  -4  12   1          7.53         18.45        16.31 o                         
  -3  12   1       1146.42       1003.81       121.88 o                         
  -2  12   1        234.61        168.79        21.12 o                         
  -1  12   1        977.57        876.90        53.47 o                         
   0  12   1       8067.30       6573.23       140.11 o                         
   1  12   1       5150.49       4545.54       101.48 o                         
   2  12   1         42.24         91.58        10.46 o                         
   3  12   1        238.16        249.26        20.10 o                         
   4  12   1         54.35         41.88        12.38 o                         
   5  12   1         18.27          5.84        13.99 o                         
   6  12   1         50.58        -32.15        32.22 o                         
   7  12   1          1.31        107.81        45.32 o                         
  -7  13   1          2.10         17.08        23.97 o                         
  -6  13   1          1.44         15.37        27.57 o                         
  -5  13   1          2.11          3.28        14.47 o                         
  -4  13   1        108.65        107.48        23.19 o                         
  -3  13   1        111.52        143.44        39.71 o                         
  -2  13   1         28.07         43.79        14.19 o                         
  -1  13   1        571.85        411.14        41.12 o                         
   0  13   1        423.31        417.25        29.11 o                         
   1  13   1        163.57        161.43        23.70 o                         
   2  13   1        942.91        778.10        28.76 o                         
   3  13   1         31.18         53.31        11.89 o                         
   4  13   1         48.54         17.45        10.83 o                         
   5  13   1          3.71        -34.46        34.46 o                         
   6  13   1          1.64        -26.01        31.98 o                         
   7  13   1          9.62         81.53        46.48 o                         
  -7  14   1          0.01        -54.22        64.25 o                         
  -6  14   1          0.29          8.18        66.08 o                         
  -5  14   1          1.22         13.53        16.09 o                         
  -4  14   1         49.91         87.96        22.28 o                         
  -3  14   1        484.78        450.96        62.43 o                         
  -2  14   1       1043.53       1168.29        52.00 o                         
  -1  14   1       4847.76       4465.30       129.37 o                         
   0  14   1       1401.20       1015.73        42.07 o                         
   1  14   1        783.27        632.44        28.03 o                         
   2  14   1       1097.25       1032.86        42.74 o                         
   3  14   1        293.32        305.33        22.39 o                         
   4  14   1         13.89          3.52        10.36 o                         
   5  14   1          5.34        -34.44        34.44 o                         
   6  14   1          1.29        -41.70        41.70 o                         
  -7  15   1          3.67        -35.03        35.03 o                         
  -6  15   1          3.48         17.78        37.72 o                         
  -5  15   1          6.35          2.54        32.35 o                         
  -4  15   1         61.33         67.15        20.66 o                         
  -3  15   1         13.08          9.80        10.40 o                         
  -2  15   1        299.97        383.78        31.00 o                         
  -1  15   1        154.78        226.79        26.98 o                         
   0  15   1       2236.77       1792.69        58.05 o                         
   1  15   1       1565.49       1391.09        41.56 o                         
   2  15   1       2670.56       2324.22       107.42 o                         
   3  15   1        196.80        210.88        18.71 o                         
   4  15   1          1.20         -5.64        20.61 o                         
   5  15   1          6.27        -29.42        29.42 o                         
   6  15   1          5.56        -27.49        30.96 o                         
  -6  16   1         15.67        -11.86        21.15 o                         
  -5  16   1          0.27         -7.03        16.39 o                         
  -4  16   1         10.53          5.40        13.88 o                         
  -3  16   1         23.73          1.19         9.66 o                         
  -2  16   1       2173.32       2322.62       107.79 o                         
  -1  16   1         70.67         28.39        12.45 o                         
   0  16   1       8449.09       7838.90       123.26 o                         
   1  16   1       1506.54       1275.44        38.42 o                         
   2  16   1         54.87        106.94        22.38 o                         
   3  16   1        348.20        284.01        27.47 o                         
   4  16   1         26.72         18.45        13.75 o                         
   5  16   1          0.04        -32.51        32.51 o                         
   6  16   1          0.51        -43.57        43.57 o                         
  -6  17   1          3.57        -16.67        25.00 o                         
  -5  17   1         15.96          1.80        15.92 o                         
  -4  17   1          0.14          0.92        21.10 o                         
  -3  17   1         66.02         57.76        11.13 o                         
  -2  17   1         62.79         96.61        21.00 o                         
  -1  17   1        237.87        223.13        19.52 o                         
   0  17   1        381.05        521.26        31.84 o                         
   1  17   1        818.77        731.03        30.15 o                         
   2  17   1         74.45         56.89        11.78 o                         
   3  17   1         30.75         53.92        23.03 o                         
   4  17   1         61.90         25.98        14.84 o                         
   5  17   1          4.31        -37.52        37.52 o                         
   6  17   1          3.07        -43.95        43.95 o                         
  -6  18   1          6.80        -22.80        31.68 o                         
  -5  18   1          0.16         -0.52        19.34 o                         
  -4  18   1        148.69        222.99        32.39 o                         
  -3  18   1         72.34        111.81        20.07 o                         
  -2  18   1         97.32         63.81        14.27 o                         
  -1  18   1          7.71          6.79         7.84 o                         
   0  18   1       1075.25        968.74        41.32 o                         
   1  18   1         79.92        166.58        16.51 o                         
   2  18   1          3.10          5.64         8.50 o                         
   3  18   1        142.09        130.28        34.05 o                         
   4  18   1          6.85          6.71        15.71 o                         
   5  18   1          1.74        -38.55        38.55 o                         
   6  18   1         11.30        -43.42        43.42 o                         
  -5  19   1          3.80         -5.63        17.76 o                         
  -4  19   1         16.49         54.71        21.78 o                         
  -3  19   1         21.01         20.25        12.58 o                         
  -2  19   1         18.38         13.64         9.08 o                         
  -1  19   1          2.72         11.34         8.74 o                         
   0  19   1        154.24        323.36        26.27 o                         
   1  19   1        655.43        734.96        32.80 o                         
   2  19   1        109.17         88.34        27.25 o                         
   3  19   1          0.06          9.19        21.40 o                         
   4  19   1          0.02         -6.12        14.89 o                         
   5  19   1         15.19        -15.69        17.96 o                         
   6  19   1          0.01        -43.31        43.31 o                         
  -5  20   1         29.37         12.15        20.47 o                         
  -4  20   1         46.66         63.97        21.54 o                         
  -3  20   1         52.89         26.79        12.69 o                         
  -2  20   1         74.16         84.00        14.97 o                         
  -1  20   1          0.97          7.24         8.67 o                         
   0  20   1       2812.83       3680.72        63.77 o                         
   1  20   1         16.30         23.05         8.90 o                         
   2  20   1         41.98         13.06        14.83 o                         
   3  20   1        311.47        227.87        44.42 o                         
   4  20   1          2.16         -4.35        14.49 o                         
   5  20   1         18.35          4.36        20.32 o                         
   6  20   1          1.12        -43.14        43.14 o                         
  -6  21   1          1.37         37.09        41.03 o                         
  -5  21   1         19.46         56.01        23.14 o                         
  -4  21   1        281.40        299.89        39.43 o                         
  -3  21   1         51.30         77.78        17.53 o                         
  -2  21   1        129.23         79.61        22.81 o                         
  -1  21   1        258.75        278.47        24.92 o                         
   1  21   1         67.41         90.52        22.48 o                         
   2  21   1         98.01         53.23        18.80 o                         
   3  21   1         10.55        -20.88        23.58 o                         
   4  21   1        163.25         97.75        36.04 o                         
   5  21   1         47.16        -13.31        20.27 o                         
   6  21   1          7.24        -43.12        43.12 o                         
  -6  22   1          0.45         42.26        38.02 o                         
  -5  22   1         29.86         50.40        36.58 o                         
  -4  22   1        244.95        227.09        35.64 o                         
  -3  22   1        570.16        469.03        36.70 o                         
  -2  22   1        357.24        313.04        23.69 o                         
  -1  22   1        615.52        642.35        33.20 o                         
   0  22   1        901.54       1065.86        36.49 o                         
   1  22   1        919.78        995.92        69.39 o                         
   2  22   1          3.49        -11.95        17.73 o                         
   3  22   1        101.53         44.81        27.29 o                         
   4  22   1         39.72         51.39        30.78 o                         
   5  22   1          6.55        -36.57        44.75 o                         
   6  22   1          2.34        -41.97        41.97 o                         
  -6  23   1          1.02         30.15        41.19 o                         
  -5  23   1          1.73         12.01        30.51 o                         
  -4  23   1        156.99        149.47        30.57 o                         
  -3  23   1        418.26        419.63        35.51 o                         
  -2  23   1         41.98         54.63        12.27 o                         
  -1  23   1          1.94         14.96        10.32 o                         
   0  23   1        728.26        768.64        31.92 o                         
   1  23   1        344.35        398.78        46.28 o                         
   2  23   1         23.88          1.19        18.69 o                         
   3  23   1        909.59        795.55        59.04 o                         
   4  23   1        286.58        232.06        52.53 o                         
   5  23   1         11.49        -26.98        26.98 o                         
   6  23   1         20.25        -44.51        44.51 o                         
  -6  24   1          0.67         15.05        35.22 o                         
  -5  24   1          4.14         19.48        33.14 o                         
  -4  24   1         50.84         48.42        36.27 o                         
  -3  24   1          1.47         17.82        13.93 o                         
  -2  24   1        504.56        350.86        26.56 o                         
  -1  24   1        235.75        238.52        21.68 o                         
   0  24   1       1753.82       1810.38        55.86 o                         
   1  24   1        377.17        378.47        46.15 o                         
   2  24   1        196.09        101.63        22.75 o                         
   3  24   1        265.99        302.35        37.45 o                         
   4  24   1          2.11          3.57        24.04 o                         
   5  24   1          0.61        -15.63        30.56 o                         
   6  24   1          2.56        -43.51        43.51 o                         
  -6  25   1          8.39          1.49        32.76 o                         
  -5  25   1          4.48         14.33        32.27 o                         
  -4  25   1          1.54         23.56        32.94 o                         
  -3  25   1          9.88         22.76        13.79 o                         
  -2  25   1          1.71         17.09        11.27 o                         
  -1  25   1        162.72        221.35        23.78 o                         
   0  25   1        194.97        239.95        22.60 o                         
   1  25   1        587.94        567.05        69.99 o                         
   2  25   1        194.72        162.22        28.02 o                         
   3  25   1         17.90         24.84        17.85 o                         
   4  25   1         20.67        -10.78        22.55 o                         
   5  25   1         12.56        -25.98        25.98 o                         
   6  25   1         10.41        -48.35        48.35 o                         
  -6  26   1          0.74         -8.54        41.53 o                         
  -5  26   1          5.30         15.53        34.98 o                         
  -4  26   1          0.53         36.36        34.81 o                         
  -3  26   1          2.11         -3.38        12.69 o                         
  -2  26   1        589.12        560.55        35.17 o                         
  -1  26   1       2367.44       2472.57        70.26 o                         
   0  26   1       1173.43       1226.41        48.39 o                         
   1  26   1       2321.01       2300.66       142.49 o                         
   2  26   1        725.23        653.51        75.68 o                         
   3  26   1         22.91         -0.06        28.53 o                         
   4  26   1          1.92         -8.96        29.08 o                         
   5  26   1          4.78        -39.65        39.65 o                         
  -5  27   1          0.28         25.43        34.45 o                         
  -4  27   1          4.00         14.65        31.16 o                         
  -3  27   1         17.09         52.70        25.37 o                         
  -2  27   1          0.83         17.44        12.70 o                         
  -1  27   1        482.14        610.57        37.78 o                         
   0  27   1       1468.21       1476.93        53.93 o                         
   1  27   1         83.07        106.32        33.95 o                         
   2  27   1        681.98        742.85        82.89 o                         
   3  27   1        109.21         96.71        25.01 o                         
   4  27   1          4.64        -10.69        28.35 o                         
   5  27   1          0.03        266.84       322.86 o                         
  -5  28   1          8.69         47.41        42.77 o                         
  -4  28   1         23.97         42.00        31.62 o                         
  -3  28   1        464.07        526.33        57.27 o                         
  -2  28   1        512.64        482.55        34.35 o                         
  -1  28   1       1489.98       1670.70        61.62 o                         
   0  28   1       1269.57       1147.72        48.80 o                         
   1  28   1        930.92        954.87       110.33 o                         
   2  28   1        177.00        173.98        47.08 o                         
   3  28   1        318.68        330.98        43.82 o                         
   4  28   1          5.13        -17.12        29.91 o                         
   5  28   1          2.98        -42.33        42.33 o                         
  -5  29   1          4.80         37.12        40.21 o                         
  -4  29   1          7.52         21.20        30.38 o                         
  -3  29   1          8.65         14.82        20.35 o                         
  -2  29   1          2.89         28.25        16.54 o                         
  -1  29   1        342.05        370.17        30.75 o                         
   0  29   1         72.01         92.20        17.36 o                         
   1  29   1         98.73        181.22        73.77 o                         
   2  29   1       1094.90       1099.34       106.24 o                         
   3  29   1         43.59         59.65        22.43 o                         
   4  29   1         54.80         47.64        32.00 o                         
   5  29   1          2.52        -40.54        53.95 o                         
  -5  30   1          3.90         -2.46        33.80 o                         
  -4  30   1          0.31         11.00        33.27 o                         
  -3  30   1         86.96        117.60        46.48 o                         
  -2  30   1        477.49        629.56        49.75 o                         
  -1  30   1        192.51        177.76        23.10 o                         
   0  30   1        784.44        742.91        41.17 o                         
   1  30   1          8.19         25.78        42.67 o                         
   2  30   1        352.98        303.49        56.11 o                         
   3  30   1        171.78        122.57        30.92 o                         
   4  30   1         11.08        -14.96        32.59 o                         
   5  30   1          3.52        -40.12        40.12 o                         
  -5  31   1          3.09         31.34        40.41 o                         
  -4  31   1          6.64         -3.91        31.12 o                         
  -3  31   1         90.69        129.96        48.00 o                         
  -2  31   1         60.58         54.93        27.16 o                         
  -1  31   1        105.81        140.10        25.76 o                         
   0  31   1        103.78        114.31        20.09 o                         
   1  31   1        723.84        902.19       105.23 o                         
   2  31   1         38.11         56.17        30.31 o                         
   3  31   1         11.42         25.30        29.78 o                         
   4  31   1          2.29        -22.07        34.44 o                         
   5  31   1          0.02        -46.31        46.31 o                         
  -5  32   1          1.48        -18.52        37.12 o                         
  -4  32   1          6.05         52.02        40.94 o                         
  -3  32   1         15.93         -1.12        26.32 o                         
  -2  32   1        239.46        288.14        44.37 o                         
  -1  32   1        639.93        664.31        50.71 o                         
   0  32   1        393.21        453.42        37.80 o                         
   1  32   1        578.88        703.04        81.38 o                         
   2  32   1         22.73         17.56        28.08 o                         
   3  32   1         38.29         64.72        41.02 o                         
   5  32   1          3.41        -50.79        50.79 o                         
  -5  33   1          1.47        -36.94        38.88 o                         
  -4  33   1         27.95         42.41        41.78 o                         
  -3  33   1         93.18         77.33        46.10 o                         
  -2  33   1          0.65         18.23        21.90 o                         
  -1  33   1         12.37         28.89        19.60 o                         
   0  33   1         60.66         70.23        17.40 o                         
   1  33   1        335.81        382.63        46.32 o                         
   2  33   1         85.31        116.87        43.06 o                         
   3  33   1         70.33        116.00        46.72 o                         
  -4  34   1          4.85         -6.11        31.43 o                         
  -3  34   1         23.21         44.31        34.48 o                         
  -2  34   1         45.78         75.53        30.31 o                         
  -1  34   1         97.75         97.95        28.68 o                         
   0  34   1        174.88        161.90        32.58 o                         
   1  34   1          2.95         28.04        19.78 o                         
   2  34   1         21.02         52.16        35.44 o                         
   3  34   1          0.53         34.45        36.40 o                         
   4  34   1          6.01        -26.14        35.36 o                         
  -4  35   1          8.85         13.78        31.60 o                         
  -3  35   1          8.05          5.02        29.00 o                         
  -2  35   1         22.35         30.16        31.36 o                         
  -1  35   1         41.03         30.78        20.70 o                         
   0  35   1          5.65         10.21        17.23 o                         
   1  35   1         17.21         19.21        21.48 o                         
   2  35   1         33.67         39.07        36.95 o                         
   3  35   1         49.43         61.13        40.13 o                         
   4  35   1          2.91        -43.57        43.57 o                         
  -4  36   1         10.55         34.54        38.76 o                         
  -3  36   1         17.38         10.41        29.69 o                         
  -2  36   1         26.36         99.83        31.33 o                         
  -1  36   1         14.68          5.81        20.51 o                         
   0  36   1        180.55        164.11        56.07 o                         
   1  36   1         68.14         29.38        29.58 o                         
   2  36   1          3.10        -10.03        34.31 o                         
   3  36   1          0.02         80.32        54.55 o                         
   4  36   1          3.17        -52.86        52.86 o                         
  -4  37   1          0.03          1.87        38.36 o                         
  -3  37   1         13.85         30.65        39.78 o                         
  -2  37   1          6.29         18.16        22.74 o                         
  -1  37   1         32.14         21.75        19.85 o                         
   0  37   1         62.52         89.69        50.11 o                         
   1  37   1          1.68         -1.88        32.07 o                         
   2  37   1          4.36         28.11        36.78 o                         
   3  37   1         15.62         24.73        40.25 o                         
   4  37   1          0.71        -25.04        47.10 o                         
  -4  38   1         32.37         27.28        35.95 o                         
  -3  38   1          0.17          0.14        30.87 o                         
  -2  38   1          7.12          2.21        23.16 o                         
  -1  38   1         30.35         41.20        44.35 o                         
   0  38   1          0.25         42.77        33.03 o                         
   1  38   1         19.60        -22.30        37.72 o                         
   2  38   1          5.62         33.14        34.91 o                         
   3  38   1          0.30          5.55        38.18 o                         
  -3  39   1          0.10        -18.44        30.51 o                         
  -2  39   1          7.96        -11.51        22.69 o                         
  -1  39   1         17.79         25.34        22.22 o                         
   0  39   1          6.49         27.14        40.27 o                         
   1  39   1          2.48         -1.28        32.27 o                         
   2  39   1          2.12         23.99        44.17 o                         
   3  39   1          4.73         38.18        41.04 o                         
  -3  40   1          0.88          4.64        32.30 o                         
  -2  40   1         12.92         -2.97        25.22 o                         
  -1  40   1         51.81         38.27        22.83 o                         
   0  40   1        117.70        166.55        59.81 o                         
   1  40   1         27.43         18.23        35.78 o                         
   2  40   1         21.43        -20.88        37.08 o                         
   3  40   1         15.17         22.28        42.04 o                         
  -3  41   1          7.74        -14.10        45.24 o                         
  -2  41   1          4.77         -3.81        36.28 o                         
  -1  41   1         12.00         -1.55        25.32 o                         
   0  41   1         22.79         43.74        45.92 o                         
   1  41   1         20.05         61.72        51.41 o                         
   2  41   1         16.10         60.51        48.77 o                         
   3  41   1          5.80          9.19        41.21 o                         
  -2  42   1         30.38         16.47        23.29 o                         
  -1  42   1         23.02         33.28        47.15 o                         
   0  42   1         61.58        125.02        60.25 o                         
   1  42   1         59.22        122.78        60.12 o                         
   2  42   1         43.89         41.19        41.08 o                         
  -2  43   1          1.17          1.73        25.69 o                         
  -1  43   1          8.18         20.74        52.34 o                         
   0  43   1         34.89        108.23        59.64 o                         
   1  43   1         19.95        104.09        53.37 o                         
   2  43   1         10.45         29.63        50.29 o                         
  -1  44   1         91.14        202.99        72.61 o                         
   0  44   1        178.47        397.86        95.02 o                         
   1  44   1         45.36        129.15        60.59 o                         
   0  45   1         17.18         59.74        57.01 o                         
  -7   0   2          2.96         -9.18        28.31 o                         
  -6   0   2         21.59         11.94        24.93 o                         
  -5   0   2          0.18        -26.02        26.02 o                         
  -4   0   2        161.70        171.43        41.40 o                         
  -3   0   2        267.04        211.54        22.01 o                         
  -2   0   2       1192.12       1154.81       224.10 o                         
   0   0   2     100377.25     109163.96       995.33 o                         
   1   0   2       2023.68       5381.80      1043.45 o                         
   2   0   2         47.64        902.84       436.39 o                         
   3   0   2        119.15        196.79        39.41 o                         
   4   0   2         15.80         35.56        22.96 o                         
   5   0   2          4.14         -6.89        22.50 o                         
   6   0   2          7.42        -10.49        22.87 o                         
   7   0   2          0.69        -45.31        45.31 o                         
  -7   1   2          0.93         12.02        21.83 o                         
  -6   1   2          0.30         28.57        18.05 o                         
  -5   1   2          0.39          5.29        13.70 o                         
  -4   1   2        162.14        170.03        26.67 o                         
  -3   1   2          4.44        145.03        25.23 o                         
  -2   1   2        983.50       1569.99        58.04 o                         
  -1   1   2       8222.91       8882.35        94.92 o                         
   0   1   2      17790.20      26243.40       252.48 o                         
   1   1   2      26139.29      26255.08       198.07 o                         
   2   1   2       4370.15       4266.67        63.68 o                         
   3   1   2        369.27        447.15        37.32 o                         
   4   1   2          7.69         69.84        24.02 o                         
   5   1   2         21.97          8.98        15.09 o                         
   6   1   2          0.53        -19.46        19.46 o                         
   7   1   2          4.86        -40.92        40.92 o                         
  -7   2   2          4.71         12.47        21.00 o                         
  -6   2   2         21.82         15.75        17.71 o                         
  -5   2   2         63.70         53.82        20.87 o                         
  -4   2   2          7.95         47.59        19.96 o                         
  -3   2   2        693.14        647.75        43.23 o                         
  -2   2   2       3099.37       3393.65        65.12 o                         
  -1   2   2        674.25       1069.90        87.52 o                         
   1   2   2       3264.22       4209.26       151.81 o                         
   2   2   2        321.70        241.25       218.97 o                         
   3   2   2         17.99        194.82        44.85 o                         
   4   2   2        104.01        260.97        33.13 o                         
   5   2   2         30.35         32.34        17.70 o                         
   6   2   2          3.24        -20.78        20.78 o                         
   7   2   2          6.58        -35.85        35.85 o                         
  -7   3   2          1.41         -7.36        19.95 o                         
  -6   3   2          5.27         12.72        20.41 o                         
  -5   3   2         26.28         77.11        24.42 o                         
  -4   3   2        113.60        130.82        25.69 o                         
  -3   3   2        262.45        404.81        35.56 o                         
  -1   3   2       1381.39       1794.45        69.01 o                         
   0   3   2       5453.04       4859.29        46.80 o                         
   1   3   2        362.94        473.15        88.42 o                         
   2   3   2        372.92        279.05        82.37 o                         
   3   3   2        901.47        928.06        39.31 o                         
   4   3   2        631.04        557.25        36.03 o                         
   5   3   2         66.09         94.01        19.99 o                         
   6   3   2         12.25        -16.41        17.67 o                         
   7   3   2          2.81        -35.08        39.07 o                         
  -7   4   2         14.42         28.40        26.12 o                         
  -6   4   2         49.61         51.73        22.44 o                         
  -5   4   2        215.84        162.97        29.55 o                         
  -4   4   2        314.34        278.21        33.83 o                         
  -3   4   2         98.23        150.52        23.46 o                         
  -2   4   2       1942.52       2182.56        67.09 o                         
  -1   4   2      12515.18      13947.77       140.74 o                         
   0   4   2        162.66        207.01        27.10 o                         
   1   4   2         15.87         84.28        61.29 o                         
   2   4   2        255.63        359.53        51.80 o                         
   3   4   2        425.39        522.60        59.15 o                         
   4   4   2         40.37        189.40        34.03 o                         
   5   4   2          1.91         94.62        23.08 o                         
   6   4   2         29.40         58.45        21.53 o                         
   7   4   2          2.20         -5.24        36.03 o                         
  -7   5   2          0.41         41.04        26.88 o                         
  -6   5   2         22.44         46.00        22.92 o                         
  -5   5   2         15.38         53.09        32.24 o                         
  -4   5   2         10.38         50.79        20.18 o                         
  -3   5   2        107.83        147.36        21.43 o                         
  -2   5   2        473.56        576.10        36.52 o                         
  -1   5   2       3266.00       3730.83        72.97 o                         
   0   5   2        173.50        107.76        13.44 o                         
   1   5   2       1361.40       1256.91       101.06 o                         
   2   5   2       1382.21       1451.06        53.68 o                         
   3   5   2          2.72          5.07        28.63 o                         
   4   5   2         27.20         87.29        24.16 o                         
   5   5   2        335.25        273.56        29.55 o                         
   6   5   2         22.75         25.32        30.58 o                         
   7   5   2          0.80        -24.45        35.18 o                         
  -7   6   2         24.02         13.95        22.42 o                         
  -6   6   2         38.91         57.49        33.06 o                         
  -5   6   2          0.97         -3.21        13.69 o                         
  -4   6   2         44.07         35.75        17.21 o                         
  -3   6   2         36.06         74.82        22.48 o                         
  -2   6   2        630.75        725.56        39.41 o                         
  -1   6   2       1980.77       1831.08        51.73 o                         
   0   6   2        810.50        711.39        30.19 o                         
   1   6   2        180.33        280.68       121.48 o                         
   2   6   2        108.35        402.65       165.75 o                         
   3   6   2         14.05         42.08        13.99 o                         
   4   6   2        117.80         98.21        17.27 o                         
   5   6   2        108.42        150.60        24.01 o                         
   6   6   2          1.39         85.87        43.13 o                         
   7   6   2          9.80          4.55        36.55 o                         
  -7   7   2          1.73        -23.83        23.83 o                         
  -6   7   2         16.49         63.56        26.19 o                         
  -5   7   2         20.74         18.46        15.20 o                         
  -4   7   2        110.14        118.05        22.90 o                         
  -3   7   2        549.87        617.66        41.90 o                         
  -2   7   2         46.92         62.04        21.29 o                         
  -1   7   2        102.65         99.03        12.87 o                         
   0   7   2       1341.05       1236.92        39.72 o                         
   1   7   2        335.22        337.33        23.39 o                         
   2   7   2       2106.81       2053.13       238.19 o                         
   3   7   2         62.04         99.44        15.85 o                         
   4   7   2        107.09         86.82        18.88 o                         
   5   7   2         31.53         79.36        18.61 o                         
   6   7   2         21.60        126.99        46.68 o                         
   7   7   2         18.70         83.12        48.81 o                         
  -7   8   2          0.78         12.88        24.47 o                         
  -6   8   2         27.98         62.90        27.16 o                         
  -5   8   2         47.72         26.17        17.02 o                         
  -4   8   2          0.04         18.40        16.08 o                         
  -3   8   2         10.63         56.13        35.58 o                         
  -2   8   2       1389.40       1431.96        55.73 o                         
  -1   8   2        863.73        721.40        32.24 o                         
   0   8   2        467.53        477.28        26.00 o                         
   1   8   2        222.17        162.69        18.15 o                         
   2   8   2        143.05        382.98       174.36 o                         
   3   8   2        511.02        492.79        27.81 o                         
   4   8   2          1.08         34.64        15.01 o                         
   5   8   2          6.44         46.09        15.99 o                         
   6   8   2         35.70        138.40        45.58 o                         
   7   8   2         14.93        142.09        53.26 o                         
  -7   9   2         13.60         70.60        33.33 o                         
  -6   9   2        177.32        149.44        35.69 o                         
  -5   9   2          5.01         12.07        16.60 o                         
  -4   9   2         86.82         60.13        18.06 o                         
  -3   9   2         48.05         42.35        15.71 o                         
  -2   9   2        553.47        576.91        36.01 o                         
  -1   9   2       2442.04       2524.48        61.16 o                         
   0   9   2        613.68        581.12        28.60 o                         
   1   9   2        136.51        140.28        17.41 o                         
   2   9   2        161.65        139.90        48.32 o                         
   3   9   2        137.84        171.79        29.62 o                         
   4   9   2         55.12         69.29        14.69 o                         
   5   9   2         45.82         73.92        25.38 o                         
   6   9   2         59.95        131.89        46.02 o                         
  -7  10   2         67.59         37.60        27.58 o                         
  -6  10   2         31.13         75.56        29.50 o                         
  -5  10   2         26.93         52.20        21.71 o                         
  -4  10   2         33.99         17.72        13.17 o                         
  -3  10   2        336.15        460.69        37.24 o                         
  -2  10   2        459.01        561.43        34.76 o                         
  -1  10   2        102.42         84.61        10.82 o                         
   0  10   2        299.79        274.16        20.61 o                         
   1  10   2         55.71         42.91        10.36 o                         
   2  10   2          0.35         72.15        47.58 o                         
   3  10   2         68.62        103.23        15.60 o                         
   4  10   2         12.67         22.09        14.60 o                         
   5  10   2          8.92        106.73        39.70 o                         
   6  10   2          0.09         91.16        44.32 o                         
  -7  11   2          3.64         19.44        48.31 o                         
  -6  11   2         30.17         29.21        22.12 o                         
  -5  11   2        134.07         69.46        22.88 o                         
  -4  11   2          3.61          6.71        13.07 o                         
  -3  11   2        164.85        205.26        29.57 o                         
  -2  11   2        324.70        319.42        27.44 o                         
  -1  11   2       1372.45       1461.53        65.19 o                         
   0  11   2        185.91        112.13        14.35 o                         
   1  11   2        886.41        684.70        50.03 o                         
   2  11   2       1620.09       1421.09        38.23 o                         
   3  11   2        288.89        227.25        19.87 o                         
   4  11   2         48.14         36.30        15.11 o                         
   5  11   2          4.89        113.82        41.58 o                         
   6  11   2          1.35        130.88        46.57 o                         
  -7  12   2         28.79         40.96        29.24 o                         
  -6  12   2          0.68          5.89        20.15 o                         
  -5  12   2         22.58         24.52        17.63 o                         
  -4  12   2         70.78        104.91        22.53 o                         
  -3  12   2       1089.69       1036.85        56.71 o                         
  -2  12   2       1488.91       1336.54        55.02 o                         
  -1  12   2        794.81        887.86        37.60 o                         
   0  12   2        985.33        993.22        38.33 o                         
   1  12   2         66.04        125.08        25.12 o                         
   2  12   2         77.54         70.75        17.27 o                         
   3  12   2         30.62         28.09        10.05 o                         
   4  12   2          0.30         31.66        14.95 o                         
   5  12   2          9.22         72.17        34.31 o                         
   6  12   2          1.72         93.31        40.58 o                         
  -7  13   2         11.74         52.64        30.69 o                         
  -6  13   2          4.39          5.11        18.10 o                         
  -5  13   2         34.89         25.69        16.13 o                         
  -4  13   2         91.23         76.11        28.86 o                         
  -3  13   2        771.52        848.56        52.63 o                         
  -2  13   2        179.25        168.99        21.22 o                         
  -1  13   2         10.80         36.87        10.70 o                         
   0  13   2       1237.83       1123.50        41.71 o                         
   1  13   2       1528.92       1296.67        67.27 o                         
   2  13   2        210.42        166.18        20.70 o                         
   3  13   2         15.64         15.18        12.38 o                         
   4  13   2        142.08         79.49        19.08 o                         
   5  13   2          4.30         81.34        36.65 o                         
   6  13   2         12.76        101.10        43.63 o                         
  -6  14   2          5.92         -4.84        18.64 o                         
  -5  14   2          1.89         -2.19        17.44 o                         
  -4  14   2         10.49         32.71        18.41 o                         
  -3  14   2        224.99        308.04        32.51 o                         
  -2  14   2        655.63        550.03        36.15 o                         
  -1  14   2        944.58       1179.30        45.71 o                         
   0  14   2         98.08        132.66        17.04 o                         
   1  14   2        173.01        200.45        29.64 o                         
   2  14   2        640.21        615.48       134.92 o                         
   3  14   2        174.19        112.48        18.32 o                         
   4  14   2         33.32          0.40        12.53 o                         
   5  14   2          0.10         23.19        27.24 o                         
   6  14   2          0.00         73.98        44.34 o                         
  -6  15   2          3.43         21.14        27.39 o                         
  -5  15   2          0.05          5.44        18.19 o                         
  -4  15   2        170.46        136.43        27.44 o                         
  -3  15   2         24.37         15.78        12.75 o                         
  -2  15   2        226.96        163.32        21.56 o                         
  -1  15   2       2946.55       3094.01        79.71 o                         
   0  15   2       1574.69       1409.57        47.23 o                         
   1  15   2         42.07         46.36        16.16 o                         
   2  15   2        973.02        944.45       187.44 o                         
   3  15   2        103.36         67.78        15.58 o                         
   4  15   2          5.03        -20.66        20.66 o                         
   5  15   2         42.33         63.18        32.75 o                         
   6  15   2          4.28        130.90        51.43 o                         
  -6  16   2          1.66          9.91        21.32 o                         
  -5  16   2         18.50         12.27        16.22 o                         
  -4  16   2        174.40        151.41        29.04 o                         
  -3  16   2         18.97          1.01        11.49 o                         
  -2  16   2         51.70         97.11        17.20 o                         
  -1  16   2       2620.92       2868.35       125.04 o                         
   0  16   2       1459.88       1515.67        49.85 o                         
   1  16   2        380.70        520.17        32.12 o                         
   2  16   2        308.98        421.52        35.14 o                         
   3  16   2          4.76          8.51        10.98 o                         
   4  16   2          0.01        -24.84        24.84 o                         
   5  16   2          6.37          2.00        20.73 o                         
   6  16   2          3.60         80.83        45.13 o                         
  -6  17   2          0.71         24.29        41.68 o                         
  -5  17   2          9.27         -9.42        17.16 o                         
  -4  17   2         78.17        156.18        29.39 o                         
  -3  17   2          1.03          1.39        12.20 o                         
  -2  17   2        119.47        138.67        21.52 o                         
  -1  17   2       2039.44       2169.60       111.92 o                         
   0  17   2       5254.06       4150.31       136.76 o                         
   1  17   2       5210.61       4419.25        89.34 o                         
   2  17   2       2029.86       1836.02        99.24 o                         
   3  17   2        359.16        329.63        42.46 o                         
   4  17   2          9.17         -6.73        20.20 o                         
   5  17   2         14.72         23.15        24.75 o                         
   6  17   2          4.00        135.04        49.01 o                         
  -6  18   2          1.92          6.66        40.70 o                         
  -5  18   2          2.62         50.48        21.59 o                         
  -4  18   2         34.45         34.48        24.59 o                         
  -3  18   2        389.94        347.54        36.15 o                         
  -2  18   2       1274.59       1255.81        79.66 o                         
  -1  18   2       3095.94       3501.50       141.75 o                         
   0  18   2       1224.98       1376.75        49.22 o                         
   1  18   2       1293.51       1459.21        54.84 o                         
   2  18   2          9.34        100.69        34.21 o                         
   3  18   2          0.03         29.91        16.72 o                         
   4  18   2          0.06        -21.54        25.18 o                         
   5  18   2          8.13         13.19        24.80 o                         
   6  18   2         12.63        140.61        50.25 o                         
  -6  19   2          0.02         21.29        21.30 o                         
  -5  19   2         59.20         82.51        27.01 o                         
  -4  19   2          0.30         22.92        17.32 o                         
  -3  19   2        109.99        166.08        27.00 o                         
  -2  19   2        677.18        807.91        73.77 o                         
  -1  19   2        123.89        140.91        39.16 o                         
   0  19   2        671.05        597.77        33.57 o                         
   1  19   2       2582.82       2215.45        67.77 o                         
   2  19   2       1293.87       1140.96        80.05 o                         
   3  19   2        141.89        111.19        30.56 o                         
   4  19   2        152.66         83.06        29.96 o                         
   5  19   2         57.10         30.57        27.78 o                         
   6  19   2         10.55        107.21        40.96 o                         
  -6  20   2          1.13        -19.59        21.94 o                         
  -5  20   2         44.32         63.54        25.04 o                         
  -4  20   2         96.90        134.08        28.23 o                         
  -3  20   2         46.98         57.79        18.68 o                         
  -2  20   2        173.98        170.82        37.98 o                         
  -1  20   2       1365.76       1310.34        89.80 o                         
   0  20   2        776.45        668.32        36.09 o                         
   1  20   2         23.35         95.92        19.83 o                         
   2  20   2         18.08         39.67        23.28 o                         
   3  20   2         19.79          3.29        15.77 o                         
   4  20   2          4.38        -17.41        20.69 o                         
   5  20   2         24.80         -5.70        23.94 o                         
   6  20   2          2.14         71.71        41.82 o                         
  -6  21   2          0.01        -17.49        26.61 o                         
  -5  21   2        124.36         65.73        24.94 o                         
  -4  21   2        186.16        185.35        32.56 o                         
  -3  21   2         33.98         81.57        32.15 o                         
  -2  21   2        132.49        115.73        31.38 o                         
  -1  21   2       1257.12       1158.42        86.29 o                         
   0  21   2       1199.85        951.19        37.00 o                         
   1  21   2       1462.53       1149.12        51.33 o                         
   2  21   2        659.08        478.46        52.42 o                         
   3  21   2        204.24        171.60        36.83 o                         
   4  21   2         51.60         27.59        24.50 o                         
   5  21   2         13.29        -18.50        26.43 o                         
   6  21   2          2.04         58.42        41.70 o                         
  -6  22   2         11.57         19.12        24.52 o                         
  -5  22   2          0.21         -5.24        33.47 o                         
  -4  22   2        161.10        188.30        50.83 o                         
  -3  22   2        932.01       1083.41        95.50 o                         
  -2  22   2       1011.52       1053.48        86.55 o                         
  -1  22   2       1169.19       1275.71        91.66 o                         
   0  22   2        666.80        605.65        30.74 o                         
   1  22   2        269.88        261.11        26.63 o                         
   2  22   2         40.08         58.23        23.27 o                         
   3  22   2         48.17         42.79        23.20 o                         
   4  22   2         94.52         79.58        34.83 o                         
   5  22   2         50.99        -28.27        31.95 o                         
   6  22   2          4.24         45.94        39.34 o                         
  -6  23   2          5.82         41.25        44.36 o                         
  -5  23   2          0.10          4.62        25.84 o                         
  -4  23   2        159.41        196.53        49.29 o                         
  -3  23   2        124.25        148.99        42.66 o                         
  -2  23   2         55.62         91.25        28.30 o                         
  -1  23   2        338.35        379.22        38.69 o                         
   0  23   2        362.11        327.98        33.40 o                         
   1  23   2        722.43        640.44        35.60 o                         
   2  23   2        404.08        349.84        46.15 o                         
   3  23   2        239.74        170.08        37.79 o                         
   4  23   2        110.07         58.67        30.06 o                         
   5  23   2          2.79        -37.40        37.40 o                         
   6  23   2          0.06         36.57        39.44 o                         
  -6  24   2          2.05         21.35        40.89 o                         
  -5  24   2         19.30         40.91        26.07 o                         
  -4  24   2         50.32         68.75        35.32 o                         
  -3  24   2         68.88         46.41        19.40 o                         
  -2  24   2         10.44         19.54        19.53 o                         
  -1  24   2        199.28        185.93        28.27 o                         
   0  24   2        548.66        476.71        40.60 o                         
   1  24   2          1.08         37.98        12.21 o                         
   2  24   2         69.63         63.03        23.56 o                         
   3  24   2         20.39         36.94        25.04 o                         
   4  24   2          0.10        -28.67        28.67 o                         
   5  24   2         36.74        -29.96        29.96 o                         
  -6  25   2          3.38         71.51        53.04 o                         
  -5  25   2          7.42         28.24        31.46 o                         
  -4  25   2         24.16         50.39        31.56 o                         
  -3  25   2          3.47         16.19        16.63 o                         
  -2  25   2          1.93         20.34        16.73 o                         
  -1  25   2        307.41        298.36        34.94 o                         
   0  25   2        334.74        318.07        34.15 o                         
   1  25   2        515.91        457.80        29.39 o                         
   2  25   2          6.80          2.73        15.62 o                         
   3  25   2        352.11        424.80        59.71 o                         
   4  25   2         29.25        -28.57        28.57 o                         
   5  25   2          6.21        -19.30        33.92 o                         
  -5  26   2         13.27         13.20        30.06 o                         
  -4  26   2          4.35         14.35        20.93 o                         
  -3  26   2         31.09         44.01        15.63 o                         
  -2  26   2        265.69        328.02        40.24 o                         
  -1  26   2          1.16         32.28        16.34 o                         
   0  26   2         31.82         49.68        18.29 o                         
   1  26   2         81.29         60.57        13.77 o                         
   2  26   2        427.76        366.39        49.56 o                         
   3  26   2        269.67        271.00        49.35 o                         
   4  26   2         11.19        -33.12        33.12 o                         
   5  26   2          5.58        -38.40        38.40 o                         
  -5  27   2          2.39          7.51        32.22 o                         
  -4  27   2          9.87         23.00        22.66 o                         
  -3  27   2         37.41         33.29        24.17 o                         
  -2  27   2        135.40        185.71        32.24 o                         
  -1  27   2         30.56         49.79        18.64 o                         
   0  27   2        327.20        263.45        32.67 o                         
   1  27   2        552.67        423.37        45.33 o                         
   2  27   2        105.29         47.78        21.59 o                         
   3  27   2          1.69        -14.90        22.02 o                         
   4  27   2         41.21          1.06        24.13 o                         
   5  27   2          1.79        -40.64        40.64 o                         
  -5  28   2          1.82         63.30        44.44 o                         
  -4  28   2         11.79         11.98        32.03 o                         
  -3  28   2          0.72         24.77        17.73 o                         
  -2  28   2         41.77         19.16        25.29 o                         
  -1  28   2         13.38          8.83        16.98 o                         
   0  28   2         13.19         35.92        16.77 o                         
   1  28   2        156.32        174.70        27.97 o                         
   2  28   2         22.49          9.90        17.75 o                         
   3  28   2         29.20          5.33        24.43 o                         
   4  28   2          2.79        -35.15        35.15 o                         
   5  28   2          0.14        -34.03        36.58 o                         
  -5  29   2          3.56         11.04        41.11 o                         
  -4  29   2          0.60         38.50        35.27 o                         
  -3  29   2         57.54         44.94        23.03 o                         
  -2  29   2         38.61         20.35        15.23 o                         
  -1  29   2         96.14         99.03        25.27 o                         
   0  29   2        116.62         86.12        20.58 o                         
   1  29   2        358.58        466.27        43.47 o                         
   2  29   2          7.03         -3.35        15.91 o                         
   3  29   2         49.07        -12.77        26.06 o                         
   4  29   2          2.67        -44.67        44.67 o                         
   5  29   2          9.37        -45.56        45.56 o                         
  -5  30   2          0.01        -10.45        31.23 o                         
  -4  30   2          1.87         32.65        41.20 o                         
  -3  30   2         42.30         61.25        28.63 o                         
  -2  30   2        125.53         90.08        22.46 o                         
  -1  30   2         31.51         39.02        18.57 o                         
   0  30   2          0.88         -8.68        14.03 o                         
   1  30   2        112.64        160.90        44.56 o                         
   2  30   2        394.54        257.63        42.71 o                         
   3  30   2         78.87         11.15        19.24 o                         
   4  30   2          0.50        -40.68        40.68 o                         
   5  30   2          7.03        -46.34        46.34 o                         
  -5  31   2         10.50         35.09        44.50 o                         
  -4  31   2          2.70         13.15        35.12 o                         
  -3  31   2          4.73         11.07        26.78 o                         
  -2  31   2        463.71        400.95        38.40 o                         
  -1  31   2        165.70        185.35        32.35 o                         
   0  31   2         71.35        115.56        24.90 o                         
   1  31   2        133.70        219.34        47.57 o                         
   2  31   2         50.57         -2.95        24.32 o                         
   3  31   2         63.03         -8.28        23.04 o                         
   4  31   2          7.30        -22.28        36.18 o                         
   5  31   2          1.74        -47.01        47.01 o                         
  -5  32   2          0.71        -26.80        36.74 o                         
  -4  32   2          4.53         62.10        44.34 o                         
  -3  32   2         11.77         23.72        32.12 o                         
  -2  32   2         11.04         22.57        15.25 o                         
  -1  32   2          4.74         -4.86        18.26 o                         
   0  32   2         36.57         16.27        24.46 o                         
   1  32   2        113.30        160.95        43.10 o                         
   2  32   2          0.34        -38.40        38.40 o                         
   3  32   2          4.28        -27.75        27.75 o                         
   4  32   2          2.90        -39.97        39.97 o                         
  -4  33   2         19.67         68.70        53.37 o                         
  -3  33   2          7.45        -40.74        40.74 o                         
  -2  33   2         40.38         14.23        43.14 o                         
  -1  33   2         62.20         48.78        18.34 o                         
   0  33   2        104.59         76.13        17.31 o                         
   1  33   2        313.59        341.14        61.68 o                         
   2  33   2         44.58        -30.73        40.37 o                         
   3  33   2          9.84        -28.15        28.15 o                         
   4  33   2          4.63        -34.16        34.16 o                         
  -4  34   2          6.04         11.60        34.91 o                         
  -3  34   2        178.42        192.51        54.78 o                         
  -2  34   2         25.04          2.64        20.46 o                         
  -1  34   2         95.90        152.92        31.31 o                         
   0  34   2        260.33        260.48        30.53 o                         
   1  34   2         10.84         14.34        32.41 o                         
   2  34   2          0.65         21.67        51.29 o                         
   3  34   2         13.05        -31.40        31.40 o                         
   4  34   2          0.17        -42.39        42.39 o                         
  -4  35   2          0.02         14.60        33.83 o                         
  -3  35   2          2.34         24.63        39.92 o                         
  -2  35   2         14.36          3.01        23.08 o                         
  -1  35   2        158.88        155.18        26.89 o                         
   0  35   2        180.71        206.82        27.91 o                         
   1  35   2         67.74         44.89        44.02 o                         
   2  35   2         80.42        100.56        66.46 o                         
   3  35   2         14.02        -22.50        37.99 o                         
   4  35   2          0.26        -42.24        42.24 o                         
  -4  36   2          0.52         19.66        46.90 o                         
  -3  36   2          6.39         37.03        44.95 o                         
  -2  36   2         23.21         27.09        23.66 o                         
  -1  36   2         71.86         76.52        35.18 o                         
   0  36   2         46.85         32.26        17.69 o                         
   1  36   2        230.89        301.01        63.34 o                         
   2  36   2          3.57        -13.63        61.90 o                         
   3  36   2          3.11        -51.97        51.97 o                         
   4  36   2          0.35        -45.58        45.58 o                         
  -4  37   2          1.24         -0.77        38.32 o                         
  -3  37   2         48.78         86.04        46.65 o                         
  -2  37   2         25.65         58.35        30.45 o                         
  -1  37   2         52.04         36.57        25.51 o                         
   0  37   2        309.07        293.59        35.12 o                         
   1  37   2        258.75        349.05        47.22 o                         
   2  37   2         56.76         83.38        32.66 o                         
   3  37   2         17.76         -5.31        37.90 o                         
  -3  38   2         19.41         94.60        48.20 o                         
  -2  38   2         77.82        101.42        34.08 o                         
  -1  38   2        241.40        378.39        54.67 o                         
   0  38   2          7.85         25.81        25.11 o                         
   1  38   2         29.23         30.71        25.10 o                         
   2  38   2         22.90         38.75        51.47 o                         
   3  38   2          9.27         28.17        30.86 o                         
  -3  39   2          0.34         24.28        45.50 o                         
  -2  39   2         26.26         64.51        30.35 o                         
  -1  39   2        110.04        162.47        39.24 o                         
   0  39   2        115.36         77.06        28.21 o                         
   1  39   2        203.42        314.73        50.42 o                         
   2  39   2        154.46        240.56        71.90 o                         
   3  39   2         61.02        141.69        56.66 o                         
  -3  40   2          0.61         56.35        43.23 o                         
  -2  40   2         37.75        104.01        37.24 o                         
  -1  40   2        105.09        138.42        42.24 o                         
   0  40   2        136.61        181.58        37.21 o                         
   1  40   2          7.33        -13.38        41.19 o                         
   2  40   2          0.46         17.25        28.46 o                         
   3  40   2          0.00         49.36        51.82 o                         
  -2  41   2          5.26         29.68        34.82 o                         
  -1  41   2         34.35         68.79        28.71 o                         
   0  41   2         72.42         57.54        26.35 o                         
   1  41   2         52.74         94.93        46.81 o                         
   2  41   2         37.29         49.21        32.67 o                         
  -2  42   2         21.29         50.26        26.51 o                         
  -1  42   2         22.26         51.18        25.00 o                         
   0  42   2         12.56         44.64        47.83 o                         
   1  42   2         11.82         62.77        48.66 o                         
   2  42   2          1.26         60.58        52.64 o                         
  -1  43   2         16.26         -5.08        27.53 o                         
   0  43   2         48.47        128.85        55.96 o                         
   1  43   2         61.73        107.32        53.24 o                         
  -1  44   2         10.56          3.22        35.18 o                         
   0  44   2         18.24         62.18        58.58 o                         
  -7   1   3          1.61        -22.52        22.52 o                         
  -6   1   3          1.85        -19.93        20.20 o                         
  -5   1   3          0.82        -11.81        26.26 o                         
  -4   1   3         67.61         53.21        21.96 o                         
  -3   1   3         11.73         19.37        13.69 o                         
  -2   1   3       1475.35       1708.45        82.58 o                         
  -1   1   3       1722.97       2242.87       115.05 o                         
   0   1   3        168.16        191.42        17.53 o                         
   1   1   3       7506.05       7737.53       235.42 o                         
   2   1   3       2147.67       2489.27        56.46 o                         
   3   1   3        356.01        382.21        29.15 o                         
   4   1   3         61.30         61.81        19.69 o                         
   5   1   3         68.75         57.51        20.87 o                         
   6   1   3          7.42         19.11        23.92 o                         
  -7   2   3          2.25          0.12        22.83 o                         
  -6   2   3          4.78        -19.15        20.11 o                         
  -5   2   3         19.97         24.26        46.08 o                         
  -4   2   3         88.03        104.33        24.31 o                         
  -3   2   3         81.40        101.34        13.81 o                         
  -2   2   3         39.27        243.40        30.74 o                         
  -1   2   3       1314.13       1630.85       116.65 o                         
   0   2   3        197.91        304.88        27.74 o                         
   2   2   3       2791.02       3003.01        62.33 o                         
   3   2   3        539.89        644.94        37.70 o                         
   4   2   3         38.99         71.85        25.02 o                         
   5   2   3         36.73         45.29        27.21 o                         
   6   2   3          0.02        -14.17        20.94 o                         
  -7   3   3          1.19          7.16        21.95 o                         
  -6   3   3         13.97          2.18        20.27 o                         
  -5   3   3         65.82         88.24        23.94 o                         
  -4   3   3         17.32         19.18        16.61 o                         
  -3   3   3        112.60        149.84        25.67 o                         
  -2   3   3        479.91        630.41        58.99 o                         
  -1   3   3       2281.67       2251.01        56.00 o                         
   0   3   3       1986.42       1603.91        38.25 o                         
   1   3   3        926.63        920.97        57.04 o                         
   2   3   3        558.47        593.12       109.78 o                         
   3   3   3        531.10        555.75        41.52 o                         
   4   3   3        311.66        293.29        35.76 o                         
   5   3   3         70.55        117.85        26.86 o                         
   6   3   3          0.63        -24.11        24.11 o                         
  -7   4   3          1.57          9.78        20.76 o                         
  -6   4   3          0.07         -1.07        19.83 o                         
  -5   4   3         73.16         79.56        24.47 o                         
  -4   4   3         24.50         67.15        21.74 o                         
  -3   4   3        422.36        410.73        37.98 o                         
  -2   4   3       1776.78       1813.85        80.88 o                         
  -1   4   3        625.77        691.03        98.75 o                         
   0   4   3        570.61        659.22        40.30 o                         
   1   4   3         33.60        214.93        78.48 o                         
   2   4   3        553.39        835.92        82.53 o                         
   3   4   3         26.68         32.08        28.32 o                         
   4   4   3        553.69        503.97        45.68 o                         
   5   4   3        155.83        162.05        30.12 o                         
   6   4   3          0.07        -21.42        28.11 o                         
  -7   5   3          3.24        -14.32        32.42 o                         
  -6   5   3         45.12          3.07        18.40 o                         
  -5   5   3         48.54         43.99        21.00 o                         
  -4   5   3        171.30        160.10        28.92 o                         
  -3   5   3        109.41        193.66        28.47 o                         
  -2   5   3        690.46        764.79        66.53 o                         
  -1   5   3       4576.17       4401.63        90.62 o                         
   0   5   3        527.76        456.64        21.39 o                         
   1   5   3        619.78        593.44        41.84 o                         
   2   5   3       2495.48       2663.48        84.60 o                         
   3   5   3        107.28         90.68        36.35 o                         
   4   5   3        115.94        311.15        46.77 o                         
   5   5   3          1.47         69.75        24.55 o                         
   6   5   3          1.84        -10.83        19.88 o                         
  -7   6   3          1.66         -0.40        22.90 o                         
  -6   6   3          0.19         -0.33        19.79 o                         
  -5   6   3         99.07         67.97        22.77 o                         
  -4   6   3        168.25        219.97        46.24 o                         
  -3   6   3        110.64         76.33        19.06 o                         
  -2   6   3       1418.32       1532.43        61.52 o                         
  -1   6   3        925.47       1257.00        98.47 o                         
   0   6   3         65.43        248.04        37.12 o                         
   1   6   3        916.97        815.89        67.09 o                         
   2   6   3        552.57        985.69       335.40 o                         
   3   6   3         45.09         68.51        20.67 o                         
   4   6   3        368.09        468.02        43.39 o                         
   5   6   3         62.40         68.98        22.01 o                         
   6   6   3          1.18         12.49        22.37 o                         
  -7   7   3          0.60         23.43        26.78 o                         
  -6   7   3          3.68        -18.60        20.63 o                         
  -5   7   3         32.83         48.99        21.56 o                         
  -4   7   3        434.98        508.15        46.97 o                         
  -3   7   3          1.06         31.09        14.53 o                         
  -2   7   3        358.46        365.40        31.85 o                         
  -1   7   3       2869.49       2864.99        73.32 o                         
   0   7   3       2529.77       2088.20        80.62 o                         
   1   7   3       1100.83        980.69        87.23 o                         
   2   7   3         82.06        257.02       142.39 o                         
   3   7   3        419.14        460.04        40.86 o                         
   4   7   3          3.20         92.62        32.06 o                         
   5   7   3         44.79         53.07        21.14 o                         
   6   7   3          3.08         -4.86        18.28 o                         
  -7   8   3         22.29         -9.86        20.57 o                         
  -6   8   3          1.17         22.14        24.08 o                         
  -5   8   3          3.82         47.56        23.16 o                         
  -4   8   3          5.45         68.76        25.31 o                         
  -3   8   3         93.88        135.08        26.38 o                         
  -2   8   3          3.66         39.66        26.54 o                         
  -1   8   3        171.62        280.36        56.93 o                         
   0   8   3        317.28        605.59        67.94 o                         
   1   8   3        622.58       1057.95        42.09 o                         
   2   8   3         22.24         35.46        19.09 o                         
   3   8   3        458.93        594.13        46.67 o                         
   4   8   3          7.40         26.17        17.06 o                         
   5   8   3         72.54         53.68        20.54 o                         
   6   8   3          0.90        -36.63        36.63 o                         
  -7   9   3          1.30        -12.23        23.35 o                         
  -6   9   3         98.80         60.24        46.01 o                         
  -5   9   3        183.75        158.38        31.71 o                         
  -4   9   3         21.80         48.68        29.12 o                         
  -3   9   3        583.67        692.72        47.93 o                         
  -2   9   3        565.60        733.26        43.26 o                         
  -1   9   3       1181.74       1090.65        34.85 o                         
   0   9   3       1902.51       1665.23        77.18 o                         
   1   9   3       4654.91       4178.95        95.45 o                         
   2   9   3         22.97         30.96        13.49 o                         
   3   9   3        281.19        335.62        53.43 o                         
   4   9   3         46.82         51.80        19.31 o                         
   5   9   3          0.19         14.66        17.43 o                         
   6   9   3          0.34        -36.02        40.75 o                         
  -6  10   3          4.14         46.88        24.59 o                         
  -5  10   3          4.72         35.10        21.98 o                         
  -4  10   3         43.37         39.94        35.43 o                         
  -3  10   3         22.01         80.96        20.66 o                         
  -2  10   3        884.94        839.60        62.77 o                         
  -1  10   3         16.80         86.68        41.42 o                         
   0  10   3        441.95        607.02        64.98 o                         
   1  10   3        543.27        875.02       165.52 o                         
   2  10   3        682.54        583.99        39.70 o                         
   3  10   3          0.54         44.86        48.36 o                         
   4  10   3         72.59        109.97        26.02 o                         
   5  10   3         38.36         22.35        23.31 o                         
   6  10   3          5.01        -19.46        32.89 o                         
  -6  11   3        135.21         72.08        28.56 o                         
  -5  11   3          0.87        -18.83        18.83 o                         
  -4  11   3         33.04         19.02        26.23 o                         
  -3  11   3         51.20         39.81        15.18 o                         
  -2  11   3       1618.95       1917.60        69.56 o                         
  -1  11   3       2789.61       2642.02        84.94 o                         
   0  11   3       2978.14       2594.91        84.30 o                         
   1  11   3       4505.69       3897.50       119.69 o                         
   2  11   3       1097.97       1038.41        77.36 o                         
   3  11   3        155.56        154.96        24.92 o                         
   4  11   3         50.30         51.22        19.92 o                         
   5  11   3          0.69         11.92        28.49 o                         
   6  11   3          1.87        -19.74        31.02 o                         
  -6  12   3         13.17          7.68        22.11 o                         
  -5  12   3          1.11         -5.77        16.88 o                         
  -4  12   3         96.40         89.19        24.09 o                         
  -3  12   3        182.20        163.16        24.87 o                         
  -2  12   3        229.49        375.81        32.68 o                         
  -1  12   3        208.24        246.26        25.90 o                         
   0  12   3        314.09        478.14        32.06 o                         
   1  12   3        170.66        312.38        64.20 o                         
   2  12   3       1121.68       1204.18       114.18 o                         
   3  12   3          3.28         39.23        23.59 o                         
   4  12   3         38.14         28.74        36.70 o                         
   5  12   3          0.66         69.33        34.81 o                         
   6  12   3         16.67        -36.52        36.52 o                         
  -6  13   3          9.84         17.01        41.27 o                         
  -5  13   3         11.09         -6.45        19.39 o                         
  -4  13   3        159.05        161.47        28.60 o                         
  -3  13   3         30.97         44.12        16.15 o                         
  -2  13   3        487.78        576.97        38.44 o                         
  -1  13   3        190.65        190.04        15.60 o                         
   0  13   3        671.90        497.89        30.95 o                         
   1  13   3        361.70        340.25        31.02 o                         
   2  13   3        306.55        375.39        69.15 o                         
   3  13   3        114.10         99.91        26.06 o                         
   4  13   3         76.08         83.20        44.11 o                         
   5  13   3          0.23         74.23        35.00 o                         
   6  13   3          4.50         62.39        49.08 o                         
  -6  14   3          0.89         29.63        23.12 o                         
  -5  14   3          1.11         -8.24        18.20 o                         
  -4  14   3         26.15         36.01        19.33 o                         
  -3  14   3         26.92         39.35        18.14 o                         
  -2  14   3        385.83        396.91        31.98 o                         
  -1  14   3       1277.27       1172.25        76.32 o                         
   0  14   3        121.42        148.51        21.46 o                         
   1  14   3        143.82        160.95        22.92 o                         
   2  14   3        209.18        303.21        35.04 o                         
   3  14   3         11.33         29.65        28.80 o                         
   4  14   3         58.54         80.12        34.36 o                         
   5  14   3         10.81         68.22        40.04 o                         
   6  14   3          8.71         83.11        47.49 o                         
  -6  15   3          6.68         18.97        21.73 o                         
  -5  15   3          6.64         -4.00        18.11 o                         
  -4  15   3         86.34         69.65        21.77 o                         
  -3  15   3        399.73        453.27        40.69 o                         
  -2  15   3        112.92        138.29        21.79 o                         
  -1  15   3         20.46         38.83        13.61 o                         
   0  15   3       2639.71       2215.51        66.51 o                         
   1  15   3       1016.63        943.32        50.21 o                         
   2  15   3       1010.53       1262.38       104.90 o                         
   3  15   3         27.74         72.88        18.27 o                         
   4  15   3          2.94         33.45        16.76 o                         
   5  15   3          2.12         46.46        34.41 o                         
   6  15   3          9.13        127.88        53.67 o                         
  -6  16   3          3.66         -1.13        21.33 o                         
  -5  16   3          2.07        -11.15        18.87 o                         
  -4  16   3          1.47         20.05        16.91 o                         
  -3  16   3          3.77         21.27        13.35 o                         
  -2  16   3        621.20        636.47        42.00 o                         
  -1  16   3        356.51        354.44        28.65 o                         
   0  16   3        663.26        733.87        43.86 o                         
   1  16   3          7.58         85.86        21.88 o                         
   2  16   3        773.04        853.40        52.35 o                         
   3  16   3        283.78        287.02        32.74 o                         
   4  16   3         18.75          8.19        13.29 o                         
   5  16   3          1.13          4.62        43.56 o                         
   6  16   3          0.81        228.42        65.68 o                         
  -6  17   3          0.54         -1.45        22.17 o                         
  -5  17   3          7.17          6.54        28.84 o                         
  -4  17   3         35.19         71.62        22.46 o                         
  -3  17   3         55.69         10.90        12.63 o                         
  -2  17   3         23.60          6.37        21.56 o                         
  -1  17   3        828.12        936.39        80.54 o                         
   0  17   3        454.46        392.41        29.41 o                         
   1  17   3        621.41        591.24        41.71 o                         
   2  17   3         70.98        176.08        26.59 o                         
   3  17   3          7.98         53.51        36.21 o                         
   4  17   3          0.32          5.09        21.24 o                         
   5  17   3          0.27         78.87        36.46 o                         
   6  17   3          0.04        158.54        58.11 o                         
  -6  18   3          0.72         41.18        21.69 o                         
  -5  18   3          9.27         13.02        34.65 o                         
  -4  18   3         84.65         84.38        25.54 o                         
  -3  18   3          0.85         -1.98        14.55 o                         
  -2  18   3         17.76         25.45        12.18 o                         
  -1  18   3        165.75        204.53        42.23 o                         
   0  18   3          0.20         21.67        11.64 o                         
   1  18   3         44.56         85.25        21.44 o                         
   2  18   3          4.86         60.89        24.65 o                         
   3  18   3         70.83         78.37        35.22 o                         
   4  18   3          8.25         12.64        23.67 o                         
   5  18   3          6.49         85.76        39.66 o                         
   6  18   3         11.32        186.34        67.14 o                         
  -6  19   3          0.04         11.73        23.82 o                         
  -5  19   3         15.80         11.02        22.77 o                         
  -4  19   3          0.06         24.43        19.17 o                         
  -3  19   3         25.83         44.79        18.64 o                         
  -2  19   3        127.90        220.51        26.99 o                         
  -1  19   3        206.95        117.23        30.85 o                         
   0  19   3        124.39        108.03        16.49 o                         
   1  19   3        253.97        262.31        30.07 o                         
   2  19   3          1.40         43.23        21.42 o                         
   3  19   3         59.45         37.03        17.43 o                         
   4  19   3          9.11         20.91        26.07 o                         
   5  19   3         14.47         63.16        38.73 o                         
   6  19   3          0.03        166.53        59.48 o                         
  -6  20   3          0.01         22.20        34.24 o                         
  -5  20   3          7.64         15.55        22.78 o                         
  -4  20   3         78.49         75.20        25.04 o                         
  -3  20   3        142.43        223.98        31.35 o                         
  -2  20   3        163.55        214.16        43.53 o                         
  -1  20   3         15.42         39.23        21.92 o                         
   0  20   3         75.10         96.29        16.83 o                         
   1  20   3          0.12         48.02        18.08 o                         
   2  20   3          3.46         31.32        21.26 o                         
   3  20   3         27.87         49.40        19.01 o                         
   4  20   3         14.65         50.68        30.27 o                         
   5  20   3          3.87         85.53        43.38 o                         
   6  20   3          0.00        105.59        48.26 o                         
  -6  21   3         14.76         70.60        31.03 o                         
  -5  21   3         17.65         62.71        28.11 o                         
  -4  21   3         76.76         89.39        25.91 o                         
  -3  21   3        197.93        201.85        30.70 o                         
  -2  21   3        348.16        254.52        47.43 o                         
  -1  21   3         23.24         16.09        19.87 o                         
   0  21   3          1.98         28.12        19.69 o                         
   1  21   3        590.67        635.50        44.36 o                         
   2  21   3        196.60        131.89        32.06 o                         
   3  21   3          2.09         43.13        25.85 o                         
   4  21   3         43.99         95.69        39.06 o                         
   5  21   3         49.53        111.71        47.39 o                         
  -6  22   3          2.71         -6.40        25.52 o                         
  -5  22   3         32.70        112.87        32.80 o                         
  -4  22   3         90.06         83.90        25.00 o                         
  -3  22   3        341.79        309.00        37.13 o                         
  -2  22   3        122.90         59.82        28.06 o                         
  -1  22   3          3.72         10.49        21.02 o                         
   0  22   3         72.63        121.12        34.59 o                         
   1  22   3          6.40         21.09        14.66 o                         
   2  22   3         45.85         54.20        25.71 o                         
   3  22   3         18.43         24.90        24.59 o                         
   4  22   3         61.83        104.75        37.15 o                         
   5  22   3          4.37        161.52        55.11 o                         
  -6  23   3          8.14        -27.59        27.59 o                         
  -5  23   3         11.44         66.16        26.11 o                         
  -4  23   3         12.99         37.78        21.07 o                         
  -3  23   3          9.85         31.44        28.45 o                         
  -2  23   3         72.06         29.40        24.45 o                         
  -1  23   3        416.94        315.69        51.61 o                         
   0  23   3        666.78        606.84        66.83 o                         
   1  23   3        185.47        157.28        19.50 o                         
   2  23   3          2.97          8.62        16.15 o                         
   3  23   3        147.56        145.32        41.43 o                         
   4  23   3         42.84         99.25        40.67 o                         
   5  23   3          0.85        146.40        51.04 o                         
  -5  24   3         13.09         -5.00        89.26 o                         
  -4  24   3         41.57        -28.44        37.68 o                         
  -3  24   3         10.07        -16.62        21.63 o                         
  -2  24   3        320.29        218.52        43.63 o                         
  -1  24   3         19.14         29.26        23.90 o                         
   0  24   3          0.16         32.39        25.91 o                         
   1  24   3         19.79         47.64        19.57 o                         
   2  24   3         10.60         34.32        21.84 o                         
   3  24   3        350.99        455.76        63.94 o                         
   4  24   3          3.83         24.58        27.75 o                         
   5  24   3          0.01        112.46        47.66 o                         
  -5  25   3          2.17         37.02        40.38 o                         
  -4  25   3          2.59          8.60        23.39 o                         
  -3  25   3         38.83         -6.16        24.18 o                         
  -2  25   3         21.27          1.14        22.37 o                         
  -1  25   3         26.79         40.80        27.94 o                         
   0  25   3        385.45        306.73        51.92 o                         
   1  25   3       1671.14       1418.60        67.16 o                         
   2  25   3        120.54        118.36        31.73 o                         
   3  25   3         24.55        106.63        40.84 o                         
   4  25   3          6.44         79.42        42.06 o                         
   5  25   3          3.77        100.58        47.68 o                         
  -5  26   3          0.81         82.96        50.04 o                         
  -4  26   3          6.90        -20.21        33.25 o                         
  -3  26   3         53.69         39.19        25.51 o                         
  -2  26   3         16.97          9.00        20.24 o                         
  -1  26   3        260.95        267.91        52.75 o                         
   0  26   3         51.11        100.61        26.75 o                         
   1  26   3         76.79        124.46        38.11 o                         
   2  26   3         39.43         86.99        30.94 o                         
   3  26   3          0.66         57.15        33.29 o                         
   4  26   3          0.13         67.32        38.61 o                         
   5  26   3          4.42        161.86        56.35 o                         
  -5  27   3          3.13         57.17        46.77 o                         
  -4  27   3          9.97         -3.33        28.95 o                         
  -3  27   3         17.89         49.14        32.32 o                         
  -2  27   3         90.41         65.04        25.28 o                         
  -1  27   3        840.43        941.52        94.86 o                         
   0  27   3       2581.45       2469.35        98.01 o                         
   1  27   3         44.44         29.39        26.33 o                         
   2  27   3        758.33        816.52        78.28 o                         
   3  27   3        119.84        146.26        41.91 o                         
   4  27   3          6.61         81.75        44.42 o                         
   5  27   3          0.01        122.22        50.97 o                         
  -5  28   3          6.77         51.36        52.41 o                         
  -4  28   3          6.44         -5.66        34.30 o                         
  -3  28   3        116.34         75.38        37.30 o                         
  -2  28   3         10.55         21.02        24.23 o                         
  -1  28   3          3.53         84.41        28.03 o                         
   0  28   3         16.42        135.33        30.73 o                         
   1  28   3         47.57         59.08        30.51 o                         
   2  28   3        205.78        291.43        51.93 o                         
   3  28   3          2.85         52.92        32.50 o                         
   4  28   3         11.63         99.79        43.25 o                         
   5  28   3          6.58        103.54        46.53 o                         
  -5  29   3          0.45         56.17        32.29 o                         
  -4  29   3          0.17          2.34        28.27 o                         
  -3  29   3          8.39         71.01        35.14 o                         
  -2  29   3        248.27        322.93        59.81 o                         
  -1  29   3        499.96        599.71        55.29 o                         
   0  29   3        141.36        140.35        27.26 o                         
   1  29   3         70.50         66.47        32.03 o                         
   2  29   3        520.93        538.52        50.25 o                         
   3  29   3         89.43        115.12        42.63 o                         
   4  29   3         54.03         89.11        43.60 o                         
   5  29   3         14.81        128.48        51.27 o                         
  -5  30   3          0.40         40.15        36.55 o                         
  -4  30   3          9.95          2.39        32.13 o                         
  -3  30   3          1.53         21.48        20.45 o                         
  -2  30   3         31.74        100.16        28.27 o                         
  -1  30   3          1.29         53.05        24.37 o                         
   0  30   3         16.58         40.58        18.28 o                         
   1  30   3         59.33         87.19        36.05 o                         
   2  30   3          0.75         81.69        41.03 o                         
   3  30   3          2.61         75.11        37.35 o                         
   4  30   3          9.91         84.38        43.32 o                         
  -5  31   3          0.26        -32.67        43.21 o                         
  -4  31   3          0.02          6.43        28.64 o                         
  -3  31   3         54.12        129.16        33.42 o                         
  -2  31   3         74.85        106.71        29.12 o                         
  -1  31   3         27.93         38.11        18.85 o                         
   0  31   3        192.60        194.83        32.68 o                         
   1  31   3        217.57        280.47        55.57 o                         
   2  31   3         36.81         81.76        37.32 o                         
   3  31   3          1.49         97.87        40.85 o                         
   4  31   3          0.77         71.33        42.91 o                         
  -4  32   3         36.00         87.04        46.57 o                         
  -3  32   3          0.43         41.87        24.75 o                         
  -2  32   3         31.14         47.21        24.58 o                         
  -1  32   3         24.96         49.87        26.44 o                         
   0  32   3         82.05        119.73        27.04 o                         
   1  32   3         37.59         45.28        26.94 o                         
   2  32   3         99.74        139.85        49.50 o                         
   3  32   3         23.13        126.55        44.40 o                         
   4  32   3          0.22         83.13        44.72 o                         
  -4  33   3         11.84         26.92        41.51 o                         
  -3  33   3         15.72         38.29        25.70 o                         
  -2  33   3         79.17        157.08        41.01 o                         
  -1  33   3         26.19         53.49        23.33 o                         
   0  33   3        130.41        149.08        30.10 o                         
   1  33   3        215.09        306.87        60.38 o                         
   2  33   3         10.30         61.36        42.51 o                         
   3  33   3          2.34         69.96        41.40 o                         
   4  33   3          0.42         72.77        47.20 o                         
  -4  34   3          1.79         74.41        51.21 o                         
  -3  34   3          7.12         49.82        27.09 o                         
  -2  34   3         26.32         48.21        25.70 o                         
  -1  34   3         40.83         71.98        26.78 o                         
   0  34   3          4.27          1.42        19.84 o                         
   1  34   3         64.79         89.87        42.36 o                         
   2  34   3          0.52         47.15        38.38 o                         
   4  34   3         27.08        132.25        55.26 o                         
  -4  35   3         34.62         55.98        50.54 o                         
  -3  35   3          3.31         19.31        39.34 o                         
  -2  35   3          3.01         -6.46        19.50 o                         
  -1  35   3         75.97        117.33        32.53 o                         
   0  35   3          1.15         11.29        37.13 o                         
   1  35   3         30.59         37.19        27.10 o                         
   2  35   3         13.65         43.96        37.52 o                         
  -3  36   3         10.26          5.87        35.09 o                         
  -2  36   3          0.70         -7.51        19.69 o                         
  -1  36   3         11.08         20.28        21.62 o                         
   0  36   3         37.80         44.16        21.36 o                         
   1  36   3          1.80          4.02        25.86 o                         
   2  36   3          6.03         -3.28        37.97 o                         
   3  36   3          0.40        -53.98        53.98 o                         
  -3  37   3          0.82        -23.86        36.66 o                         
  -2  37   3          3.48          0.29        27.04 o                         
  -1  37   3         34.16         60.73        28.91 o                         
   0  37   3        116.16        125.23        43.48 o                         
   1  37   3          8.53         -2.66        28.87 o                         
   2  37   3          6.04         -5.10        29.44 o                         
   3  37   3          0.01         13.61        92.85 o                         
  -3  38   3          0.90         16.41        39.16 o                         
  -2  38   3          6.04        -33.71        49.46 o                         
  -1  38   3          4.49         23.65        30.13 o                         
   0  38   3         30.98         42.45        35.45 o                         
   1  38   3          0.11        -21.02        30.08 o                         
   2  38   3          0.92         -1.28        55.61 o                         
   3  38   3          0.74         27.12        56.69 o                         
  -3  39   3          2.41          3.74        37.33 o                         
  -2  39   3          5.62        -30.31        30.31 o                         
  -1  39   3         44.71          5.38        62.63 o                         
   0  39   3         15.52        -34.99        34.99 o                         
   1  39   3          5.75        -33.73        45.45 o                         
   2  39   3          4.47        -32.35        46.68 o                         
  -2  40   3          0.04         29.69        25.91 o                         
  -1  40   3          0.01        -30.54        30.54 o                         
   0  40   3          1.26        -38.75        38.75 o                         
   1  40   3          0.57        -40.87        70.39 o                         
   2  40   3          0.02        -48.86        48.86 o                         
  -2  41   3          4.74        -17.34        51.96 o                         
  -1  41   3          2.63        -26.86        61.47 o                         
   0  41   3         55.48         -1.07        29.12 o                         
   1  41   3         46.63         17.35        25.95 o                         
  -1  42   3          2.77        -24.62        27.32 o                         
   0  42   3          0.05        -72.35        72.35 o                         
   1  42   3          5.35        -36.77        36.77 o                         
  -6   0   4          2.80        -40.09        40.09 o                         
  -5   0   4          0.28        -24.56        24.56 o                         
  -4   0   4          2.34          3.00        19.57 o                         
  -3   0   4         58.12         67.60        31.11 o                         
  -2   0   4         28.43         64.80        89.56 o                         
  -1   0   4        783.97       1324.89       141.48 o                         
   2   0   4       2814.08       3473.70       198.81 o                         
   3   0   4        132.96        245.90        43.66 o                         
   4   0   4          1.58        141.56        41.53 o                         
   5   0   4          3.47         11.63        25.35 o                         
   6   0   4         18.10         51.58        36.57 o                         
  -6   1   4          0.42        -15.50        23.09 o                         
  -5   1   4          2.98         15.02        16.53 o                         
  -4   1   4         23.04         18.87        16.13 o                         
  -3   1   4         12.79         30.75        26.50 o                         
  -2   1   4        310.90        373.49        48.79 o                         
  -1   1   4       1702.14       1776.87        53.57 o                         
   0   1   4       1320.34       1434.53        37.50 o                         
   1   1   4       5055.44       4725.90       240.24 o                         
   2   1   4       1295.54       2162.43        90.08 o                         
   3   1   4         12.22         59.85        14.95 o                         
   4   1   4         55.52        167.08        31.75 o                         
   5   1   4         40.45         36.13        21.13 o                         
   6   1   4          6.99         41.45        23.95 o                         
  -6   2   4          1.93          2.60        19.36 o                         
  -5   2   4         38.62         41.83        20.07 o                         
  -4   2   4          7.79         26.53        15.68 o                         
  -3   2   4         87.20         41.97        15.70 o                         
  -2   2   4         45.73        201.72        31.16 o                         
  -1   2   4        558.56        869.10        82.04 o                         
   0   2   4        220.97        558.06        68.76 o                         
   2   2   4        193.92        668.02       104.19 o                         
   3   2   4         17.94         54.23        16.24 o                         
   4   2   4        335.49        397.07        42.18 o                         
   5   2   4          1.87         33.46        20.63 o                         
   6   2   4         15.05          9.52        21.61 o                         
  -6   3   4          1.11         11.29        20.01 o                         
  -5   3   4          5.05         37.81        22.25 o                         
  -4   3   4         16.05         14.47        16.06 o                         
  -3   3   4        128.76        112.82        17.16 o                         
  -2   3   4        746.21        939.32        60.00 o                         
  -1   3   4        226.35        448.07        36.46 o                         
   0   3   4       1000.47       1061.62        33.10 o                         
   1   3   4        141.73        390.43        69.03 o                         
   2   3   4          6.98        152.94        57.73 o                         
   3   3   4        157.94        219.88        25.83 o                         
   4   3   4        181.53        263.48        35.77 o                         
   5   3   4          0.48         32.73        17.92 o                         
   6   3   4          3.78         -3.91        20.67 o                         
  -6   4   4         13.90         -1.56        19.13 o                         
  -5   4   4        103.24        100.59        26.18 o                         
  -4   4   4        105.43         97.09        27.17 o                         
  -3   4   4          0.86         30.68        15.90 o                         
  -2   4   4        266.44        385.57        44.67 o                         
  -1   4   4       1001.55       1231.45        74.55 o                         
   0   4   4        879.04       1161.01        36.26 o                         
   1   4   4         33.54         61.54        15.78 o                         
   2   4   4        107.31         67.88        33.65 o                         
   3   4   4        326.49        478.11        35.50 o                         
   4   4   4          6.62        115.74        31.80 o                         
   5   4   4         12.92         34.67        20.96 o                         
   6   4   4          2.14          6.50        39.29 o                         
  -6   5   4          0.00         -9.92        18.70 o                         
  -5   5   4          5.01         38.33        23.81 o                         
  -4   5   4        102.21        145.08        28.91 o                         
  -3   5   4         40.83         70.87        18.82 o                         
  -2   5   4        586.59        638.32        44.51 o                         
  -1   5   4       1545.58       1786.05        67.32 o                         
   0   5   4       1126.35       1172.73        37.08 o                         
   1   5   4        409.43        361.03        24.05 o                         
   2   5   4         31.05         46.02        14.55 o                         
   3   5   4         45.90         97.90        19.27 o                         
   4   5   4          0.70         65.20        34.44 o                         
   5   5   4         95.12         83.77        26.41 o                         
   6   5   4          5.96         17.09        24.77 o                         
  -6   6   4          1.03         -3.44        20.50 o                         
  -5   6   4          0.68         29.76        28.71 o                         
  -4   6   4          0.97         42.81        18.53 o                         
  -3   6   4        116.90        110.75        23.58 o                         
  -2   6   4        333.58        391.27        36.20 o                         
  -1   6   4        120.82        191.19        80.23 o                         
   0   6   4        227.36        289.34        46.78 o                         
   1   6   4        259.15        302.70        36.80 o                         
   2   6   4         77.22        177.31        25.85 o                         
   3   6   4          5.52          5.91        17.74 o                         
   4   6   4        213.03        123.50        26.77 o                         
   5   6   4         29.73         46.32        22.19 o                         
   6   6   4          7.68         39.86        45.39 o                         
  -6   7   4          5.65        -16.48        20.89 o                         
  -5   7   4         76.89         54.32        22.61 o                         
  -4   7   4          1.80         70.00        24.04 o                         
  -3   7   4         50.44         29.54        14.97 o                         
  -2   7   4        394.32        370.43        34.90 o                         
  -1   7   4         97.48        132.20        20.07 o                         
   0   7   4        174.39        158.51        15.64 o                         
   1   7   4        352.76        269.35        20.33 o                         
   2   7   4        938.16        876.96        66.72 o                         
   3   7   4         67.58         36.65        14.57 o                         
   4   7   4          9.95         22.03        22.36 o                         
   5   7   4          6.59        -17.98        41.57 o                         
   6   7   4          4.64        -10.30        27.23 o                         
  -6   8   4          7.13          7.82        19.75 o                         
  -5   8   4         33.12         36.69        19.44 o                         
  -4   8   4        157.39        177.11        30.04 o                         
  -3   8   4          4.84         15.94        13.46 o                         
  -2   8   4        300.12        284.38        30.79 o                         
  -1   8   4        170.02        230.46        24.81 o                         
   0   8   4         69.72         72.81        11.04 o                         
   1   8   4         84.04         91.44        19.76 o                         
   2   8   4        119.67        328.15       126.72 o                         
   3   8   4          0.84          1.06        16.59 o                         
   4   8   4         60.57         40.92        19.41 o                         
   5   8   4          2.62        -10.71        20.88 o                         
   6   8   4          0.18        -36.62        36.62 o                         
  -6   9   4         31.04         50.75        22.07 o                         
  -5   9   4          7.17         25.98        17.18 o                         
  -4   9   4          3.37         21.72        28.75 o                         
  -3   9   4         11.15         51.51        18.78 o                         
  -2   9   4        172.13        266.48        29.82 o                         
  -1   9   4        124.96        166.84        17.43 o                         
   0   9   4          2.81         16.35         8.27 o                         
   1   9   4          0.72         26.00        11.37 o                         
   2   9   4        120.00        148.79        25.31 o                         
   3   9   4         10.48         13.86        13.62 o                         
   4   9   4         40.24         32.55        25.66 o                         
   5   9   4         26.23          1.45        20.26 o                         
   6   9   4          6.71        -22.47        34.88 o                         
  -6  10   4          1.76         -0.47        19.74 o                         
  -5  10   4          8.29          8.43        17.81 o                         
  -4  10   4         10.35          9.92        14.21 o                         
  -3  10   4        152.50        158.66        26.41 o                         
  -2  10   4        188.25        231.54        27.73 o                         
  -1  10   4        161.41        112.46        14.78 o                         
   0  10   4          9.46         41.21        14.50 o                         
   1  10   4         80.84         59.93        12.69 o                         
   2  10   4         45.99         42.07        15.47 o                         
   3  10   4         12.26         12.64        13.08 o                         
   4  10   4         31.81          9.01        15.99 o                         
   5  10   4          0.05          4.31        53.67 o                         
   6  10   4          0.22        -19.89        38.97 o                         
  -6  11   4         16.36         10.11        25.06 o                         
  -5  11   4         45.46         29.03        19.80 o                         
  -4  11   4          1.22         -4.24        15.60 o                         
  -3  11   4        130.24        134.26        24.18 o                         
  -2  11   4        565.96        456.10        37.18 o                         
  -1  11   4         31.53         33.85        10.88 o                         
   0  11   4        364.56        236.19        26.47 o                         
   1  11   4         87.68         71.34        13.70 o                         
   2  11   4         30.17         55.77        19.21 o                         
   3  11   4         10.40          6.98        13.32 o                         
   4  11   4         34.62         25.34        17.75 o                         
   5  11   4          0.01        -18.62        20.42 o                         
   6  11   4          2.57        -42.96        42.96 o                         
  -6  12   4          0.15         -1.35        19.97 o                         
  -5  12   4          0.40         -8.05        16.55 o                         
  -4  12   4         44.36         51.13        20.26 o                         
  -3  12   4         55.28         75.89        22.11 o                         
  -2  12   4         37.75         35.82        13.98 o                         
  -1  12   4          1.01         22.74         8.61 o                         
   0  12   4         84.90        113.59        19.87 o                         
   1  12   4          1.80          8.59        10.49 o                         
   2  12   4        383.81        386.27        75.50 o                         
   3  12   4          6.99         18.08        12.17 o                         
   4  12   4         10.04         -3.09        14.70 o                         
   5  12   4          0.47         12.32        32.80 o                         
   6  12   4          1.92        -24.78        37.00 o                         
  -6  13   4          0.11        -17.58        19.58 o                         
  -5  13   4         22.09         -6.63        23.81 o                         
  -4  13   4        103.15         76.37        22.48 o                         
  -3  13   4        191.84        169.97        27.85 o                         
  -2  13   4         39.26         13.72        10.25 o                         
  -1  13   4        249.33        232.23        28.26 o                         
   0  13   4        148.12         99.97        18.18 o                         
   1  13   4         11.43          4.76         9.17 o                         
   2  13   4         90.93        101.62        23.54 o                         
   3  13   4          0.24        -15.84        15.84 o                         
   4  13   4          1.26         -0.61        20.17 o                         
   5  13   4         19.66         -9.19        23.94 o                         
   6  13   4          0.61        -41.36        41.36 o                         
  -6  14   4          3.99         19.94        22.06 o                         
  -5  14   4          7.24         -6.28        18.65 o                         
  -4  14   4          0.94          3.09        18.25 o                         
  -3  14   4         99.61         97.49        21.04 o                         
  -2  14   4         25.30          8.36        11.83 o                         
  -1  14   4        575.56        625.66        40.47 o                         
   0  14   4         35.82         42.94        14.03 o                         
   1  14   4          3.24         25.26        13.37 o                         
   2  14   4          5.21          9.76        16.24 o                         
   3  14   4          3.77        -14.05        14.99 o                         
   4  14   4          5.06         24.04        20.72 o                         
   5  14   4          0.60        -40.98        40.98 o                         
   6  14   4          3.82        -37.09        45.93 o                         
  -6  15   4          0.22         17.64        43.88 o                         
  -5  15   4          0.01         11.73        17.72 o                         
  -4  15   4        220.33        179.20        32.15 o                         
  -3  15   4         32.02         21.50        13.19 o                         
  -2  15   4         29.66         13.75        10.71 o                         
  -1  15   4         17.25         29.26        26.47 o                         
   0  15   4        276.68        231.39        26.08 o                         
   1  15   4        142.54        129.14        21.68 o                         
   2  15   4        113.52        131.23        36.63 o                         
   3  15   4        104.10         61.17        19.77 o                         
   4  15   4         21.31         17.48        17.02 o                         
   5  15   4          9.32        -38.19        38.19 o                         
  -6  16   4          6.58          9.22        48.67 o                         
  -5  16   4          9.28         16.39        20.03 o                         
  -4  16   4         60.41         58.63        25.01 o                         
  -3  16   4         18.44          9.36        12.50 o                         
  -2  16   4        216.80        247.10        47.51 o                         
  -1  16   4          0.52         64.07        32.63 o                         
   0  16   4        338.05        387.03        52.55 o                         
   1  16   4        283.03        275.20        30.85 o                         
   2  16   4         85.06        172.12        28.73 o                         
   3  16   4         27.43         70.12        22.09 o                         
   4  16   4         18.01        -20.07        20.07 o                         
   5  16   4          0.08        -40.00        40.00 o                         
  -6  17   4          3.99         64.02        28.59 o                         
  -5  17   4         10.46         12.67        21.53 o                         
  -4  17   4        159.64        155.39        29.62 o                         
  -3  17   4         11.49         21.36        13.67 o                         
  -2  17   4        400.26        320.14        53.17 o                         
  -1  17   4       1039.72        930.30        88.16 o                         
   0  17   4       1219.60        967.37        68.36 o                         
   1  17   4        648.82        603.19        43.05 o                         
   2  17   4        327.63        382.01        84.43 o                         
   3  17   4         35.96         83.11        24.61 o                         
   4  17   4         33.10         -0.03        17.45 o                         
   5  17   4          9.93        -11.44        26.31 o                         
  -6  18   4         21.31         49.82        26.72 o                         
  -5  18   4         26.16         31.71        22.53 o                         
  -4  18   4          0.18         20.51        17.18 o                         
  -3  18   4          0.04         37.25        27.25 o                         
  -2  18   4          6.85          7.53        18.43 o                         
  -1  18   4         44.60         56.39        33.16 o                         
   0  18   4         22.06         82.06        20.05 o                         
   1  18   4        128.66        162.79        26.57 o                         
   2  18   4        541.26        533.59        62.84 o                         
   3  18   4         99.69        175.17        32.18 o                         
   4  18   4          5.49         -0.47        17.92 o                         
   5  18   4          2.73        -38.10        38.10 o                         
  -6  19   4          0.09         15.70        30.65 o                         
  -5  19   4          7.39         25.10        24.19 o                         
  -4  19   4          2.89          0.03        18.04 o                         
  -3  19   4        242.75        334.82        60.83 o                         
  -2  19   4         91.52        104.52        34.19 o                         
  -1  19   4         85.86         52.37        26.66 o                         
   0  19   4        421.65        312.34        47.47 o                         
   1  19   4        575.70        523.05        41.56 o                         
   2  19   4        140.62        191.86        41.46 o                         
   3  19   4          5.66         50.18        23.22 o                         
   4  19   4         84.83         52.08        31.89 o                         
   5  19   4          4.16        -40.15        40.15 o                         
  -6  20   4          0.03         31.78        45.98 o                         
  -5  20   4         24.38         51.96        27.89 o                         
  -4  20   4          0.20         15.62        28.36 o                         
  -3  20   4         12.23         30.46        32.52 o                         
  -2  20   4         13.10         25.69        24.47 o                         
  -1  20   4         72.67        115.70        38.40 o                         
   0  20   4         15.43         27.05        23.38 o                         
   1  20   4         57.31         84.53        21.93 o                         
   2  20   4         16.01         96.89        23.67 o                         
   3  20   4        281.45        345.07        40.05 o                         
   4  20   4          3.33         -6.03        27.03 o                         
   5  20   4          8.48        -33.77        37.16 o                         
  -5  21   4         18.56         35.50        27.82 o                         
  -4  21   4         13.34          5.86        24.29 o                         
  -3  21   4         13.18         46.53        32.60 o                         
  -2  21   4        328.49        299.90        54.75 o                         
  -1  21   4        904.80        896.14        91.91 o                         
   0  21   4        500.46        426.06        58.78 o                         
   1  21   4        144.77        146.02        24.20 o                         
   2  21   4         37.42         58.22        19.91 o                         
   3  21   4         70.16         75.06        35.89 o                         
   4  21   4          0.05        -16.44        31.53 o                         
   5  21   4         22.53         -5.60        35.70 o                         
  -5  22   4         10.83         46.62        24.21 o                         
  -4  22   4          0.07         11.83        25.59 o                         
  -3  22   4        204.50        201.41        51.28 o                         
  -2  22   4         52.99         18.22        26.51 o                         
  -1  22   4          0.11         36.65        35.04 o                         
   0  22   4          3.07         21.13        24.77 o                         
   1  22   4        126.88        135.46        24.45 o                         
   2  22   4         76.44         98.94        46.37 o                         
   3  22   4         31.02         14.60        22.85 o                         
   4  22   4          1.96        -21.77        35.26 o                         
   5  22   4         10.24         25.33        28.24 o                         
  -5  23   4          1.20        138.16        59.32 o                         
  -4  23   4         75.02         57.23        36.12 o                         
  -3  23   4          4.87         59.33        34.99 o                         
  -2  23   4          9.24         32.94        29.35 o                         
  -1  23   4        304.75        383.13        65.37 o                         
   0  23   4        147.00        153.31        38.41 o                         
   1  23   4         86.54        115.79        24.02 o                         
   2  23   4        105.44        127.51        59.68 o                         
   3  23   4          7.27         26.99        26.11 o                         
   4  23   4         28.98        -30.25        31.92 o                         
   5  23   4          0.15        -26.92        39.24 o                         
  -5  24   4          3.18         45.17        37.20 o                         
  -4  24   4          0.14         45.89        40.56 o                         
  -3  24   4        147.94        192.73        50.83 o                         
  -2  24   4          3.45          0.48        22.79 o                         
  -1  24   4         12.55         24.90        28.88 o                         
   0  24   4         12.96         20.99        21.00 o                         
   1  24   4        117.47        119.87        37.74 o                         
   2  24   4         72.47         91.82        51.95 o                         
   3  24   4         16.44          0.56        22.42 o                         
   4  24   4         34.43         60.17        36.44 o                         
   5  24   4         17.03        -40.75        40.75 o                         
  -5  25   4          3.18         49.39        40.52 o                         
  -4  25   4          0.33        -33.10        33.10 o                         
  -3  25   4          4.23         26.78        33.69 o                         
  -2  25   4         31.66         -7.83        25.74 o                         
  -1  25   4         29.41         46.20        29.58 o                         
   0  25   4          3.16         26.45        26.16 o                         
   1  25   4        214.86        249.03        52.94 o                         
   2  25   4         17.00         15.77        16.84 o                         
   3  25   4         56.99         10.11        33.46 o                         
   4  25   4          9.08         -4.17        32.07 o                         
   5  25   4          9.06        -44.77        44.77 o                         
  -5  26   4         12.77         63.42        44.96 o                         
  -4  26   4          2.78         -3.87        29.82 o                         
  -3  26   4          0.15         24.66        30.30 o                         
  -2  26   4          1.68         14.82        25.42 o                         
  -1  26   4         47.98         49.00        34.69 o                         
   0  26   4        353.78        306.81        54.92 o                         
   1  26   4        129.83        187.25        48.24 o                         
   2  26   4         14.39         -6.16        15.92 o                         
   3  26   4         65.11         82.29        35.26 o                         
   4  26   4          0.03        -25.21        35.15 o                         
  -5  27   4          6.71         35.76        45.92 o                         
  -4  27   4         13.26         19.89        31.82 o                         
  -3  27   4         19.61         53.62        35.83 o                         
  -2  27   4        128.65        190.95        48.28 o                         
  -1  27   4          0.33         38.32        32.98 o                         
   0  27   4          3.18        -11.75        25.07 o                         
   1  27   4        183.95        196.08        52.32 o                         
   2  27   4         12.41         -1.81        17.26 o                         
   3  27   4          0.19         -4.33        27.06 o                         
   4  27   4          6.14        -35.54        38.36 o                         
  -5  28   4          0.85         53.09        51.50 o                         
  -4  28   4          0.94        -10.62        30.97 o                         
  -3  28   4          0.22        -12.09        26.59 o                         
  -2  28   4          6.93         -0.57        24.16 o                         
  -1  28   4         11.75         19.32        29.78 o                         
   0  28   4         59.14         81.82        31.94 o                         
   1  28   4         79.31         91.09        39.71 o                         
   2  28   4         24.64          6.66        27.80 o                         
   3  28   4         19.54          8.35        27.75 o                         
   4  28   4          2.36         17.12        30.79 o                         
  -4  29   4          2.27         19.26        30.70 o                         
  -3  29   4          7.10         26.47        32.90 o                         
  -2  29   4         17.50        -22.73        30.70 o                         
  -1  29   4         56.45         42.55        27.49 o                         
   0  29   4         39.61         10.90        22.35 o                         
   1  29   4         89.38        107.09        40.80 o                         
   2  29   4          8.58         -5.89        26.93 o                         
   3  29   4         82.80         32.69        34.20 o                         
   4  29   4          1.74         34.50        31.07 o                         
  -4  30   4          3.99         32.32        32.19 o                         
  -3  30   4         55.56         72.94        42.11 o                         
  -2  30   4         24.99         18.53        26.04 o                         
  -1  30   4         75.59        102.30        43.80 o                         
   0  30   4        160.88        166.50        31.90 o                         
   1  30   4          0.36         -3.32        25.49 o                         
   2  30   4         39.26         71.78        42.21 o                         
   3  30   4          0.35        -31.45        31.45 o                         
   4  30   4          6.23         15.43        29.02 o                         
  -4  31   4          3.74         -5.03        39.34 o                         
  -3  31   4          3.66         23.48        30.83 o                         
  -2  31   4         15.71          9.47        25.96 o                         
  -1  31   4          3.47         12.65        24.59 o                         
   0  31   4          4.02          0.60        25.84 o                         
   1  31   4         79.10         37.03        29.90 o                         
   2  31   4          1.06         18.71        33.48 o                         
   3  31   4         13.92         -0.90        47.85 o                         
   4  31   4         43.54         73.38        38.14 o                         
  -4  32   4          1.32         60.77        38.37 o                         
  -3  32   4          1.71          0.04        32.48 o                         
  -2  32   4         33.03         46.43        28.92 o                         
  -1  32   4         11.32         28.68        22.89 o                         
   0  32   4          4.40         19.70        28.41 o                         
   1  32   4          4.32         -7.45        25.54 o                         
   2  32   4         10.45        123.64        47.82 o                         
   3  32   4          1.25         87.78        44.46 o                         
  -4  33   4         16.69         14.08        41.40 o                         
  -3  33   4          4.95         -3.94        30.15 o                         
  -2  33   4          1.39         20.46        23.86 o                         
  -1  33   4         28.48          3.07        21.35 o                         
   0  33   4          1.71        -33.86        36.73 o                         
   1  33   4         73.55         58.90        34.52 o                         
   2  33   4         21.16          1.55        33.89 o                         
   3  33   4          0.76         62.61        41.29 o                         
  -3  34   4         41.62         21.82        35.52 o                         
  -2  34   4          5.65          5.78        38.66 o                         
  -1  34   4          0.93         20.25        22.08 o                         
   0  34   4          4.61         -1.74        29.08 o                         
   1  34   4         40.89         60.53        37.20 o                         
   2  34   4          1.12          1.43        30.30 o                         
   3  34   4          6.54         56.76        48.80 o                         
  -3  35   4         24.50         41.17        28.15 o                         
  -2  35   4          9.27         18.44        24.12 o                         
  -1  35   4         60.71        107.27        33.23 o                         
   0  35   4         65.57         55.43        34.83 o                         
   1  35   4         24.60         21.50        30.24 o                         
   2  35   4         23.25         53.92        41.69 o                         
   3  35   4          1.31         -5.00        45.49 o                         
  -3  36   4          2.31         56.27        34.57 o                         
  -2  36   4          0.68         36.72        29.51 o                         
  -1  36   4         13.82         80.22        30.80 o                         
   0  36   4          5.39        -39.28        45.85 o                         
   1  36   4          0.52         -3.99        33.09 o                         
   2  36   4          0.32          3.65        31.55 o                         
  -3  37   4         10.84         15.97        32.80 o                         
  -2  37   4         12.30         41.05        28.53 o                         
  -1  37   4         12.22         55.64        25.13 o                         
   0  37   4         90.20         61.69        33.88 o                         
   1  37   4         43.50         43.35        37.39 o                         
   2  37   4         16.66         60.22        39.94 o                         
  -2  38   4          1.66         16.65        28.47 o                         
  -1  38   4          4.15         49.10        29.61 o                         
   0  38   4         81.62        117.59        44.59 o                         
   1  38   4         30.54        -35.22        35.22 o                         
   2  38   4         11.25         43.93        32.35 o                         
  -2  39   4         33.35         67.76        33.66 o                         
  -1  39   4         50.76        130.79        38.61 o                         
   0  39   4         31.85         33.84        37.29 o                         
   1  39   4         58.40         56.45        42.14 o                         
  -1  40   4          2.04          0.73        25.14 o                         
   0  40   4          4.48        -68.88        68.88 o                         
   1  40   4         16.76          3.69        41.73 o                         
  -6   1   5          0.81         23.65        21.67 o                         
  -5   1   5         52.85         69.50        24.83 o                         
  -4   1   5          1.55        -15.41        15.41 o                         
  -3   1   5         87.85         93.82        19.99 o                         
  -2   1   5          0.12          3.35        14.22 o                         
  -1   1   5        531.54        532.23        31.10 o                         
   0   1   5        112.88        163.13        17.24 o                         
   1   1   5        307.21        274.77        17.69 o                         
   3   1   5        499.53        949.57        68.30 o                         
   4   1   5         37.91          9.64        30.71 o                         
   5   1   5          7.04         39.63        23.21 o                         
  -6   2   5          0.90         -9.84        22.12 o                         
  -5   2   5          3.82         51.17        24.68 o                         
  -4   2   5         55.34         46.25        20.57 o                         
  -3   2   5         27.76         77.81        18.51 o                         
  -2   2   5         23.24         28.76        15.25 o                         
  -1   2   5         37.93        119.85        46.47 o                         
   0   2   5        396.51        307.21        19.89 o                         
   1   2   5         59.45        100.07        12.19 o                         
   2   2   5        811.18        597.65        30.67 o                         
   3   2   5        989.33       1145.97        99.45 o                         
   4   2   5          3.67         13.42        16.49 o                         
   5   2   5         12.22         26.66        21.52 o                         
  -6   3   5          0.00        -17.93        22.26 o                         
  -5   3   5         64.22         64.68        25.24 o                         
  -4   3   5         35.38         51.48        21.00 o                         
  -3   3   5        243.52        259.60        25.72 o                         
  -2   3   5        134.34        181.01        22.35 o                         
  -1   3   5        132.99        114.87        21.71 o                         
   0   3   5         49.76         71.83        12.36 o                         
   1   3   5          1.33         25.32         8.90 o                         
   4   3   5         38.26         42.76        22.48 o                         
   5   3   5          1.06         27.06        19.54 o                         
  -6   4   5          1.89         10.42        28.91 o                         
  -5   4   5         14.13         34.85        19.54 o                         
  -4   4   5         47.27         66.93        22.78 o                         
  -3   4   5        129.03        168.70        25.38 o                         
  -2   4   5        604.64        486.17        32.12 o                         
  -1   4   5         75.33        125.52        18.10 o                         
   0   4   5          3.16         27.52         9.55 o                         
   1   4   5         64.92         39.77        10.48 o                         
   2   4   5         29.79         75.32        16.61 o                         
   3   4   5         85.22        107.29        32.41 o                         
   4   4   5         54.68         69.61        29.09 o                         
   5   4   5         52.29         34.06        20.41 o                         
  -6   5   5          5.04        -12.22        20.04 o                         
  -5   5   5         14.61          3.42        17.31 o                         
  -4   5   5          6.25         60.49        23.14 o                         
  -3   5   5        254.42        260.59        30.18 o                         
  -2   5   5         23.72         93.77        20.86 o                         
  -1   5   5        424.99        332.11        29.33 o                         
   0   5   5        133.37        138.47        16.73 o                         
   1   5   5         26.42        111.17        21.71 o                         
   2   5   5         84.27         41.78        15.13 o                         
   3   5   5         29.79         12.15        15.41 o                         
   4   5   5          2.41         58.77        22.39 o                         
   5   5   5          0.56         10.99        21.97 o                         
  -6   6   5          1.36         24.31        35.04 o                         
  -5   6   5         52.02         37.79        29.25 o                         
  -4   6   5         37.92         54.47        25.30 o                         
  -3   6   5         15.99         47.84        21.30 o                         
  -2   6   5         93.50        117.98        22.39 o                         
  -1   6   5        158.60        263.88        41.99 o                         
   0   6   5        171.59        243.34        36.10 o                         
   1   6   5        542.41        533.42        39.85 o                         
   2   6   5         62.95         52.45        14.29 o                         
   3   6   5          5.34         11.70        13.92 o                         
   4   6   5         28.07         40.28        22.13 o                         
   5   6   5          0.09         -4.54        26.75 o                         
  -6   7   5          2.94        -13.94        26.82 o                         
  -5   7   5          6.88         36.20        22.71 o                         
  -4   7   5        136.72        147.44        29.98 o                         
  -3   7   5         93.92         94.05        24.30 o                         
  -2   7   5         39.89         44.82        17.53 o                         
  -1   7   5        434.88        395.53        34.92 o                         
   0   7   5        355.52        255.19        80.79 o                         
   1   7   5          3.17        126.35        27.25 o                         
   2   7   5          3.97         30.39        13.60 o                         
   3   7   5          8.20         26.40        15.25 o                         
   4   7   5         20.29         46.62        21.61 o                         
   5   7   5          1.15         17.74        19.89 o                         
  -6   8   5          2.33         -2.52        25.19 o                         
  -5   8   5         40.87         50.69        24.93 o                         
  -4   8   5         40.02         64.30        36.29 o                         
  -3   8   5         81.15        146.67        27.86 o                         
  -2   8   5         49.03         98.40        20.35 o                         
  -1   8   5         44.24         68.93        32.12 o                         
   0   8   5          8.57         61.88        34.44 o                         
   1   8   5          3.04        122.23        21.21 o                         
   2   8   5        179.03        165.19        19.45 o                         
   3   8   5          9.71         17.01        21.85 o                         
   4   8   5         12.46         33.97        21.73 o                         
   5   8   5          5.54         14.09        21.52 o                         
  -6   9   5         10.66         21.52        33.12 o                         
  -5   9   5         33.70         21.38        18.69 o                         
  -4   9   5          2.48         46.18        22.38 o                         
  -3   9   5         43.36         61.84        19.31 o                         
  -2   9   5         17.63         47.32        17.27 o                         
  -1   9   5          1.78        128.29        41.38 o                         
   0   9   5        105.69        211.84        28.78 o                         
   1   9   5        559.76        557.93        37.84 o                         
   2   9   5         59.73         62.18        18.37 o                         
   3   9   5         43.34         44.75        17.47 o                         
   4   9   5          1.39         22.74        15.51 o                         
   5   9   5         14.39         51.49        24.77 o                         
  -6  10   5          5.42          6.27        23.51 o                         
  -5  10   5          1.58        -23.08        23.08 o                         
  -4  10   5        154.88        175.35        31.79 o                         
  -3  10   5         12.90         28.99        15.49 o                         
  -2  10   5         94.52         49.28        32.33 o                         
  -1  10   5        567.55        597.65        71.16 o                         
   0  10   5       1138.24        874.20        91.62 o                         
   1  10   5        622.64        736.37        42.78 o                         
   2  10   5         15.68         46.31        15.98 o                         
   3  10   5         52.70         61.49        19.37 o                         
   4  10   5          4.70          2.11        16.01 o                         
   5  10   5          6.92         28.50        24.88 o                         
  -6  11   5         29.97         20.53        26.09 o                         
  -5  11   5          0.22         -8.18        21.95 o                         
  -4  11   5         11.69         90.83        30.49 o                         
  -3  11   5         55.14         30.50        20.46 o                         
  -2  11   5         94.19        166.50        29.97 o                         
  -1  11   5        306.25        377.91        37.93 o                         
   0  11   5         47.36        193.66        29.60 o                         
   1  11   5        101.72        254.67        33.62 o                         
   2  11   5        121.26        137.46        22.73 o                         
   3  11   5          7.01         -0.01        29.22 o                         
   4  11   5          7.75          5.35        16.15 o                         
   5  11   5          0.00         43.47        28.80 o                         
  -6  12   5          9.66         -4.05        32.36 o                         
  -5  12   5          4.87         10.28        20.82 o                         
  -4  12   5        273.99        209.74        36.15 o                         
  -3  12   5          4.36          6.39        13.41 o                         
  -2  12   5        527.51        691.62        77.46 o                         
  -1  12   5         35.18         98.87        22.39 o                         
   0  12   5         12.54         15.82        12.26 o                         
   1  12   5        200.14        220.27        29.56 o                         
   2  12   5        388.41        369.12        33.05 o                         
   3  12   5          3.32          8.67        20.90 o                         
   4  12   5          1.11          9.61        15.36 o                         
   5  12   5          2.61        -11.75        16.70 o                         
  -6  13   5          2.76        -28.70        28.70 o                         
  -5  13   5          0.17         16.14        21.22 o                         
  -4  13   5         55.09        115.19        30.10 o                         
  -3  13   5         15.49          0.40        14.08 o                         
  -2  13   5        208.19        290.73        55.48 o                         
  -1  13   5          3.54          1.17        19.45 o                         
   0  13   5         67.01         49.73        15.97 o                         
   1  13   5          9.55         51.56        18.37 o                         
   2  13   5         10.79         82.00        20.23 o                         
   3  13   5         10.37         -2.87        22.89 o                         
   4  13   5          2.17         13.66        15.70 o                         
   5  13   5          5.65         13.38        29.58 o                         
  -6  14   5          3.88         19.07        22.36 o                         
  -5  14   5          4.35         14.57        20.81 o                         
  -4  14   5         89.41        109.23        27.50 o                         
  -3  14   5         15.58         39.14        31.54 o                         
  -2  14   5         84.92         65.83        32.50 o                         
  -1  14   5          2.37         13.64        18.77 o                         
   0  14   5         49.94         68.22        17.94 o                         
   1  14   5         12.52         34.78        16.40 o                         
   2  14   5          1.25         37.07        14.86 o                         
   3  14   5         26.25         32.67        17.73 o                         
   4  14   5         37.50         21.14        17.35 o                         
   5  14   5          0.50         10.31        35.25 o                         
  -5  15   5          9.23        -12.20        20.45 o                         
  -4  15   5         18.84         11.87        17.79 o                         
  -3  15   5        211.81        204.60        48.09 o                         
  -2  15   5          9.64         30.60        30.30 o                         
  -1  15   5         21.68         31.75        25.07 o                         
   0  15   5        215.17        202.03        26.61 o                         
   1  15   5         47.89         90.97        22.72 o                         
   2  15   5          1.13         64.22        18.84 o                         
   3  15   5          1.74         37.07        19.03 o                         
   4  15   5          8.48        -25.84        25.84 o                         
   5  15   5          0.42        -25.04        26.31 o                         
  -5  16   5         16.92         -3.00        20.40 o                         
  -4  16   5          4.55        -11.12        25.47 o                         
  -3  16   5          4.86         38.16        30.40 o                         
  -2  16   5          2.26         19.29        25.00 o                         
  -1  16   5        160.59        192.48        44.96 o                         
   0  16   5         13.19         29.06        15.28 o                         
   1  16   5        308.25        327.78        36.37 o                         
   2  16   5        321.95        366.25        34.25 o                         
   3  16   5         41.59         75.87        23.68 o                         
   4  16   5          1.49          6.37        17.26 o                         
   5  16   5          1.09         -0.32        29.16 o                         
  -5  17   5          0.83         21.85        22.08 o                         
  -4  17   5          0.05         -0.50        25.09 o                         
  -3  17   5         47.33         33.44        26.69 o                         
  -2  17   5          6.72        -11.16        23.84 o                         
  -1  17   5        163.88        193.99        46.97 o                         
   0  17   5         30.29         12.51        30.97 o                         
   1  17   5         39.50         99.62        23.92 o                         
   2  17   5         19.39         80.64        24.99 o                         
   3  17   5          0.02         33.29        20.94 o                         
   4  17   5         25.51         24.90        30.68 o                         
   5  17   5          1.66         23.15        31.24 o                         
  -5  18   5         27.57         16.05        29.62 o                         
  -4  18   5         10.80         -0.07        26.18 o                         
  -3  18   5          5.97         19.73        32.42 o                         
  -2  18   5          6.52         12.95        22.95 o                         
  -1  18   5         47.77         21.63        24.04 o                         
   0  18   5         47.26         29.81        22.65 o                         
   1  18   5        112.49         91.35        21.37 o                         
   2  18   5          3.65         19.90        18.21 o                         
   3  18   5         49.55         45.88        22.21 o                         
   4  18   5          1.03         60.93        27.03 o                         
   5  18   5          0.02         11.78        35.42 o                         
  -5  19   5          2.89         72.38        44.76 o                         
  -4  19   5         16.69          9.99        26.64 o                         
  -3  19   5         69.49         65.03        36.09 o                         
  -2  19   5        207.05        253.33        53.21 o                         
  -1  19   5         46.67         36.44        26.75 o                         
   0  19   5          1.98        -20.58        23.00 o                         
   1  19   5          0.86         33.15        16.17 o                         
   2  19   5          5.62          9.37        16.05 o                         
   3  19   5         15.18          8.52        16.67 o                         
   4  19   5          0.23          7.63        21.34 o                         
   5  19   5          0.00        -39.73        39.73 o                         
  -5  20   5          0.93         51.47        42.89 o                         
  -4  20   5          7.38         -6.88        26.82 o                         
  -3  20   5         61.11         82.00        38.32 o                         
  -2  20   5         39.50          4.15        21.86 o                         
  -1  20   5         24.72         34.21        26.06 o                         
   0  20   5          0.08        -31.53        31.53 o                         
   1  20   5          2.90         21.10        15.10 o                         
   2  20   5         66.27         53.78        20.06 o                         
   3  20   5          1.72         24.45        30.65 o                         
   4  20   5          3.76         -0.04        28.53 o                         
  -5  21   5         13.48        113.58        58.50 o                         
  -4  21   5          2.96        -16.15        28.05 o                         
  -3  21   5         37.08         34.41        30.19 o                         
  -2  21   5         44.83        -19.75        27.67 o                         
  -1  21   5         17.36         35.58        25.69 o                         
   0  21   5          0.15        -29.38        29.38 o                         
   1  21   5         83.06         79.85        20.91 o                         
   2  21   5         53.42         43.08        18.54 o                         
   3  21   5          0.46         18.23        22.13 o                         
   4  21   5         17.42         11.06        28.55 o                         
  -5  22   5          6.33         83.96        49.08 o                         
  -4  22   5          7.68         37.15        26.87 o                         
  -3  22   5         34.79         29.38        27.52 o                         
  -2  22   5          3.82         -4.18        21.84 o                         
  -1  22   5         33.55         41.93        31.31 o                         
   0  22   5          0.36        -27.48        27.48 o                         
   1  22   5         43.88         48.79        31.64 o                         
   2  22   5          8.16         20.15        15.55 o                         
   3  22   5         40.78         19.89        44.86 o                         
   4  22   5         47.55         20.82        28.96 o                         
  -5  23   5         18.30         30.29        39.93 o                         
  -4  23   5          0.02        -44.99        44.99 o                         
  -3  23   5          3.27         22.22        25.93 o                         
  -2  23   5        202.67        169.15        49.13 o                         
  -1  23   5        398.78        297.80        58.71 o                         
   0  23   5          6.42        -38.52        38.52 o                         
   1  23   5          1.46        -22.32        22.32 o                         
   2  23   5          0.68         -1.85        15.16 o                         
   3  23   5          1.83          3.78        37.03 o                         
   4  23   5          0.04        -20.33        36.39 o                         
  -5  24   5          5.30         -3.78        32.92 o                         
  -4  24   5         10.95          0.67        29.58 o                         
  -3  24   5          1.39         -5.42        26.80 o                         
  -2  24   5         33.62         36.36        30.57 o                         
  -1  24   5          4.56         65.43        38.10 o                         
   0  24   5        106.74        115.19        41.11 o                         
   1  24   5          2.97          9.96        26.97 o                         
   2  24   5          2.13         24.77        19.56 o                         
   3  24   5         63.59        116.19        71.25 o                         
   4  24   5          2.23         21.62        28.47 o                         
  -4  25   5          3.00          3.90        29.18 o                         
  -3  25   5         28.67          6.47        30.98 o                         
  -2  25   5          7.09        -33.67        33.67 o                         
  -1  25   5         29.92         33.72        30.14 o                         
   0  25   5        112.89         62.17        35.93 o                         
   1  25   5        399.69        264.11        57.97 o                         
   2  25   5          0.98          6.80        15.81 o                         
   3  25   5          1.10         36.47        63.97 o                         
   4  25   5          0.00        -29.72        40.47 o                         
  -4  26   5          9.63         -8.62        33.80 o                         
  -3  26   5         20.31         22.38        31.45 o                         
  -2  26   5          2.87        -35.45        35.45 o                         
  -1  26   5         24.34         24.61        28.12 o                         
   0  26   5        161.18        236.27        65.18 o                         
   1  26   5         53.39         99.47        41.04 o                         
   2  26   5          8.02         -5.55        32.29 o                         
   3  26   5          2.15         18.57        36.47 o                         
   4  26   5          0.09        -35.07        40.45 o                         
  -4  27   5          0.85          8.78        33.59 o                         
  -3  27   5          5.38        -25.70        30.80 o                         
  -2  27   5          8.17        -18.55        25.31 o                         
  -1  27   5         47.11         71.77        40.11 o                         
   0  27   5        195.46        132.27        44.88 o                         
   1  27   5         46.00         78.45        36.34 o                         
   2  27   5         87.46         39.67        33.75 o                         
   3  27   5          0.01         24.52        59.64 o                         
   4  27   5          0.11          7.49        28.14 o                         
  -4  28   5          1.54         25.48        38.62 o                         
  -3  28   5         16.60         13.27        34.22 o                         
  -2  28   5         98.35         72.36        37.87 o                         
  -1  28   5        112.06        189.85        52.74 o                         
   0  28   5         41.57         51.13        33.62 o                         
   1  28   5        152.64        137.88        43.58 o                         
   2  28   5        129.42        135.45        52.49 o                         
   3  28   5          7.80         41.57        24.60 o                         
  -4  29   5          0.16        -32.33        39.29 o                         
  -3  29   5          0.50         13.64        34.81 o                         
  -2  29   5          7.97          8.87        31.47 o                         
  -1  29   5         19.11         44.77        33.36 o                         
   0  29   5          1.52          0.73        29.81 o                         
   1  29   5         25.59          2.89        26.92 o                         
   2  29   5          0.08         18.61        33.73 o                         
   3  29   5         12.14         33.78        24.78 o                         
  -4  30   5         11.74         25.71        45.17 o                         
  -3  30   5          4.91          8.76        34.76 o                         
  -2  30   5          1.33         18.50        30.50 o                         
  -1  30   5         27.16         35.95        29.09 o                         
   0  30   5         16.71         13.07        28.80 o                         
   1  30   5          0.73         -5.94        27.05 o                         
   2  30   5          5.61          2.86        32.98 o                         
   3  30   5         10.14         80.31        45.99 o                         
  -3  31   5          9.41         23.03        33.59 o                         
  -2  31   5          5.60        -10.60        32.32 o                         
  -1  31   5          1.84         24.11        31.91 o                         
   0  31   5         25.77         -2.42        28.83 o                         
   1  31   5         36.99         25.41        32.97 o                         
   2  31   5          0.08         34.87        32.50 o                         
   3  31   5          1.11         52.85        45.04 o                         
  -3  32   5          0.63         17.01        34.82 o                         
  -2  32   5          1.51         28.48        37.59 o                         
  -1  32   5          9.84         63.45        40.39 o                         
   0  32   5          0.72          5.52        30.63 o                         
   1  32   5          2.07        -15.22        28.26 o                         
   2  32   5         28.82         33.16        33.28 o                         
   3  32   5          3.00         15.55        39.12 o                         
  -3  33   5          0.79        -24.69        32.50 o                         
  -2  33   5         37.60         46.40        41.18 o                         
  -1  33   5          4.35         20.09        38.91 o                         
   0  33   5         24.51         13.07        35.87 o                         
   1  33   5         21.28          5.15        28.51 o                         
   2  33   5          6.65         -5.77        38.01 o                         
  -3  34   5          0.09        -22.59        32.80 o                         
  -2  34   5          4.83        -24.90        35.22 o                         
  -1  34   5          1.62         52.68        48.94 o                         
   0  34   5         39.80         34.43        30.81 o                         
   1  34   5         12.79         32.48        33.02 o                         
   2  34   5          0.94          3.11        37.17 o                         
  -2  35   5          0.08        -48.17        48.17 o                         
  -1  35   5         14.21         50.31        31.91 o                         
   0  35   5         10.55        -50.96        50.96 o                         
   1  35   5          0.20          5.26        28.98 o                         
   2  35   5          1.90          1.06        36.90 o                         
  -2  36   5         11.23        -13.51        29.18 o                         
  -1  36   5          3.87         30.73        26.13 o                         
   0  36   5         12.70        -51.19        51.19 o                         
   1  36   5         35.09         51.33        33.07 o                         
  -1  37   5          5.44         36.25        48.86 o                         
   0  37   5         16.18        -37.85        37.85 o                         
   1  37   5          3.73         -4.73        37.48 o                         
  -5   0   6          0.08          9.13        28.37 o                         
  -4   0   6         12.45          0.72        21.87 o                         
  -3   0   6          1.57          7.54        16.13 o                         
  -2   0   6         51.74         89.81        26.11 o                         
  -1   0   6        250.82        235.43        35.87 o                         
   0   0   6        108.41         91.57        20.53 o                         
   1   0   6        159.70        196.58        69.01 o                         
   2   0   6       1279.53       1119.88       182.97 o                         
   3   0   6         13.91         26.98        26.25 o                         
   4   0   6         20.93         90.40        43.43 o                         
   5   0   6          4.06         -5.50        28.85 o                         
  -5   1   6          1.47         25.33        21.39 o                         
  -4   1   6          0.03          9.75        18.34 o                         
  -3   1   6          7.27         12.90        15.97 o                         
  -2   1   6          5.75         31.33        13.42 o                         
  -1   1   6         74.91        100.49        19.11 o                         
   0   1   6         38.61         67.62        14.21 o                         
   1   1   6         19.53        109.70        17.85 o                         
   3   1   6         10.55         25.58        24.73 o                         
   4   1   6         90.74        103.82        30.97 o                         
   5   1   6          5.39        -21.01        25.64 o                         
  -5   2   6          0.58         15.67        20.22 o                         
  -4   2   6         14.00         30.48        17.81 o                         
  -3   2   6          3.02         15.61        13.51 o                         
  -2   2   6          6.02         29.81        14.85 o                         
  -1   2   6          9.96         40.32        12.74 o                         
   0   2   6         82.26         75.10        14.46 o                         
   1   2   6        187.67        197.30        20.29 o                         
   2   2   6         19.46        170.07        34.53 o                         
   3   2   6          6.62         10.13        15.39 o                         
   4   2   6        120.38        105.38        29.83 o                         
   5   2   6          7.68         26.36        35.12 o                         
  -5   3   6         22.75         29.24        20.84 o                         
  -4   3   6          3.49         24.51        23.33 o                         
  -3   3   6         27.51         21.36        12.44 o                         
  -2   3   6        243.54        169.58        22.20 o                         
  -1   3   6         30.51         23.22        12.44 o                         
   0   3   6          9.83         83.04        18.15 o                         
   1   3   6         25.44         86.45        16.34 o                         
   2   3   6          1.46         10.53        14.25 o                         
   3   3   6         13.38         17.94        17.12 o                         
   4   3   6         59.95         58.00        26.42 o                         
   5   3   6         20.09         15.84        25.95 o                         
  -5   4   6          0.03          0.25        20.04 o                         
  -4   4   6         20.74         55.89        23.82 o                         
  -3   4   6          4.08         17.22        14.19 o                         
  -2   4   6         17.98         66.75        16.62 o                         
  -1   4   6         28.13         21.99        12.98 o                         
   0   4   6        152.50        264.26        27.48 o                         
   1   4   6         95.97         63.04        14.24 o                         
   2   4   6         43.90         33.03        17.85 o                         
   3   4   6         31.00         78.95        20.58 o                         
   4   4   6          6.58         23.75        21.89 o                         
   5   4   6          7.43          6.75        58.86 o                         
  -5   5   6         14.76        -16.16        21.15 o                         
  -4   5   6         90.68        126.98        34.76 o                         
  -3   5   6         40.04         49.91        18.46 o                         
  -2   5   6         15.97         22.76        16.09 o                         
  -1   5   6         57.37         30.80        13.81 o                         
   0   5   6        355.66        342.13        40.12 o                         
   1   5   6         46.40         85.69        17.23 o                         
   2   5   6         81.76         59.54        14.42 o                         
   3   5   6          0.05         47.58        17.00 o                         
   4   5   6          1.40         -6.64        49.83 o                         
   5   5   6          0.28         -3.00        22.25 o                         
  -5   6   6          0.47         -7.76        22.85 o                         
  -4   6   6          0.09         71.55        26.55 o                         
  -3   6   6         73.69        106.59        23.21 o                         
  -2   6   6         99.94        110.64        25.46 o                         
  -1   6   6         71.23         13.39        17.56 o                         
   0   6   6          0.68         69.55        25.09 o                         
   1   6   6        298.01        235.37        23.25 o                         
   2   6   6          4.15         38.01        14.05 o                         
   3   6   6          1.87         11.25        12.64 o                         
   4   6   6         58.01         -2.05        34.27 o                         
   5   6   6          0.67        -10.15        20.77 o                         
  -5   7   6          5.22        -21.07        21.07 o                         
  -4   7   6         51.10         81.11        27.85 o                         
  -3   7   6        176.69        115.96        21.77 o                         
  -2   7   6        180.52        132.82        53.17 o                         
  -1   7   6         12.07         35.54        25.14 o                         
   0   7   6         53.56         30.11        26.78 o                         
   1   7   6          2.57         57.54        17.44 o                         
   2   7   6        152.73         97.54        17.48 o                         
   3   7   6          9.99          4.28        15.58 o                         
   4   7   6          9.83          1.82        16.37 o                         
   5   7   6          6.22         11.75        21.42 o                         
  -5   8   6          6.10         -5.70        22.83 o                         
  -4   8   6         83.42         87.12        25.50 o                         
  -3   8   6         33.39         18.91        15.32 o                         
  -2   8   6          2.62         43.78        28.66 o                         
  -1   8   6        117.42        108.54        35.30 o                         
   0   8   6          1.14         46.75        26.12 o                         
   1   8   6          0.78         34.05        18.43 o                         
   2   8   6         31.17         44.66        15.30 o                         
   3   8   6          9.14        -18.05        22.30 o                         
   4   8   6         47.55         43.98        21.15 o                         
   5   8   6          4.38         25.53        22.11 o                         
  -5   9   6          4.83        -11.63        18.99 o                         
  -4   9   6          7.64         -1.86        58.12 o                         
  -3   9   6          6.02          7.39        20.32 o                         
  -2   9   6          6.20         -0.92        22.69 o                         
  -1   9   6          0.01         21.59        24.52 o                         
   0   9   6         16.46         35.64        18.38 o                         
   1   9   6        217.71        126.25        20.95 o                         
   2   9   6         89.80         46.33        14.54 o                         
   3   9   6          0.10        -14.84        14.84 o                         
   4   9   6          5.92          8.69        28.43 o                         
   5   9   6          0.01        -16.86        28.17 o                         
  -5  10   6          4.94          3.40        30.39 o                         
  -4  10   6          9.86         17.55        18.44 o                         
  -3  10   6          0.01         36.33        33.72 o                         
  -2  10   6         38.35         22.01        23.02 o                         
  -1  10   6         19.01         26.60        27.19 o                         
   0  10   6         19.22         38.88        17.54 o                         
   1  10   6        103.88         97.31        21.70 o                         
   2  10   6          0.44         22.22        14.33 o                         
   3  10   6          1.53        -15.64        15.64 o                         
   4  10   6          2.01         -3.33        23.18 o                         
  -5  11   6          2.80          8.65        76.88 o                         
  -4  11   6          7.52         29.14        22.37 o                         
  -3  11   6        220.41        160.02        42.27 o                         
  -2  11   6          6.66         -4.61        20.07 o                         
  -1  11   6          1.16          0.17        20.56 o                         
   0  11   6        119.71         92.27        23.05 o                         
   1  11   6        128.78        108.51        22.18 o                         
   2  11   6         11.24         13.60        18.83 o                         
   3  11   6          0.80          1.30        13.87 o                         
   4  11   6          1.45          6.23        39.38 o                         
  -5  12   6          4.30          1.29        22.57 o                         
  -4  12   6         11.34         30.27        33.16 o                         
  -3  12   6         13.66         71.64        38.17 o                         
  -2  12   6          0.26         -5.03        23.82 o                         
  -1  12   6         43.48         38.61        25.08 o                         
   0  12   6         59.00         67.01        20.31 o                         
   1  12   6         37.10         55.24        17.81 o                         
   2  12   6         38.16          9.02        15.39 o                         
   3  12   6          2.91         -6.90        14.21 o                         
   4  12   6          5.03         -0.90        42.98 o                         
  -5  13   6         12.11          4.74        19.27 o                         
  -4  13   6          6.32         29.82        28.65 o                         
  -3  13   6        104.88         62.67        36.61 o                         
  -2  13   6          2.87         13.05        25.21 o                         
  -1  13   6          0.81         -6.77        20.79 o                         
   0  13   6         12.86         17.20        15.37 o                         
   1  13   6          0.85          2.95        12.59 o                         
   2  13   6          2.53          7.92        14.80 o                         
   3  13   6          6.74         21.63        21.55 o                         
   4  13   6         10.11         16.62        19.06 o                         
  -5  14   6         19.34        -16.92        30.54 o                         
  -4  14   6          7.76          1.96        30.01 o                         
  -3  14   6          0.95          2.12        22.51 o                         
  -2  14   6          5.65         26.81        27.46 o                         
  -1  14   6         22.20          6.96        21.34 o                         
   0  14   6          3.15        -14.63        14.63 o                         
   1  14   6          1.58         -9.08        14.22 o                         
   2  14   6          0.35         24.10        23.30 o                         
   3  14   6          2.99         35.68        19.06 o                         
   4  14   6          0.86         28.77        21.50 o                         
  -5  15   6          1.69         62.84        42.91 o                         
  -4  15   6         26.12        -20.27        35.71 o                         
  -3  15   6          0.33        -11.36        31.80 o                         
  -2  15   6        122.27        111.89        36.32 o                         
  -1  15   6         12.69         26.16        28.54 o                         
   0  15   6          0.10          6.02        12.94 o                         
   1  15   6          0.01         17.36        14.90 o                         
   2  15   6          5.03         12.29        16.69 o                         
   3  15   6         55.74         36.14        20.30 o                         
   4  15   6         12.55          6.80        30.01 o                         
  -5  16   6          4.64         76.89        47.96 o                         
  -4  16   6         27.84         16.78        26.85 o                         
  -3  16   6          2.60          2.36        23.64 o                         
  -2  16   6         39.07         62.36        35.07 o                         
  -1  16   6         12.95         24.71        25.10 o                         
   0  16   6        133.33         63.89        29.17 o                         
   1  16   6         37.03         30.03        15.18 o                         
   2  16   6         47.46         51.06        19.64 o                         
   3  16   6          0.59         27.85        17.83 o                         
   4  16   6         12.58         16.85        23.08 o                         
  -5  17   6          9.43         74.50        46.34 o                         
  -4  17   6         12.17          5.78        30.00 o                         
  -3  17   6         14.62         16.84        28.89 o                         
  -2  17   6        183.98        103.01        41.70 o                         
  -1  17   6          5.65         22.92        29.45 o                         
   0  17   6          1.77        -25.01        28.09 o                         
   1  17   6          0.25         14.53        16.03 o                         
   2  17   6          5.45         10.94        18.04 o                         
   3  17   6         43.70         80.24        22.98 o                         
   4  17   6         17.65         41.75        26.75 o                         
  -5  18   6         13.46         65.52        44.58 o                         
  -4  18   6          2.76          1.82        28.95 o                         
  -3  18   6         35.04          9.41        31.88 o                         
  -2  18   6          5.64          0.79        25.70 o                         
  -1  18   6         23.55         30.21        28.31 o                         
   0  18   6         54.79         -6.72        21.19 o                         
   1  18   6        118.90         87.92        22.61 o                         
   2  18   6         41.57         46.65        20.35 o                         
   3  18   6         10.38         85.62        25.16 o                         
   4  18   6          0.40         65.56        34.15 o                         
  -4  19   6          6.30        -27.29        33.91 o                         
  -3  19   6         27.81         26.98        31.93 o                         
  -2  19   6         16.83        -18.26        29.38 o                         
  -1  19   6          0.14         50.94        33.63 o                         
   0  19   6         19.68        -25.23        31.02 o                         
   1  19   6         22.26         28.95        17.08 o                         
   2  19   6          8.71         24.31        38.94 o                         
   3  19   6         28.33         87.33        28.39 o                         
   4  19   6          5.62         91.26        26.42 o                         
  -4  20   6          1.70          6.13        28.59 o                         
  -3  20   6         25.77         36.76        33.25 o                         
  -2  20   6         20.11         10.48        25.42 o                         
  -1  20   6        284.39        346.26        65.91 o                         
   0  20   6         17.81        -37.02        37.02 o                         
   1  20   6          1.45         12.83        22.06 o                         
   2  20   6          2.12         25.67        29.82 o                         
   3  20   6        131.62        137.51        34.94 o                         
   4  20   6         10.32         60.15        24.55 o                         
  -4  21   6          0.29         -4.40        32.17 o                         
  -3  21   6          4.53         -8.34        31.79 o                         
  -2  21   6         78.70         22.31        26.23 o                         
  -1  21   6         26.72         91.49        44.32 o                         
   0  21   6         11.33        -33.76        33.76 o                         
   1  21   6          0.90         13.45        23.92 o                         
   2  21   6          0.03         26.39        21.99 o                         
   3  21   6         17.79         36.18        26.20 o                         
   4  21   6          0.28         70.45        31.38 o                         
  -4  22   6          0.89         22.00        33.23 o                         
  -3  22   6          0.23        -37.50        42.94 o                         
  -2  22   6          7.92          7.83        27.50 o                         
  -1  22   6         35.36         49.94        35.61 o                         
   0  22   6         32.23         -1.60        29.83 o                         
   1  22   6         65.98         67.67        32.40 o                         
   2  22   6          1.37          6.81        18.95 o                         
   3  22   6         46.97         37.26        28.24 o                         
  -4  23   6         30.79         24.64        33.51 o                         
  -3  23   6          1.52         -4.76        31.12 o                         
  -2  23   6          1.39         23.17        26.95 o                         
  -1  23   6         65.26         90.02        43.37 o                         
   0  23   6         30.26        -23.98        31.71 o                         
   1  23   6          1.14         20.85        23.17 o                         
   2  23   6         14.07         10.71        45.21 o                         
   3  23   6          3.52         27.77        24.59 o                         
  -4  24   6          0.30         40.74        39.70 o                         
  -3  24   6          9.44         22.45        31.32 o                         
  -2  24   6          1.15        -27.22        32.66 o                         
  -1  24   6         15.16          6.53        31.73 o                         
   0  24   6         51.88        -42.64        42.64 o                         
   1  24   6         17.63         22.63        22.66 o                         
   2  24   6         43.77         39.62        29.16 o                         
   3  24   6          9.92         25.21        23.39 o                         
  -4  25   6         10.62         53.37        39.99 o                         
  -3  25   6          6.21         36.90        38.27 o                         
  -2  25   6         47.56          4.16        29.13 o                         
  -1  25   6          2.26         16.47        26.46 o                         
   0  25   6         21.70        -38.03        38.03 o                         
   1  25   6          4.33          3.92        22.41 o                         
   2  25   6         66.54          3.17        30.10 o                         
   3  25   6          0.04         14.03        21.10 o                         
  -3  26   6          6.24         30.70        40.67 o                         
  -2  26   6          0.33        -13.15        29.99 o                         
  -1  26   6          2.96         15.79        34.14 o                         
   0  26   6        100.71        110.61        47.96 o                         
   1  26   6         29.31         22.89        22.03 o                         
   2  26   6          0.81        -20.01        40.94 o                         
   3  26   6          2.19         -3.12        22.18 o                         
  -3  27   6          2.68         14.81        34.92 o                         
  -2  27   6         27.48         14.23        29.94 o                         
  -1  27   6         10.72          8.68        29.94 o                         
   0  27   6         53.99         42.10        44.94 o                         
   1  27   6          0.00        -32.36        32.36 o                         
   2  27   6          0.24         15.04        30.07 o                         
   3  27   6          1.49          4.35        34.07 o                         
  -3  28   6          4.55        -21.13        34.01 o                         
  -2  28   6          0.38        -31.88        35.20 o                         
  -1  28   6          6.02        -17.19        29.17 o                         
   0  28   6          1.63        -44.47        44.47 o                         
   1  28   6         19.53         -4.58        29.59 o                         
   2  28   6          6.77         19.82        29.19 o                         
  -3  29   6          4.31         24.75        38.35 o                         
  -2  29   6          2.47        -37.24        39.18 o                         
  -1  29   6          1.39         33.27        41.06 o                         
   0  29   6          2.67        -59.24        59.24 o                         
   1  29   6          4.26        -34.33        34.33 o                         
   2  29   6         27.21         36.65        37.11 o                         
  -2  30   6         10.89        -29.85        42.54 o                         
  -1  30   6         32.52         18.78        36.65 o                         
   0  30   6         53.34         -6.54        32.48 o                         
   1  30   6          0.15        -20.84        31.90 o                         
   2  30   6          0.94        -36.34        36.34 o                         
  -2  31   6          8.66         12.17        37.24 o                         
  -1  31   6          3.93         30.44        37.51 o                         
   0  31   6          1.96         -2.06        38.36 o                         
   1  31   6          0.00          6.14        30.89 o                         
  -2  32   6          6.81         12.18        33.68 o                         
  -1  32   6          3.93         44.15        36.44 o                         
   0  32   6          0.07        -42.29        42.29 o                         
   1  32   6          2.65        -47.94        47.94 o                         
  -1  33   6          1.22          3.17        36.49 o                         
   0  33   6         16.41        -37.12        48.09 o                         
   1  33   6          0.94        -31.07        46.15 o                         
  -5   1   7         20.94         42.48        25.66 o                         
  -4   1   7          5.73         10.10        24.64 o                         
  -3   1   7          0.10          8.01        26.58 o                         
  -2   1   7         30.96         31.13        15.56 o                         
  -1   1   7         84.95         77.03        21.59 o                         
   0   1   7          3.03         17.21        24.66 o                         
   1   1   7          1.57         38.51        17.32 o                         
   2   1   7         35.23         50.38        23.52 o                         
   3   1   7        197.19        199.82        55.36 o                         
   4   1   7          0.78         44.04        25.03 o                         
  -5   2   7          1.01         12.14        21.98 o                         
  -4   2   7         11.27         47.75        25.07 o                         
  -3   2   7          0.52         56.91        18.79 o                         
  -2   2   7         29.51         42.94        15.34 o                         
  -1   2   7          0.65         12.30        16.69 o                         
   0   2   7         20.81         30.54        21.86 o                         
   1   2   7          0.09         38.52        16.86 o                         
   2   2   7         17.31         48.67        18.74 o                         
   3   2   7        155.32         92.95        47.70 o                         
   4   2   7         10.14         -1.85        18.71 o                         
  -5   3   7         20.30        -15.92        20.57 o                         
  -4   3   7         14.93         41.83        24.95 o                         
  -3   3   7         55.91         45.85        20.33 o                         
  -2   3   7         48.15         42.04        21.65 o                         
  -1   3   7          4.82         11.77        23.20 o                         
   0   3   7          0.82         20.44        14.23 o                         
   1   3   7          0.77         28.38        15.61 o                         
   2   3   7          9.68         18.82        19.72 o                         
   3   3   7         27.79         61.29        47.86 o                         
   4   3   7          0.99          5.04        20.70 o                         
  -5   4   7          0.26         -7.01        23.95 o                         
  -4   4   7         25.60         67.25        24.90 o                         
  -3   4   7         23.98         39.49        19.45 o                         
  -2   4   7          1.53         26.15        17.35 o                         
  -1   4   7         22.11         29.87        17.51 o                         
   0   4   7          5.19         20.21        17.74 o                         
   1   4   7          5.11         34.09        19.14 o                         
   2   4   7         39.27        -11.78        20.77 o                         
   3   4   7          9.25         24.36        54.56 o                         
   4   4   7          1.84         -2.30        19.83 o                         
  -5   5   7          0.30          8.23        21.39 o                         
  -4   5   7          9.14         15.41        30.23 o                         
  -3   5   7         71.62         43.91        22.70 o                         
  -2   5   7          1.47          5.07        17.57 o                         
  -1   5   7         28.01         26.23        19.22 o                         
   0   5   7         24.23         31.14        15.83 o                         
   1   5   7          8.73         36.31        19.52 o                         
   2   5   7         15.10         19.86        15.59 o                         
   3   5   7         34.20         83.40        28.84 o                         
   4   5   7          0.16         -6.82        24.00 o                         
  -4   6   7          1.42         -7.30        23.07 o                         
  -3   6   7          0.01         -8.00        20.14 o                         
  -2   6   7         64.51         38.26        20.56 o                         
  -1   6   7         58.04         20.43        24.50 o                         
   0   6   7         14.38         52.78        20.09 o                         
   1   6   7        111.49         81.28        17.38 o                         
   2   6   7          9.36         24.39        16.98 o                         
   3   6   7         15.29         25.19        27.66 o                         
   4   6   7          0.31        -22.17        23.94 o                         
  -4   7   7          0.84          8.18        27.19 o                         
  -3   7   7         23.41         12.70        24.50 o                         
  -2   7   7          8.49          5.23        31.43 o                         
  -1   7   7          0.25          3.05        18.09 o                         
   0   7   7         85.84         48.62        18.27 o                         
   1   7   7          1.39         18.23        24.84 o                         
   2   7   7          0.60         33.73        22.57 o                         
   3   7   7         25.97        -21.94        21.94 o                         
   4   7   7          0.42        -20.79        21.49 o                         
  -4   8   7         21.85          6.05        26.72 o                         
  -3   8   7         62.40         33.65        29.01 o                         
  -2   8   7          3.37         -1.73        21.55 o                         
  -1   8   7          9.40         -9.40        20.82 o                         
   0   8   7          2.89         22.30        15.78 o                         
   1   8   7          9.51        -19.30        19.30 o                         
   2   8   7         45.68         35.21        27.00 o                         
   3   8   7          2.98         -8.67        20.57 o                         
   4   8   7          1.71        -27.63        27.63 o                         
  -4   9   7         17.53         -0.62        32.31 o                         
  -3   9   7         11.21          7.26        21.25 o                         
  -2   9   7         10.49         -4.78        28.01 o                         
  -1   9   7          0.11        -39.74        67.68 o                         
   0   9   7          1.96         43.90        18.65 o                         
   1   9   7          5.12        -18.16        18.16 o                         
   2   9   7         23.04         11.13        15.10 o                         
   3   9   7          6.22         21.80        18.45 o                         
   4   9   7          0.01        -26.02        26.02 o                         
  -4  10   7         20.81          9.93        32.13 o                         
  -3  10   7          5.38        -24.04        34.63 o                         
  -2  10   7         16.56        -32.33        32.33 o                         
  -1  10   7         28.63         -3.82        31.15 o                         
   0  10   7         82.96        111.65        30.52 o                         
   1  10   7         31.97          4.93        13.38 o                         
   2  10   7          5.43          2.24        15.74 o                         
   3  10   7         11.34         -4.95        18.89 o                         
   4  10   7          3.04        -17.11        23.09 o                         
  -4  11   7          1.62         25.11        34.07 o                         
  -3  11   7         21.55         11.81        51.14 o                         
  -2  11   7          1.09          7.75        24.78 o                         
  -1  11   7          0.40         -7.98        26.44 o                         
   0  11   7        278.83        297.87        41.18 o                         
   1  11   7          9.05          8.23        26.47 o                         
   2  11   7          1.05          5.52        15.86 o                         
   3  11   7          3.78          2.55        15.46 o                         
  -4  12   7         91.00         88.32        43.63 o                         
  -3  12   7          8.68         58.02        34.22 o                         
  -2  12   7         71.12         77.72        33.97 o                         
  -1  12   7          1.40        -21.36        32.66 o                         
   0  12   7          0.25        106.91        37.35 o                         
   1  12   7         13.85         -9.33        16.56 o                         
   2  12   7          2.97         14.62        16.87 o                         
   3  12   7          2.02         12.13        15.98 o                         
  -4  13   7         10.75         39.58        39.11 o                         
  -3  13   7          0.39        -26.58        33.68 o                         
  -2  13   7         52.89         68.77        36.39 o                         
  -1  13   7          3.76         34.06        33.93 o                         
   0  13   7         43.02         48.09        23.92 o                         
   1  13   7         12.79        -16.64        30.24 o                         
   2  13   7          3.33         -3.70        16.56 o                         
   3  13   7          2.19          2.26        20.39 o                         
  -4  14   7         35.20         51.88        45.36 o                         
  -3  14   7          8.46        -12.17        27.74 o                         
  -2  14   7         10.29          4.66        30.76 o                         
  -1  14   7         16.07         24.46        28.85 o                         
   0  14   7          8.65         20.57        31.09 o                         
   1  14   7          8.78          5.49        20.56 o                         
   2  14   7          0.06          0.75        18.18 o                         
   3  14   7          0.75         -4.47        18.60 o                         
  -4  15   7          1.06        -12.37        32.25 o                         
  -3  15   7         32.38        -29.74        35.02 o                         
  -2  15   7         13.77         26.54        29.28 o                         
  -1  15   7          6.10        -25.83        25.83 o                         
   0  15   7          0.45         29.09        35.18 o                         
   1  15   7          0.41         15.72        37.67 o                         
   2  15   7         50.16         22.40        16.95 o                         
   3  15   7          1.45         37.13        18.74 o                         
  -4  16   7          0.00          1.30        30.62 o                         
  -3  16   7          0.34         14.84        32.91 o                         
  -2  16   7          1.94         22.45        29.90 o                         
  -1  16   7         18.37         22.63        28.81 o                         
   0  16   7         35.74         22.31        33.68 o                         
   1  16   7         46.71         36.74        34.50 o                         
   2  16   7         27.59          9.88        19.00 o                         
   3  16   7          6.36        -22.41        22.41 o                         
  -4  17   7          8.63         54.01        37.89 o                         
  -3  17   7         11.35         10.43        28.52 o                         
  -2  17   7         12.02         -1.51        26.52 o                         
  -1  17   7          0.13         -5.68        25.65 o                         
   0  17   7          0.43         49.91        38.13 o                         
   1  17   7          0.01          6.77        33.49 o                         
   2  17   7          0.13        -10.75        18.20 o                         
   3  17   7          0.79          9.27        33.18 o                         
  -4  18   7         10.61         10.12        30.53 o                         
  -3  18   7          2.06         -6.86        31.66 o                         
  -2  18   7          6.25         33.45        31.04 o                         
  -1  18   7          3.04         35.50        29.07 o                         
   0  18   7          2.47         -2.64        28.62 o                         
   1  18   7          6.90         -9.35        31.52 o                         
   2  18   7         21.23         15.84        19.47 o                         
   3  18   7         18.48         27.54        23.07 o                         
  -3  19   7          6.65        -33.25        34.59 o                         
  -2  19   7         92.18         95.74        41.84 o                         
  -1  19   7          1.82         40.80        31.96 o                         
   0  19   7          0.61         15.80        31.05 o                         
   1  19   7          0.12        -45.57        45.57 o                         
   2  19   7         33.16         48.05        21.50 o                         
   3  19   7          0.00          7.53        38.39 o                         
  -3  20   7          0.20        -14.89        30.25 o                         
  -2  20   7          4.18         84.71        43.22 o                         
  -1  20   7          3.70         17.10        27.16 o                         
   0  20   7         14.13         15.84        29.68 o                         
   1  20   7          1.99        -38.26        38.26 o                         
   2  20   7         57.06         22.85        21.32 o                         
   3  20   7          0.53        -12.29        50.94 o                         
  -3  21   7          0.40         26.80        39.08 o                         
  -2  21   7          1.79        -28.85        35.92 o                         
  -1  21   7          8.43        -10.36        33.40 o                         
   0  21   7          0.16         49.96        36.09 o                         
   1  21   7          0.93        -49.58        49.58 o                         
   2  21   7         19.07          5.37        32.44 o                         
  -3  22   7          0.04        -10.00        37.67 o                         
  -2  22   7         17.83        -13.79        29.06 o                         
  -1  22   7         21.39         24.29        34.94 o                         
   0  22   7          4.05         28.87        33.81 o                         
   1  22   7          0.04        -38.87        38.87 o                         
   2  22   7          1.95         -8.84        38.47 o                         
  -3  23   7          0.64        -13.32        31.71 o                         
  -2  23   7         46.93         24.04        32.71 o                         
  -1  23   7         76.59         30.84        37.61 o                         
   0  23   7         38.57         31.90        36.18 o                         
   1  23   7          0.16        -46.34        46.34 o                         
   2  23   7          1.13        -14.87        33.19 o                         
  -2  24   7          2.30        -19.61        33.01 o                         
  -1  24   7          0.15         24.66        42.76 o                         
   0  24   7         34.79         29.56        33.57 o                         
   1  24   7          0.42        -46.16        46.16 o                         
   2  24   7          2.34        -14.59        28.49 o                         
  -2  25   7         10.13          5.57        36.76 o                         
  -1  25   7          4.50         18.28        35.53 o                         
   0  25   7         35.68         80.53        44.31 o                         
   1  25   7         28.40        -58.93        58.93 o                         
  -2  26   7          1.38         16.08        35.98 o                         
  -1  26   7         19.92         -6.96        30.37 o                         
   0  26   7          4.01         74.94        37.10 o                         
   1  26   7         23.18        -58.14        58.14 o                         
  -2  27   7          0.25          5.04        41.54 o                         
  -1  27   7          4.58         23.07        41.71 o                         
   0  27   7          0.20         25.16        38.98 o                         
   1  27   7         27.50        -34.04        41.64 o                         
  -1  28   7         11.06         16.08        39.23 o                         
   0  28   7          0.08         80.74        45.35 o                         
  -3   0   8          2.97         72.31        52.62 o                         
  -2   0   8          2.04         68.19        48.23 o                         
  -1   0   8          0.08         58.79        49.70 o                         
   0   0   8         46.06        104.24        52.15 o                         
   1   0   8          0.03         58.96        33.66 o                         
   2   0   8        133.86        143.67        41.14 o                         
   3   0   8          9.53        -46.26        46.26 o                         
  -3   1   8          1.21        105.07        39.83 o                         
  -2   1   8         10.43         47.29        33.50 o                         
  -1   1   8         10.99         29.30        29.43 o                         
   0   1   8         17.20        112.71        39.15 o                         
   1   1   8          9.45         61.58        20.82 o                         
   2   1   8          7.04         57.74        29.88 o                         
   3   1   8          9.53        -28.01        28.01 o                         
  -3   2   8          1.73         31.70        40.95 o                         
  -2   2   8         13.88         50.49        36.74 o                         
  -1   2   8          0.13         25.35        28.19 o                         
   0   2   8         39.38         77.02        36.90 o                         
   1   2   8          0.10         61.44        23.98 o                         
   2   2   8          3.99         84.96        32.91 o                         
   3   2   8          0.05        -15.98        24.92 o                         
  -3   3   8          6.27         50.45        23.52 o                         
  -2   3   8         45.50         63.94        28.54 o                         
  -1   3   8         14.00         57.11        42.97 o                         
   0   3   8          0.04         48.32        48.93 o                         
   1   3   8          0.50         46.21        25.66 o                         
   2   3   8          0.08         36.02        21.33 o                         
   3   3   8          7.36        -16.32        38.51 o                         
  -3   4   8          8.73         19.01        27.69 o                         
  -2   4   8         64.74         66.96        27.39 o                         
  -1   4   8         50.27         90.79        49.57 o                         
   0   4   8          2.89         37.58        41.11 o                         
   1   4   8          5.54         15.16        22.27 o                         
   2   4   8          5.95         56.56        27.21 o                         
  -3   5   8          2.31         33.12        31.67 o                         
  -2   5   8          5.22          3.75        22.78 o                         
  -1   5   8          0.51         54.48        29.55 o                         
   0   5   8         21.18          9.20        31.47 o                         
   1   5   8         11.72         35.39        27.47 o                         
   2   5   8          6.65         41.79        19.39 o                         
  -3   6   8          6.19         33.46        26.40 o                         
  -2   6   8          0.11        -18.96        24.34 o                         
  -1   6   8         65.08         56.76        27.46 o                         
   0   6   8          0.18         -3.79        32.58 o                         
   1   6   8         84.20         54.98        28.60 o                         
   2   6   8          0.21         -4.92        19.69 o                         
  -3   7   8         51.19         13.57        30.06 o                         
  -2   7   8         14.30        -12.05        24.21 o                         
  -1   7   8          4.90          7.28        24.51 o                         
   0   7   8         29.20        -39.40        39.40 o                         
   1   7   8          4.15         19.19        25.30 o                         
   2   7   8          6.05         -8.56        23.99 o                         
  -3   8   8         19.17         23.24        25.20 o                         
  -2   8   8         20.76        -19.59        22.14 o                         
  -1   8   8          1.49          0.83        31.06 o                         
   0   8   8          6.86          5.65        40.48 o                         
   1   8   8          5.99         35.48        26.04 o                         
   2   8   8          0.29         -2.31        18.73 o                         
  -3   9   8          0.00         -7.53        23.37 o                         
  -2   9   8          0.06        -11.44        25.11 o                         
  -1   9   8          6.71        -14.64        28.90 o                         
   0   9   8         16.83          7.64        28.31 o                         
   1   9   8        121.93        100.45        35.86 o                         
   2   9   8          0.18         -8.78        31.11 o                         
  -3  10   8          8.72         47.06        27.96 o                         
  -2  10   8          0.04         -1.62        22.06 o                         
  -1  10   8         18.14         -4.90        21.91 o                         
   0  10   8          0.03         40.19        21.72 o                         
   1  10   8         61.16         58.81        24.36 o                         
   2  10   8          0.85        -28.51        28.51 o                         
  -3  11   8        107.79         35.75        26.45 o                         
  -2  11   8          4.30         13.48        21.12 o                         
  -1  11   8          6.76         -8.25        24.98 o                         
   0  11   8          8.20         37.11        26.69 o                         
   1  11   8         59.47         50.66        25.66 o                         
   2  11   8          0.09        -27.19        27.19 o                         
  -3  12   8          6.76         38.65        30.72 o                         
  -2  12   8          3.35        -27.00        27.00 o                         
  -1  12   8         17.84          3.30        28.53 o                         
   0  12   8          0.30         -6.36        51.47 o                         
   1  12   8         26.47        -21.21        21.21 o                         
   2  12   8          0.74        -26.25        26.25 o                         
  -3  13   8         62.41         23.98        33.64 o                         
  -2  13   8          0.73        -13.64        50.16 o                         
  -1  13   8          8.07          8.89        29.46 o                         
   0  13   8          0.02        -24.30        39.98 o                         
   1  13   8          3.01        -24.91        30.53 o                         
   2  13   8          0.04         -9.08        27.39 o                         
  -3  14   8          3.35        -22.67        29.44 o                         
  -2  14   8          0.39        -27.90        45.64 o                         
  -1  14   8          1.21        -13.63        44.57 o                         
   0  14   8          0.22          2.53        99.19 o                         
   1  14   8          3.68        -21.72        21.72 o                         
   2  14   8          0.44          2.10        29.76 o                         
  -2  15   8         10.68         24.02        31.66 o                         
  -1  15   8          1.68         -7.02        28.81 o                         
   0  15   8          6.10        -13.11        70.72 o                         
   1  15   8          1.39        -49.24        49.24 o                         
   2  15   8          2.54         -1.79        30.06 o                         
  -2  16   8          3.73         55.88        37.72 o                         
  -1  16   8          0.05         22.56        33.60 o                         
   0  16   8          0.53        -11.95        33.43 o                         
   1  16   8          0.38        -38.09        38.09 o                         
  -2  17   8         28.95        -24.28        38.33 o                         
  -1  17   8          4.41         29.27        34.67 o                         
   0  17   8          0.06         41.45        42.36 o                         
   1  17   8          4.36        -38.46        38.46 o                         
  -2  18   8          0.01        -17.59        40.62 o                         
  -1  18   8         25.72         22.57        30.46 o                         
   0  18   8          3.52         27.01        44.71 o                         
  -1  19   8          0.05         93.33        46.37 o                         
   0  19   8          0.56         -4.29        33.84 o                         
  -1  20   8         58.12        111.33        51.10 o                         
   0  20   8          0.04         39.52        46.56 o                         
   0  21   8          3.42          5.88        33.70 o                         
  -1   1   9          8.96         80.34        43.99 o                         
   0   1   9          1.35        126.14        46.59 o                         
  -1   2   9         11.58        105.14        61.52 o                         
   0   2   9          0.06        131.48        61.63 o                         
  -1   3   9          3.66        181.91        75.08 o                         
   0   3   9          3.35         68.42        62.31 o                         
                                                                                
