# Supplementary material for: The structures of eleven (4-phen­yl)piperazinium salts containing organic anions
Source: Acta Crystallogr E Crystallogr Commun. 2022 Sep 22;78(Pt 10):1016–27. doi: 10.1107/S2056989022009057 (PMC9535824; doi:10.1107/S2056989022009057)
Supplement: Supplementary file 7 [file e-78-01016-4sup4.hkl]

data_4                                                                          
_shelx_title ' HP4 IN P21/C'                                                    
_shelx_refln_list_code          4                                               
_shelx_F_calc_maximum      349.22                                               
_exptl_crystal_F_000      1632.00                                               
_reflns_d_resolution_high  0.7613                                               
                                                                                
loop_                                                                           
 _space_group_symop_operation_xyz                                               
 'x, y, z'                                                                      
 '-x, y+1/2, -z+1/2'                                                            
 '-x, -y, -z'                                                                   
 'x, -y-1/2, z-1/2'                                                             
                                                                                
_cell_length_a    10.8507                                                       
_cell_length_b    23.4045                                                       
_cell_length_c    13.3019                                                       
_cell_angle_alpha  90.000                                                       
_cell_angle_beta  102.491                                                       
_cell_angle_gamma  90.000                                                       
                                                                                
_shelx_F_squared_multiplier     1.000                                           
                                                                                
loop_                                                                           
 _refln_index_h                                                                 
 _refln_index_k                                                                 
 _refln_index_l                                                                 
 _refln_F_squared_calc                                                          
 _refln_F_squared_meas                                                          
 _refln_F_squared_sigma                                                         
 _refln_observed_status                                                         
   2   0   0      91517.78      83376.24       213.46 o                         
   3   0   0        606.46        564.12        24.92 o                         
   4   0   0      14678.17      14536.31       415.92 o                         
   5   0   0       1131.65       1151.36        39.17 o                         
   6   0   0       3739.45       3925.75       135.63 o                         
   7   0   0        275.05        289.79        43.52 o                         
   8   0   0       6668.49       6156.04       138.44 o                         
   9   0   0       3412.58       3578.43       127.82 o                         
  10   0   0        679.34        665.18       103.40 o                         
  11   0   0       1196.83       1414.41       122.24 o                         
  12   0   0        241.37        208.41       109.14 o                         
  13   0   0        455.43        561.54       107.08 o                         
   2   1   0      36246.79      36667.91       197.50 o                         
   3   1   0        362.97        433.84        18.22 o                         
   4   1   0      46193.83      44535.44       320.78 o                         
   5   1   0       2766.72       2540.19        48.50 o                         
   6   1   0      18164.97      16104.35       244.00 o                         
   7   1   0       4337.86       4071.52        51.95 o                         
   8   1   0       2162.17       1843.61        68.85 o                         
   9   1   0        980.73        951.70        68.40 o                         
  10   1   0          3.83         73.15        65.74 o                         
  11   1   0        386.90        494.73        75.22 o                         
  12   1   0         31.54         59.65        69.23 o                         
  13   1   0        260.57        346.58        77.97 o                         
   2   2   0      25925.88      27750.75       301.80 o                         
   3   2   0      23099.17      22451.30       109.34 o                         
   4   2   0       7148.67       7505.85        50.91 o                         
   5   2   0       1047.93       1038.79        24.49 o                         
   6   2   0       2192.84       2231.11        29.26 o                         
   7   2   0       3409.70       3349.42        48.91 o                         
   8   2   0       6509.64       6320.19       100.66 o                         
   9   2   0       2847.47       3282.50        89.54 o                         
  10   2   0       2735.67       2408.45        89.57 o                         
  11   2   0       1082.00       1199.09        79.19 o                         
  12   2   0        386.94        284.80       108.77 o                         
  13   2   0        456.76        520.43        83.10 o                         
   1   3   0         11.92         45.71        10.21 o                         
   2   3   0        796.23       1085.18        29.05 o                         
   3   3   0       5645.22       5482.09        36.92 o                         
   4   3   0      30868.23      29818.98       173.79 o                         
   5   3   0      11845.77      11223.30        84.00 o                         
   6   3   0      19292.99      18986.04       277.13 o                         
   7   3   0       3332.79       3128.91        57.14 o                         
   8   3   0       1284.55       1066.66        64.55 o                         
   9   3   0        167.74        113.16        55.59 o                         
  10   3   0         77.89         23.69        59.91 o                         
  11   3   0         14.05         48.19        70.45 o                         
  12   3   0          1.48        -12.54        76.06 o                         
  13   3   0         40.76        141.55        71.64 o                         
   0   4   0      22642.21      22125.05       173.15 o                         
   1   4   0       2540.19       2598.87        28.41 o                         
   3   4   0       6174.50       6316.10        56.67 o                         
   4   4   0        876.24        924.16        25.60 o                         
   5   4   0        410.19        357.37        20.65 o                         
   6   4   0       1724.23       1748.11        65.54 o                         
   7   4   0        773.71        821.70        42.91 o                         
   8   4   0       3456.65       3331.37        63.50 o                         
   9   4   0        550.25        577.38        60.47 o                         
  10   4   0       1788.99       1496.20        75.81 o                         
  11   4   0        879.18       1029.82       106.77 o                         
  12   4   0        111.17        169.29        63.52 o                         
  13   4   0          8.32         -2.42        65.05 o                         
   1   5   0       5439.95       5780.67        35.65 o                         
   2   5   0      20481.76      21320.35       235.04 o                         
   3   5   0       3093.91       3121.27        93.70 o                         
   4   5   0      13468.06      13395.58       132.57 o                         
   5   5   0        761.51        748.19        33.68 o                         
   6   5   0       2526.33       2376.72        54.30 o                         
   7   5   0        564.27        560.80        40.31 o                         
   8   5   0          4.10          4.88        61.22 o                         
   9   5   0         32.46         32.77        53.32 o                         
  10   5   0        421.51        447.65        65.40 o                         
  11   5   0         12.34         28.26        67.42 o                         
  12   5   0        297.94        290.35        73.60 o                         
  13   5   0         94.37         25.15       105.95 o                         
   0   6   0      15935.67      17570.96       147.92 o                         
   1   6   0       1779.18       1839.36        17.95 o                         
   2   6   0      14811.49      15342.24       110.26 o                         
   3   6   0       1272.27       1234.41        27.94 o                         
   4   6   0        357.67        380.31        21.85 o                         
   5   6   0       5610.30       5490.03        71.05 o                         
   6   6   0       2822.51       2645.73        39.78 o                         
   7   6   0        258.70        272.71        53.40 o                         
   8   6   0        471.24        432.48        45.05 o                         
   9   6   0        644.08        644.23        61.30 o                         
  10   6   0        592.65        440.81        65.75 o                         
  11   6   0        724.71        701.92        67.49 o                         
  12   6   0         42.78        193.83       112.67 o                         
   1   7   0       7288.85       7499.64        66.77 o                         
   2   7   0      20358.75      21161.83       210.79 o                         
   3   7   0       2672.53       2822.82        38.06 o                         
   4   7   0        908.65        952.22        24.96 o                         
   5   7   0         47.71         50.81        23.33 o                         
   6   7   0        222.90        205.14        27.48 o                         
   7   7   0        919.04        875.59        51.93 o                         
   8   7   0         20.32         14.19        48.33 o                         
   9   7   0        675.78        546.90        57.14 o                         
  10   7   0         28.55          7.90        91.35 o                         
  11   7   0        351.82        274.41       119.54 o                         
  12   7   0          0.89        -45.31       100.58 o                         
   0   8   0       4140.92       4310.40       111.72 o                         
   1   8   0       2784.65       2923.76        24.83 o                         
   2   8   0       4963.34       4798.09        44.84 o                         
   3   8   0       4532.58       4586.52        34.66 o                         
   4   8   0        308.43        255.11        20.48 o                         
   5   8   0      17581.98      16867.55       272.66 o                         
   6   8   0        993.29        979.25        46.64 o                         
   7   8   0       3145.25       2910.66       151.75 o                         
   8   8   0       2897.34       2426.09       139.56 o                         
   9   8   0         19.02         42.29        94.31 o                         
  10   8   0          4.97         62.05        87.57 o                         
  11   8   0         36.91        -82.17       108.91 o                         
  12   8   0          0.47        106.37        86.14 o                         
   1   9   0      11968.95      12266.60        50.78 o                         
   2   9   0       1705.70       1728.48        23.34 o                         
   3   9   0       4055.75       4212.17        48.99 o                         
   4   9   0        426.27        388.35        21.60 o                         
   5   9   0       4703.47       4582.23       149.78 o                         
   6   9   0        940.76        870.39        38.87 o                         
   7   9   0         30.99         50.06        36.48 o                         
   8   9   0        441.16        365.51        86.38 o                         
   9   9   0        246.47        184.75       101.29 o                         
  10   9   0       1477.60       1389.82       117.71 o                         
  11   9   0         22.80          0.78        97.85 o                         
  12   9   0        541.42        470.63       129.03 o                         
   0  10   0       7952.59       7360.71       124.44 o                         
   1  10   0       1886.29       2049.13        28.03 o                         
   2  10   0       3388.33       3261.28        39.57 o                         
   3  10   0       6417.94       6832.18        69.77 o                         
   4  10   0       1849.06       1650.34        29.75 o                         
   5  10   0       2099.41       2059.25        46.77 o                         
   6  10   0       1394.58       1399.28        49.66 o                         
   7  10   0        260.15        241.98        63.42 o                         
   8  10   0        586.37        547.39        90.58 o                         
   9  10   0        349.16        366.42       107.16 o                         
  10  10   0        637.98        499.81       108.14 o                         
  11  10   0         78.42         53.40        98.62 o                         
  12  10   0        120.55        205.66       126.64 o                         
   1  11   0      17970.43      17924.64       163.71 o                         
   2  11   0        429.17        378.98        20.43 o                         
   3  11   0       8734.38       8412.45        61.26 o                         
   4  11   0       2883.86       2695.74        40.97 o                         
   5  11   0       2279.80       2211.01        59.94 o                         
   6  11   0       6695.28       6483.28        79.91 o                         
   7  11   0        535.60        482.69        64.43 o                         
   8  11   0       1974.56       1711.67        81.47 o                         
   9  11   0         58.06         99.07       101.93 o                         
  10  11   0        404.16        412.36       107.29 o                         
  11  11   0        312.45        201.91        99.48 o                         
  12  11   0         11.46         -9.61       125.29 o                         
   0  12   0      20022.87      19225.27       105.78 o                         
   1  12   0         26.93        152.43        27.28 o                         
   2  12   0      33810.85      33539.39       324.79 o                         
   3  12   0       2484.00       2497.34        41.37 o                         
   4  12   0       4598.79       4614.67        53.27 o                         
   5  12   0       1763.19       1754.62        47.50 o                         
   6  12   0       1174.43       1216.69        69.06 o                         
   7  12   0       5684.29       5080.60       164.68 o                         
   8  12   0       1373.34       1304.61       130.78 o                         
   9  12   0       1890.41       1819.37       128.48 o                         
  10  12   0        379.35        282.35       101.77 o                         
  11  12   0         52.63        121.15       105.33 o                         
  12  12   0         54.76        206.27       133.31 o                         
   1  13   0       3725.60       3829.93        37.32 o                         
   2  13   0       4102.60       4263.71        41.86 o                         
   3  13   0       1338.83       1333.66        34.70 o                         
   4  13   0      15405.20      15162.55       102.69 o                         
   5  13   0        338.98        308.00        43.90 o                         
   6  13   0       2749.16       2710.27       227.70 o                         
   7  13   0       2287.72       2038.10        83.91 o                         
   8  13   0       2353.83       2340.45        92.59 o                         
   9  13   0        184.82        124.28        94.93 o                         
  10  13   0          9.69        -45.47        87.05 o                         
  11  13   0         36.11         74.79       112.22 o                         
   0  14   0      24211.94      23639.90       204.10 o                         
   1  14   0         34.24         74.41        23.02 o                         
   2  14   0      13712.22      13085.90        84.76 o                         
   3  14   0       1221.22       1242.36        40.54 o                         
   4  14   0       2629.39       2617.55        53.84 o                         
   5  14   0        537.48        512.32        58.34 o                         
   6  14   0         60.53         67.50        60.48 o                         
   7  14   0       1925.62       1808.81        87.33 o                         
   8  14   0       1580.71       1514.86        82.62 o                         
   9  14   0        524.33        560.13        73.30 o                         
  10  14   0        105.08        207.63       109.56 o                         
  11  14   0        519.13        567.92       129.12 o                         
   1  15   0        780.66        742.17        48.13 o                         
   2  15   0       2277.11       2286.19        45.51 o                         
   3  15   0       4952.34       4909.19        64.14 o                         
   4  15   0       7975.87       8025.85       173.95 o                         
   5  15   0       3216.82       3015.58       146.64 o                         
   6  15   0        694.06        674.32        78.83 o                         
   7  15   0        832.71        880.74        72.93 o                         
   8  15   0        972.32       1079.83       123.09 o                         
   9  15   0         41.01         36.18        74.27 o                         
  10  15   0        456.42        205.84       116.45 o                         
  11  15   0          1.28        -50.50       115.85 o                         
   0  16   0      27696.35      27523.12       238.62 o                         
   1  16   0        272.17        309.91        52.51 o                         
   2  16   0       7986.14       7937.78       100.66 o                         
   3  16   0        189.02        173.05        35.24 o                         
   4  16   0       2832.10       2879.87        91.03 o                         
   5  16   0        724.96        655.60        48.17 o                         
   6  16   0       2815.12       2789.26        87.79 o                         
   7  16   0        196.56        204.00        68.85 o                         
   8  16   0       2099.84       2003.71        89.14 o                         
   9  16   0        738.33        729.02        84.92 o                         
  10  16   0        460.45        483.46       104.03 o                         
  11  16   0        184.17        186.37       103.97 o                         
   1  17   0        808.42        813.81        56.99 o                         
   2  17   0       6002.38       6116.39       214.32 o                         
   3  17   0          0.01         21.13        56.18 o                         
   4  17   0       2654.50       2768.39        78.15 o                         
   5  17   0        194.27        157.49        44.34 o                         
   6  17   0       5133.49       4997.27       115.21 o                         
   7  17   0        237.43        261.62        69.89 o                         
   8  17   0        106.76         57.66        74.38 o                         
   9  17   0         36.10         97.00        83.54 o                         
  10  17   0          9.06         74.34       112.81 o                         
  11  17   0         95.44        228.36       132.91 o                         
   0  18   0      11722.88      12076.48       181.96 o                         
   1  18   0         31.31         56.02        56.69 o                         
   2  18   0       4559.55       4697.81       111.38 o                         
   3  18   0       1723.92       1787.50        72.37 o                         
   4  18   0        213.96        254.66        61.27 o                         
   5  18   0          2.48        -26.60        63.42 o                         
   6  18   0        764.97        704.77        71.45 o                         
   7  18   0        201.78        215.34        67.87 o                         
   8  18   0       1799.02       1832.63        91.21 o                         
   9  18   0        270.81        303.88        73.54 o                         
  10  18   0        710.14        653.04        84.56 o                         
   1  19   0       3332.17       3431.99       124.38 o                         
   2  19   0        962.43        974.14        65.65 o                         
   3  19   0        554.12        609.37        64.72 o                         
   4  19   0         36.95         39.73        62.66 o                         
   5  19   0        301.96        262.87        65.00 o                         
   6  19   0        362.85        458.20       121.09 o                         
   7  19   0        209.33        224.52       120.70 o                         
   8  19   0          2.78        -56.65        68.40 o                         
   9  19   0        241.01        160.44        82.20 o                         
  10  19   0         34.46         83.58        86.46 o                         
   0  20   0        899.88        901.99       101.51 o                         
   1  20   0        298.59        364.11        61.21 o                         
   2  20   0       1498.41       1512.88        75.64 o                         
   3  20   0       4401.77       4292.42        99.85 o                         
   4  20   0        677.40        562.06        68.40 o                         
   5  20   0       2242.70       2191.05       142.86 o                         
   6  20   0       2590.26       2548.11       144.64 o                         
   7  20   0        681.16        674.98       136.82 o                         
   8  20   0        454.56        502.90       138.55 o                         
   9  20   0        150.83        188.26       134.05 o                         
  10  20   0        419.13        405.13       110.18 o                         
   1  21   0       3347.73       3514.37        94.90 o                         
   2  21   0        216.60        219.90        67.52 o                         
   3  21   0       2873.64       3083.55        95.68 o                         
   4  21   0       1246.60       1260.48        78.39 o                         
   5  21   0         47.88         50.41       114.02 o                         
   6  21   0          3.05         15.04       123.85 o                         
   7  21   0        418.74        423.50       121.28 o                         
   8  21   0         64.58         75.66       126.00 o                         
   9  21   0         59.39         68.38       131.90 o                         
   0  22   0         60.14        -12.99        95.27 o                         
   1  22   0       2719.15       2946.18        94.57 o                         
   2  22   0         53.53         16.65        66.44 o                         
   3  22   0       3535.43       3884.70       211.40 o                         
   4  22   0        859.68        852.18       124.97 o                         
   5  22   0       2822.52       2907.01       156.95 o                         
   6  22   0       1510.92       1675.64       154.56 o                         
   7  22   0        432.50        417.99       123.68 o                         
   8  22   0        678.86        683.16       121.88 o                         
   1  23   0       5958.33       5997.17       117.91 o                         
   2  23   0         35.12         34.92        68.50 o                         
   3  23   0       3076.76       3305.71       104.18 o                         
   4  23   0          0.66         19.53       102.64 o                         
   5  23   0        181.35         63.61       127.16 o                         
   6  23   0         93.51         47.08       134.94 o                         
   7  23   0        424.24        263.60       132.89 o                         
   8  23   0        187.27        253.71       136.86 o                         
   0  24   0         23.14         33.40       104.03 o                         
   1  24   0       1404.01       1493.88       106.03 o                         
   2  24   0         53.73         78.48        72.21 o                         
   3  24   0       3159.13       3152.65       149.15 o                         
   4  24   0        625.76        598.23       129.42 o                         
   5  24   0       3386.55       3331.59       177.35 o                         
   6  24   0        395.13        526.60       142.41 o                         
   7  24   0       1480.14       1605.53       162.01 o                         
   1  25   0       4986.48       4881.32       230.74 o                         
   2  25   0        144.58        143.14        78.88 o                         
   3  25   0       1552.14       1819.32       151.08 o                         
   4  25   0         17.34         24.20       129.05 o                         
   5  25   0         32.54         67.31       126.27 o                         
   6  25   0        291.40        353.67       138.45 o                         
   0  26   0        443.95        476.17       115.96 o                         
   1  26   0        489.26        634.90        82.49 o                         
   2  26   0        463.02        370.31       106.71 o                         
   3  26   0       3150.91       3182.56       157.81 o                         
   4  26   0       1011.39        908.37       126.08 o                         
   5  26   0       1833.95       1508.41       138.82 o                         
   6  26   0        457.61        366.15       120.68 o                         
   1  27   0       2125.00       1903.31       143.73 o                         
   2  27   0          7.73        231.35       129.47 o                         
   3  27   0        679.43       1034.59       149.05 o                         
   4  27   0         76.84         22.00       140.01 o                         
   5  27   0          9.52        -16.43       143.56 o                         
   0  28   0        218.38        179.49       107.13 o                         
   1  28   0         38.87        358.13       128.87 o                         
   2  28   0         62.48         38.99       128.98 o                         
   3  28   0        578.93        652.59       145.47 o                         
   4  28   0         11.93        -42.28       112.35 o                         
   1  29   0       1090.47       1170.14       154.56 o                         
   2  29   0          0.81        -24.51       131.20 o                         
   3  29   0        141.41        355.88       119.88 o                         
   1  30   0         40.02         39.51       138.57 o                         
   2  30   0         50.27        208.49       118.73 o                         
 -13   1   1          0.22          2.77        64.63 o                         
 -12   1   1          0.11         65.29        66.73 o                         
 -11   1   1         19.48        -14.61        70.19 o                         
 -10   1   1         13.61        -17.24        65.37 o                         
  -9   1   1         76.74         66.57        54.17 o                         
  -8   1   1        139.85         99.82        36.23 o                         
  -7   1   1          4.46         -0.38        29.96 o                         
  -6   1   1         84.95         91.50        11.88 o                         
  -5   1   1       1885.27       1964.56        42.12 o                         
  -4   1   1       1956.85       1911.35        29.20 o                         
  -3   1   1        700.23        676.25        18.58 o                         
  -2   1   1       1572.28       1497.90        47.14 o                         
   1   1   1        109.94        170.87        17.02 o                         
   2   1   1        751.70        958.51        45.04 o                         
   3   1   1        260.48        261.85        12.89 o                         
   4   1   1       2862.12       2634.62        33.82 o                         
   5   1   1       1911.65       2132.21        61.13 o                         
   6   1   1       3511.23       3312.09        59.75 o                         
   7   1   1       1567.92       1484.62        58.69 o                         
   8   1   1        125.82        103.59        49.08 o                         
   9   1   1        136.62         79.12        56.36 o                         
  10   1   1        107.76         64.20        65.67 o                         
  11   1   1         29.23         36.19        65.67 o                         
  12   1   1         29.38         41.62        76.13 o                         
  13   1   1          2.56        -49.84        74.17 o                         
 -13   2   1          4.67         38.46        83.88 o                         
 -12   2   1         34.68         -6.09        67.19 o                         
 -11   2   1        873.09        927.90        79.73 o                         
 -10   2   1         82.17         58.76        62.69 o                         
  -9   2   1        869.49        793.99        64.39 o                         
  -8   2   1         65.87         58.21        42.66 o                         
  -7   2   1         85.62         83.42        30.88 o                         
  -6   2   1         35.91         61.15        12.72 o                         
  -5   2   1       3369.13       3571.64        45.81 o                         
  -4   2   1       2383.41       2376.78        28.74 o                         
  -3   2   1      10651.90      10628.34       127.15 o                         
  -2   2   1        660.11        780.70        20.39 o                         
  -1   2   1        627.03        771.07        21.10 o                         
   1   2   1        201.50        238.87        12.67 o                         
   2   2   1      35372.03      34057.19       310.73 o                         
   3   2   1       4974.57       5395.85        57.41 o                         
   4   2   1       2758.54       2872.44        27.68 o                         
   5   2   1        981.27       1071.85        20.13 o                         
   6   2   1          2.28         14.94        19.38 o                         
   7   2   1       1307.29       1298.03        58.67 o                         
   8   2   1        640.81        547.12        57.94 o                         
   9   2   1        871.34        883.63        62.99 o                         
  10   2   1        101.89        131.27        64.53 o                         
  11   2   1         31.28         15.19        65.91 o                         
  12   2   1         61.02         30.33        94.30 o                         
  13   2   1         16.92         -6.53        80.13 o                         
 -13   3   1          4.46        -45.80        58.71 o                         
 -12   3   1          6.99        -20.05        65.72 o                         
 -11   3   1          0.15          1.70        62.71 o                         
 -10   3   1        190.24        121.24        57.63 o                         
  -9   3   1        364.99        408.60        62.39 o                         
  -8   3   1       2131.37       2035.28        58.18 o                         
  -7   3   1       1855.37       1805.28        46.94 o                         
  -6   3   1      16478.93      16099.11       112.56 o                         
  -5   3   1       9501.35       9571.24        66.72 o                         
  -4   3   1      17368.82      17253.85       167.01 o                         
  -3   3   1      26474.11      26730.81       189.51 o                         
  -2   3   1      40119.42      39417.71       278.88 o                         
  -1   3   1       1711.51       1824.05        51.60 o                         
   0   3   1       8070.25       8506.74        56.56 o                         
   1   3   1        646.09        678.30        23.99 o                         
   2   3   1      76665.55      73391.35       322.24 o                         
   3   3   1       5974.72       5913.74       214.51 o                         
   4   3   1      10002.36       9534.24        86.35 o                         
   5   3   1        142.78        102.54        18.73 o                         
   6   3   1       6807.24       6883.37        99.88 o                         
   7   3   1        858.46        825.24        70.50 o                         
   8   3   1        403.99        455.33        57.21 o                         
   9   3   1          1.08          1.11        56.58 o                         
  10   3   1          0.11         11.13        61.99 o                         
  11   3   1        202.81        191.85        62.90 o                         
  12   3   1         27.28         39.81        72.83 o                         
  13   3   1        240.06        299.61        72.22 o                         
 -13   4   1         14.24        100.83        69.57 o                         
 -12   4   1         22.14         34.30        71.78 o                         
 -11   4   1        684.82        782.42        98.78 o                         
 -10   4   1        560.53        462.40        67.89 o                         
  -9   4   1       1009.31       1006.78        68.56 o                         
  -8   4   1       1054.34        992.95        51.36 o                         
  -7   4   1        923.95        932.42        36.73 o                         
  -6   4   1        973.20       1141.28        33.87 o                         
  -5   4   1         14.64         28.36        11.77 o                         
  -4   4   1      27721.80      27654.75       220.96 o                         
  -3   4   1       8769.18       9981.83        89.49 o                         
  -2   4   1      32534.97      32488.66       261.06 o                         
  -1   4   1       1856.12       1964.80        32.31 o                         
   0   4   1      24853.90      24741.14        85.34 o                         
   1   4   1         10.44         13.33        17.43 o                         
   2   4   1      49697.15      48710.52       400.37 o                         
   3   4   1        952.53       1034.02        23.32 o                         
   4   4   1       2670.92       2787.70        59.23 o                         
   5   4   1       1677.85       1765.92        30.85 o                         
   6   4   1       1140.37       1092.88        32.79 o                         
   7   4   1       2028.38       1875.74        77.91 o                         
   8   4   1       4833.71       4337.89        88.86 o                         
   9   4   1        684.62        712.24        63.86 o                         
  10   4   1       1203.52       1102.37        86.04 o                         
  11   4   1        445.18        449.84        85.84 o                         
  12   4   1        235.01        165.78        71.70 o                         
  13   4   1          5.21         51.83       129.18 o                         
 -13   5   1          9.48        118.23       111.86 o                         
 -12   5   1        150.37        150.26        66.29 o                         
 -11   5   1         49.44         23.01        63.20 o                         
 -10   5   1       1063.19        794.70        63.39 o                         
  -9   5   1          6.86         25.31        44.08 o                         
  -8   5   1       3040.30       2736.53        74.73 o                         
  -7   5   1       4228.42       4106.74        88.71 o                         
  -6   5   1      15092.92      14914.12       201.32 o                         
  -5   5   1       5477.08       5278.95        62.86 o                         
  -4   5   1      30205.13      29513.04       267.07 o                         
  -3   5   1       3086.58       3030.96        22.43 o                         
  -2   5   1          7.99         33.64        12.09 o                         
  -1   5   1       2303.46       2597.56        55.82 o                         
   0   5   1      21859.09      20733.46       109.38 o                         
   1   5   1       5985.64       6090.02        56.76 o                         
   2   5   1     121952.51     109594.32       208.02 o                         
   3   5   1       2768.04       2410.77        39.82 o                         
   4   5   1      40501.61      38259.64       330.02 o                         
   5   5   1      15615.90      14638.98       133.30 o                         
   6   5   1      15357.22      14100.98       200.89 o                         
   7   5   1         50.24         64.58        44.99 o                         
   8   5   1       2563.92       2147.66       139.10 o                         
   9   5   1        113.47        130.42        57.00 o                         
  10   5   1         46.12         67.67        62.83 o                         
  11   5   1         21.84         -3.23        66.12 o                         
  12   5   1         39.68        -13.68       119.33 o                         
 -13   6   1        319.39        399.18       135.94 o                         
 -12   6   1        358.65        255.81       118.03 o                         
 -11   6   1        737.95        793.98        69.41 o                         
 -10   6   1        430.46        346.70        62.77 o                         
  -9   6   1       1821.38       1877.69        59.26 o                         
  -8   6   1         76.96         63.94        43.40 o                         
  -7   6   1        825.09        822.13        36.54 o                         
  -6   6   1        816.44        913.58        25.69 o                         
  -5   6   1       1118.16       1059.73        20.87 o                         
  -4   6   1      14417.84      14259.96       139.34 o                         
  -3   6   1        147.68        194.67        12.35 o                         
  -2   6   1      42152.50      40749.21       306.88 o                         
  -1   6   1       1276.45       1187.77        29.25 o                         
   0   6   1      39957.70      37017.81       145.87 o                         
   1   6   1        483.85        423.76        18.40 o                         
   2   6   1      29004.47      27663.35       138.50 o                         
   3   6   1        383.93        371.67        29.26 o                         
   4   6   1       6455.20       6702.55        92.72 o                         
   5   6   1        997.42       1008.18        35.62 o                         
   6   6   1       1474.19       1424.16        65.26 o                         
   7   6   1       2626.12       2392.29        72.75 o                         
   8   6   1       2885.05       2682.11       118.29 o                         
   9   6   1       1442.75       1438.27        67.53 o                         
  10   6   1        245.69        169.02        56.53 o                         
  11   6   1        518.70        612.64       122.70 o                         
  12   6   1        319.39        346.65       109.48 o                         
 -12   7   1         37.00         43.42       100.62 o                         
 -11   7   1         72.31        125.65        99.06 o                         
 -10   7   1         85.74        112.86        58.02 o                         
  -9   7   1       2997.20       2720.33       111.22 o                         
  -8   7   1       9732.79       8102.47       198.77 o                         
  -7   7   1       6062.66       5817.91       146.38 o                         
  -6   7   1      13644.34      13076.28       298.42 o                         
  -5   7   1       8639.86       8355.74       120.49 o                         
  -4   7   1      26046.78      25029.62       262.64 o                         
  -3   7   1        338.48        440.13        19.00 o                         
  -2   7   1       9068.90       9276.79        82.99 o                         
  -1   7   1         82.75        158.27        10.85 o                         
   0   7   1      18695.78      18823.99       117.06 o                         
   1   7   1       1305.76       1461.21        51.76 o                         
   2   7   1      35810.05      34749.78       241.14 o                         
   3   7   1       6605.47       6437.00        44.60 o                         
   4   7   1      46374.93      45269.55       191.39 o                         
   5   7   1       6471.91       5989.44       153.35 o                         
   6   7   1      16592.75      15354.02       461.66 o                         
   7   7   1       2178.68       2020.50       104.55 o                         
   8   7   1       1398.47       1141.33        58.58 o                         
   9   7   1        104.58         57.91        53.12 o                         
  10   7   1        363.03        357.80       112.39 o                         
  11   7   1        312.89        452.07       110.51 o                         
  12   7   1        104.27         32.34       103.09 o                         
 -12   8   1        170.42         32.57       103.16 o                         
 -11   8   1        654.08        787.50       111.78 o                         
 -10   8   1       1015.64        916.51       107.45 o                         
  -9   8   1       2534.83       2517.99        71.75 o                         
  -8   8   1       5373.59       4991.57       208.67 o                         
  -7   8   1        113.26        142.01        33.26 o                         
  -6   8   1        896.70        847.45        39.37 o                         
  -5   8   1        307.59        330.64        21.17 o                         
  -4   8   1       7574.24       7332.01       122.55 o                         
  -3   8   1       2469.21       2172.50        37.77 o                         
  -2   8   1      60874.76      59371.20       363.50 o                         
  -1   8   1          2.87         40.76         9.24 o                         
   0   8   1      66574.97      63177.20       335.33 o                         
   1   8   1         79.50         50.27        14.58 o                         
   2   8   1       2978.68       3044.72        62.68 o                         
   3   8   1         57.70        151.29        15.52 o                         
   4   8   1       1683.59       1763.18        31.56 o                         
   5   8   1        692.62        685.59        41.67 o                         
   6   8   1      14095.88      13663.64       313.83 o                         
   7   8   1        771.91        708.89        49.40 o                         
   8   8   1       2982.70       2626.02       124.70 o                         
   9   8   1       1719.86       1888.82       124.26 o                         
  10   8   1       1600.46       1300.75       124.54 o                         
  11   8   1         70.69        108.04        94.40 o                         
  12   8   1        104.00        -41.95       118.07 o                         
 -12   9   1         69.86        -16.02       119.89 o                         
 -11   9   1         15.56         51.24       107.28 o                         
 -10   9   1        160.06        125.80       105.27 o                         
  -9   9   1       1284.06       1407.83       112.24 o                         
  -8   9   1       3404.66       3112.58       231.47 o                         
  -7   9   1       2582.55       2349.78       126.02 o                         
  -6   9   1      22346.68      19899.10       207.37 o                         
  -5   9   1       4139.38       3954.42        88.23 o                         
  -4   9   1      32258.48      31785.23       506.09 o                         
  -3   9   1        157.93        174.96        21.98 o                         
  -2   9   1      16695.49      16905.43        60.84 o                         
  -1   9   1        596.60        702.09        13.34 o                         
   0   9   1      13786.27      13957.13       186.68 o                         
   1   9   1        192.54        192.02        17.82 o                         
   2   9   1      57194.63      54455.39       411.43 o                         
   3   9   1       2797.51       2648.63        38.97 o                         
   4   9   1      59189.54      57519.76       420.81 o                         
   5   9   1       5315.20       4947.34       117.23 o                         
   6   9   1       6111.15       6101.26       159.57 o                         
   7   9   1       2702.90       2736.56       118.18 o                         
   8   9   1        421.49        467.91        99.16 o                         
   9   9   1         76.51         62.61       102.90 o                         
  10   9   1         36.89         86.05       101.66 o                         
  11   9   1        356.22        434.04       105.32 o                         
  12   9   1        448.47        274.82       127.15 o                         
 -12  10   1        127.95         91.88       123.31 o                         
 -11  10   1        327.88        481.47       122.70 o                         
 -10  10   1        301.05        266.79       109.20 o                         
  -9  10   1          1.97        -27.14        93.28 o                         
  -8  10   1       1562.91       1440.23       154.93 o                         
  -7  10   1        130.94        133.82        57.40 o                         
  -6  10   1        316.93        291.99        33.27 o                         
  -5  10   1        263.50        221.81        21.44 o                         
  -4  10   1       1367.74       1303.18        37.22 o                         
  -3  10   1       5139.59       4891.08        51.04 o                         
  -2  10   1      35284.77      34975.37       372.88 o                         
  -1  10   1       3236.77       3298.33        32.41 o                         
   0  10   1      36589.78      35051.38       286.47 o                         
   1  10   1         87.21         55.21        17.57 o                         
   2  10   1       6174.28       6180.57        83.56 o                         
   3  10   1        634.85        588.26        32.43 o                         
   4  10   1          7.42         61.90        34.20 o                         
   5  10   1         22.94          3.55        37.53 o                         
   6  10   1       1924.48       1926.14        68.53 o                         
   7  10   1        147.93         27.37        64.07 o                         
   8  10   1         21.78         48.69        92.49 o                         
   9  10   1       1318.19       1449.99       123.36 o                         
  10  10   1       1214.40        911.47       114.84 o                         
  11  10   1        455.09        516.63       115.78 o                         
  12  10   1         47.25         63.15       123.10 o                         
 -12  11   1         85.57         53.72       122.40 o                         
 -11  11   1        159.79        207.02       119.66 o                         
 -10  11   1          1.19         12.23       105.82 o                         
  -9  11   1       1266.54       1185.73        88.44 o                         
  -8  11   1        833.79        827.38       108.18 o                         
  -7  11   1       3778.23       3549.28        92.82 o                         
  -6  11   1       9725.97       8970.79       590.17 o                         
  -5  11   1          2.30          7.58        29.83 o                         
  -4  11   1       9112.61       8811.92       129.73 o                         
  -3  11   1       1211.61       1141.25        26.27 o                         
  -2  11   1       1175.21       1181.41        19.87 o                         
  -1  11   1      15263.60      15050.11       118.90 o                         
   0  11   1       1504.30       1576.13        63.97 o                         
   1  11   1       3601.87       3599.88        34.80 o                         
   2  11   1      17783.74      17496.66       135.29 o                         
   3  11   1        174.20        218.59        29.65 o                         
   4  11   1      14395.79      14087.11       209.17 o                         
   5  11   1       2412.90       2234.95        62.40 o                         
   6  11   1       6809.93       6658.10       364.99 o                         
   7  11   1       2342.01       2168.74        82.12 o                         
   8  11   1          4.62         20.14        91.31 o                         
   9  11   1        888.52        860.19       119.09 o                         
  10  11   1        502.83        515.75       113.54 o                         
  11  11   1        317.09        382.51       109.03 o                         
  12  11   1        186.65        117.54       129.68 o                         
 -12  12   1         98.60         -7.75       124.71 o                         
 -11  12   1        167.11        132.00       112.61 o                         
 -10  12   1        700.71        738.54       118.59 o                         
  -9  12   1          9.24        -15.48        69.05 o                         
  -8  12   1         10.63        -32.17        59.78 o                         
  -7  12   1          7.03         56.83        60.95 o                         
  -6  12   1       2242.33       2109.29        93.64 o                         
  -5  12   1       4318.98       4175.34        71.09 o                         
  -4  12   1       2551.69       2922.29        41.30 o                         
  -3  12   1       7243.12       7087.93        50.41 o                         
  -2  12   1       8106.37       7975.91        46.27 o                         
  -1  12   1         83.48        167.94        14.01 o                         
   0  12   1       9343.72       9011.04       134.81 o                         
   1  12   1       9389.20       9345.35       128.27 o                         
   2  12   1      10866.79      11655.79        95.48 o                         
   3  12   1      10820.38      10302.85       160.77 o                         
   4  12   1       2101.60       1999.70        63.73 o                         
   5  12   1       1119.82       1145.29        92.23 o                         
   6  12   1       2053.85       2016.65        76.94 o                         
   7  12   1          3.04         29.02        67.12 o                         
   8  12   1       4872.60       4273.70       145.20 o                         
   9  12   1         60.09         32.99        99.15 o                         
  10  12   1        281.63        243.33       116.21 o                         
  11  12   1        175.36        169.61        99.80 o                         
 -12  13   1        179.61        213.15       130.50 o                         
 -11  13   1          3.09       -111.00       111.00 o                         
 -10  13   1        164.81        275.96       105.97 o                         
  -9  13   1        315.72        255.24        66.54 o                         
  -8  13   1        323.40        222.98        85.83 o                         
  -7  13   1       2743.52       2893.50       226.43 o                         
  -6  13   1       6691.55       6235.81       411.48 o                         
  -5  13   1        119.95        146.13        34.36 o                         
  -4  13   1      11913.05      11662.21       187.07 o                         
  -3  13   1       5794.67       5702.14        64.37 o                         
  -2  13   1       1991.26       1891.54        31.09 o                         
  -1  13   1       8826.13       8732.22        83.88 o                         
   0  13   1        179.02        217.22        24.19 o                         
   1  13   1      10488.00      10550.27       171.79 o                         
   2  13   1      12130.30      12188.96       143.85 o                         
   3  13   1        183.86        268.49        38.11 o                         
   4  13   1      12227.91      12288.93       119.85 o                         
   5  13   1       2713.32       2587.46       137.77 o                         
   6  13   1       2290.86       2103.11        80.95 o                         
   7  13   1       1753.30       1624.07       104.64 o                         
   8  13   1       2296.87       2239.83        96.00 o                         
   9  13   1         63.04         77.34        92.83 o                         
  10  13   1       1447.99       1547.42       140.58 o                         
  11  13   1         48.14        -42.71       104.44 o                         
 -11  14   1         21.95        -21.02       102.77 o                         
 -10  14   1        319.75        257.69        93.48 o                         
  -9  14   1         61.78         57.58        68.97 o                         
  -8  14   1       1057.22       1013.91        78.32 o                         
  -7  14   1       4026.61       3772.88       230.38 o                         
  -6  14   1       2187.52       1968.80       121.12 o                         
  -5  14   1       5298.25       5372.07       149.76 o                         
  -4  14   1        135.54         98.84        34.22 o                         
  -3  14   1       4373.18       4524.57        59.64 o                         
  -2  14   1          5.68         11.63        24.79 o                         
  -1  14   1        336.35        460.95        46.10 o                         
   0  14   1       2897.25       3007.92        40.81 o                         
   1  14   1        855.80        898.46        40.98 o                         
   2  14   1        195.70        280.51        38.32 o                         
   3  14   1       7669.97       7428.19        74.40 o                         
   4  14   1       2241.10       2106.83        65.86 o                         
   5  14   1       4198.68       4069.44       113.58 o                         
   6  14   1        269.90        278.03        64.57 o                         
   7  14   1         12.29         19.10        62.99 o                         
   8  14   1       1424.76       1416.91        88.14 o                         
   9  14   1         45.91         -0.98       106.95 o                         
  10  14   1          1.05        134.11       103.58 o                         
  11  14   1        148.37         97.56       122.67 o                         
 -11  15   1          7.10        -22.66        99.69 o                         
 -10  15   1        850.15        842.53        91.20 o                         
  -9  15   1        743.22        632.69        79.43 o                         
  -8  15   1        147.65        144.31        66.36 o                         
  -7  15   1         11.43         23.53        63.97 o                         
  -6  15   1        388.91        450.50        58.80 o                         
  -5  15   1        637.20        654.16        43.67 o                         
  -4  15   1       1440.49       1369.75        44.79 o                         
  -3  15   1       6346.93       6308.96        68.40 o                         
  -2  15   1       1907.79       1900.98        59.97 o                         
  -1  15   1      18355.22      18136.36       287.74 o                         
   0  15   1        970.39       1125.62        56.11 o                         
   1  15   1      15160.83      15020.60       285.57 o                         
   2  15   1        754.47        752.26        41.93 o                         
   3  15   1       2258.18       2398.74        52.72 o                         
   4  15   1         33.11          1.93        38.81 o                         
   5  15   1         36.15         12.54        52.05 o                         
   6  15   1        822.90        781.30        70.52 o                         
   7  15   1       1798.16       1670.10        84.97 o                         
   8  15   1        664.48        653.75        78.21 o                         
   9  15   1        651.46        522.47       115.11 o                         
  10  15   1        390.41        382.73       109.34 o                         
  11  15   1         50.75        -27.22       122.85 o                         
 -11  16   1         21.79         21.72       118.07 o                         
 -10  16   1         13.96         67.05        84.03 o                         
  -9  16   1        277.12        394.64        73.05 o                         
  -8  16   1        891.44        925.95        80.62 o                         
  -7  16   1       1766.33       1584.90        75.66 o                         
  -6  16   1        335.94        322.98        61.94 o                         
  -5  16   1       5090.64       5215.93       138.39 o                         
  -4  16   1       3602.44       3377.17        62.66 o                         
  -3  16   1       3260.42       3220.85        79.37 o                         
  -2  16   1         40.68         17.32        47.77 o                         
   0  16   1         67.20        125.96        50.57 o                         
   1  16   1       7850.18       7931.01       100.82 o                         
   2  16   1       2277.47       2241.85        93.89 o                         
   3  16   1       8655.75       8669.51        91.37 o                         
   4  16   1        627.09        585.07        44.95 o                         
   5  16   1       8617.88       8568.83       120.54 o                         
   6  16   1        491.28        417.34        71.72 o                         
   7  16   1        681.95        618.37        70.72 o                         
   8  16   1         28.54         49.36        77.45 o                         
   9  16   1          0.72          6.17        97.09 o                         
  10  16   1        154.37        164.95       121.28 o                         
  11  16   1          1.74          8.80        96.30 o                         
 -11  17   1        184.87         47.11       109.81 o                         
 -10  17   1         52.38        102.59        72.08 o                         
  -9  17   1        346.36        360.56        82.34 o                         
  -8  17   1       1050.34        991.55       118.80 o                         
  -7  17   1          6.85         19.07        66.12 o                         
  -6  17   1          2.26         -8.77        55.95 o                         
  -5  17   1        188.91        248.96        54.99 o                         
  -4  17   1       1940.72       1726.52        71.02 o                         
  -3  17   1      11758.65      11767.04       282.37 o                         
  -2  17   1         50.78         17.37        50.94 o                         
  -1  17   1      24050.42      22847.15       232.32 o                         
   0  17   1         13.36         11.47        50.10 o                         
   1  17   1       9815.43       9910.99       115.41 o                         
   2  17   1         44.92         67.02        53.67 o                         
   3  17   1       2327.55       2547.81        78.02 o                         
   4  17   1        175.00        182.62        44.26 o                         
   5  17   1         19.32         66.11        45.82 o                         
   6  17   1       3470.86       3384.76        96.97 o                         
   7  17   1        711.95        664.95        77.36 o                         
   8  17   1       1037.60       1072.76       192.59 o                         
   9  17   1        894.37        815.73        95.29 o                         
  10  17   1        762.48        782.19       108.78 o                         
 -11  18   1         21.51         -3.07       114.88 o                         
 -10  18   1         35.84         45.60        77.31 o                         
  -9  18   1        364.79        319.03        72.79 o                         
  -8  18   1        803.52        763.35       108.06 o                         
  -7  18   1       2640.72       2625.59        89.51 o                         
  -6  18   1        596.06        523.37       105.99 o                         
  -5  18   1       8536.13       8084.15       185.43 o                         
  -4  18   1       1747.61       1754.95        72.35 o                         
  -3  18   1       1836.30       1887.65        72.87 o                         
  -2  18   1       2022.35       2050.61        72.30 o                         
   0  18   1       2316.04       2320.21        71.88 o                         
   1  18   1       3305.10       3244.22        82.10 o                         
   2  18   1       1253.88       1199.85        67.32 o                         
   3  18   1       5204.63       5151.20        97.89 o                         
   4  18   1        819.23        725.80        66.37 o                         
   5  18   1       3623.70       3766.41        85.58 o                         
   6  18   1       1292.51       1160.38        63.03 o                         
   7  18   1        656.02        653.59        81.89 o                         
   8  18   1        120.85        140.29        71.83 o                         
   9  18   1          9.82         72.88        88.61 o                         
  10  18   1        202.78        261.17       120.32 o                         
 -10  19   1        215.72        341.55        81.73 o                         
  -9  19   1         57.55        101.99        87.25 o                         
  -8  19   1        684.28        671.06       116.14 o                         
  -7  19   1         31.51        -52.31       125.53 o                         
  -6  19   1       1140.25       1020.34       128.45 o                         
  -5  19   1       1263.21       1330.44       126.45 o                         
  -4  19   1        267.97        286.50       111.96 o                         
  -3  19   1       4868.31       4807.35        96.16 o                         
  -2  19   1         88.79        140.14        58.60 o                         
  -1  19   1      11982.75      11620.12       129.17 o                         
   0  19   1       1665.20       1628.40        71.89 o                         
   1  19   1       8143.71       8038.61       115.94 o                         
   2  19   1        625.42        680.81        65.90 o                         
   3  19   1         15.58        107.13        60.19 o                         
   4  19   1        636.76        628.08        68.41 o                         
   5  19   1        116.50        117.74        67.16 o                         
   6  19   1       1554.76       1692.59        87.27 o                         
   7  19   1        277.32        235.13        75.57 o                         
   8  19   1        696.52        760.87        89.73 o                         
   9  19   1        391.01        338.51        77.80 o                         
  10  19   1        625.60        535.31       114.72 o                         
  -9  20   1        197.67        111.88       115.71 o                         
  -8  20   1         39.86        138.50       132.96 o                         
  -7  20   1       1016.29        946.37       126.01 o                         
  -6  20   1        370.88        221.87       123.06 o                         
  -5  20   1       1197.50       1076.73       127.25 o                         
  -4  20   1        693.50        729.40       118.59 o                         
  -3  20   1        501.87        540.32        68.42 o                         
  -2  20   1       2572.03       2574.91        83.23 o                         
  -1  20   1        110.14        357.14        62.71 o                         
   0  20   1       3132.30       3266.55       164.59 o                         
   1  20   1        806.11       1041.30       128.10 o                         
   2  20   1        976.56        960.95        70.96 o                         
   3  20   1       7028.09       6468.86       112.65 o                         
   4  20   1        509.30        448.38        73.45 o                         
   5  20   1       2893.31       2738.57        97.00 o                         
   6  20   1         59.42         51.58       129.23 o                         
   7  20   1        689.44        709.74       137.89 o                         
   8  20   1        124.04        125.70       120.63 o                         
   9  20   1        210.79        288.00        91.68 o                         
  10  20   1        137.12          8.57       107.28 o                         
  -9  21   1         73.68        -68.15       134.52 o                         
  -8  21   1        777.47        713.80       136.90 o                         
  -7  21   1          5.96         -9.24       110.75 o                         
  -6  21   1       1354.16       1415.38       143.52 o                         
  -5  21   1        807.37        781.58       128.36 o                         
  -4  21   1        672.53        733.30       112.64 o                         
  -3  21   1       1825.14       1766.68        78.36 o                         
  -2  21   1        141.56         81.76        59.52 o                         
  -1  21   1       5004.69       4524.02       223.56 o                         
   0  21   1          0.91         60.49        63.23 o                         
   1  21   1       3718.92       3707.38       191.46 o                         
   2  21   1       2636.06       2846.24        91.67 o                         
   3  21   1       1389.97       1522.49        78.43 o                         
   4  21   1       2895.85       3073.92       100.33 o                         
   5  21   1          3.43        110.64        71.96 o                         
   6  21   1       1307.06       1356.41       145.63 o                         
   7  21   1        425.64        241.77       134.94 o                         
   8  21   1        598.69        705.59       152.51 o                         
  -8  22   1          0.79         31.35       110.12 o                         
  -7  22   1         74.49        149.26       124.24 o                         
  -6  22   1        499.40        400.39       133.82 o                         
  -5  22   1        517.73        444.62       119.19 o                         
  -4  22   1        900.53        935.08       122.98 o                         
  -3  22   1        846.39        790.87       123.79 o                         
  -2  22   1        381.02        463.85        72.95 o                         
  -1  22   1         28.05        104.72        65.76 o                         
   0  22   1        798.42        916.94        74.29 o                         
   1  22   1         48.68         65.71        65.73 o                         
   2  22   1       1930.40       1990.75        89.35 o                         
   3  22   1       1027.25        980.82        78.05 o                         
   4  22   1        321.41        271.67        77.41 o                         
   5  22   1        877.71        841.24       121.05 o                         
   6  22   1          0.35        -79.46       113.65 o                         
   7  22   1        269.91        378.55       125.18 o                         
   8  22   1        303.85        329.28       119.81 o                         
  -8  23   1        249.97        169.02       120.73 o                         
  -7  23   1         13.89        -59.71       131.32 o                         
  -6  23   1        912.51       1084.87       147.53 o                         
  -5  23   1          7.58         49.20       105.16 o                         
  -4  23   1       1473.48       1498.26       146.76 o                         
  -3  23   1         90.17        136.28       107.74 o                         
  -2  23   1        152.43         91.16        70.54 o                         
  -1  23   1        405.65        227.66        71.22 o                         
   0  23   1         47.92         82.14        65.67 o                         
   1  23   1         30.67         33.46        71.25 o                         
   2  23   1        887.56       1021.23        81.56 o                         
   3  23   1          0.73         -0.99        75.95 o                         
   4  23   1       1202.87       1462.88       121.55 o                         
   5  23   1         54.17         42.22       109.61 o                         
   6  23   1        148.84         39.81       112.26 o                         
   7  23   1         34.53         35.02       113.62 o                         
  -7  24   1          0.71        -49.30       134.45 o                         
  -6  24   1          1.60        -49.67       137.11 o                         
  -5  24   1          6.45        -28.40       127.36 o                         
  -4  24   1          8.81        106.45       110.20 o                         
  -3  24   1         19.63         49.04       124.35 o                         
  -2  24   1       1039.02       1161.37       119.42 o                         
  -1  24   1         63.37         32.49        74.05 o                         
   0  24   1        354.86        353.91        72.30 o                         
   1  24   1         87.77         29.86        73.96 o                         
   2  24   1         42.93         73.70        79.31 o                         
   3  24   1          6.75         35.12       122.81 o                         
   4  24   1          0.03       -102.99       102.99 o                         
   5  24   1         21.43         53.97       110.11 o                         
   6  24   1         73.32         85.24       110.41 o                         
   7  24   1         72.29        153.40       128.94 o                         
  -6  25   1        346.04        274.07       134.07 o                         
  -5  25   1          2.61        140.41       133.52 o                         
  -4  25   1        565.03       1000.70       146.99 o                         
  -3  25   1          0.59          3.05       104.33 o                         
  -2  25   1       1084.01        963.33       126.98 o                         
  -1  25   1        899.70       1097.40        89.22 o                         
   0  25   1       1086.29       1026.85        85.97 o                         
   1  25   1         34.92        157.87        71.27 o                         
   2  25   1        433.20        416.98        73.65 o                         
   3  25   1          1.60         16.14        73.06 o                         
   4  25   1        447.09        335.19       121.97 o                         
   5  25   1         12.77         45.45       116.09 o                         
   6  25   1        137.27        -13.21       111.97 o                         
  -6  26   1         54.46          9.51       108.87 o                         
  -5  26   1        410.23        511.97       119.24 o                         
  -4  26   1         61.95         63.92       116.12 o                         
  -3  26   1         25.45         40.43       127.00 o                         
  -2  26   1          0.41        -15.14       123.99 o                         
  -1  26   1          5.58        122.23       121.89 o                         
   0  26   1          8.20          3.45        81.67 o                         
   1  26   1        141.99        278.72        85.96 o                         
   2  26   1          1.70          3.15        85.24 o                         
   3  26   1        136.90        258.14        84.08 o                         
   4  26   1          2.78        -39.68       131.47 o                         
   5  26   1        232.74        266.59       144.75 o                         
   6  26   1        102.05         54.54       129.00 o                         
  -5  27   1        185.87        141.60       144.64 o                         
  -4  27   1         21.84        114.18       141.90 o                         
  -3  27   1        993.00       1074.48       151.43 o                         
  -2  27   1        590.94        818.75       142.33 o                         
  -1  27   1       1292.28       1488.00       146.62 o                         
   0  27   1          9.41        -24.96        85.89 o                         
   1  27   1       1165.45       1305.69        99.50 o                         
   2  27   1          0.51        -79.12        79.12 o                         
   3  27   1        129.55        143.54       107.62 o                         
   4  27   1        118.73         50.68       122.17 o                         
   5  27   1          0.96         68.64       146.46 o                         
  -4  28   1         30.42        332.74       113.81 o                         
  -3  28   1        334.13        283.96       119.22 o                         
  -2  28   1        490.79        488.44       136.50 o                         
  -1  28   1          2.20         93.94       130.00 o                         
   0  28   1         60.47         61.48       125.29 o                         
   1  28   1        244.00        347.32        79.76 o                         
   2  28   1         24.41        127.62        81.00 o                         
   3  28   1       1453.51       1569.26       161.66 o                         
   4  28   1        135.02        -76.90       134.64 o                         
  -3  29   1       1204.32       1591.57       152.54 o                         
  -2  29   1          6.71        -20.95       117.65 o                         
  -1  29   1       2376.56       2629.25       176.35 o                         
   0  29   1          3.73         31.55       121.80 o                         
   1  29   1       2145.28       2158.14       125.18 o                         
   2  29   1        208.64        288.31       139.68 o                         
   3  29   1         81.23        239.16       128.42 o                         
  -1  30   1          0.04        195.42       144.17 o                         
   0  30   1         37.23        -43.80       107.68 o                         
   1  30   1        366.21        499.08       143.40 o                         
   2  30   1        396.72        679.13       155.02 o                         
 -13   0   2        347.84        444.58       112.51 o                         
 -12   0   2         31.92        -21.44        91.47 o                         
 -11   0   2        457.46        631.35       102.22 o                         
 -10   0   2       3174.63       2782.73       120.52 o                         
  -9   0   2       1504.21       1617.39        98.06 o                         
  -8   0   2       1992.97       2117.81        73.70 o                         
  -7   0   2        942.01        946.62        56.67 o                         
  -6   0   2       8015.46       8830.03       153.37 o                         
  -5   0   2        378.81        347.56        37.14 o                         
  -4   0   2      61208.09      61084.92      1279.42 o                         
  -3   0   2       8691.93       8769.96        86.02 o                         
  -1   0   2       4643.09       4931.26        58.43 o                         
   0   0   2      51367.28      47064.09       620.97 o                         
   1   0   2          2.21         16.27        14.74 o                         
   2   0   2      22923.98      23609.26       122.00 o                         
   3   0   2         78.97        118.06        18.86 o                         
   4   0   2       8141.40       8477.91        78.58 o                         
   5   0   2       1864.22       1901.98        59.74 o                         
   6   0   2      14125.78      13786.06       170.26 o                         
   7   0   2      12552.96      12686.21       182.08 o                         
   8   0   2       6648.18       6434.13       148.23 o                         
   9   0   2       3803.80       3900.46       138.08 o                         
  10   0   2       1336.18       1395.42       113.20 o                         
  11   0   2        509.96        674.71       110.30 o                         
  12   0   2         18.92        -26.45       113.39 o                         
  13   0   2          2.15         -5.19       115.21 o                         
 -13   1   2        124.42        146.86        83.71 o                         
 -12   1   2          1.76         41.23        63.86 o                         
 -11   1   2        571.22        533.07        71.71 o                         
 -10   1   2        249.30        108.89        57.05 o                         
  -9   1   2        847.24       1022.42        53.91 o                         
  -8   1   2       5087.12       4757.04        64.92 o                         
  -7   1   2       3876.07       3936.02        61.51 o                         
  -6   1   2      20516.37      19980.95       147.61 o                         
  -5   1   2       5481.76       5612.49        66.36 o                         
  -4   1   2      31192.61      30920.30       312.33 o                         
  -3   1   2        661.82        708.58        22.56 o                         
  -2   1   2       6276.23       6869.80        59.35 o                         
  -1   1   2        747.84        957.72        17.55 o                         
   0   1   2       9648.18      10333.42        47.75 o                         
   1   1   2         71.96         65.11        10.67 o                         
   2   1   2      49217.25      47598.57       218.51 o                         
   3   1   2       5839.83       5822.09        75.42 o                         
   4   1   2      50928.45      48758.70       132.16 o                         
   5   1   2       2763.60       2456.75        87.82 o                         
   6   1   2       7916.37       7815.13       108.97 o                         
   7   1   2        355.64        335.51        50.74 o                         
   8   1   2        386.87        435.28        59.70 o                         
   9   1   2        155.18        216.21        63.50 o                         
  10   1   2        894.50       1051.82        74.83 o                         
  11   1   2        570.89        753.97        77.93 o                         
  12   1   2        252.58        175.90        74.89 o                         
  13   1   2        207.99        266.78        79.30 o                         
 -13   2   2        328.41        431.05        71.71 o                         
 -12   2   2        701.50        471.50        69.23 o                         
 -11   2   2        854.12       1118.93        79.39 o                         
 -10   2   2       1365.33       1227.51        74.22 o                         
  -9   2   2        385.38        490.28        51.94 o                         
  -8   2   2        142.81        137.65        37.40 o                         
  -7   2   2        943.90        814.36        37.05 o                         
  -6   2   2       3919.15       3793.80        93.30 o                         
  -5   2   2      15978.20      15700.06        93.94 o                         
  -4   2   2      18574.41      18605.08       228.81 o                         
  -3   2   2       7029.72       6527.98        78.91 o                         
  -2   2   2      51203.55      51573.61       488.85 o                         
  -1   2   2       1252.04       1248.24        38.71 o                         
   0   2   2      42194.06      43376.19       199.52 o                         
   1   2   2       1260.97       1385.35        33.49 o                         
   2   2   2       3883.33       4124.56        42.71 o                         
   3   2   2         11.35         45.04        15.97 o                         
   4   2   2       5146.58       5214.89        94.92 o                         
   5   2   2       1698.70       1520.89        71.81 o                         
   6   2   2      16870.89      17281.13       211.92 o                         
   7   2   2       3882.47       3854.89        78.82 o                         
   8   2   2       8023.22       7802.47       289.63 o                         
   9   2   2       2890.90       3094.47        88.58 o                         
  10   2   2       2009.54       1799.20        83.78 o                         
  11   2   2        782.39        762.81        77.53 o                         
  12   2   2         67.32         41.98        68.90 o                         
  13   2   2        108.78          7.51        85.78 o                         
 -13   3   2          0.07          1.13        69.69 o                         
 -12   3   2        100.62         90.05        66.25 o                         
 -11   3   2         82.47        156.80        64.15 o                         
 -10   3   2        968.96        698.48        69.45 o                         
  -9   3   2       4491.08       4447.29       219.16 o                         
  -8   3   2       4621.19       4089.01        89.20 o                         
  -7   3   2       6223.91       6094.37       100.64 o                         
  -6   3   2       7846.91       7135.23       155.57 o                         
  -5   3   2       1007.28        941.57        25.72 o                         
  -4   3   2      21231.81      21259.66       113.86 o                         
  -3   3   2       6870.76       7126.39        85.73 o                         
  -2   3   2      15554.83      16316.92       136.58 o                         
  -1   3   2       2238.26       2518.38        27.75 o                         
   0   3   2        520.09        590.63        41.17 o                         
   1   3   2       1441.06       1436.15        36.82 o                         
   2   3   2      87638.05      81381.24       509.24 o                         
   3   3   2       2192.84       2136.62        30.11 o                         
   4   3   2      23380.73      23621.88       152.95 o                         
   5   3   2       2778.94       2364.52       104.53 o                         
   6   3   2       5572.78       5530.13        67.93 o                         
   7   3   2       2221.42       2032.65        85.88 o                         
   8   3   2         42.99        109.04        51.99 o                         
   9   3   2        307.00        203.96        60.42 o                         
  10   3   2          7.86        -17.54        63.00 o                         
  11   3   2         41.54        154.75        73.20 o                         
  12   3   2         25.39         -8.48        75.59 o                         
 -13   4   2        239.70        211.45        76.63 o                         
 -12   4   2        669.42        511.07        68.43 o                         
 -11   4   2        841.25        878.56        70.45 o                         
 -10   4   2       1116.52        928.32        75.84 o                         
  -9   4   2        217.10        348.19        51.49 o                         
  -8   4   2       2004.84       1945.03        62.21 o                         
  -7   4   2        928.02        835.87        38.08 o                         
  -6   4   2          5.45         18.13        24.76 o                         
  -5   4   2       6025.23       5928.11        68.69 o                         
  -4   4   2      33593.47      34793.65       282.85 o                         
  -3   4   2       1377.69       1242.76        31.94 o                         
  -2   4   2      51566.22      52155.85       582.97 o                         
  -1   4   2        886.03        809.06        20.44 o                         
   1   4   2        471.42        537.42        42.90 o                         
   2   4   2         13.80         51.74        14.37 o                         
   3   4   2       2131.57       2253.14        40.22 o                         
   4   4   2      12053.95      12424.07        75.40 o                         
   5   4   2        219.75        159.60        28.90 o                         
   6   4   2      10585.54      10822.62       235.29 o                         
   7   4   2        645.99        677.59        54.89 o                         
   8   4   2       5149.88       4639.19       305.79 o                         
   9   4   2       1538.73       1552.75        71.29 o                         
  10   4   2         34.15         28.36        54.93 o                         
  11   4   2        132.28        186.57        64.99 o                         
  12   4   2         17.37          6.30        89.02 o                         
 -13   5   2          1.05         15.33        68.28 o                         
 -12   5   2        111.43        159.09        73.12 o                         
 -11   5   2         65.80         80.00        67.72 o                         
 -10   5   2        151.70        208.33        60.57 o                         
  -9   5   2       1260.04       1228.62        70.84 o                         
  -8   5   2        493.77        407.53        38.71 o                         
  -7   5   2       1912.12       1899.43        49.88 o                         
  -6   5   2      13157.83      12686.66       215.45 o                         
  -5   5   2        117.56        117.97        23.58 o                         
  -4   5   2       2545.31       2597.45        28.19 o                         
  -3   5   2      11052.89      11818.11       131.78 o                         
  -2   5   2         92.23        109.27        14.77 o                         
  -1   5   2      22816.17      22997.11       285.88 o                         
   0   5   2      39194.30      39588.99       356.12 o                         
   1   5   2       3850.65       3966.09        46.48 o                         
   2   5   2       7504.05       7257.73       110.35 o                         
   3   5   2        225.95        250.67        17.89 o                         
   4   5   2      17825.61      17643.59       157.64 o                         
   5   5   2       1974.63       1937.22        40.79 o                         
   6   5   2       1005.42        972.39        63.69 o                         
   7   5   2        629.87        563.47        50.72 o                         
   8   5   2        249.56        299.41        52.49 o                         
   9   5   2         75.89         60.47        58.91 o                         
  10   5   2        248.97        278.98        67.41 o                         
  11   5   2        354.59        504.29       117.86 o                         
  12   5   2        754.82        616.33       126.77 o                         
 -13   6   2        158.46         52.41       113.76 o                         
 -12   6   2          1.03        -44.93        61.21 o                         
 -11   6   2         49.26         55.55        64.68 o                         
 -10   6   2        284.78        227.58        60.15 o                         
  -9   6   2          0.88         13.04        44.31 o                         
  -8   6   2       1667.84       1636.18        83.42 o                         
  -7   6   2        259.81        236.27        29.73 o                         
  -6   6   2        424.25        404.39        31.23 o                         
  -5   6   2       2135.45       1987.12        43.91 o                         
  -4   6   2      13914.54      14839.43        58.75 o                         
  -3   6   2       6451.99       6744.02       119.53 o                         
  -2   6   2      17250.53      17961.16       204.07 o                         
  -1   6   2      10433.53      10855.57       110.65 o                         
   0   6   2       5526.71       5797.88        44.47 o                         
   1   6   2       4815.07       4834.90        46.63 o                         
   2   6   2       6061.77       6273.96       138.69 o                         
   3   6   2      15021.06      14907.96       134.45 o                         
   4   6   2       1410.94       1401.79        37.77 o                         
   5   6   2         37.77         32.21        32.15 o                         
   6   6   2       2581.69       2314.11        73.04 o                         
   7   6   2       2748.34       2630.89        69.39 o                         
   8   6   2       2541.25       2295.99        72.53 o                         
   9   6   2        446.97        494.64       114.10 o                         
  10   6   2         48.19         81.09       106.28 o                         
  11   6   2        180.17         96.70       116.55 o                         
  12   6   2          0.22        -26.74       115.69 o                         
 -13   7   2         24.80         72.63       121.67 o                         
 -12   7   2         25.86        105.61       125.52 o                         
 -11   7   2         88.18         24.81        62.47 o                         
 -10   7   2         28.10         51.39        46.68 o                         
  -9   7   2          2.85          6.12        42.63 o                         
  -8   7   2          5.93        -30.54        38.41 o                         
  -7   7   2        134.37        107.53        28.97 o                         
  -6   7   2       1117.88       1096.71        34.37 o                         
  -5   7   2       1052.04       1117.28        26.73 o                         
  -4   7   2        569.92        493.02        25.68 o                         
  -3   7   2       2718.48       2622.64        29.96 o                         
  -2   7   2       4434.56       4568.58       110.92 o                         
  -1   7   2       8398.99       9028.94        87.24 o                         
   0   7   2      10653.93      11995.20        52.34 o                         
   1   7   2      11699.56      12091.13        72.92 o                         
   2   7   2       3426.62       3773.51        49.35 o                         
   3   7   2        501.08        469.07        21.55 o                         
   4   7   2        254.10        251.01        25.86 o                         
   5   7   2       2564.86       2320.68        50.80 o                         
   6   7   2        182.04        202.75        34.57 o                         
   7   7   2       3011.39       2751.12        68.90 o                         
   8   7   2        268.37        263.16        51.72 o                         
   9   7   2        454.91        411.49        94.86 o                         
  10   7   2        108.78        212.41        96.22 o                         
  11   7   2         12.40        -12.64        97.58 o                         
  12   7   2          1.11         -5.80        91.25 o                         
 -12   8   2         52.31         57.02       115.01 o                         
 -11   8   2         28.17        -19.77       108.51 o                         
 -10   8   2        671.99        612.69        55.37 o                         
  -9   8   2       1044.69        909.68        83.90 o                         
  -8   8   2        946.68        926.28        42.81 o                         
  -7   8   2       3171.13       2880.15        98.49 o                         
  -6   8   2        284.79        232.11        29.59 o                         
  -5   8   2        251.41        259.58        22.51 o                         
  -4   8   2       5980.85       6275.28        51.55 o                         
  -3   8   2       1150.74       1183.20        20.69 o                         
  -2   8   2         52.99        120.38        14.97 o                         
  -1   8   2       2068.57       2332.94        26.37 o                         
   0   8   2       1902.72       1720.93        25.25 o                         
   1   8   2      12537.35      12916.17        69.27 o                         
   2   8   2       7285.46       7856.48       179.13 o                         
   3   8   2       4393.86       4408.75        54.05 o                         
   4   8   2        889.21        772.35        41.61 o                         
   5   8   2       4854.48       4686.54        73.43 o                         
   6   8   2       3157.09       2824.94       227.00 o                         
   7   8   2       1586.50       1415.92        98.97 o                         
   8   8   2          2.18        -16.77        92.39 o                         
   9   8   2         72.03         54.33        90.82 o                         
  10   8   2        177.51        158.60        94.11 o                         
  11   8   2         83.84         15.61        94.67 o                         
  12   8   2        113.35        245.72       111.25 o                         
 -12   9   2        462.20        537.37       106.66 o                         
 -11   9   2         67.66         81.37       110.85 o                         
 -10   9   2         35.39         -5.14        67.14 o                         
  -9   9   2         26.89        -20.43        55.20 o                         
  -8   9   2        476.34        457.62        40.07 o                         
  -7   9   2         53.49         77.20        32.91 o                         
  -6   9   2       1430.61       1290.82        37.08 o                         
  -5   9   2       5286.05       5550.33        80.76 o                         
  -4   9   2         77.48        153.88        26.73 o                         
  -3   9   2      16547.39      17829.17       168.55 o                         
  -2   9   2          2.34         -2.86        15.70 o                         
  -1   9   2       7840.90       8118.56       105.78 o                         
   0   9   2       4824.45       5084.64        39.98 o                         
   1   9   2       5214.68       5192.83        50.35 o                         
   2   9   2       4017.37       4701.86        57.32 o                         
   3   9   2         37.78         53.29        15.33 o                         
   4   9   2       2718.63       2677.51        75.70 o                         
   5   9   2        190.10        223.73        27.13 o                         
   6   9   2        694.80        652.69        55.56 o                         
   7   9   2        365.43        351.37        86.30 o                         
   8   9   2       1469.10       1422.72       115.46 o                         
   9   9   2        242.79        181.71        97.11 o                         
  10   9   2        481.87        480.16       102.60 o                         
  11   9   2        163.77        135.74       105.32 o                         
  12   9   2         75.07         60.51       124.34 o                         
 -12  10   2         52.60        127.55       106.48 o                         
 -11  10   2         81.94         88.85       101.85 o                         
 -10  10   2          0.22        -39.67       101.14 o                         
  -9  10   2         18.42         18.18        50.95 o                         
  -8  10   2        224.13        250.15        50.70 o                         
  -7  10   2       1954.15       1826.95        71.72 o                         
  -6  10   2       2826.82       2874.22       119.02 o                         
  -5  10   2       2709.03       2672.34        37.20 o                         
  -4  10   2       2407.49       2330.32        45.16 o                         
  -3  10   2       1308.91       1321.30        31.51 o                         
  -2  10   2       5981.11       5512.78        93.89 o                         
  -1  10   2       1759.88       1688.31        34.95 o                         
   0  10   2       1996.48       1917.05        29.74 o                         
   1  10   2      12548.06      12280.02        94.36 o                         
   2  10   2          7.87         31.20        26.97 o                         
   3  10   2      10736.96      10703.59       227.24 o                         
   4  10   2         51.24         53.45        45.86 o                         
   5  10   2       5599.01       5657.26        75.52 o                         
   6  10   2          2.32         -6.67        59.01 o                         
   7  10   2       1129.49       1101.10       101.47 o                         
   8  10   2       2349.55       2378.40       131.20 o                         
   9  10   2        143.65        138.33        97.15 o                         
  10  10   2        318.59        329.43        99.46 o                         
  11  10   2         65.61         76.44       100.89 o                         
 -12  11   2        196.16        172.23       112.18 o                         
 -11  11   2          5.45         -3.60        95.09 o                         
 -10  11   2        886.76        871.12       116.93 o                         
  -9  11   2        352.46        434.01        70.42 o                         
  -8  11   2       2258.36       2122.27       169.32 o                         
  -7  11   2       1221.02       1212.52        66.44 o                         
  -6  11   2       1236.15       1133.86        58.54 o                         
  -5  11   2       8267.91       8027.01        93.84 o                         
  -4  11   2          6.53         35.16        20.38 o                         
  -3  11   2      12938.90      13136.84       127.15 o                         
  -2  11   2          1.38         18.36        14.45 o                         
  -1  11   2       6887.03       7241.50        88.87 o                         
   0  11   2       6872.21       6465.69       151.14 o                         
   1  11   2       8868.96       8703.65        58.45 o                         
   2  11   2       3383.09       2845.27        46.70 o                         
   3  11   2       7367.63       7462.95        73.82 o                         
   4  11   2      12426.07      12554.06        98.89 o                         
   5  11   2         34.36         52.46        51.57 o                         
   6  11   2       3952.98       3709.18        89.76 o                         
   7  11   2         24.98         68.54        88.11 o                         
   8  11   2        140.00        202.80        91.42 o                         
   9  11   2        284.22        348.25        97.50 o                         
  10  11   2        164.63        179.59        96.68 o                         
  11  11   2        109.64        151.02       106.61 o                         
 -12  12   2        188.10        243.88       115.66 o                         
 -11  12   2        309.74        302.53       105.68 o                         
 -10  12   2        143.13        157.72        71.34 o                         
  -9  12   2        694.32        628.49        77.86 o                         
  -8  12   2        207.48        253.03        60.73 o                         
  -7  12   2       1529.01       1601.84        69.81 o                         
  -6  12   2       3133.45       3152.81        77.32 o                         
  -5  12   2        155.95        181.87        28.20 o                         
  -4  12   2       7663.31       7628.31        99.72 o                         
  -3  12   2        192.31        315.81        25.06 o                         
  -2  12   2      20657.57      20328.36       201.52 o                         
  -1  12   2        552.63        535.30        21.75 o                         
   0  12   2      35858.64      35404.73       112.23 o                         
   1  12   2      10252.21      10439.34        65.77 o                         
   2  12   2       3454.03       3450.42        64.59 o                         
   3  12   2       5807.98       5914.92        81.12 o                         
   4  12   2          9.63         18.79        44.79 o                         
   5  12   2       6995.64       6847.32       113.13 o                         
   6  12   2       5821.50       6032.61       109.29 o                         
   7  12   2       3994.23       3940.25       136.44 o                         
   8  12   2        954.57       1076.71       108.27 o                         
   9  12   2         16.65         33.61       100.22 o                         
  10  12   2        284.51        288.22       105.39 o                         
  11  12   2         26.63        120.60        94.74 o                         
 -12  13   2          8.23        -20.15       104.54 o                         
 -11  13   2         80.88         39.27       108.50 o                         
 -10  13   2       1099.77       1014.49        85.55 o                         
  -9  13   2         34.11        111.22        67.42 o                         
  -8  13   2        510.96        541.39        73.50 o                         
  -7  13   2       1405.05       1519.29        71.08 o                         
  -6  13   2       5657.71       5824.60       107.12 o                         
  -5  13   2       1259.13       1241.54        35.20 o                         
  -4  13   2       1967.56       1975.30        38.11 o                         
  -3  13   2       3463.05       3587.72        47.86 o                         
  -2  13   2        277.20        318.05        29.45 o                         
  -1  13   2       9234.07       9758.23       166.91 o                         
   0  13   2       2651.10       2744.35        57.81 o                         
   1  13   2        225.50        191.96        27.86 o                         
   2  13   2      16760.81      16316.11       116.76 o                         
   3  13   2         83.50        104.48        39.82 o                         
   4  13   2       6103.03       6070.09       224.03 o                         
   5  13   2       1112.68       1181.63        83.84 o                         
   6  13   2       5317.35       5303.30       104.60 o                         
   7  13   2        411.68        344.07        71.87 o                         
   8  13   2        346.06        229.54       107.26 o                         
   9  13   2        155.42        121.86       113.43 o                         
  10  13   2         38.19        -39.10       115.75 o                         
  11  13   2        192.35        163.03       117.36 o                         
 -12  14   2         30.54        106.59       100.00 o                         
 -11  14   2         43.09        126.75       114.80 o                         
 -10  14   2        192.93        155.73        72.14 o                         
  -9  14   2       1193.50       1158.42        80.93 o                         
  -8  14   2          7.85         31.45        62.55 o                         
  -7  14   2        252.23        286.48        61.92 o                         
  -6  14   2       2637.29       2436.09        74.00 o                         
  -5  14   2        119.64        120.22        37.84 o                         
  -4  14   2      10046.87       9744.77       144.45 o                         
  -3  14   2         43.66         40.46        27.65 o                         
  -2  14   2      17418.28      17387.95       295.59 o                         
  -1  14   2       1617.98       1539.13        49.65 o                         
   0  14   2      19068.39      18129.29       189.50 o                         
   1  14   2       3692.75       3720.10        51.24 o                         
   2  14   2       1888.75       2035.45        46.42 o                         
   3  14   2       3692.14       3719.92        59.44 o                         
   4  14   2         82.96         99.82        45.60 o                         
   5  14   2       1746.74       1703.14        71.53 o                         
   6  14   2       1069.00       1160.31       107.45 o                         
   7  14   2       1185.84       1104.65        80.25 o                         
   8  14   2       2751.36       2765.05       135.53 o                         
   9  14   2        510.11        459.25       109.91 o                         
  10  14   2       1209.94       1235.20       138.83 o                         
  11  14   2         95.82        164.23       134.62 o                         
 -11  15   2         22.02         25.81       112.92 o                         
 -10  15   2        894.10        773.57       113.88 o                         
  -9  15   2        419.28        498.30        70.34 o                         
  -8  15   2        624.29        622.01        71.09 o                         
  -7  15   2        648.66        739.87        66.13 o                         
  -6  15   2       3447.56       3603.90        86.36 o                         
  -5  15   2       4087.54       4269.77       218.15 o                         
  -4  15   2       1752.55       1850.90        46.44 o                         
  -3  15   2       1162.02       1228.42        59.80 o                         
  -2  15   2          5.58        121.06        46.31 o                         
  -1  15   2        529.55        608.13        48.91 o                         
   0  15   2       1547.66       1551.63        65.83 o                         
   1  15   2        362.89        417.00        32.60 o                         
   2  15   2       7180.76       7041.83        92.62 o                         
   3  15   2       1112.70       1010.55        43.50 o                         
   4  15   2       5388.93       5431.58        94.67 o                         
   5  15   2        900.28        893.58        72.88 o                         
   6  15   2       2759.08       2913.36        93.27 o                         
   7  15   2         46.33         48.37        72.27 o                         
   8  15   2       1404.16       1254.96       127.82 o                         
   9  15   2          0.59         49.76       107.32 o                         
  10  15   2         66.77         91.02        96.40 o                         
  11  15   2        123.39        243.84       129.62 o                         
 -11  16   2        127.22        103.72        99.20 o                         
 -10  16   2        865.79        922.99        90.61 o                         
  -9  16   2         85.33         50.01        69.10 o                         
  -8  16   2        388.94        406.62        66.24 o                         
  -7  16   2         18.88        103.00        62.46 o                         
  -6  16   2        309.72        345.87        57.71 o                         
  -5  16   2        144.61        158.95        50.42 o                         
  -4  16   2       6979.49       7120.32       162.92 o                         
  -3  16   2        996.45        911.17        54.13 o                         
  -2  16   2      18009.31      18083.84       530.51 o                         
  -1  16   2        386.75        374.57        47.96 o                         
   0  16   2       4940.01       4838.96        86.98 o                         
   1  16   2         15.75          7.04        50.04 o                         
   2  16   2       1208.60       1234.81        44.13 o                         
   3  16   2         13.89         38.33        37.60 o                         
   4  16   2       3701.23       3834.72        70.37 o                         
   5  16   2        137.64        120.34        61.52 o                         
   6  16   2       3109.73       3075.28        93.89 o                         
   7  16   2        394.52        404.76        71.91 o                         
   8  16   2       1840.53       2003.89        97.44 o                         
   9  16   2        246.83        296.34       120.75 o                         
  10  16   2        321.16        400.14       132.23 o                         
 -11  17   2         84.86        107.61        96.07 o                         
 -10  17   2         62.00         90.66       126.72 o                         
  -9  17   2         97.09         94.56        76.03 o                         
  -8  17   2       1029.08       1091.92        79.03 o                         
  -7  17   2          3.90        -11.23        57.91 o                         
  -6  17   2       1177.27       1326.07        69.83 o                         
  -5  17   2        291.42        235.09       100.95 o                         
  -4  17   2       4052.57       4308.05       144.57 o                         
  -3  17   2          3.06         32.26        51.09 o                         
  -2  17   2         42.65        212.02        53.33 o                         
  -1  17   2        408.93        418.99        51.80 o                         
   0  17   2       3336.77       3372.34        91.60 o                         
   1  17   2         77.99         94.41        54.04 o                         
   2  17   2       9055.32       9178.13       115.70 o                         
   3  17   2         36.42         66.14        38.39 o                         
   4  17   2      10045.76      10181.07       102.76 o                         
   5  17   2         10.69         15.11        48.91 o                         
   6  17   2         95.07        133.43        63.84 o                         
   7  17   2          1.20         42.88        71.17 o                         
   8  17   2          1.14        -22.84        77.89 o                         
   9  17   2         34.99         13.77       109.59 o                         
  10  17   2        349.68        406.17       111.44 o                         
 -11  18   2        264.95        348.93       117.14 o                         
 -10  18   2        283.08        323.58        83.18 o                         
  -9  18   2         11.92         34.63        63.35 o                         
  -8  18   2        210.71        260.37        68.72 o                         
  -7  18   2        114.67         44.14       117.00 o                         
  -6  18   2        170.40        147.22       111.56 o                         
  -5  18   2       1749.47       1767.45       120.52 o                         
  -4  18   2       3126.23       3317.97       140.55 o                         
  -3  18   2         85.66        120.95        54.26 o                         
  -2  18   2       6599.51       6577.47       174.46 o                         
  -1  18   2         42.22         89.22        54.31 o                         
   0  18   2       4545.40       4566.61        90.30 o                         
   1  18   2       2499.91       2588.08        77.97 o                         
   2  18   2       1911.78       2033.13        77.16 o                         
   3  18   2       1020.05       1076.60        71.46 o                         
   4  18   2       1210.52       1188.53        57.16 o                         
   5  18   2         98.94        109.40        49.28 o                         
   6  18   2       3198.92       3173.73       103.77 o                         
   7  18   2         68.81         90.12        81.14 o                         
   8  18   2        822.20        884.31       119.87 o                         
   9  18   2        382.83        394.08       109.58 o                         
  10  18   2         61.77        203.93       133.69 o                         
 -11  19   2          7.47         83.22       113.70 o                         
 -10  19   2        178.50        192.66        72.22 o                         
  -9  19   2         13.70        -10.15       124.13 o                         
  -8  19   2        152.53        130.55       101.48 o                         
  -7  19   2        454.52        474.97       120.01 o                         
  -6  19   2         45.60         59.84       109.40 o                         
  -5  19   2       1009.34       1025.52       112.81 o                         
  -4  19   2       1128.28       1194.19       122.46 o                         
  -3  19   2       1916.57       1842.25       121.02 o                         
  -2  19   2        672.18        658.32        63.52 o                         
  -1  19   2       6251.58       6336.59       102.45 o                         
   0  19   2         45.03         80.87        56.46 o                         
   1  19   2       2084.37       2171.79        80.35 o                         
   2  19   2        976.78       1078.62        72.70 o                         
   3  19   2          0.11         34.41        66.39 o                         
   4  19   2        991.28       1089.56        75.22 o                         
   5  19   2        572.48        568.04        78.77 o                         
   6  19   2        163.85        118.18        55.28 o                         
   7  19   2        807.88        814.21        88.89 o                         
   8  19   2        282.41        237.82       119.46 o                         
   9  19   2         18.94       -121.37       121.37 o                         
  10  19   2         29.11         71.31       106.22 o                         
  -9  20   2         35.62         90.76       105.08 o                         
  -8  20   2       1360.40       1382.21       145.20 o                         
  -7  20   2       1010.79       1172.42       122.83 o                         
  -6  20   2        581.20        517.48       119.47 o                         
  -5  20   2       3709.68       3792.24       155.55 o                         
  -4  20   2       1172.80       1011.81       112.85 o                         
  -3  20   2        927.82        935.99       116.05 o                         
  -2  20   2       2686.30       2663.34        81.85 o                         
  -1  20   2        256.82        378.12        63.23 o                         
   0  20   2       1033.46       1036.21        72.08 o                         
   1  20   2       2798.90       2768.17        87.30 o                         
   2  20   2        599.08        612.63        72.14 o                         
   3  20   2       5196.91       5295.32       190.34 o                         
   4  20   2       1170.98       1184.77        81.17 o                         
   5  20   2       2083.56       2159.63       135.51 o                         
   6  20   2       1026.07       1132.07        88.39 o                         
   7  20   2        170.51        174.17       127.98 o                         
   8  20   2        414.89        348.54        79.92 o                         
   9  20   2         84.79        145.99       117.26 o                         
  -9  21   2         81.08        179.81       123.37 o                         
  -8  21   2          0.53       -129.52       129.52 o                         
  -7  21   2        169.44        125.97       114.81 o                         
  -6  21   2        599.21        738.93       122.41 o                         
  -5  21   2       1378.86       1723.25       142.23 o                         
  -4  21   2        739.94        693.90       123.53 o                         
  -3  21   2       2461.92       2594.70       141.22 o                         
  -2  21   2        977.43       1071.10       107.99 o                         
  -1  21   2       4913.61       4782.52        99.44 o                         
   0  21   2       1641.20       1553.04        76.75 o                         
   1  21   2       4085.09       4316.25        99.30 o                         
   2  21   2       1548.05       1454.48        78.97 o                         
   3  21   2         62.07        162.45        74.14 o                         
   4  21   2          2.08        -24.70        74.87 o                         
   5  21   2        543.97        556.88        87.66 o                         
   6  21   2          0.92        -52.14        68.83 o                         
   7  21   2        572.36        601.37       134.16 o                         
   8  21   2        510.53        460.26       155.46 o                         
  -8  22   2        680.76        649.16       135.97 o                         
  -7  22   2       1534.05       1618.69       144.66 o                         
  -6  22   2        643.66        627.79       128.70 o                         
  -5  22   2        463.55        484.67       129.90 o                         
  -4  22   2        223.88        244.33       114.59 o                         
  -3  22   2       1099.14       1107.15       112.21 o                         
  -2  22   2        262.48        227.28        99.78 o                         
  -1  22   2       1770.77       1853.62        78.95 o                         
   0  22   2        564.54        577.63        68.23 o                         
   1  22   2       5673.18       5950.52       119.28 o                         
   2  22   2        177.52        149.18        64.74 o                         
   3  22   2       6664.42       6919.24       129.73 o                         
   4  22   2        976.03        944.49        86.16 o                         
   5  22   2       1660.53       2021.60       100.48 o                         
   6  22   2       1063.92       1226.27       151.21 o                         
   7  22   2        290.61        292.78       142.45 o                         
   8  22   2        214.58        298.71       141.54 o                         
  -8  23   2        192.61        119.88       119.99 o                         
  -7  23   2        101.08         71.02       117.08 o                         
  -6  23   2          9.90        -40.70       129.95 o                         
  -5  23   2       1068.58       1172.96       130.63 o                         
  -4  23   2          5.31         -1.43       114.55 o                         
  -3  23   2       7162.09       7405.16       199.70 o                         
  -2  23   2        169.81        201.19       109.05 o                         
  -1  23   2       5323.30       5183.59       262.95 o                         
   0  23   2        584.44        646.44        78.60 o                         
   1  23   2       3949.95       4026.53       102.67 o                         
   2  23   2         76.47         73.43        76.71 o                         
   3  23   2        381.72        599.76        84.23 o                         
   4  23   2         92.93         38.81        73.12 o                         
   5  23   2        775.57        741.69        92.88 o                         
   6  23   2        388.37        577.64       148.01 o                         
   7  23   2        370.99        457.56       143.59 o                         
  -7  24   2       1228.22       1051.94       131.92 o                         
  -6  24   2        537.66        707.14       142.50 o                         
  -5  24   2       1247.82       1463.87       141.67 o                         
  -4  24   2         85.05         88.32       122.93 o                         
  -3  24   2        337.20        526.66       125.83 o                         
  -2  24   2         34.38         35.60       115.47 o                         
  -1  24   2        752.73        799.23       117.82 o                         
   0  24   2         70.22        112.96        72.59 o                         
   1  24   2       4422.38       4407.89       211.47 o                         
   2  24   2         16.58        114.50        78.72 o                         
   3  24   2       3646.92       3735.83       211.76 o                         
   4  24   2        185.29        194.59        78.57 o                         
   5  24   2       2137.62       2462.76       192.45 o                         
   6  24   2        447.36        502.08       145.49 o                         
   7  24   2         99.74         44.81       123.44 o                         
  -6  25   2          9.02       -117.29       117.29 o                         
  -5  25   2        255.68        375.11       138.77 o                         
  -4  25   2         24.27         36.36       125.38 o                         
  -3  25   2       4594.11       4599.46       171.03 o                         
  -2  25   2          0.83       -123.44       123.44 o                         
  -1  25   2       4990.23       4759.66       172.73 o                         
   0  25   2         39.70         79.72        68.20 o                         
   1  25   2       1835.37       2082.29       208.95 o                         
   2  25   2         63.59        119.66        72.26 o                         
   3  25   2         66.81         86.88        74.88 o                         
   4  25   2        528.76        658.17        84.97 o                         
   5  25   2        661.56        593.82       146.38 o                         
   6  25   2        663.13        750.83       152.64 o                         
  -6  26   2        631.19        551.36       136.08 o                         
  -5  26   2        990.26       1139.36       134.26 o                         
  -4  26   2        355.18        306.14       120.45 o                         
  -3  26   2        294.19        535.91       139.22 o                         
  -2  26   2        182.69        155.77       132.74 o                         
  -1  26   2        223.90        320.03       124.96 o                         
   0  26   2        157.45        141.73       118.07 o                         
   1  26   2       5331.16       4879.10       125.82 o                         
   2  26   2        564.60        698.26        92.59 o                         
   3  26   2       2601.31       2519.50       268.50 o                         
   4  26   2        442.27        571.33        88.98 o                         
   5  26   2       1395.30       1222.58       150.19 o                         
  -5  27   2        407.85        628.54       152.71 o                         
  -4  27   2         42.29        -67.44       142.22 o                         
  -3  27   2       1570.95       1528.31       162.02 o                         
  -2  27   2        165.62         60.51       134.19 o                         
  -1  27   2       1824.11       1763.32       152.32 o                         
   0  27   2          0.41       -128.12       128.12 o                         
   1  27   2        609.42        856.07       121.11 o                         
   2  27   2        125.18         86.34        73.67 o                         
   3  27   2         17.85        181.74       127.78 o                         
   4  27   2        293.09        490.02       151.70 o                         
   5  27   2        154.34         18.13       108.82 o                         
  -4  28   2        172.42        234.45       126.44 o                         
  -3  28   2         24.14         22.75       129.26 o                         
  -2  28   2         79.16        145.54       137.21 o                         
  -1  28   2        115.76        233.58       138.09 o                         
   0  28   2          2.49        -59.04       122.23 o                         
   1  28   2        444.87        399.24       118.89 o                         
   2  28   2         33.56         -6.93        91.18 o                         
   3  28   2       2007.54       1790.51       307.89 o                         
   4  28   2        113.68        268.57       138.82 o                         
  -2  29   2         82.67         -5.86       132.56 o                         
  -1  29   2        829.07        645.12       149.67 o                         
   0  29   2         56.58        -28.47       106.16 o                         
   1  29   2        298.79        263.90       146.47 o                         
   2  29   2         73.84         78.40        87.51 o                         
   3  29   2         44.40        -35.99       137.00 o                         
   0  30   2         60.28        129.58       129.41 o                         
   1  30   2        260.97         74.92       123.18 o                         
   2  30   2         16.03        103.68       140.24 o                         
 -13   1   3          0.49         12.01        67.93 o                         
 -12   1   3          0.38         80.58        71.00 o                         
 -11   1   3          3.95         29.00        66.57 o                         
 -10   1   3         94.82         67.95        61.15 o                         
  -9   1   3         78.16         67.94        39.75 o                         
  -8   1   3         68.91         50.58        37.45 o                         
  -7   1   3          3.95         15.38        32.21 o                         
  -6   1   3         26.25          8.53        30.87 o                         
  -5   1   3        178.02        189.14        21.40 o                         
  -4   1   3       3564.98       3686.41        71.71 o                         
  -3   1   3        342.92        348.87        14.63 o                         
  -2   1   3       8110.07       7745.74       104.48 o                         
  -1   1   3        256.00        362.32        20.36 o                         
   0   1   3       8000.81       7871.32        67.94 o                         
   1   1   3         17.97         34.12        13.63 o                         
   2   1   3       8627.47       8498.29        46.25 o                         
   3   1   3         63.23         48.36        17.20 o                         
   4   1   3      11073.61      11804.52       113.07 o                         
   5   1   3        594.62        640.40        30.96 o                         
   6   1   3         35.71         11.75        30.89 o                         
   7   1   3        105.69         88.95        46.12 o                         
   8   1   3        358.14        310.86        57.76 o                         
   9   1   3         81.04         54.22        58.95 o                         
  10   1   3         19.25         -5.90        62.49 o                         
  11   1   3        135.89        100.88        68.64 o                         
  12   1   3          3.72        -10.65        69.02 o                         
  13   1   3         49.59        147.11       125.46 o                         
 -13   2   3        228.01        165.00        72.87 o                         
 -12   2   3          8.10          9.46        66.38 o                         
 -11   2   3         10.03         10.57        63.96 o                         
 -10   2   3        254.88        243.15        51.32 o                         
  -9   2   3         76.12         48.85        41.33 o                         
  -8   2   3        471.92        399.86        40.15 o                         
  -7   2   3       1642.87       1557.65        64.12 o                         
  -6   2   3        824.07        730.39        32.73 o                         
  -5   2   3       1950.32       2035.75        24.80 o                         
  -4   2   3      16476.44      15765.98       183.17 o                         
  -3   2   3        691.86        637.23        16.49 o                         
  -2   2   3      11988.70      12285.15       149.26 o                         
  -1   2   3       3368.47       3300.90        56.70 o                         
   0   2   3       5681.94       5785.70        34.91 o                         
   1   2   3         53.10         63.15        14.11 o                         
   2   2   3       4179.35       4548.18        73.75 o                         
   3   2   3         20.40         34.69        18.87 o                         
   4   2   3       5975.63       6436.80       114.75 o                         
   5   2   3       2236.26       2220.55        41.26 o                         
   6   2   3       1032.52       1030.51        37.48 o                         
   7   2   3        155.08         91.56        49.13 o                         
   8   2   3        743.54        819.89        62.21 o                         
   9   2   3         28.69         59.59        61.92 o                         
  10   2   3         74.49         95.90        58.06 o                         
  11   2   3        186.31        170.21        82.23 o                         
  12   2   3         17.42         72.41        79.90 o                         
  13   2   3          6.81        146.05       122.83 o                         
 -13   3   3          2.46        -12.58        87.94 o                         
 -12   3   3         34.32        -44.88        66.54 o                         
 -11   3   3        172.11        287.00        88.36 o                         
 -10   3   3        624.61        482.83        51.88 o                         
  -9   3   3       1895.77       1976.82        85.66 o                         
  -8   3   3       6324.89       5700.86       185.19 o                         
  -7   3   3       1215.09       1219.79        80.83 o                         
  -6   3   3       4290.05       3942.12        80.65 o                         
  -5   3   3       2417.59       2465.67        43.05 o                         
  -4   3   3       1415.62       1460.50        17.34 o                         
  -3   3   3         14.14         31.56        14.50 o                         
  -2   3   3        508.14        652.53        17.84 o                         
  -1   3   3        742.27        738.20        32.69 o                         
   0   3   3      32962.98      33914.01       173.55 o                         
   1   3   3       1804.84       1916.94        26.82 o                         
   2   3   3       7895.10       7756.15        49.68 o                         
   3   3   3       1259.38       1182.48        27.37 o                         
   4   3   3      16941.43      17384.32       210.79 o                         
   5   3   3        493.79        497.97        27.17 o                         
   6   3   3        138.00         93.10        30.70 o                         
   7   3   3        127.07        116.89        48.12 o                         
   8   3   3         25.54         62.35        52.02 o                         
   9   3   3       2918.17       2936.13       164.97 o                         
  10   3   3        385.83        469.85        69.05 o                         
  11   3   3        505.61        513.42        77.86 o                         
  12   3   3         73.26         87.43        77.65 o                         
 -13   4   3        233.10        232.87        64.85 o                         
 -12   4   3         14.75         -7.05        67.80 o                         
 -11   4   3        487.50        455.87        62.06 o                         
 -10   4   3          4.13        -29.58        49.53 o                         
  -9   4   3        466.35        493.90        45.35 o                         
  -8   4   3          1.95         -8.91        35.48 o                         
  -7   4   3        102.48         70.34        28.45 o                         
  -6   4   3       3990.70       3979.43        71.74 o                         
  -5   4   3       1027.23       1017.31        37.58 o                         
  -4   4   3      42147.65      41474.73       128.79 o                         
  -3   4   3       3644.95       3384.53        59.31 o                         
  -2   4   3      73939.52      70172.30       851.76 o                         
  -1   4   3       8036.16       8680.82        58.96 o                         
   0   4   3      19096.73      19055.14        81.25 o                         
   1   4   3      13986.09      14604.76       111.15 o                         
   2   4   3        153.75        213.38        17.23 o                         
   3   4   3       4935.06       5000.53        55.70 o                         
   4   4   3        372.06        316.36        26.99 o                         
   5   4   3       6016.12       5933.57        86.22 o                         
   6   4   3       9416.28       9233.87        73.68 o                         
   7   4   3        545.65        582.62        54.44 o                         
   8   4   3       3102.91       3043.15       152.20 o                         
   9   4   3       1201.53       1132.08        76.37 o                         
  10   4   3        869.38        801.67        72.37 o                         
  11   4   3          8.20         17.35        70.76 o                         
  12   4   3          4.27        146.12       124.82 o                         
 -13   5   3          0.12         75.28        65.07 o                         
 -12   5   3         60.62         21.82        57.12 o                         
 -11   5   3          2.60         17.57        64.00 o                         
 -10   5   3        397.48        287.54        51.86 o                         
  -9   5   3       1734.00       1861.89        53.26 o                         
  -8   5   3       3817.76       3237.22        79.10 o                         
  -7   5   3       4720.54       4763.97        88.71 o                         
  -6   5   3       4294.31       4036.18        65.65 o                         
  -5   5   3        620.32        602.34        21.94 o                         
  -4   5   3        777.10        759.09        26.35 o                         
  -3   5   3        138.80        202.95        22.93 o                         
  -2   5   3       7205.85       7412.99       122.89 o                         
  -1   5   3      10952.97      12092.96        74.51 o                         
   0   5   3      65650.48      61920.02       127.23 o                         
   1   5   3        343.96        383.72        32.20 o                         
   2   5   3      68829.73      65744.38       151.56 o                         
   3   5   3        715.41        672.87        36.53 o                         
   4   5   3      30487.04      30352.71       232.94 o                         
   5   5   3        156.08        116.04        28.18 o                         
   6   5   3       4624.68       4409.88        78.92 o                         
   7   5   3         11.76         15.29        47.42 o                         
   8   5   3         10.86         -1.97        51.36 o                         
   9   5   3       1498.80       1532.76        75.78 o                         
  10   5   3        292.90        321.67        70.25 o                         
  11   5   3        669.27        671.03       116.34 o                         
  12   5   3        345.49        318.16        97.11 o                         
 -13   6   3         89.42        125.80        88.31 o                         
 -12   6   3         55.16        121.09        69.32 o                         
 -11   6   3        707.36        722.77        65.82 o                         
 -10   6   3          1.58         12.06        45.39 o                         
  -9   6   3        967.91        918.87        51.14 o                         
  -8   6   3         10.81         45.93        33.18 o                         
  -7   6   3        679.20        683.03        33.12 o                         
  -6   6   3       3695.15       3631.34        44.77 o                         
  -5   6   3         58.67        136.12        20.28 o                         
  -4   6   3       9931.61       8998.13       130.63 o                         
  -3   6   3      11922.29      11931.35        57.79 o                         
  -2   6   3      39828.91      39559.46       467.60 o                         
  -1   6   3      13255.93      13551.89       120.71 o                         
   0   6   3      49003.66      47928.88       137.74 o                         
   1   6   3        135.11        137.61        18.09 o                         
   2   6   3        878.50        962.25        23.71 o                         
   3   6   3        610.52        562.53        39.19 o                         
   4   6   3       1650.35       1546.89        35.85 o                         
   5   6   3       1156.66        994.31        36.47 o                         
   6   6   3       6621.26       6426.58        82.17 o                         
   7   6   3       1652.48       1626.97        61.67 o                         
   8   6   3       1506.92       1411.10        66.63 o                         
   9   6   3       2418.61       2798.96       138.64 o                         
  10   6   3        969.60        872.37       121.09 o                         
  11   6   3        277.34        256.58       125.46 o                         
  12   6   3         36.53         62.58       120.03 o                         
 -13   7   3          3.00        115.00       115.29 o                         
 -12   7   3          5.87         61.19        95.55 o                         
 -11   7   3        755.91        702.77        67.26 o                         
 -10   7   3       1702.45       1344.09        62.95 o                         
  -9   7   3       1666.22       1879.50        96.76 o                         
  -8   7   3       5886.83       5208.47       154.92 o                         
  -7   7   3       3806.92       3902.41        71.96 o                         
  -6   7   3      11427.36      11218.09       174.85 o                         
  -5   7   3       3555.70       3648.72        66.28 o                         
  -4   7   3        929.46        859.62        23.83 o                         
  -3   7   3        918.48        955.11        22.74 o                         
  -2   7   3       1319.01       1313.24        24.42 o                         
  -1   7   3        283.97        342.73        16.05 o                         
   0   7   3      54857.52      53841.69       124.70 o                         
   1   7   3       2836.55       3068.09        27.92 o                         
   2   7   3      88096.55      84141.14      1072.92 o                         
   3   7   3       1549.19       1387.10        29.35 o                         
   4   7   3      13525.69      12690.85       449.41 o                         
   5   7   3        712.24        605.13        33.60 o                         
   6   7   3       2766.09       2645.14       105.79 o                         
   7   7   3        641.52        593.05        50.90 o                         
   8   7   3        663.26        704.11        97.23 o                         
   9   7   3         58.01        169.08       106.58 o                         
  10   7   3        543.43        613.28       105.41 o                         
  11   7   3       1203.80       1329.05       140.43 o                         
  12   7   3         45.88        153.58       134.79 o                         
 -13   8   3        171.42        163.27       115.95 o                         
 -12   8   3         93.12         29.47        89.02 o                         
 -11   8   3        737.11        836.67       119.02 o                         
 -10   8   3        376.14        381.75        52.53 o                         
  -9   8   3         85.53         73.20        41.31 o                         
  -8   8   3        246.19        219.29        34.31 o                         
  -7   8   3        202.14        200.45        33.36 o                         
  -6   8   3       4370.93       4582.85        53.12 o                         
  -5   8   3       4827.15       4764.01        96.59 o                         
  -4   8   3      47695.70      47333.14       517.01 o                         
  -3   8   3       3211.03       2898.60        27.13 o                         
  -2   8   3      57033.72      55258.06       473.37 o                         
  -1   8   3       1092.77       1012.28        21.80 o                         
   0   8   3      23018.10      22731.69       172.15 o                         
   1   8   3       9325.44       9333.07        99.62 o                         
   2   8   3       7868.39       8158.98        79.54 o                         
   3   8   3       2718.83       2746.27        43.65 o                         
   4   8   3      14362.53      13789.11       694.54 o                         
   5   8   3        289.03        269.29        30.86 o                         
   6   8   3      13667.77      12987.19       702.72 o                         
   7   8   3       3756.36       3801.63       127.11 o                         
   8   8   3       6079.30       5926.80       160.88 o                         
   9   8   3        206.17        347.71       113.68 o                         
  10   8   3        354.92        290.27       102.01 o                         
  11   8   3        238.71        185.88       107.67 o                         
 -12   9   3          0.53        -42.64       105.85 o                         
 -11   9   3        458.71        500.39        77.15 o                         
 -10   9   3       1095.63        896.66        76.09 o                         
  -9   9   3        108.16        175.97        41.61 o                         
  -8   9   3       4753.87       4378.24        91.11 o                         
  -7   9   3       3607.77       3815.65        72.76 o                         
  -6   9   3      14144.53      14799.65       227.11 o                         
  -5   9   3        799.30        818.57        33.30 o                         
  -4   9   3       7581.75       7955.89       101.06 o                         
  -3   9   3       2568.60       2469.29        36.13 o                         
  -2   9   3      14331.39      15636.15       135.85 o                         
  -1   9   3       2403.10       2266.94        30.51 o                         
   0   9   3      37635.07      36947.00       174.33 o                         
   1   9   3        640.79        649.49        33.49 o                         
   2   9   3      72574.98      70953.34       245.78 o                         
   3   9   3        402.65        355.57        20.56 o                         
   4   9   3      25744.91      25600.05       284.20 o                         
   5   9   3       2919.58       2761.56        98.03 o                         
   6   9   3       2816.54       2753.86       106.69 o                         
   7   9   3        135.26        121.09        84.89 o                         
   8   9   3       1910.68       2104.39       122.19 o                         
   9   9   3        479.79        596.21       117.69 o                         
  10   9   3       1723.42       1547.16       126.93 o                         
  11   9   3        125.24        108.23        66.44 o                         
 -12  10   3        166.79        169.73       109.69 o                         
 -11  10   3        231.79        276.00        69.67 o                         
 -10  10   3        111.83         84.62        68.76 o                         
  -9  10   3          8.70         26.66        50.42 o                         
  -8  10   3        551.44        582.09        41.52 o                         
  -7  10   3        975.10        903.50        51.95 o                         
  -6  10   3        456.16        487.24        34.12 o                         
  -5  10   3       6515.32       6645.63        60.75 o                         
  -4  10   3      14214.49      14213.75       119.08 o                         
  -3  10   3       3613.57       3522.16        31.20 o                         
  -2  10   3      17859.85      16923.59       187.08 o                         
  -1  10   3        131.97        111.88        20.69 o                         
   0  10   3       7147.22       6871.55        51.34 o                         
   1  10   3        839.00        753.63        29.80 o                         
   2  10   3       4731.77       5397.36       107.10 o                         
   3  10   3       1918.76       1909.42        54.49 o                         
   4  10   3       2006.05       1786.08        71.81 o                         
   5  10   3         11.22         34.60        59.59 o                         
   6  10   3       3382.26       3770.13       121.95 o                         
   7  10   3       2970.65       2962.99       127.69 o                         
   8  10   3       4129.53       4149.19       149.02 o                         
   9  10   3       1385.43       1486.38       129.79 o                         
  10  10   3        170.47        124.18        96.54 o                         
  11  10   3         52.54         28.55       100.56 o                         
 -12  11   3          3.84         56.12       111.24 o                         
 -11  11   3        170.17        163.76        86.78 o                         
 -10  11   3          3.25         23.11        58.54 o                         
  -9  11   3       2534.33       2655.57        76.38 o                         
  -8  11   3       4299.17       4012.02       130.58 o                         
  -7  11   3        770.16        927.06        54.33 o                         
  -6  11   3       5417.09       5460.46        71.19 o                         
  -5  11   3        590.98        587.53        43.23 o                         
  -4  11   3       4104.73       4040.15        53.64 o                         
  -3  11   3        727.99        700.51        21.48 o                         
  -2  11   3       2100.45       2168.49        44.70 o                         
  -1  11   3      10335.29      10086.51        78.27 o                         
   0  11   3      28649.71      28232.83       304.58 o                         
   1  11   3        484.81        507.91        27.86 o                         
   2  11   3      21479.83      20399.89       383.01 o                         
   3  11   3        392.00        322.03        43.22 o                         
   4  11   3       2979.00       3294.94        74.38 o                         
   5  11   3       1049.29        962.90        63.79 o                         
   6  11   3        387.93        419.07        81.95 o                         
   7  11   3       1579.14       1637.33       112.76 o                         
   8  11   3        212.51        267.84       105.21 o                         
   9  11   3         95.95        161.38       105.67 o                         
  10  11   3        795.98        728.26       112.26 o                         
  11  11   3        250.81        287.67       115.95 o                         
 -12  12   3        117.73         44.32       111.16 o                         
 -11  12   3        139.93        288.52        90.55 o                         
 -10  12   3        471.55        530.83        71.69 o                         
  -9  12   3         43.10         17.19        53.97 o                         
  -8  12   3       1002.99       1059.59        59.16 o                         
  -7  12   3       1857.60       1793.18        60.05 o                         
  -6  12   3        961.43        982.81        41.25 o                         
  -5  12   3       2154.51       2186.90        50.47 o                         
  -4  12   3       2728.41       2802.25        43.54 o                         
  -3  12   3          2.66         12.00        18.65 o                         
  -2  12   3      10121.49       9957.96        70.32 o                         
  -1  12   3        442.81        462.80        26.75 o                         
   0  12   3      13328.58      13467.42       150.75 o                         
   1  12   3       6771.14       6318.26        61.42 o                         
   2  12   3       2841.47       2798.68        91.46 o                         
   3  12   3       9005.83       9379.86        99.76 o                         
   4  12   3      10232.23      10254.73       213.35 o                         
   5  12   3        131.01        193.95        54.14 o                         
   6  12   3       4621.27       4659.46       134.57 o                         
   7  12   3         11.03         14.50        81.70 o                         
   8  12   3        243.41        146.37       103.29 o                         
   9  12   3        573.92        651.25       105.18 o                         
  10  12   3          3.79         70.11       110.23 o                         
  11  12   3         30.67         37.89       126.61 o                         
 -12  13   3        134.85         36.36       117.86 o                         
 -11  13   3         95.10        163.41        88.16 o                         
 -10  13   3        180.04        144.15        65.07 o                         
  -9  13   3       1065.73       1178.60        73.29 o                         
  -8  13   3       1324.13       1338.12        73.72 o                         
  -7  13   3          5.29         29.15        52.67 o                         
  -6  13   3       4864.58       4798.07       156.89 o                         
  -5  13   3        989.62       1010.11        65.77 o                         
  -4  13   3       3995.86       3975.82        68.25 o                         
  -3  13   3       7555.63       7327.19        75.57 o                         
  -2  13   3         92.52        111.36        18.23 o                         
  -1  13   3       6037.16       5866.69        57.02 o                         
   0  13   3      11621.79      12104.59       117.98 o                         
   1  13   3        406.41        397.98        32.06 o                         
   2  13   3       8771.75       8703.74        94.29 o                         
   3  13   3       1839.88       1747.53        58.08 o                         
   4  13   3       1898.65       1999.51        66.85 o                         
   5  13   3       2791.53       2786.31        83.31 o                         
   6  13   3       4321.55       4476.98       103.66 o                         
   7  13   3        981.77       1103.35       112.56 o                         
   8  13   3       1825.89       1788.77       120.73 o                         
   9  13   3        119.86         51.30       115.36 o                         
  10  13   3        405.65        354.26       131.05 o                         
  11  13   3         46.36         -2.24       135.87 o                         
 -12  14   3         19.02        -12.91       116.28 o                         
 -11  14   3         33.66        -65.79       109.34 o                         
 -10  14   3       1353.76       1418.79       100.28 o                         
  -9  14   3        643.16        569.31        70.36 o                         
  -8  14   3       1016.10       1065.16        73.85 o                         
  -7  14   3       1747.39       1772.89        74.75 o                         
  -6  14   3        836.52        908.09        61.63 o                         
  -5  14   3       5295.09       5404.08       276.13 o                         
  -4  14   3          2.29        -15.93        39.99 o                         
  -3  14   3        148.76        152.44        28.22 o                         
  -2  14   3       3461.03       3464.05        46.99 o                         
  -1  14   3       1946.02       2023.03        41.31 o                         
   0  14   3        343.94        399.91        32.77 o                         
   1  14   3       7558.88       7081.47        68.67 o                         
   2  14   3        647.98        617.45        38.43 o                         
   3  14   3       5683.51       5833.15        88.19 o                         
   4  14   3       1476.81       1490.31        64.44 o                         
   5  14   3        533.15        582.03        64.73 o                         
   6  14   3       2657.40       2451.74        90.27 o                         
   7  14   3         35.92         50.43        86.30 o                         
   8  14   3          1.59        -41.51       109.37 o                         
   9  14   3        168.62        103.21       115.63 o                         
  10  14   3         72.93         81.29       115.46 o                         
 -11  15   3        240.71        210.62        82.63 o                         
 -10  15   3          1.17         59.20        68.76 o                         
  -9  15   3        116.50        128.96        69.76 o                         
  -8  15   3          0.69         28.09        60.20 o                         
  -7  15   3         16.46         68.16       101.38 o                         
  -6  15   3       1103.59       1091.95        62.74 o                         
  -5  15   3       2762.95       2853.19        71.84 o                         
  -4  15   3       1283.76       1206.16        51.29 o                         
  -3  15   3      19567.57      18800.66       751.51 o                         
  -2  15   3        100.69         99.53        42.73 o                         
  -1  15   3      11883.93      11481.19       281.51 o                         
   0  15   3          2.91         13.79        28.49 o                         
   1  15   3       2219.08       2425.30        49.94 o                         
   2  15   3        187.45        204.73        34.42 o                         
   3  15   3       3372.69       3342.37        63.20 o                         
   4  15   3        709.43        798.86        60.10 o                         
   5  15   3       3067.85       3028.13       177.37 o                         
   6  15   3         86.57         77.20        60.66 o                         
   7  15   3       2309.33       2528.79       133.74 o                         
   8  15   3        771.40        716.74       104.90 o                         
   9  15   3        509.84        402.07       113.39 o                         
  10  15   3        821.64        894.43       126.56 o                         
 -11  16   3        177.14        226.16        76.17 o                         
 -10  16   3        462.35        516.11        79.89 o                         
  -9  16   3        180.94        194.03        71.34 o                         
  -8  16   3        888.43       1079.02        75.44 o                         
  -7  16   3       1180.20       1110.67        66.61 o                         
  -6  16   3       1460.38       1592.56        70.45 o                         
  -5  16   3        672.96        705.26       107.57 o                         
  -4  16   3        396.73        345.49        96.71 o                         
  -3  16   3        110.59        101.75        88.16 o                         
  -2  16   3          2.72         -5.77        44.57 o                         
  -1  16   3       7994.11       7491.41       165.85 o                         
   0  16   3        417.58        436.70        51.08 o                         
   1  16   3      15722.57      15616.20       193.94 o                         
   2  16   3        482.94        402.66        39.75 o                         
   3  16   3      17860.45      17936.95       434.50 o                         
   4  16   3        306.19        267.85        57.04 o                         
   5  16   3       3489.46       3665.37       103.97 o                         
   6  16   3        611.16        631.92        69.30 o                         
   7  16   3        188.07        186.86        78.90 o                         
   8  16   3         23.50         51.29       108.96 o                         
   9  16   3          2.97       -122.94       122.94 o                         
  10  16   3        191.28        289.95       137.54 o                         
 -11  17   3        201.72        128.31        65.07 o                         
 -10  17   3        299.84        238.74        71.07 o                         
  -9  17   3         47.22         76.36        68.87 o                         
  -8  17   3          1.12          7.03        63.54 o                         
  -7  17   3        109.48        143.24        62.94 o                         
  -6  17   3       1413.27       1323.65       118.12 o                         
  -5  17   3       3525.99       3495.65       140.52 o                         
  -4  17   3        664.92        652.52       100.71 o                         
  -3  17   3       8560.12       8400.37       169.44 o                         
  -2  17   3        185.30        162.84        49.87 o                         
  -1  17   3       7805.87       7497.59        99.94 o                         
   0  17   3        742.24        758.64        69.80 o                         
   1  17   3       4034.54       4253.22        87.81 o                         
   2  17   3        411.10        457.12        42.93 o                         
   3  17   3        470.85        448.27        48.01 o                         
   4  17   3       2530.94       2411.71        64.47 o                         
   5  17   3       3591.88       3480.52        94.42 o                         
   6  17   3       2162.06       2265.83        92.20 o                         
   7  17   3       2492.93       2372.22       100.23 o                         
   8  17   3       1151.72       1402.31       128.17 o                         
   9  17   3        355.45        219.35       119.54 o                         
  10  17   3         80.58        123.45       108.12 o                         
 -11  18   3        114.37        136.46       204.28 o                         
 -10  18   3        216.85        145.99        74.06 o                         
  -9  18   3        532.77        503.72        77.48 o                         
  -8  18   3       1113.99       1183.88       133.58 o                         
  -7  18   3       2454.00       2445.41       141.23 o                         
  -6  18   3       1905.40       1896.97       124.13 o                         
  -5  18   3        609.21        568.71       108.77 o                         
  -4  18   3       1939.34       1706.57       115.33 o                         
  -3  18   3         92.57        174.72        93.64 o                         
  -2  18   3        679.67        734.41        99.18 o                         
  -1  18   3       2854.47       2810.87        76.56 o                         
   0  18   3        172.40        176.45        55.25 o                         
   1  18   3       4851.36       4615.83        92.81 o                         
   2  18   3       2909.86       2531.87        82.30 o                         
   3  18   3       5615.96       5566.55       132.98 o                         
   4  18   3        730.92        642.56        54.86 o                         
   5  18   3       2074.39       2176.51        70.95 o                         
   6  18   3        239.23        284.38        77.21 o                         
   7  18   3         29.32         57.48        68.13 o                         
   8  18   3        593.04        722.08       110.04 o                         
   9  18   3         67.21         21.37       113.59 o                         
  10  18   3        229.72        142.35       135.52 o                         
 -11  19   3          7.73        -54.73        77.00 o                         
 -10  19   3        248.88        313.70       129.87 o                         
  -9  19   3          0.68         63.66       109.13 o                         
  -8  19   3        378.96        443.23       111.65 o                         
  -7  19   3       1439.86       1382.54       125.75 o                         
  -6  19   3         48.60         90.04        99.20 o                         
  -5  19   3       2387.80       2480.98       136.19 o                         
  -4  19   3         20.97          8.36       101.34 o                         
  -3  19   3       5405.88       5119.09       155.05 o                         
  -2  19   3       4433.92       4236.88       141.81 o                         
  -1  19   3       5312.38       5210.33       134.16 o                         
   0  19   3       1364.27       1308.87        67.23 o                         
   1  19   3        138.41        235.00        62.64 o                         
   2  19   3        510.41        405.97        65.41 o                         
   3  19   3         94.20         40.28        64.75 o                         
   4  19   3       2071.69       2139.93        89.60 o                         
   5  19   3       1670.88       1646.50        69.54 o                         
   6  19   3       1312.76       1201.93        69.64 o                         
   7  19   3       1621.09       1507.26        95.68 o                         
   8  19   3        751.50        823.65       129.62 o                         
   9  19   3        480.19        408.08       135.30 o                         
 -10  20   3          2.06        -65.44       100.76 o                         
  -9  20   3        154.61        179.88       130.34 o                         
  -8  20   3        128.34        193.09       111.19 o                         
  -7  20   3        164.75         86.61        96.68 o                         
  -6  20   3       1556.77       1765.81       126.66 o                         
  -5  20   3        852.99        701.66       108.31 o                         
  -4  20   3       2378.78       2408.05       135.36 o                         
  -3  20   3       1012.36        942.68       116.98 o                         
  -2  20   3       3476.98       3620.92       141.87 o                         
  -1  20   3       3672.19       3596.65        90.12 o                         
   0  20   3        587.58        648.53        68.82 o                         
   1  20   3       7563.98       6871.89       113.10 o                         
   2  20   3        190.32        216.77        67.13 o                         
   3  20   3       2867.09       2641.45        90.39 o                         
   4  20   3         37.38        -32.06        68.21 o                         
   5  20   3       1852.16       1861.24        97.04 o                         
   6  20   3        477.70        546.61        84.48 o                         
   7  20   3        165.81        238.34        63.89 o                         
   8  20   3        235.16        104.42       121.89 o                         
   9  20   3          5.04          7.92       114.14 o                         
  -9  21   3          4.74         -4.34       121.75 o                         
  -8  21   3        213.71        406.82       128.98 o                         
  -7  21   3         72.76        -34.26        99.69 o                         
  -6  21   3         14.10         74.46       112.97 o                         
  -5  21   3       1529.50       1320.42       130.62 o                         
  -4  21   3         52.61        -29.83       107.23 o                         
  -3  21   3       2405.90       2162.66       128.60 o                         
  -2  21   3          8.09        -40.46        96.91 o                         
  -1  21   3       2524.88       2421.49       130.21 o                         
   0  21   3       2675.23       2714.23        88.54 o                         
   1  21   3        175.99        294.04        67.55 o                         
   2  21   3       2939.17       2836.60       225.16 o                         
   3  21   3        151.03        119.78        64.76 o                         
   4  21   3       1690.49       1825.90        98.24 o                         
   5  21   3        656.88        520.12        75.67 o                         
   6  21   3        810.42        835.06        85.80 o                         
   7  21   3        333.50        260.53        90.06 o                         
   8  21   3          3.87         92.09       127.57 o                         
   9  21   3        207.58        179.90       106.05 o                         
  -8  22   3        144.98        149.13       131.15 o                         
  -7  22   3        223.24        106.38        99.41 o                         
  -6  22   3         51.89        225.65       127.51 o                         
  -5  22   3        577.71        459.72       126.24 o                         
  -4  22   3        143.38        246.79       119.19 o                         
  -3  22   3        107.72        159.32       111.68 o                         
  -2  22   3        718.59        807.30       112.33 o                         
  -1  22   3        301.26        361.45       101.97 o                         
   0  22   3       1950.71       1968.43        80.64 o                         
   1  22   3       2117.49       1975.57        90.56 o                         
   2  22   3        112.17         12.32        70.45 o                         
   3  22   3       1142.52        956.23        77.23 o                         
   4  22   3         73.34         62.05        76.69 o                         
   5  22   3         12.45         19.80        81.70 o                         
   6  22   3        596.65        604.56       123.05 o                         
   7  22   3          5.42        288.36       120.05 o                         
  -8  23   3         22.27        141.03       136.05 o                         
  -7  23   3        215.16        125.40       111.12 o                         
  -6  23   3        572.86        655.24       136.99 o                         
  -5  23   3        505.51        390.72       110.48 o                         
  -4  23   3        203.63        216.39       117.12 o                         
  -3  23   3         12.06         35.82       120.04 o                         
  -2  23   3          3.43        -40.57       111.37 o                         
  -1  23   3        851.56        846.43       111.24 o                         
   0  23   3        839.86        906.59       125.55 o                         
   1  23   3         31.24         62.38        66.49 o                         
   2  23   3        697.77        717.54        85.47 o                         
   3  23   3        203.58        118.86        68.81 o                         
   4  23   3        513.82        613.93       134.25 o                         
   5  23   3        152.92        207.77        88.86 o                         
   6  23   3        238.03        191.95        85.85 o                         
   7  23   3        130.09        179.53       148.12 o                         
  -7  24   3          0.42        -82.76       123.18 o                         
  -6  24   3          8.88         40.52       113.77 o                         
  -5  24   3        160.41        170.67       130.18 o                         
  -4  24   3        537.01        514.32       123.81 o                         
  -3  24   3         69.67         40.97       117.85 o                         
  -2  24   3         19.77          3.24       116.01 o                         
  -1  24   3         73.89        114.53       113.21 o                         
   0  24   3        416.34        429.22       116.93 o                         
   1  24   3         34.44         84.07        73.07 o                         
   2  24   3         32.95        -62.93        76.19 o                         
   3  24   3          0.45         75.15        70.93 o                         
   4  24   3        114.02        102.89        84.29 o                         
   5  24   3          0.25         -2.00        86.16 o                         
   6  24   3         96.85          9.78       114.36 o                         
  -6  25   3        466.43        700.48       135.13 o                         
  -5  25   3          3.59          1.40       118.66 o                         
  -4  25   3         58.94        217.54       134.43 o                         
  -3  25   3         23.63         95.46       105.94 o                         
  -2  25   3        445.70        449.53       129.06 o                         
  -1  25   3        341.74        493.95       128.59 o                         
   0  25   3        387.67        303.19       112.35 o                         
   1  25   3        100.92        109.16       102.20 o                         
   2  25   3        744.62        738.59       158.40 o                         
   3  25   3          6.43         38.07        79.44 o                         
   4  25   3        159.39        104.01        87.26 o                         
   5  25   3          0.27        -12.38        89.24 o                         
   6  25   3         12.36        -13.22       123.62 o                         
  -6  26   3         75.73        181.72       143.47 o                         
  -5  26   3        138.77        417.10       145.86 o                         
  -4  26   3          0.58         -5.10       112.94 o                         
  -3  26   3          0.18          6.48       113.86 o                         
  -2  26   3         74.56        106.60       131.47 o                         
  -1  26   3          5.96        -30.55       132.46 o                         
   0  26   3         12.33         -2.57       128.72 o                         
   1  26   3        419.70        513.58       136.81 o                         
   2  26   3         41.60          5.31        79.54 o                         
   3  26   3        603.29        689.40        98.23 o                         
   4  26   3        104.89         77.16        83.75 o                         
   5  26   3        189.81        160.40        95.66 o                         
  -4  27   3        940.80        722.76       141.64 o                         
  -3  27   3        154.21        416.23       140.23 o                         
  -2  27   3         19.43         97.12       130.85 o                         
  -1  27   3        989.37       1044.17       141.92 o                         
   0  27   3         27.90        -42.03       120.28 o                         
   1  27   3        109.93        122.73       104.88 o                         
   2  27   3         73.18        164.21       136.81 o                         
   3  27   3          8.05         64.85        90.06 o                         
   4  27   3         16.41         87.34       123.72 o                         
   5  27   3        215.90        517.58       160.11 o                         
  -3  28   3         49.27         58.78       141.12 o                         
  -2  28   3          1.14        -37.51       134.11 o                         
  -1  28   3        743.97       1012.22       141.12 o                         
   0  28   3         20.92        -20.19       114.87 o                         
   1  28   3       1696.26       2021.89       168.56 o                         
   2  28   3          9.98        -45.00       112.35 o                         
   3  28   3       1490.47       1575.84       132.79 o                         
   4  28   3         16.24        -84.00        84.00 o                         
  -1  29   3       1555.78       1690.19       141.10 o                         
   0  29   3         32.43         21.18       142.71 o                         
   1  29   3         87.01        116.85       111.33 o                         
   2  29   3         28.93         25.34       141.82 o                         
   3  29   3         30.19        500.26       155.71 o                         
 -13   0   4        667.90        839.00       112.20 o                         
 -12   0   4        932.21        560.23       102.58 o                         
 -11   0   4       1431.10       1260.34       111.97 o                         
 -10   0   4       1178.28       1087.47        84.48 o                         
  -9   0   4          2.97         -2.21        57.32 o                         
  -8   0   4        360.70        320.46        62.35 o                         
  -7   0   4       2088.95       2018.28        66.36 o                         
  -6   0   4      16884.74      16329.21       343.49 o                         
  -5   0   4       3468.99       3289.32        37.99 o                         
  -4   0   4      37274.21      36223.34       260.18 o                         
  -3   0   4       1401.58       1235.77        20.55 o                         
  -2   0   4      77543.05      71994.85      2081.27 o                         
  -1   0   4       5724.83       5916.86        59.76 o                         
   0   0   4      15819.30      16691.37       401.56 o                         
   1   0   4       1421.82       1529.65        37.00 o                         
   2   0   4      10481.97      10606.47       185.88 o                         
   3   0   4       3949.11       3994.10        80.10 o                         
   4   0   4      39857.08      40365.95       170.87 o                         
   5   0   4       5441.32       5414.36       105.89 o                         
   6   0   4      29686.12      30245.46       449.49 o                         
   7   0   4       6324.77       6711.87       142.79 o                         
   8   0   4       5739.18       5810.20       149.56 o                         
   9   0   4        247.35        268.42        95.85 o                         
  10   0   4         54.25         96.99        96.57 o                         
  11   0   4         25.88         -5.34       105.56 o                         
  12   0   4         24.17        205.84       104.59 o                         
 -13   1   4        166.86        164.90        70.69 o                         
 -12   1   4         12.30        -65.83        65.83 o                         
 -11   1   4        473.79        572.18        72.08 o                         
 -10   1   4        884.15        678.33        49.56 o                         
  -9   1   4       4984.96       5349.82       143.60 o                         
  -8   1   4       3893.10       3605.48       132.57 o                         
  -7   1   4       5497.70       5801.65       100.36 o                         
  -6   1   4      10015.60       9979.10       114.84 o                         
  -5   1   4        298.17        326.37        16.65 o                         
  -4   1   4       1551.23       1451.98        23.22 o                         
  -3   1   4       3937.41       3865.16        43.03 o                         
  -2   1   4      38126.46      37717.07       205.51 o                         
  -1   1   4       5092.93       4771.91        73.98 o                         
   0   1   4      89910.62      84585.66       554.93 o                         
   1   1   4       2634.84       3048.28        33.37 o                         
   2   1   4      62152.66      61226.86       639.61 o                         
   3   1   4       1775.12       1771.13        30.07 o                         
   4   1   4      21423.09      21390.98       177.61 o                         
   5   1   4        318.01        300.77        27.75 o                         
   6   1   4       1368.23       1334.04        75.38 o                         
   7   1   4        158.20        192.72        51.32 o                         
   8   1   4       2419.36       2644.52        82.00 o                         
   9   1   4        395.81        484.19        67.07 o                         
  10   1   4        366.05        336.91        68.92 o                         
  11   1   4       1128.63       1343.68        90.61 o                         
  12   1   4        320.80        317.08        77.94 o                         
 -13   2   4        141.86        171.03        69.96 o                         
 -12   2   4        150.15        109.01        69.51 o                         
 -11   2   4        181.77        219.72        64.79 o                         
 -10   2   4         55.84         68.84        44.88 o                         
  -9   2   4        120.42         61.11        41.05 o                         
  -8   2   4        343.91        289.17        42.15 o                         
  -7   2   4       5291.50       5554.42       162.24 o                         
  -6   2   4      11561.22      11653.07       159.12 o                         
  -5   2   4       9839.00       9581.01       117.85 o                         
  -4   2   4      39054.04      38141.11       458.94 o                         
  -3   2   4       2899.45       2812.18        47.40 o                         
  -2   2   4      46509.11      44880.44       138.96 o                         
  -1   2   4         36.88         23.87        22.76 o                         
   0   2   4      20407.23      20543.09       245.34 o                         
   1   2   4         43.33         60.83        12.56 o                         
   2   2   4       1150.34       1210.15        52.35 o                         
   3   2   4        847.70        954.94        26.36 o                         
   4   2   4      26499.81      27133.45       113.02 o                         
   5   2   4       4052.60       4091.79        54.31 o                         
   6   2   4      15689.71      15968.76       197.59 o                         
   7   2   4       4287.35       4526.65       100.01 o                         
   8   2   4       4022.25       4019.63        90.98 o                         
   9   2   4        218.42        211.17        62.83 o                         
  10   2   4        534.31        405.80        66.04 o                         
  11   2   4         33.73         80.01        79.53 o                         
  12   2   4          4.94         64.45        71.83 o                         
 -13   3   4         13.97         73.73        63.73 o                         
 -12   3   4        113.73         36.76        64.93 o                         
 -11   3   4        983.61        947.32        76.16 o                         
 -10   3   4        409.85        283.02        45.35 o                         
  -9   3   4        838.76       1081.12        48.49 o                         
  -8   3   4       3370.27       2951.62       112.64 o                         
  -7   3   4       2280.52       2402.65        73.26 o                         
  -6   3   4       7070.94       6851.81        95.76 o                         
  -5   3   4       1716.46       1812.93        34.70 o                         
  -4   3   4          0.58         19.61        17.32 o                         
  -3   3   4         12.07         49.44        14.89 o                         
  -2   3   4      13879.44      14296.30       126.35 o                         
  -1   3   4       1112.43       1029.91        33.70 o                         
   0   3   4      70447.76      69872.53       506.82 o                         
   1   3   4        100.79        114.62        13.87 o                         
   2   3   4      41191.52      40429.48       333.66 o                         
   3   3   4       5973.89       5907.46        54.18 o                         
   4   3   4      12994.29      13156.94       102.02 o                         
   5   3   4       4621.07       4670.64        72.78 o                         
   6   3   4        243.70        242.73        48.76 o                         
   7   3   4        942.60        913.23        58.96 o                         
   8   3   4         43.36         90.53        57.65 o                         
   9   3   4        340.32        419.57        68.01 o                         
  10   3   4       1010.08       1042.09       133.89 o                         
  11   3   4        699.62        796.45        78.75 o                         
  12   3   4         87.85        117.83       127.74 o                         
 -13   4   4        215.21        218.96        74.53 o                         
 -12   4   4        134.89         73.37        67.07 o                         
 -11   4   4         68.64        115.82        54.27 o                         
 -10   4   4       1170.54        984.32       113.46 o                         
  -9   4   4        105.62        118.81        41.47 o                         
  -8   4   4         34.77          0.66        32.77 o                         
  -7   4   4        230.79        226.43        30.62 o                         
  -6   4   4       9715.18       9705.87       150.60 o                         
  -5   4   4        620.91        586.79        21.82 o                         
  -4   4   4      19478.43      19735.99       140.59 o                         
  -3   4   4       3298.87       3197.50        44.79 o                         
  -2   4   4      33517.59      33746.78       247.31 o                         
  -1   4   4       1240.18       1276.69        27.60 o                         
   0   4   4         16.54         47.50        23.96 o                         
   1   4   4        219.08        256.14        16.29 o                         
   2   4   4      33075.66      35221.04       175.34 o                         
   3   4   4        226.96        270.12        25.44 o                         
   4   4   4      20433.91      21366.71       105.50 o                         
   5   4   4        544.10        556.99        35.19 o                         
   6   4   4       9337.57       9032.80       114.53 o                         
   7   4   4       1441.52       1361.20        61.36 o                         
   8   4   4       1588.17       1591.79        83.76 o                         
   9   4   4       1337.80       1301.78        78.31 o                         
  10   4   4         18.25         -8.41        59.44 o                         
  11   4   4          4.06         31.11       114.25 o                         
  12   4   4         52.35         98.40        97.28 o                         
 -13   5   4          4.07        -69.07        69.07 o                         
 -12   5   4         35.48         54.95        58.66 o                         
 -11   5   4        802.11        699.27        60.84 o                         
 -10   5   4        178.23        116.36        48.83 o                         
  -9   5   4       1089.52       1204.35        48.93 o                         
  -8   5   4       2140.11       2216.92        97.45 o                         
  -7   5   4        228.70        164.66        29.23 o                         
  -6   5   4       2906.62       2737.31        68.51 o                         
  -5   5   4       2381.72       2574.66        43.58 o                         
  -4   5   4         54.45         50.89        26.72 o                         
  -3   5   4      12771.59      13349.99        71.71 o                         
  -2   5   4       5353.09       5642.51       129.94 o                         
  -1   5   4       2693.92       2716.23        62.12 o                         
   0   5   4      12123.87      12201.72        92.52 o                         
   1   5   4       2132.85       2250.63        26.88 o                         
   2   5   4      33530.80      34051.69       258.24 o                         
   3   5   4        768.33        681.12        29.24 o                         
   4   5   4       2340.41       2495.99        95.24 o                         
   5   5   4          5.80         23.32        30.01 o                         
   6   5   4         34.22         58.93        36.45 o                         
   7   5   4          2.40        -39.43        49.57 o                         
   8   5   4        783.08        865.24        62.49 o                         
   9   5   4        769.76        874.31        68.33 o                         
  10   5   4       1086.77       1167.66       126.71 o                         
  11   5   4         45.15         91.79       112.26 o                         
  12   5   4          0.85         99.84       130.38 o                         
 -13   6   4         86.82        152.31        62.68 o                         
 -12   6   4        162.99        133.21        68.68 o                         
 -11   6   4         58.91         -3.36        53.51 o                         
 -10   6   4        124.77         78.43        51.99 o                         
  -9   6   4         16.53         24.54        35.85 o                         
  -8   6   4         11.70          3.66        33.04 o                         
  -7   6   4       1808.09       1787.86        63.63 o                         
  -6   6   4        539.89        607.70        28.42 o                         
  -5   6   4       9054.90       9709.34       124.34 o                         
  -4   6   4      11442.26      12247.46       142.22 o                         
  -3   6   4        787.40        916.42        28.09 o                         
  -2   6   4       7794.18       8188.87        84.63 o                         
  -1   6   4       2095.78       2229.42        30.93 o                         
   0   6   4       4974.85       5205.40        53.57 o                         
   1   6   4       4556.15       4732.80        56.51 o                         
   2   6   4        917.04       1149.32        57.69 o                         
   3   6   4        247.17        225.62        24.30 o                         
   4   6   4       1170.95        918.22        52.38 o                         
   5   6   4         52.08         69.24        31.22 o                         
   6   6   4       2428.60       2445.03        67.44 o                         
   7   6   4         73.13         80.63        46.52 o                         
   8   6   4        231.19        177.85        57.91 o                         
   9   6   4        282.66        190.50        99.63 o                         
  10   6   4         78.09        179.18       119.78 o                         
  11   6   4         13.22         51.08        96.05 o                         
 -13   7   4         12.05         43.29        90.31 o                         
 -12   7   4         72.59         99.55        56.39 o                         
 -11   7   4          3.59          9.93        47.58 o                         
 -10   7   4         14.33          0.33        48.19 o                         
  -9   7   4        180.41        154.31        35.60 o                         
  -8   7   4        158.57        154.69        33.68 o                         
  -7   7   4         27.40         36.50        40.83 o                         
  -6   7   4        732.11        683.86        31.21 o                         
  -5   7   4       2482.59       2403.19        51.00 o                         
  -4   7   4       2193.25       2225.58        42.38 o                         
  -3   7   4       1734.19       1684.41        42.16 o                         
  -2   7   4        443.22        499.16        34.51 o                         
  -1   7   4       2703.83       2786.93        33.12 o                         
   0   7   4       4629.58       4978.00        72.04 o                         
   1   7   4       2685.94       2936.04        39.20 o                         
   2   7   4       2045.69       1920.94        86.28 o                         
   3   7   4       3535.90       3367.14        59.80 o                         
   4   7   4          3.54         33.17        24.05 o                         
   5   7   4       6867.29       6908.75       212.19 o                         
   6   7   4        951.29        975.84        50.24 o                         
   7   7   4        490.24        409.61        92.78 o                         
   8   7   4        996.91       1197.76       111.78 o                         
   9   7   4          7.68        -26.52       106.29 o                         
  10   7   4         71.29        172.46       118.13 o                         
  11   7   4         21.15         72.18       114.72 o                         
 -13   8   4         14.76        -10.32       105.82 o                         
 -12   8   4        136.28        253.28       112.69 o                         
 -11   8   4         17.27          7.27        55.17 o                         
 -10   8   4        393.21        383.13        50.50 o                         
  -9   8   4         24.00         27.26        36.15 o                         
  -8   8   4        768.90        803.33        62.05 o                         
  -7   8   4       1547.79       1491.92        66.58 o                         
  -6   8   4       2448.76       2570.85        95.44 o                         
  -5   8   4        930.73        915.81        25.93 o                         
  -4   8   4       2673.79       2992.01        27.45 o                         
  -3   8   4         13.96         49.52        13.08 o                         
  -2   8   4        106.61         90.86        16.98 o                         
  -1   8   4       3945.14       3943.95        35.85 o                         
   0   8   4       2615.07       3081.86        33.20 o                         
   1   8   4       8741.33       9131.82        53.34 o                         
   2   8   4       4996.38       5551.76       118.80 o                         
   3   8   4       5902.34       5932.80        59.03 o                         
   4   8   4       1040.73       1009.30        33.53 o                         
   5   8   4        637.35        620.44        40.13 o                         
   6   8   4         20.86         43.13        69.41 o                         
   7   8   4         89.96         28.26        86.53 o                         
   8   8   4        151.57        118.57        95.01 o                         
   9   8   4        458.91        394.92       115.67 o                         
  10   8   4        161.16        223.45       113.83 o                         
  11   8   4        119.72        225.02       124.74 o                         
 -12   9   4         29.17        136.33       103.68 o                         
 -11   9   4         46.97         62.90        75.28 o                         
 -10   9   4         52.09         55.37        40.27 o                         
  -9   9   4        101.66         81.79        43.33 o                         
  -8   9   4        250.16        263.80        41.73 o                         
  -7   9   4        703.52        680.53        49.24 o                         
  -6   9   4        158.05        152.88        38.76 o                         
  -5   9   4      10498.15      11050.04       149.89 o                         
  -4   9   4       1285.94       1263.88        32.07 o                         
  -3   9   4       7957.42       7786.81        76.39 o                         
  -2   9   4       3337.32       3182.02        45.73 o                         
  -1   9   4       7460.77       7657.33        57.84 o                         
   0   9   4       1392.09       1838.58        36.32 o                         
   1   9   4       1396.86       1351.81        25.42 o                         
   2   9   4       3000.59       2702.54        63.94 o                         
   3   9   4       2795.61       2720.75       135.29 o                         
   4   9   4        418.39        337.66        59.21 o                         
   5   9   4       2463.80       2602.37       102.19 o                         
   6   9   4       4088.24       4254.73       127.68 o                         
   7   9   4        319.70        309.60        87.11 o                         
   8   9   4        138.20        155.74        93.19 o                         
   9   9   4        131.31         73.57       106.68 o                         
  10   9   4         56.70         94.55       113.97 o                         
  11   9   4         11.16         61.03       123.66 o                         
 -12  10   4          7.11          3.33        92.33 o                         
 -11  10   4         51.54        -33.16        72.66 o                         
 -10  10   4         13.41        -25.97        55.59 o                         
  -9  10   4       1190.77        931.05        49.62 o                         
  -8  10   4       1081.06       1082.41        88.63 o                         
  -7  10   4        266.15        235.13        45.78 o                         
  -6  10   4       1955.51       1836.12        67.97 o                         
  -5  10   4        336.49        348.84        25.55 o                         
  -4  10   4       1981.51       1861.15        49.01 o                         
  -3  10   4        290.98        243.27        18.45 o                         
  -2  10   4        186.75        152.16        19.23 o                         
  -1  10   4      21299.80      21610.85       176.15 o                         
   0  10   4        103.98         68.04        30.12 o                         
   1  10   4      13541.80      13830.64       184.50 o                         
   2  10   4         82.71        160.68        70.50 o                         
   3  10   4       5064.98       5142.40       178.52 o                         
   4  10   4        820.90        730.86        71.76 o                         
   5  10   4       1361.49       1320.78        84.51 o                         
   6  10   4        984.02       1064.65        92.71 o                         
   7  10   4          0.44        -12.82        83.80 o                         
   8  10   4       1592.97       1821.29       116.32 o                         
   9  10   4        140.19        163.24       104.43 o                         
  10  10   4        661.07        651.41       127.17 o                         
  11  10   4          9.93        111.17       135.74 o                         
 -12  11   4        404.90        435.95        97.49 o                         
 -11  11   4        175.05        184.60        68.88 o                         
 -10  11   4        882.73        882.50        64.56 o                         
  -9  11   4       1227.59       1294.79        97.55 o                         
  -8  11   4         96.84        114.44        49.46 o                         
  -7  11   4       2691.09       2568.05       118.92 o                         
  -6  11   4        289.14        267.76        40.91 o                         
  -5  11   4       2762.15       2814.22        65.04 o                         
  -4  11   4        281.14        249.12        25.15 o                         
  -3  11   4       5832.99       5853.29        68.86 o                         
  -2  11   4       7001.58       6722.81        81.71 o                         
  -1  11   4       2350.17       2442.64        36.82 o                         
   0  11   4       3689.32       3476.09        53.11 o                         
   1  11   4        642.66        750.66        35.21 o                         
   2  11   4      17647.99      17445.41       261.78 o                         
   3  11   4        554.80        584.63        47.35 o                         
   4  11   4       9407.56       9727.28       215.22 o                         
   5  11   4       1629.19       1751.92        99.09 o                         
   6  11   4       1594.52       1538.51        98.80 o                         
   7  11   4       2054.18       1978.47       120.80 o                         
   8  11   4        897.94        852.53       114.72 o                         
   9  11   4        715.21        702.64       107.07 o                         
  10  11   4          4.57         30.96       124.32 o                         
  11  11   4         22.44         73.55       125.92 o                         
 -12  12   4         66.30         56.89        86.12 o                         
 -11  12   4         95.28         89.03        55.51 o                         
 -10  12   4          5.13         52.01        74.35 o                         
  -9  12   4        769.58        752.48        60.83 o                         
  -8  12   4       2163.67       2142.05       155.93 o                         
  -7  12   4        101.15         54.01        44.29 o                         
  -6  12   4       1855.36       1766.43        53.28 o                         
  -5  12   4         80.70         63.05        30.38 o                         
  -4  12   4      13422.91      13662.56       167.50 o                         
  -3  12   4       2398.94       2300.88        43.71 o                         
  -2  12   4       6460.79       6426.47       131.35 o                         
  -1  12   4       7195.25       7197.68        69.89 o                         
   0  12   4       1222.19       1190.63        37.06 o                         
   1  12   4       9377.68       9310.77        75.96 o                         
   2  12   4       1679.09       1747.48        65.65 o                         
   3  12   4       1584.54       1588.38        58.59 o                         
   4  12   4       4250.16       4463.59       184.37 o                         
   5  12   4       3184.89       3310.44       114.78 o                         
   6  12   4       2928.04       2987.61       123.67 o                         
   7  12   4         14.11         23.43        88.42 o                         
   8  12   4       1237.55       1511.61       130.98 o                         
   9  12   4          0.45        -52.93       107.45 o                         
  10  12   4        369.87        524.69       136.08 o                         
 -12  13   4         18.37         21.13        86.60 o                         
 -11  13   4        489.71        470.41        70.96 o                         
 -10  13   4          4.88         41.31        58.61 o                         
  -9  13   4        421.97        450.45        55.35 o                         
  -8  13   4        656.04        609.20        56.88 o                         
  -7  13   4        887.88        846.57        94.68 o                         
  -6  13   4        128.18        106.05        42.37 o                         
  -5  13   4       2649.44       2646.75        67.12 o                         
  -4  13   4         59.49         66.13        31.09 o                         
  -3  13   4       5092.18       5379.72        60.31 o                         
  -2  13   4       5802.51       5674.08        57.39 o                         
  -1  13   4        525.85        488.97        55.82 o                         
   0  13   4      22035.68      21488.97       213.01 o                         
   1  13   4        358.14        396.50        34.97 o                         
   2  13   4       9407.82       9142.07       357.85 o                         
   3  13   4          1.06         -0.41        49.09 o                         
   4  13   4       9904.23      10236.86       122.05 o                         
   5  13   4       1128.92       1176.91        88.34 o                         
   6  13   4         75.84        191.38        85.39 o                         
   7  13   4        330.69        313.90        98.33 o                         
   8  13   4          7.40         -5.95        90.69 o                         
   9  13   4        551.18        669.89       128.17 o                         
  10  13   4        375.59        405.31       117.70 o                         
 -12  14   4         29.37        128.04       100.62 o                         
 -11  14   4        239.98        253.42        71.98 o                         
 -10  14   4          0.96         -2.07        69.48 o                         
  -9  14   4         20.50         25.95        57.14 o                         
  -8  14   4        584.16        469.69        61.05 o                         
  -7  14   4         22.20         27.57        52.62 o                         
  -6  14   4       4671.63       4578.68       224.27 o                         
  -5  14   4        650.81        723.24        50.16 o                         
  -4  14   4       8676.39       8850.57       293.68 o                         
  -3  14   4       2919.33       2851.20        87.42 o                         
  -2  14   4      16311.08      15691.71       290.67 o                         
  -1  14   4        761.64        663.00        35.36 o                         
   0  14   4       2068.36       2128.78        45.95 o                         
   1  14   4       3101.61       3057.39        53.98 o                         
   2  14   4        970.12        924.78        44.85 o                         
   3  14   4       3082.23       3028.79       160.94 o                         
   4  14   4       1871.99       1959.73        71.94 o                         
   5  14   4        741.43        759.88        69.34 o                         
   6  14   4       5664.22       5730.88       155.29 o                         
   7  14   4         93.91        101.59        90.44 o                         
   8  14   4       2728.76       2999.20       157.63 o                         
   9  14   4        470.27        443.47       106.51 o                         
  10  14   4        305.55        126.39       126.68 o                         
 -12  15   4         77.54        104.77       107.91 o                         
 -11  15   4        147.24        314.61        80.03 o                         
 -10  15   4        245.41        257.07        71.38 o                         
  -9  15   4        359.68        406.70        68.67 o                         
  -8  15   4       2019.78       1866.67       126.84 o                         
  -7  15   4        711.29        831.56        90.93 o                         
  -6  15   4        842.23        735.54        59.02 o                         
  -5  15   4        194.39        231.30        46.65 o                         
  -4  15   4        146.89        197.78        90.38 o                         
  -3  15   4          7.35        -36.67        82.03 o                         
  -2  15   4        919.98        853.16        91.30 o                         
  -1  15   4         38.75         39.98        31.73 o                         
   0  15   4       7041.77       6767.40        70.51 o                         
   1  15   4        665.70        632.46        39.56 o                         
   2  15   4      14744.56      14897.67       114.15 o                         
   3  15   4        396.05        339.07        51.29 o                         
   4  15   4       6908.64       7006.48       173.74 o                         
   5  15   4          3.29        -59.34        64.61 o                         
   6  15   4        388.89        454.59        99.11 o                         
   7  15   4        104.71         84.16       103.82 o                         
   8  15   4        377.75        550.48       101.31 o                         
   9  15   4        405.73        519.90       133.07 o                         
  10  15   4         50.55       -136.19       136.19 o                         
 -11  16   4         59.25        175.67       135.72 o                         
 -10  16   4         16.67         16.34        62.63 o                         
  -9  16   4        145.94         56.35        66.76 o                         
  -8  16   4         25.61         48.46        62.86 o                         
  -7  16   4        237.52        296.52        53.94 o                         
  -6  16   4       3074.01       2825.25        80.37 o                         
  -5  16   4       2013.36       2092.43       118.36 o                         
  -4  16   4       7664.02       7617.21       160.17 o                         
  -3  16   4        690.52        789.91        98.82 o                         
  -2  16   4       5301.73       5386.78       138.04 o                         
  -1  16   4         78.08         83.20        46.04 o                         
   0  16   4        230.70        251.63        36.32 o                         
   1  16   4        138.58        118.83        37.39 o                         
   2  16   4       2733.54       2686.37        60.55 o                         
   3  16   4        105.81         25.95        43.81 o                         
   4  16   4       6016.71       6289.48       145.24 o                         
   5  16   4         31.87         36.47        67.46 o                         
   6  16   4       4447.11       4886.75       157.11 o                         
   7  16   4        484.69        535.72       101.33 o                         
   8  16   4        842.47       1023.23       133.40 o                         
   9  16   4         52.42        -13.20       101.24 o                         
  10  16   4         78.53         22.17       105.02 o                         
 -11  17   4        105.84        189.68       129.39 o                         
 -10  17   4        185.23        151.51        66.16 o                         
  -9  17   4        434.70        452.67        65.09 o                         
  -8  17   4        947.20        996.24        65.27 o                         
  -7  17   4        588.64        611.05       112.07 o                         
  -6  17   4       1562.03       1740.49       115.87 o                         
  -5  17   4         60.18         -2.97        97.94 o                         
  -4  17   4         20.19         56.39        93.18 o                         
  -3  17   4         74.06        127.56        88.81 o                         
  -2  17   4       2023.61       1975.06       109.99 o                         
  -1  17   4        304.70        299.44        52.32 o                         
   0  17   4       9444.47       8887.39       223.73 o                         
   1  17   4        208.82        245.17        39.34 o                         
   2  17   4       8009.46       8205.90       211.90 o                         
   3  17   4         78.72         74.90        44.02 o                         
   4  17   4        332.18        444.23        52.29 o                         
   5  17   4        503.27        525.34        73.50 o                         
   6  17   4         10.98         20.60        71.49 o                         
   7  17   4          0.19        -39.38        93.16 o                         
   8  17   4        411.25        617.81       121.67 o                         
   9  17   4          4.98         44.94       125.06 o                         
 -11  18   4          0.03         11.40       108.20 o                         
 -10  18   4          6.16         11.02        70.08 o                         
  -9  18   4        109.70         30.15       115.92 o                         
  -8  18   4         47.32        -21.12       111.45 o                         
  -7  18   4        864.13        905.78       120.71 o                         
  -6  18   4        253.02        284.94        96.74 o                         
  -5  18   4        244.75        386.12       110.35 o                         
  -4  18   4       2780.89       3046.22       134.21 o                         
  -3  18   4        284.62        271.83        96.52 o                         
  -2  18   4       6020.23       5868.52       152.24 o                         
  -1  18   4       1015.44       1049.67       104.04 o                         
   0  18   4       3136.76       3118.66       169.95 o                         
   1  18   4        959.71       1042.26        66.92 o                         
   2  18   4        247.07        185.42        60.58 o                         
   3  18   4        153.23        222.16        48.70 o                         
   4  18   4       1356.53       1396.65        99.21 o                         
   5  18   4         38.24         55.18        68.54 o                         
   6  18   4       1578.94       1811.89        94.11 o                         
   7  18   4        106.91        106.39       103.52 o                         
   8  18   4        632.37        645.82       110.22 o                         
   9  18   4         16.33        207.75       111.65 o                         
 -10  19   4        104.56         91.37        96.72 o                         
  -9  19   4         14.76        -70.16       117.14 o                         
  -8  19   4        116.70         60.53       115.12 o                         
  -7  19   4        559.04        612.04       120.24 o                         
  -6  19   4        688.69        847.65       109.54 o                         
  -5  19   4       1667.34       2047.28       133.24 o                         
  -4  19   4       1259.08       1078.83       109.07 o                         
  -3  19   4       4210.47       4100.12       148.56 o                         
  -2  19   4         33.77        -17.33        91.92 o                         
  -1  19   4       4177.84       4205.04       147.09 o                         
   0  19   4        614.44        635.90        65.06 o                         
   1  19   4        166.62        164.95        56.95 o                         
   2  19   4        897.52        913.09        72.39 o                         
   3  19   4          1.98         19.32        68.10 o                         
   4  19   4        160.05        278.07        52.17 o                         
   5  19   4       1103.78       1183.19        68.50 o                         
   6  19   4        102.81         96.23        75.52 o                         
   7  19   4         84.05         40.05       111.23 o                         
   8  19   4        415.67        465.45       113.68 o                         
   9  19   4          5.48       -116.81       116.81 o                         
 -10  20   4        261.84        572.37       132.88 o                         
  -9  20   4        287.09        195.62       101.85 o                         
  -8  20   4        225.57        295.64       116.58 o                         
  -7  20   4        689.65        662.81       126.13 o                         
  -6  20   4        162.97        116.40       107.40 o                         
  -5  20   4        705.90        867.37       112.99 o                         
  -4  20   4       2159.30       2321.35       135.89 o                         
  -3  20   4        451.15        415.23       108.96 o                         
  -2  20   4        644.69        573.84       103.31 o                         
  -1  20   4        993.92       1046.68       119.86 o                         
   0  20   4        164.84        149.75        63.94 o                         
   1  20   4       4112.98       3998.89        95.40 o                         
   2  20   4        332.50        303.22        63.57 o                         
   3  20   4       2154.97       2299.95        88.83 o                         
   4  20   4       2474.48       2379.84        93.05 o                         
   5  20   4         42.88        157.03        74.83 o                         
   6  20   4        730.00        706.95        83.57 o                         
   7  20   4         31.93        -17.72       112.17 o                         
   8  20   4          6.67        -31.48       117.02 o                         
   9  20   4        221.09         61.22       135.92 o                         
  -9  21   4         58.54         73.92       114.96 o                         
  -8  21   4        529.61        547.16       115.16 o                         
  -7  21   4        143.60        191.12       118.30 o                         
  -6  21   4       1323.29       1397.76       137.65 o                         
  -5  21   4        964.40       1134.94       132.08 o                         
  -4  21   4        301.81        415.26       111.32 o                         
  -3  21   4       3617.68       3950.39       147.39 o                         
  -2  21   4        474.99        473.05       105.00 o                         
  -1  21   4       1985.44       2122.13       126.90 o                         
   0  21   4        566.02        454.47       102.62 o                         
   1  21   4         13.09        144.05        66.45 o                         
   2  21   4        139.87        103.24        63.02 o                         
   3  21   4       1018.73        942.87        79.35 o                         
   4  21   4        236.16        201.51        82.45 o                         
   5  21   4       2058.13       2222.82       100.37 o                         
   6  21   4        743.14        685.33        96.36 o                         
   7  21   4       1366.47       1518.66       192.05 o                         
   8  21   4        519.42        531.68       135.38 o                         
  -8  22   4        199.43        197.40       109.30 o                         
  -7  22   4        446.78        453.34       127.41 o                         
  -6  22   4         15.24        -46.85       118.97 o                         
  -5  22   4        349.12        454.18       122.92 o                         
  -4  22   4         34.34         20.64       103.95 o                         
  -3  22   4        187.26        265.40       108.67 o                         
  -2  22   4        285.10        251.14       102.29 o                         
  -1  22   4       2624.65       2464.46       132.42 o                         
   0  22   4         61.82         60.11       111.31 o                         
   1  22   4       9606.52       9189.65       190.44 o                         
   2  22   4         87.63        -24.32        68.45 o                         
   3  22   4       3388.26       3549.09       209.78 o                         
   4  22   4       1258.12       1158.33        92.42 o                         
   5  22   4        805.56        948.86        94.59 o                         
   6  22   4        131.42        129.01        83.25 o                         
   7  22   4          6.01        -91.56        91.56 o                         
  -8  23   4         17.04        149.56       110.84 o                         
  -7  23   4        235.86        268.06       132.12 o                         
  -6  23   4        241.61        311.75       109.79 o                         
  -5  23   4       3936.39       4094.76       172.96 o                         
  -4  23   4       1385.07       1311.85       140.30 o                         
  -3  23   4       6658.37       6727.37       192.82 o                         
  -2  23   4       1375.26       1186.58       120.94 o                         
  -1  23   4       3168.26       3387.77       157.91 o                         
   0  23   4         51.19         63.98       105.35 o                         
   1  23   4         90.98        287.42       119.27 o                         
   2  23   4        220.38        160.63        77.14 o                         
   3  23   4       1227.99       1032.25        88.46 o                         
   4  23   4        490.46        439.84        83.33 o                         
   5  23   4        912.41        900.64        99.35 o                         
   6  23   4        293.18        223.27       107.91 o                         
   7  23   4        947.17        970.51        97.96 o                         
  -7  24   4        594.01        573.72       124.32 o                         
  -6  24   4        425.87        622.50       134.02 o                         
  -5  24   4         71.14        231.95       126.56 o                         
  -4  24   4         20.14         27.69       113.56 o                         
  -3  24   4         65.95        247.92       129.34 o                         
  -2  24   4         40.95         -5.96       101.68 o                         
  -1  24   4       3673.50       3569.71       167.10 o                         
   0  24   4         60.69         75.42       113.49 o                         
   1  24   4       4046.87       4009.73       165.98 o                         
   2  24   4        107.70        127.72        77.27 o                         
   3  24   4       3198.84       3185.59       113.53 o                         
   4  24   4        163.50        170.91        82.28 o                         
   5  24   4        282.50        332.21        93.78 o                         
   6  24   4         80.15        134.34       145.57 o                         
  -6  25   4        177.80        549.33       135.45 o                         
  -5  25   4       2734.21       2640.27       163.20 o                         
  -4  25   4        684.67        503.14       122.73 o                         
  -3  25   4       3188.54       3306.45       171.68 o                         
  -2  25   4        392.40        306.65       110.88 o                         
  -1  25   4       1045.00       1169.04       136.82 o                         
   0  25   4         61.42        114.97       121.97 o                         
   1  25   4        131.72        240.42       125.97 o                         
   2  25   4        380.92        439.46       107.83 o                         
   3  25   4        933.72        926.75       107.89 o                         
   4  25   4        413.60        468.57        91.07 o                         
   5  25   4       1735.69       1751.54       180.44 o                         
   6  25   4        543.65        683.92       103.95 o                         
  -5  26   4         75.81         89.96       121.36 o                         
  -4  26   4          4.87        278.94       141.18 o                         
  -3  26   4         85.26        206.62       129.76 o                         
  -2  26   4         69.51        -35.86       108.41 o                         
  -1  26   4       3050.73       2929.78       150.38 o                         
   0  26   4         28.87       -104.58       104.58 o                         
   1  26   4       3356.38       3239.93       170.11 o                         
   2  26   4         89.18        -55.05       130.24 o                         
   3  26   4       2594.14       2551.56       308.84 o                         
   4  26   4          3.35         97.30        86.19 o                         
   5  26   4        316.14        400.50        92.54 o                         
   6  26   4          2.45        108.18       129.70 o                         
  -4  27   4         86.09         89.72       137.87 o                         
  -3  27   4       1290.18        958.83       142.87 o                         
  -2  27   4         37.69         30.92       123.11 o                         
  -1  27   4        350.29        271.57       131.03 o                         
   0  27   4        151.35         35.35       133.67 o                         
   1  27   4          0.04        198.03       129.66 o                         
   2  27   4        354.51        329.53       136.49 o                         
   3  27   4        743.44        521.91       123.47 o                         
   4  27   4        136.78        328.66        84.73 o                         
   5  27   4       1136.73        977.15       153.19 o                         
  -3  28   4        218.45        193.85       125.95 o                         
  -2  28   4          3.54         21.78       130.74 o                         
  -1  28   4        888.35        557.61       144.58 o                         
   0  28   4          1.65         22.05       126.30 o                         
   1  28   4       2058.74       1560.77       150.65 o                         
   2  28   4          4.54         30.54       114.87 o                         
   3  28   4        540.09        522.35       132.15 o                         
   4  28   4         48.63        245.38       128.97 o                         
 -13   1   5          1.31        -29.72        67.20 o                         
 -12   1   5        131.46         85.00        63.98 o                         
 -11   1   5          0.23         -5.50        45.09 o                         
 -10   1   5          5.06         -3.81        43.03 o                         
  -9   1   5        222.05        246.73        44.88 o                         
  -8   1   5         86.65         75.13        38.89 o                         
  -7   1   5       1717.49       1819.11        50.59 o                         
  -6   1   5        335.75        296.69        25.97 o                         
  -5   1   5          1.85          9.44        14.64 o                         
  -4   1   5       1212.25       1318.87        26.30 o                         
  -3   1   5        628.18        705.51        20.92 o                         
  -2   1   5         45.21         31.68        16.34 o                         
  -1   1   5       5809.38       6388.63        69.10 o                         
   0   1   5       2916.17       2932.78        32.90 o                         
   1   1   5        117.05        144.92        16.68 o                         
   2   1   5       6350.02       6616.92        86.65 o                         
   3   1   5       1770.51       1728.19        36.29 o                         
   4   1   5         78.76         92.96        24.38 o                         
   5   1   5        550.51        517.38        31.80 o                         
   6   1   5         24.76         32.46        46.14 o                         
   7   1   5        278.99        262.45        51.44 o                         
   8   1   5         31.05         57.55        59.45 o                         
   9   1   5         67.36         17.72        63.46 o                         
  10   1   5         21.64         12.36        69.47 o                         
  11   1   5          4.92        111.77        71.73 o                         
  12   1   5         64.18        -19.55        83.90 o                         
 -13   2   5          0.16          5.33        69.85 o                         
 -12   2   5         10.84        -50.02        64.58 o                         
 -11   2   5          9.88        -24.23        48.85 o                         
 -10   2   5        999.03        871.04        61.41 o                         
  -9   2   5        505.63        429.65        44.78 o                         
  -8   2   5          1.29         70.72        39.31 o                         
  -7   2   5       1425.19       1541.40        42.32 o                         
  -6   2   5       1266.38       1257.28        31.86 o                         
  -5   2   5       1999.21       1963.96        35.81 o                         
  -4   2   5        857.26        787.40        30.65 o                         
  -3   2   5        405.59        356.63        37.33 o                         
  -2   2   5       3863.44       3945.10        39.84 o                         
  -1   2   5       1150.88       1188.06        40.03 o                         
   0   2   5          5.50         32.14        16.20 o                         
   1   2   5       4978.07       5347.56        46.38 o                         
   2   2   5       5118.12       5141.12        83.01 o                         
   3   2   5          8.21          2.36        23.28 o                         
   4   2   5       2591.95       2511.84        39.99 o                         
   5   2   5        336.87        324.78        33.62 o                         
   6   2   5       2978.71       3343.02       112.52 o                         
   7   2   5        461.84        467.62        58.80 o                         
   8   2   5        736.92        706.24        93.64 o                         
   9   2   5        617.21        587.28        68.07 o                         
  10   2   5        280.33        302.46        71.44 o                         
  11   2   5         41.61         42.21        67.88 o                         
  12   2   5          3.64        -55.20       123.41 o                         
 -13   3   5          0.19         10.56        73.28 o                         
 -12   3   5         50.72          8.83        66.91 o                         
 -11   3   5        649.81        679.91        59.47 o                         
 -10   3   5        434.68        309.88        45.18 o                         
  -9   3   5        251.17        266.55        44.38 o                         
  -8   3   5       1841.31       1579.82        59.35 o                         
  -7   3   5        301.78        313.00        30.09 o                         
  -6   3   5        253.96        331.07        31.25 o                         
  -5   3   5        317.56        352.06        27.29 o                         
  -4   3   5       2866.14       3122.21        89.95 o                         
  -3   3   5        902.91       1080.10        29.27 o                         
  -2   3   5       3406.92       3253.10        49.07 o                         
  -1   3   5        509.01        445.68        32.93 o                         
   0   3   5      36739.70      36801.94       249.78 o                         
   1   3   5        788.59        887.69        21.70 o                         
   2   3   5      24181.02      24742.86       154.64 o                         
   3   3   5        242.28        258.77        29.15 o                         
   4   3   5        166.98        119.45        24.01 o                         
   5   3   5          8.42         32.37        29.13 o                         
   6   3   5         13.60         12.33        44.70 o                         
   7   3   5       2225.08       2237.98        70.16 o                         
   8   3   5       1517.17       1560.41        96.83 o                         
   9   3   5        652.37        708.11        68.14 o                         
  10   3   5        485.57        486.25        68.93 o                         
  11   3   5        194.68        437.37       129.62 o                         
 -13   4   5         63.12         99.65        61.74 o                         
 -12   4   5         20.37         51.57        64.18 o                         
 -11   4   5         29.18         17.69        57.86 o                         
 -10   4   5         17.98          9.52        45.38 o                         
  -9   4   5        109.19         98.92        41.48 o                         
  -8   4   5       1507.95       1476.20        51.93 o                         
  -7   4   5       2529.86       2624.01        72.74 o                         
  -6   4   5      12044.46      11746.07       221.44 o                         
  -5   4   5       4535.80       4501.23        76.54 o                         
  -4   4   5      33021.36      32618.89        98.01 o                         
  -3   4   5       5847.93       6082.10        52.82 o                         
  -2   4   5       6515.72       6217.63        52.78 o                         
  -1   4   5       1467.42       1467.12        67.40 o                         
   0   4   5        966.83        975.91        25.03 o                         
   1   4   5          7.77         12.76        17.29 o                         
   2   4   5       3484.89       3478.87        47.18 o                         
   3   4   5      10787.99      11108.65        99.93 o                         
   4   4   5       7004.76       6917.88       130.54 o                         
   5   4   5       1051.08       1038.68        68.82 o                         
   6   4   5       6343.30       6792.81       187.53 o                         
   7   4   5        954.53        956.17        59.44 o                         
   8   4   5       1430.61       1343.98        73.26 o                         
   9   4   5        159.98        199.30        65.08 o                         
  10   4   5         12.00         44.46       114.35 o                         
  11   4   5          0.29         84.94       111.73 o                         
 -13   5   5         88.29        123.26        83.71 o                         
 -12   5   5         81.09          1.16        65.25 o                         
 -11   5   5        988.22       1051.04        61.24 o                         
 -10   5   5        989.01        808.46        50.09 o                         
  -9   5   5        712.08        854.56        49.95 o                         
  -8   5   5       5136.42       4769.70       126.73 o                         
  -7   5   5       2092.13       2119.05        56.90 o                         
  -6   5   5       1227.68       1191.64        51.35 o                         
  -5   5   5       1154.13       1094.11        28.33 o                         
  -4   5   5       2164.45       2196.43        34.48 o                         
  -3   5   5        428.65        543.59        28.67 o                         
  -2   5   5      17686.27      17353.67        89.18 o                         
  -1   5   5       3031.47       2917.49        44.16 o                         
   0   5   5      39885.12      37804.09       234.85 o                         
   1   5   5       2198.57       2319.39        46.23 o                         
   2   5   5      34619.84      35188.57       439.69 o                         
   3   5   5        144.89        132.13        26.09 o                         
   4   5   5       9590.61       9847.30       224.69 o                         
   5   5   5        854.36        837.08        46.53 o                         
   6   5   5        500.70        550.53        53.67 o                         
   7   5   5       1297.11       1438.86        66.46 o                         
   8   5   5       1929.48       2101.95       174.56 o                         
   9   5   5        832.49       1048.30       121.32 o                         
  10   5   5        828.62       1024.26       123.76 o                         
  11   5   5         38.59         36.27       102.78 o                         
 -13   6   5         39.10        -22.50        68.61 o                         
 -12   6   5         32.28          8.97        54.95 o                         
 -11   6   5          1.48         15.05        54.73 o                         
 -10   6   5          0.02         15.16        44.06 o                         
  -9   6   5        712.15        707.54        41.08 o                         
  -8   6   5        780.95        737.04        43.90 o                         
  -7   6   5        620.62        680.28        39.35 o                         
  -6   6   5       4846.88       4732.89       104.29 o                         
  -5   6   5       7591.81       7912.67        84.75 o                         
  -4   6   5      29108.25      29311.16       245.59 o                         
  -3   6   5       6639.57       6870.78        82.35 o                         
  -2   6   5      12303.77      11884.29        94.60 o                         
  -1   6   5         49.82         57.43        22.42 o                         
   0   6   5        807.94        839.92        30.70 o                         
   1   6   5        237.94        256.72        18.90 o                         
   2   6   5       1431.12       1225.74        49.61 o                         
   3   6   5       1806.95       1706.25        38.20 o                         
   4   6   5      20582.96      20958.54       127.37 o                         
   5   6   5       1803.25       1782.22        53.07 o                         
   6   6   5      13948.17      14774.34       364.44 o                         
   7   6   5       2077.81       2107.69        71.50 o                         
   8   6   5       3902.63       3989.80       142.66 o                         
   9   6   5        412.86        422.56       103.74 o                         
  10   6   5        269.55        232.40        95.86 o                         
  11   6   5         62.53        128.82       122.34 o                         
 -13   7   5        145.11        131.85        68.07 o                         
 -12   7   5        193.54         52.31        59.05 o                         
 -11   7   5        475.16        578.43        57.68 o                         
 -10   7   5       2009.16       1566.17        56.57 o                         
  -9   7   5       3121.58       3666.53       243.64 o                         
  -8   7   5       2548.14       2445.05       107.58 o                         
  -7   7   5       2073.36       2238.09        89.88 o                         
  -6   7   5        703.45        752.91        42.38 o                         
  -5   7   5          6.20         12.85        20.91 o                         
  -4   7   5        210.78        277.30        30.82 o                         
  -3   7   5        147.83         73.45        37.51 o                         
  -2   7   5      42358.29      42405.08       314.39 o                         
  -1   7   5       1279.85       1180.21        33.27 o                         
   0   7   5      56805.46      54251.56       565.02 o                         
   1   7   5       1330.00       1315.17        26.15 o                         
   2   7   5      20111.27      19231.34       215.75 o                         
   3   7   5        200.85        242.99        46.22 o                         
   4   7   5       3607.19       3650.42        60.04 o                         
   5   7   5         34.40         67.60        51.10 o                         
   6   7   5        350.22        491.69        85.53 o                         
   7   7   5        309.60        396.02        97.00 o                         
   8   7   5       1252.12       1360.73       106.61 o                         
   9   7   5       1439.31       1726.19       125.04 o                         
  10   7   5        919.60       1045.19       123.63 o                         
  11   7   5        431.76        517.00       142.93 o                         
 -12   8   5        142.20        150.98       131.96 o                         
 -11   8   5        120.75         88.77        75.10 o                         
 -10   8   5        125.81        120.54        58.90 o                         
  -9   8   5        964.86        968.58        58.56 o                         
  -8   8   5        473.69        467.41        42.90 o                         
  -7   8   5       4115.15       4313.97       219.07 o                         
  -6   8   5      13909.90      13410.37       283.50 o                         
  -5   8   5       3969.90       4067.19        56.94 o                         
  -4   8   5      26740.08      25801.81       408.97 o                         
  -3   8   5        682.14        570.25        43.30 o                         
  -2   8   5      27565.75      26472.66       145.23 o                         
  -1   8   5         34.49         33.73        27.05 o                         
   0   8   5         17.04         37.49        30.46 o                         
   1   8   5       3948.86       4235.73        52.11 o                         
   2   8   5      18360.01      18184.54       109.48 o                         
   3   8   5       2200.03       2138.16        49.46 o                         
   4   8   5      25176.86      24919.77       268.53 o                         
   5   8   5       4457.41       4443.19       121.24 o                         
   6   8   5       5517.08       5667.42       142.46 o                         
   7   8   5        611.05        766.19        98.22 o                         
   8   8   5        743.47        875.25       101.57 o                         
   9   8   5        308.45        406.89       101.86 o                         
  10   8   5         31.93          2.30       105.98 o                         
  11   8   5          8.66         79.65       137.03 o                         
 -12   9   5         39.87        -49.61        90.94 o                         
 -11   9   5        116.27        193.79       101.48 o                         
 -10   9   5       1620.28       1445.24       102.05 o                         
  -9   9   5       2745.92       3155.70       207.16 o                         
  -8   9   5       1954.71       1951.62        67.17 o                         
  -7   9   5        511.40        528.47        48.71 o                         
  -6   9   5       1096.56       1148.65        47.18 o                         
  -5   9   5        678.55        597.29        30.79 o                         
  -4   9   5       3018.76       3304.13        44.62 o                         
  -3   9   5       2532.40       2369.48       100.66 o                         
  -2   9   5      19377.79      19289.48       119.73 o                         
  -1   9   5         27.94         42.10        21.75 o                         
   0   9   5      44792.33      44678.37       286.21 o                         
   1   9   5       2047.47       2057.56        38.25 o                         
   2   9   5      24732.11      24280.77       517.98 o                         
   3   9   5        275.96        178.56        55.86 o                         
   4   9   5        803.75        876.38        81.39 o                         
   5   9   5        182.30        153.75        70.88 o                         
   6   9   5       2559.94       2768.09       116.79 o                         
   7   9   5        591.98        677.37        91.38 o                         
   8   9   5       2241.31       2833.36       135.22 o                         
   9   9   5        411.16        446.29       106.48 o                         
  10   9   5       1187.99       1349.17       133.19 o                         
  11   9   5        758.27        946.95       153.27 o                         
 -12  10   5         62.15        -24.90        71.27 o                         
 -11  10   5         12.00         22.87        98.53 o                         
 -10  10   5        477.29        593.31        60.05 o                         
  -9  10   5        527.73        516.44        45.08 o                         
  -8  10   5        259.31        248.15        48.63 o                         
  -7  10   5       1605.76       1630.42        67.17 o                         
  -6  10   5       4375.58       4281.73       172.92 o                         
  -5  10   5        397.74        387.96        30.04 o                         
  -4  10   5       7549.16       6958.47        59.40 o                         
  -3  10   5         56.66         65.87        31.63 o                         
  -2  10   5       8216.01       8267.11       137.76 o                         
  -1  10   5        455.92        515.34        25.21 o                         
   0  10   5       4519.62       4862.23        47.73 o                         
   1  10   5       4504.63       4558.89        68.20 o                         
   2  10   5       6968.32       6960.46       121.15 o                         
   3  10   5        276.69        359.04        62.78 o                         
   4  10   5      14356.01      14655.58       189.12 o                         
   5  10   5       1696.31       1581.95        94.48 o                         
   6  10   5       7264.15       7648.83       168.10 o                         
   7  10   5       2311.08       2305.46       120.32 o                         
   8  10   5        777.63        704.98       112.76 o                         
   9  10   5         81.84        181.20       110.80 o                         
  10  10   5          0.26        -19.67        99.85 o                         
 -12  11   5          0.64        -77.10        77.10 o                         
 -11  11   5        373.82        468.77        72.00 o                         
 -10  11   5        422.30        396.58        73.30 o                         
  -9  11   5        584.22        805.26        68.93 o                         
  -8  11   5       2331.68       2605.04       156.17 o                         
  -7  11   5        417.30        435.49        45.99 o                         
  -6  11   5       3515.48       3393.12       116.39 o                         
  -5  11   5         18.09         16.28        28.30 o                         
  -4  11   5        240.53        258.01        30.16 o                         
  -3  11   5      13168.60      12894.14       138.96 o                         
  -2  11   5       9332.25       9327.25        64.64 o                         
  -1  11   5        509.51        496.19        30.15 o                         
   0  11   5      22026.04      21946.70       179.73 o                         
   1  11   5          7.53         22.30        39.00 o                         
   2  11   5       6530.33       6671.53        87.82 o                         
   3  11   5       2775.64       2800.26        95.80 o                         
   4  11   5       2927.85       2870.41       103.12 o                         
   5  11   5       1488.87       1557.14        96.68 o                         
   6  11   5         72.16        105.94        77.18 o                         
   7  11   5        145.33        100.56        96.90 o                         
   8  11   5       2432.46       2433.22       140.57 o                         
   9  11   5         90.86         45.96       115.86 o                         
  10  11   5        885.99        747.54       122.62 o                         
 -12  12   5        280.41        263.43        82.90 o                         
 -11  12   5        115.35         28.88        54.92 o                         
 -10  12   5        552.76        616.11        59.26 o                         
  -9  12   5        504.93        409.54        58.45 o                         
  -8  12   5         32.96         25.05        47.19 o                         
  -7  12   5       1102.07       1060.49        52.49 o                         
  -6  12   5       1598.79       1582.79        61.97 o                         
  -5  12   5       2034.46       2031.00        43.56 o                         
  -4  12   5       8066.00       7992.62       180.83 o                         
  -3  12   5          2.08         21.62        34.27 o                         
  -2  12   5       5425.24       5413.71        78.15 o                         
  -1  12   5       2968.43       2886.20        45.79 o                         
   0  12   5         13.16         31.86        30.57 o                         
   1  12   5       9584.56       9548.34        81.47 o                         
   2  12   5       3058.48       3025.38        82.81 o                         
   3  12   5        911.00       1022.77        75.44 o                         
   4  12   5       7051.60       7195.12       145.55 o                         
   5  12   5         13.57         48.39        72.43 o                         
   6  12   5       3411.94       3616.38       136.39 o                         
   7  12   5        810.68        761.49        98.09 o                         
   8  12   5          5.35        -26.15        90.32 o                         
   9  12   5         24.60         63.78       110.73 o                         
  10  12   5        158.23        167.77       129.48 o                         
 -12  13   5        145.70        148.17       160.08 o                         
 -11  13   5        216.44        275.82        57.77 o                         
 -10  13   5         50.57         54.51        52.03 o                         
  -9  13   5          8.11         39.29        53.04 o                         
  -8  13   5        933.95        948.74        82.63 o                         
  -7  13   5         50.07         43.77        45.81 o                         
  -6  13   5       3168.95       3054.78       147.39 o                         
  -5  13   5       3589.89       3706.71        62.20 o                         
  -4  13   5          4.11         11.36        33.62 o                         
  -3  13   5       6412.35       6407.36        84.92 o                         
  -2  13   5       6040.11       6311.40        84.90 o                         
  -1  13   5       4667.43       4599.35        57.09 o                         
   0  13   5       7107.59       7012.10        70.41 o                         
   1  13   5        721.86        646.46        40.27 o                         
   2  13   5       2514.13       2544.28        66.47 o                         
   3  13   5       1075.05       1096.39        79.78 o                         
   4  13   5        386.27        359.82        77.81 o                         
   5  13   5       2172.16       2358.07       115.23 o                         
   6  13   5       1252.78       1256.45       104.81 o                         
   7  13   5        706.81        736.21       115.71 o                         
   8  13   5       2077.07       2355.79       147.57 o                         
   9  13   5          3.59         18.92        99.48 o                         
  10  13   5        324.75        248.01       131.18 o                         
 -12  14   5         91.92        125.50        91.36 o                         
 -11  14   5          3.43        104.45       124.23 o                         
 -10  14   5        201.56        200.09        52.67 o                         
  -9  14   5        453.00        377.12        56.73 o                         
  -8  14   5        244.81        285.10        51.34 o                         
  -7  14   5       1443.93       1463.67        57.56 o                         
  -6  14   5        153.38        144.52        43.44 o                         
  -5  14   5          1.87         18.50        37.17 o                         
  -4  14   5        855.71        783.76        52.69 o                         
  -3  14   5       2313.60       2510.43        65.06 o                         
  -2  14   5       3318.23       3171.22        69.23 o                         
  -1  14   5      10897.90      10668.12       156.46 o                         
   0  14   5         28.98          8.11        34.27 o                         
   1  14   5      14642.19      14465.15       130.68 o                         
   2  14   5       1418.79       1390.51        52.72 o                         
   3  14   5       4098.34       4272.06       110.99 o                         
   4  14   5       1300.76       1220.25        91.68 o                         
   5  14   5         20.90        143.57        87.79 o                         
   6  14   5         40.99        -20.50        78.89 o                         
   7  14   5        309.46        287.36        89.78 o                         
   8  14   5        101.60        201.35       104.71 o                         
   9  14   5        690.85        740.27       135.42 o                         
  10  14   5         88.94         62.31       104.51 o                         
 -12  15   5         29.56        -78.99        99.05 o                         
 -11  15   5         64.61         27.05        66.36 o                         
 -10  15   5         39.22         24.59        57.14 o                         
  -9  15   5          0.58        -29.66        55.91 o                         
  -8  15   5        336.73        287.33        62.08 o                         
  -7  15   5       1868.56       1792.24       224.16 o                         
  -6  15   5       1134.47       1202.00        86.70 o                         
  -5  15   5       6003.06       5753.58       143.31 o                         
  -4  15   5       1006.29        867.07        92.45 o                         
  -3  15   5       3015.19       2926.20       116.56 o                         
  -2  15   5        140.79         99.08        44.00 o                         
  -1  15   5       3436.18       3616.11        75.36 o                         
   0  15   5        904.93        932.01        42.95 o                         
   1  15   5       2014.94       1881.38        52.92 o                         
   2  15   5       1259.29       1239.44        50.80 o                         
   3  15   5       2946.07       2908.06        83.53 o                         
   4  15   5        587.89        522.16        77.21 o                         
   5  15   5       3171.93       3456.12       134.96 o                         
   6  15   5        939.05        873.88       108.81 o                         
   7  15   5       1317.64       1410.85       128.66 o                         
   8  15   5        632.16        896.97       130.49 o                         
   9  15   5         26.09         25.46        96.04 o                         
 -12  16   5        216.28        292.50        96.03 o                         
 -11  16   5         19.28        -49.64        72.21 o                         
 -10  16   5        698.30        855.93       169.51 o                         
  -9  16   5        154.73         96.20        63.52 o                         
  -8  16   5        263.58        288.93        59.01 o                         
  -7  16   5        611.61        573.29        54.26 o                         
  -6  16   5        468.15        444.33        94.49 o                         
  -5  16   5         21.77         88.03        88.40 o                         
  -4  16   5          2.68        -29.73        87.84 o                         
  -3  16   5       5003.16       4964.01       138.32 o                         
  -2  16   5        169.04        174.82        87.05 o                         
  -1  16   5      10696.16      10858.82       123.18 o                         
   0  16   5         34.63         28.99        37.12 o                         
   1  16   5       9431.60       9271.82        91.69 o                         
   2  16   5        571.90        507.66        47.51 o                         
   3  16   5       5918.58       6319.82        87.46 o                         
   4  16   5        140.43        142.53        57.94 o                         
   5  16   5        208.76        223.60        89.55 o                         
   6  16   5         37.62         17.64        98.63 o                         
   7  16   5        218.58        192.60       106.66 o                         
   8  16   5        817.19       1002.21       113.33 o                         
   9  16   5        183.31        226.91       132.64 o                         
 -11  17   5          4.75         12.72        62.80 o                         
 -10  17   5          8.81        -24.49        66.08 o                         
  -9  17   5        147.71        105.17        65.26 o                         
  -8  17   5        344.29        136.88       104.19 o                         
  -7  17   5        848.68        885.15       106.01 o                         
  -6  17   5        635.54        678.52       101.48 o                         
  -5  17   5       4739.05       4721.85       147.20 o                         
  -4  17   5        397.69        426.02        95.41 o                         
  -3  17   5       4901.51       5020.75       144.16 o                         
  -2  17   5          3.09        -42.00        84.90 o                         
  -1  17   5        641.40        819.75        98.24 o                         
   0  17   5        883.24        850.22        65.98 o                         
   1  17   5        633.95        567.26        45.94 o                         
   2  17   5        623.56        567.02        48.33 o                         
   3  17   5       5960.26       5856.65        87.71 o                         
   4  17   5       1158.43       1184.91        72.83 o                         
   5  17   5       3727.23       4199.78       146.13 o                         
   6  17   5       2816.67       2884.08       144.47 o                         
   7  17   5        864.27        851.65       109.63 o                         
   8  17   5         80.53        217.53       122.97 o                         
   9  17   5        172.37        218.09       114.72 o                         
 -11  18   5         69.07        -70.92        70.92 o                         
 -10  18   5        349.23        471.71       112.38 o                         
  -9  18   5         39.76         85.14       109.40 o                         
  -8  18   5        730.41        761.68       104.87 o                         
  -7  18   5        322.19        312.22       108.99 o                         
  -6  18   5        287.46        319.10       103.33 o                         
  -5  18   5        153.44         72.13       103.74 o                         
  -4  18   5         17.31        -56.54        95.89 o                         
  -3  18   5       3834.14       3893.25       136.59 o                         
  -2  18   5         44.61         50.87        90.76 o                         
  -1  18   5      11559.75      11418.47       197.49 o                         
   0  18   5        417.36        383.11        92.77 o                         
   1  18   5       8077.00       7834.60       113.72 o                         
   2  18   5         98.39        106.36        45.47 o                         
   3  18   5       2753.54       2918.24        86.79 o                         
   4  18   5       1343.02       1327.44        64.19 o                         
   5  18   5         63.83         61.16        73.75 o                         
   6  18   5        727.89        817.84       110.30 o                         
   7  18   5        119.75        102.11        93.40 o                         
   8  18   5        413.19        408.87       128.44 o                         
   9  18   5         53.81         34.66       126.50 o                         
 -10  19   5         34.30         42.27       106.05 o                         
  -9  19   5        290.58        438.00       103.36 o                         
  -8  19   5         52.54        143.90        98.80 o                         
  -7  19   5       1750.87       1699.58       132.64 o                         
  -6  19   5         34.16        -69.05       105.97 o                         
  -5  19   5       2390.99       2223.06       123.96 o                         
  -4  19   5       2189.92       2165.83       128.23 o                         
  -3  19   5       3549.14       3584.19       141.65 o                         
  -2  19   5       1370.78       1323.86       109.25 o                         
  -1  19   5       2095.29       2179.10       124.62 o                         
   0  19   5       1818.46       1845.15       122.82 o                         
   1  19   5        404.36        374.14        93.09 o                         
   2  19   5       1055.40       1194.94        72.97 o                         
   3  19   5       3780.36       3542.30       166.01 o                         
   4  19   5        860.92        936.15        83.86 o                         
   5  19   5       2031.72       2045.16        79.70 o                         
   6  19   5        333.59        332.88       103.50 o                         
   7  19   5       1053.80       1262.79       129.33 o                         
   8  19   5         22.04        -25.64       108.33 o                         
 -10  20   5        130.70        222.78       122.47 o                         
  -9  20   5         61.75         39.00       115.87 o                         
  -8  20   5       1182.25       1213.10       124.38 o                         
  -7  20   5         14.36        103.37       110.83 o                         
  -6  20   5        995.09       1017.01       129.18 o                         
  -5  20   5        348.94        386.88       110.52 o                         
  -4  20   5       1452.02       1580.06       116.32 o                         
  -3  20   5       1958.51       2073.78       136.28 o                         
  -2  20   5         72.78          0.96       100.08 o                         
  -1  20   5       4435.16       4001.51       146.55 o                         
   0  20   5         60.08         39.72        93.49 o                         
   1  20   5       3653.96       3609.89       145.53 o                         
   2  20   5        297.76        414.89       116.83 o                         
   3  20   5       1762.22       1555.09        85.73 o                         
   4  20   5        642.42        809.79        87.20 o                         
   5  20   5        259.43        360.08        62.72 o                         
   6  20   5        777.29        839.56        83.90 o                         
   7  20   5         24.46         55.24       112.28 o                         
   8  20   5        486.90        360.76       108.01 o                         
  -9  21   5         35.11        199.49       129.55 o                         
  -8  21   5         49.54         93.91       114.07 o                         
  -7  21   5        761.82        915.19       122.93 o                         
  -6  21   5         94.87        146.45       110.85 o                         
  -5  21   5        687.83        672.76       116.51 o                         
  -4  21   5        127.10        210.37       112.89 o                         
  -3  21   5        867.76        941.04       122.92 o                         
  -2  21   5       1326.20       1342.34       127.27 o                         
  -1  21   5          1.98         15.11       111.61 o                         
   0  21   5       1624.16       1854.44       131.78 o                         
   1  21   5        289.27        185.28        98.90 o                         
   2  21   5       1257.09       1208.31        79.84 o                         
   3  21   5       1795.34       1559.12        89.77 o                         
   4  21   5        657.02        572.50        78.89 o                         
   5  21   5       2105.60       1791.07        97.99 o                         
   6  21   5         83.16         54.38       118.87 o                         
   7  21   5        378.58        436.17        89.91 o                         
   8  21   5         94.17        149.49       103.71 o                         
  -8  22   5         31.69        -64.78       115.02 o                         
  -7  22   5         11.12         98.75        97.79 o                         
  -6  22   5        456.17        439.05       111.55 o                         
  -5  22   5         77.19         38.68       111.28 o                         
  -4  22   5        299.72        470.77       117.08 o                         
  -3  22   5        538.17        531.33       119.87 o                         
  -2  22   5        366.49        413.34       122.61 o                         
  -1  22   5        696.15        496.03       117.24 o                         
   0  22   5         72.55          4.57       105.43 o                         
   1  22   5        330.81        229.10       104.66 o                         
   2  22   5        274.11        227.59       104.03 o                         
   3  22   5        110.51        117.33        77.24 o                         
   4  22   5        286.77        351.45        80.92 o                         
   5  22   5          4.74         56.11        75.90 o                         
   6  22   5        421.50        371.65       128.34 o                         
   7  22   5         25.12       -122.79       122.79 o                         
  -8  23   5        123.15         25.41       110.82 o                         
  -7  23   5        219.76        313.01       120.73 o                         
  -6  23   5         22.80       -128.27       128.27 o                         
  -5  23   5         77.00         65.77       114.47 o                         
  -4  23   5         18.62         75.69       101.78 o                         
  -3  23   5        336.86        177.36       112.91 o                         
  -2  23   5       1981.44       1767.00       145.11 o                         
  -1  23   5         64.94         38.00       101.69 o                         
   0  23   5        872.71        870.56       128.23 o                         
   1  23   5        195.83         39.54       118.14 o                         
   2  23   5       1271.31       1440.22       135.01 o                         
   3  23   5        193.93        146.59        78.02 o                         
   4  23   5        248.00        217.60        78.50 o                         
   5  23   5        135.16         46.24       102.90 o                         
   6  23   5          1.42         62.25       165.99 o                         
   7  23   5         40.70        169.63       126.72 o                         
  -7  24   5         29.58        388.03       135.52 o                         
  -6  24   5        287.33        178.90       104.69 o                         
  -5  24   5          3.34        -43.94       122.93 o                         
  -4  24   5        148.21         82.08       120.90 o                         
  -3  24   5          6.81        -46.02       111.16 o                         
  -2  24   5        405.98        510.68       130.67 o                         
  -1  24   5          2.65        -40.93       115.78 o                         
   0  24   5         52.39         20.36       103.23 o                         
   1  24   5          2.10        -28.42       105.82 o                         
   2  24   5         63.35        153.46       124.58 o                         
   3  24   5        171.79        134.66       100.79 o                         
   4  24   5        376.13        407.43        82.40 o                         
   5  24   5        154.34        185.00       191.08 o                         
   6  24   5        302.75        278.67        90.73 o                         
  -6  25   5          0.40        138.08       130.70 o                         
  -5  25   5          1.27        121.26       104.95 o                         
  -4  25   5         25.77        -40.50       131.60 o                         
  -3  25   5        145.24        167.93       111.82 o                         
  -2  25   5        110.38         84.13       117.67 o                         
  -1  25   5        229.66        189.45       128.42 o                         
   0  25   5        263.03        388.96       133.76 o                         
   1  25   5        191.84        111.94       124.40 o                         
   2  25   5        215.43        204.35       115.34 o                         
   3  25   5         55.81        -92.16       109.93 o                         
   4  25   5          0.01        -13.35        77.91 o                         
   5  25   5          0.79         29.07        86.29 o                         
  -5  26   5          9.80        334.63       139.83 o                         
  -4  26   5        120.81         89.83       132.75 o                         
  -3  26   5        246.09        306.63       115.49 o                         
  -2  26   5         33.38        -47.66       109.37 o                         
  -1  26   5        636.90        643.85       124.29 o                         
   0  26   5          0.91        -59.29       107.22 o                         
   1  26   5        379.41        385.83       130.48 o                         
   2  26   5         47.37        160.37       121.36 o                         
   3  26   5        271.47        315.70       136.67 o                         
   4  26   5         54.24         94.92       123.40 o                         
   5  26   5         76.80        312.17       116.09 o                         
  -3  27   5        684.92        859.63       123.13 o                         
  -2  27   5        145.63        -25.95       105.54 o                         
  -1  27   5        341.25        464.65       125.58 o                         
   0  27   5         25.72       -116.71       131.90 o                         
   1  27   5         29.90        247.76       133.47 o                         
   2  27   5         32.27        -54.45       141.51 o                         
   3  27   5        450.27        715.15       154.06 o                         
  -1  28   5       1199.70       1575.66       166.50 o                         
   0  28   5         17.83       -107.90       138.44 o                         
   1  28   5       1650.57       2017.39       168.26 o                         
 -13   0   6        126.74        156.89       113.74 o                         
 -12   0   6        243.40        238.87        88.56 o                         
 -11   0   6          4.07        -70.39        70.39 o                         
 -10   0   6        136.29        135.85        67.86 o                         
  -9   0   6       1561.89       1799.44        80.75 o                         
  -8   0   6       6879.18       6143.28       401.38 o                         
  -7   0   6       2174.95       2368.92        75.02 o                         
  -6   0   6      30724.88      31125.66       301.56 o                         
  -5   0   6       3428.51       3302.35        55.78 o                         
  -4   0   6      17734.86      17005.63       134.08 o                         
  -3   0   6       3637.52       3656.11        42.71 o                         
  -2   0   6       3083.14       2920.75        62.29 o                         
  -1   0   6       2670.81       2945.25        57.51 o                         
   0   0   6        964.38        903.75        38.52 o                         
   1   0   6       1054.02       1150.01        44.18 o                         
   2   0   6      63136.51      61846.20       353.82 o                         
   3   0   6         89.90        128.57        39.44 o                         
   4   0   6      28946.46      29666.82       229.77 o                         
   5   0   6       3189.68       3170.30        98.88 o                         
   6   0   6       9730.26       9991.70       162.93 o                         
   7   0   6        943.49       1005.08        92.46 o                         
   8   0   6        264.29        228.59        90.92 o                         
   9   0   6        371.58        382.12        93.05 o                         
  10   0   6          0.20         49.33        98.00 o                         
  11   0   6         88.12        119.68       105.90 o                         
 -13   1   6        104.30        197.94        75.68 o                         
 -12   1   6        126.52         80.88        51.14 o                         
 -11   1   6        934.53       1224.39        77.27 o                         
 -10   1   6       1078.44        965.90        55.74 o                         
  -9   1   6       1156.76       1338.18        53.81 o                         
  -8   1   6        806.58        794.47        46.94 o                         
  -7   1   6         92.75         61.95        46.90 o                         
  -6   1   6        819.45        847.99        76.52 o                         
  -5   1   6       2595.89       2631.04        31.76 o                         
  -4   1   6      19311.27      19880.46       119.04 o                         
  -3   1   6       6003.08       5792.03        34.17 o                         
  -2   1   6      41495.43      40122.45       207.32 o                         
  -1   1   6         73.04         77.20        37.00 o                         
   0   1   6      41573.75      39906.13       194.99 o                         
   1   1   6         69.76         84.21        20.56 o                         
   2   1   6      27624.01      27449.67        95.43 o                         
   3   1   6        661.78        699.47        29.60 o                         
   4   1   6        287.94        367.99        67.98 o                         
   5   1   6        645.08        625.53        62.39 o                         
   6   1   6       3422.84       3950.20        83.15 o                         
   7   1   6        877.33        878.32        59.30 o                         
   8   1   6       1089.61       1239.57        70.56 o                         
   9   1   6       2224.24       2587.57        97.32 o                         
  10   1   6       1625.35       1746.34        94.50 o                         
  11   1   6        682.81        762.74        91.40 o                         
 -13   2   6        143.25        171.91        71.57 o                         
 -12   2   6         13.53         10.34        55.90 o                         
 -11   2   6         44.96         43.76        48.54 o                         
 -10   2   6         18.70         22.29        46.43 o                         
  -9   2   6        398.92        518.16        47.83 o                         
  -8   2   6       1686.17       1520.91        61.67 o                         
  -7   2   6       4836.30       5713.44       198.24 o                         
  -6   2   6      10022.31       9884.50       179.82 o                         
  -5   2   6       6178.00       6419.22        70.97 o                         
  -4   2   6      28802.98      28896.20       381.12 o                         
  -3   2   6        624.72        565.38        31.13 o                         
  -2   2   6      25777.56      25682.05       334.37 o                         
  -1   2   6        134.29        140.08        51.79 o                         
   0   2   6        209.49        246.27        37.84 o                         
   1   2   6         60.95         52.82        21.79 o                         
   2   2   6      22079.94      21844.28        74.62 o                         
   3   2   6        714.79        682.76        30.14 o                         
   4   2   6      25181.19      25416.66       150.71 o                         
   5   2   6       1534.30       1452.11        54.97 o                         
   6   2   6       9153.65       9672.03       114.15 o                         
   7   2   6        415.65        327.26        57.66 o                         
   8   2   6        681.75        653.01        66.88 o                         
   9   2   6         16.57         22.72        65.71 o                         
  10   2   6        155.88        259.13        73.34 o                         
  11   2   6         49.38        138.55        78.05 o                         
 -13   3   6        205.57        132.79        71.90 o                         
 -12   3   6         31.63         11.49        56.42 o                         
 -11   3   6        328.31        445.88        54.83 o                         
 -10   3   6        295.27        216.51        48.35 o                         
  -9   3   6        809.70        932.21        50.58 o                         
  -8   3   6       1382.49       1381.91        63.20 o                         
  -7   3   6         36.02         41.04        47.41 o                         
  -6   3   6        510.01        468.27        32.74 o                         
  -5   3   6         55.49         37.29        31.28 o                         
  -4   3   6       3611.51       3668.79        57.01 o                         
  -3   3   6       6236.18       6074.95       109.00 o                         
  -2   3   6      38257.87      37677.44       123.30 o                         
  -1   3   6         42.87          3.14        23.57 o                         
   0   3   6      48829.93      47534.96       369.99 o                         
   1   3   6       1611.77       1762.57        48.08 o                         
   2   3   6      10604.58      10457.43       105.03 o                         
   3   3   6        541.10        537.89        42.34 o                         
   4   3   6       1653.73       1769.36        53.12 o                         
   5   3   6          0.54        -18.76        42.51 o                         
   6   3   6        970.15       1139.71        56.64 o                         
   7   3   6        569.42        660.13        60.54 o                         
   8   3   6       4527.91       4891.99       214.83 o                         
   9   3   6       1505.86       1777.32       142.02 o                         
  10   3   6        282.94        188.41       113.03 o                         
  11   3   6        320.27        384.47       139.62 o                         
 -13   4   6        180.74        100.03        76.45 o                         
 -12   4   6        120.30        142.43        65.51 o                         
 -11   4   6          2.08        -19.69        46.49 o                         
 -10   4   6        103.23        153.05        44.26 o                         
  -9   4   6        240.80        303.13        54.08 o                         
  -8   4   6       2310.38       2037.03       144.01 o                         
  -7   4   6       3376.26       3727.51        80.56 o                         
  -6   4   6       5432.22       5307.45       135.43 o                         
  -5   4   6       3100.94       3187.07        60.47 o                         
  -4   4   6      14438.89      14830.17       149.24 o                         
  -3   4   6        638.03        691.36        29.37 o                         
  -2   4   6       3001.39       2898.58        44.28 o                         
  -1   4   6       1794.26       1899.80        40.98 o                         
   0   4   6      13395.53      14356.95        71.84 o                         
   1   4   6       1900.71       1846.64        31.32 o                         
   2   4   6      13593.08      13580.53       197.18 o                         
   3   4   6          6.76        -11.01        32.54 o                         
   4   4   6      16060.07      16340.51       122.84 o                         
   5   4   6       1185.36       1124.10        61.27 o                         
   6   4   6       4483.84       4611.31        85.65 o                         
   7   4   6       1454.30       1439.44        67.34 o                         
   8   4   6        296.15        295.25        63.03 o                         
   9   4   6         12.34         33.44        67.28 o                         
  10   4   6        401.46        495.65       122.40 o                         
  11   4   6         10.93         12.96       115.07 o                         
 -13   5   6         68.05          9.98        64.85 o                         
 -12   5   6         69.99         52.96        60.67 o                         
 -11   5   6        407.16        536.65        62.63 o                         
 -10   5   6        263.09        201.19        58.92 o                         
  -9   5   6        101.20        165.91        53.89 o                         
  -8   5   6       3247.76       3193.01       129.75 o                         
  -7   5   6          0.50         -9.24        35.65 o                         
  -6   5   6         26.89         35.33        30.66 o                         
  -5   5   6       6255.81       6580.77       122.65 o                         
  -4   5   6        619.90        615.08        30.91 o                         
  -3   5   6       1571.64       1431.39        50.71 o                         
  -2   5   6       9655.60       9815.54        72.44 o                         
  -1   5   6       3477.40       3405.37        50.86 o                         
   0   5   6      16997.57      17317.93       105.57 o                         
   1   5   6       2099.35       2209.48        33.33 o                         
   2   5   6       1322.57       1196.47        36.87 o                         
   3   5   6       1894.16       1970.31        52.09 o                         
   4   5   6        563.94        635.01        42.99 o                         
   5   5   6        659.23        797.17        49.40 o                         
   6   5   6       2923.03       3107.24        73.71 o                         
   7   5   6        980.02        945.54        61.52 o                         
   8   5   6       1176.60       1245.60       116.30 o                         
   9   5   6        132.38        158.37        92.32 o                         
  10   5   6          1.34        -22.79        94.90 o                         
  11   5   6         72.21        224.81       112.63 o                         
 -13   6   6         25.13        -19.45       111.75 o                         
 -12   6   6         30.09         35.52        85.43 o                         
 -11   6   6         25.22         16.00        58.92 o                         
 -10   6   6          0.75         49.63        55.93 o                         
  -9   6   6       1250.26       1130.86        88.13 o                         
  -8   6   6         30.56         31.09        40.08 o                         
  -7   6   6       2543.18       2675.85        90.28 o                         
  -6   6   6       2311.68       2379.58        88.68 o                         
  -5   6   6        482.04        485.77        31.58 o                         
  -4   6   6       5538.06       5737.67        61.55 o                         
  -3   6   6       2424.03       2531.00        45.94 o                         
  -2   6   6       1675.48       1562.23        40.33 o                         
  -1   6   6       4458.90       4562.42        56.85 o                         
   0   6   6       1524.96       1682.21        36.74 o                         
   1   6   6       3281.44       3270.23        37.99 o                         
   2   6   6       1517.55       1368.14        58.30 o                         
   3   6   6       1229.17       1228.86        44.49 o                         
   4   6   6       6064.35       6204.32        81.25 o                         
   5   6   6       1848.74       1833.41        59.68 o                         
   6   6   6        642.56        706.46        52.84 o                         
   7   6   6        939.01        911.60        95.16 o                         
   8   6   6         89.55        104.86        98.19 o                         
   9   6   6        220.39        325.53       107.85 o                         
  10   6   6         51.98        -86.02       108.88 o                         
  11   6   6          6.32        227.02       131.10 o                         
 -12   7   6          6.94         64.06        73.58 o                         
 -11   7   6         47.87         25.69        72.15 o                         
 -10   7   6        129.96        173.91        57.20 o                         
  -9   7   6        406.70        312.94        54.74 o                         
  -8   7   6       1186.81       1219.74        47.64 o                         
  -7   7   6        506.15        420.62        57.26 o                         
  -6   7   6         64.54         97.86        38.61 o                         
  -5   7   6       1450.84       1283.34        34.17 o                         
  -4   7   6        456.06        428.18        33.61 o                         
  -3   7   6        264.63        262.68        31.67 o                         
  -2   7   6       1435.94       1487.19        41.26 o                         
  -1   7   6       1103.73       1061.43        33.31 o                         
   0   7   6       4288.96       4157.70        86.24 o                         
   1   7   6       1657.07       1743.64        34.45 o                         
   2   7   6       1889.79       2038.96        93.57 o                         
   3   7   6       4104.06       4272.12        92.10 o                         
   4   7   6       1123.29       1196.50        48.11 o                         
   5   7   6       3850.51       3971.57       164.89 o                         
   6   7   6       1555.33       1908.09       103.31 o                         
   7   7   6        422.82        413.63        90.51 o                         
   8   7   6        308.49        237.40       107.02 o                         
   9   7   6         13.43         28.14       105.67 o                         
  10   7   6        106.02         21.97       114.32 o                         
 -12   8   6         29.59         48.81        72.54 o                         
 -11   8   6          7.17         -9.80        61.98 o                         
 -10   8   6        262.71        313.60        54.22 o                         
  -9   8   6        363.02        300.91        57.96 o                         
  -8   8   6       1001.54       1041.36        55.52 o                         
  -7   8   6         33.61         18.24        41.24 o                         
  -6   8   6         14.06         56.28        37.14 o                         
  -5   8   6        124.36         91.19        26.62 o                         
  -4   8   6        160.23        173.07        32.84 o                         
  -3   8   6       2955.75       3148.24        67.14 o                         
  -2   8   6        552.04        535.46        33.57 o                         
  -1   8   6      15933.74      16006.37       115.10 o                         
   0   8   6       2393.17       2467.98        50.32 o                         
   1   8   6       4381.95       4287.02        45.53 o                         
   2   8   6       1915.03       2111.15        46.38 o                         
   3   8   6         44.20         41.53        31.94 o                         
   4   8   6          0.71          0.00        67.73 o                         
   5   8   6        824.69        699.67        83.49 o                         
   6   8   6          2.04         36.87        83.07 o                         
   7   8   6        380.16        412.94        94.76 o                         
   8   8   6        156.34        137.88       104.53 o                         
   9   8   6        631.18        624.93       116.56 o                         
  10   8   6        165.50         11.55       119.46 o                         
 -12   9   6          1.64         59.27        64.85 o                         
 -11   9   6          0.37          5.05        74.84 o                         
 -10   9   6        154.72        176.07        58.31 o                         
  -9   9   6         40.84         69.42        42.13 o                         
  -8   9   6         73.59        100.81        46.02 o                         
  -7   9   6       1726.93       1798.06       136.39 o                         
  -6   9   6       1524.52       1591.22        50.61 o                         
  -5   9   6       1429.90       1505.29        41.06 o                         
  -4   9   6       1634.65       1572.03        56.69 o                         
  -3   9   6       2385.35       2441.95        62.28 o                         
  -2   9   6        992.45        932.65        38.22 o                         
  -1   9   6       1026.08        926.29        35.98 o                         
   0   9   6       3794.88       3632.52        48.44 o                         
   1   9   6       2915.50       2871.63        50.25 o                         
   2   9   6       1092.76       1104.69        75.86 o                         
   3   9   6       3795.08       3871.00       113.70 o                         
   4   9   6       3380.10       3487.35       113.03 o                         
   5   9   6        990.89        953.00        95.79 o                         
   6   9   6         66.65         50.15        85.29 o                         
   7   9   6        712.22        618.95       103.94 o                         
   8   9   6         22.58        -84.87        97.62 o                         
   9   9   6        203.31        121.07       104.29 o                         
  10   9   6         97.65         49.54       116.85 o                         
 -13  10   6          2.62         15.57       135.87 o                         
 -12  10   6         54.67         68.09        75.96 o                         
 -11  10   6        398.86        187.68        80.31 o                         
 -10  10   6         96.58        166.46        57.91 o                         
  -9  10   6          2.96         26.75        43.26 o                         
  -8  10   6       1144.98       1149.18        76.88 o                         
  -7  10   6         16.50         41.65        43.66 o                         
  -6  10   6        342.89        315.20        41.08 o                         
  -5  10   6       1144.34       1199.39        36.86 o                         
  -4  10   6        897.89        823.00        58.47 o                         
  -3  10   6       5082.10       5161.39       208.11 o                         
  -2  10   6       3725.22       3596.16        84.65 o                         
  -1  10   6       5136.10       5165.02        60.24 o                         
   0  10   6        168.15        161.41        22.13 o                         
   1  10   6       4567.35       4497.15       106.79 o                         
   2  10   6       2847.77       2784.79        97.97 o                         
   3  10   6        623.38        640.35        81.51 o                         
   4  10   6       2288.66       2219.31       107.51 o                         
   5  10   6          0.87        -45.68        74.16 o                         
   6  10   6       1934.63       2004.04       110.62 o                         
   7  10   6        259.48        247.40        97.64 o                         
   8  10   6        943.42        925.65       106.35 o                         
   9  10   6         16.76        125.16        92.97 o                         
  10  10   6        266.67        176.61       114.75 o                         
 -13  11   6         26.26       -122.81       122.81 o                         
 -12  11   6        214.06        286.35       163.63 o                         
 -11  11   6        202.45        232.76        79.29 o                         
 -10  11   6          2.97        -23.97        55.89 o                         
  -9  11   6        172.40        232.73        44.05 o                         
  -8  11   6         31.21          2.40        46.61 o                         
  -7  11   6        789.92        806.00        50.39 o                         
  -6  11   6        160.90        208.78        42.09 o                         
  -5  11   6       1264.48       1156.76        45.65 o                         
  -4  11   6       2408.46       2414.91        55.68 o                         
  -3  11   6        162.53        114.17        47.01 o                         
  -2  11   6       8399.84       8321.97        93.15 o                         
  -1  11   6          6.34         23.60        24.87 o                         
   0  11   6      15779.49      15910.01       127.58 o                         
   1  11   6        982.21        828.91        76.84 o                         
   2  11   6       6952.97       7071.65       136.22 o                         
   3  11   6       6425.74       6519.52       139.99 o                         
   4  11   6       1020.83        951.95        88.07 o                         
   5  11   6       4318.73       4032.95       136.59 o                         
   6  11   6         42.46         50.09        93.29 o                         
   7  11   6        577.66        543.69        98.04 o                         
   8  11   6         96.56         84.15       106.42 o                         
   9  11   6        125.41        180.10       112.95 o                         
  10  11   6        116.03        150.71       105.99 o                         
 -12  12   6         89.85        112.40        83.45 o                         
 -11  12   6         28.22          0.44        93.35 o                         
 -10  12   6        644.32        607.97        56.60 o                         
  -9  12   6          6.18         -3.05        50.67 o                         
  -8  12   6       1086.03       1131.41        68.86 o                         
  -7  12   6       1188.68       1224.70        53.74 o                         
  -6  12   6       4050.29       4088.89        68.82 o                         
  -5  12   6       1455.86       1524.59        68.39 o                         
  -4  12   6       1796.30       1820.10       110.38 o                         
  -3  12   6       3527.09       3314.79        58.62 o                         
  -2  12   6        208.93        226.49        35.97 o                         
  -1  12   6       5481.72       5600.67        84.25 o                         
   0  12   6       1111.62       1011.56        41.76 o                         
   1  12   6       3161.59       3114.43        96.95 o                         
   2  12   6       2176.81       2252.29        92.61 o                         
   3  12   6       1410.39       1270.10        87.97 o                         
   4  12   6       6238.85       6636.62       147.61 o                         
   5  12   6         15.02        -62.10        85.98 o                         
   6  12   6       3073.87       3321.52       134.06 o                         
   7  12   6         10.58        -38.22       101.78 o                         
   8  12   6       1072.66       1161.74       132.20 o                         
   9  12   6        239.96        429.67       129.15 o                         
  10  12   6        178.73        189.13       130.61 o                         
 -12  13   6         36.81         77.26        79.32 o                         
 -11  13   6         57.98         57.31        76.69 o                         
 -10  13   6         27.25         63.59        51.20 o                         
  -9  13   6        291.26        329.49        53.69 o                         
  -8  13   6         69.31         72.01        47.78 o                         
  -7  13   6        659.87        696.62        51.59 o                         
  -6  13   6        334.57        406.08        45.68 o                         
  -5  13   6       1688.49       1651.68        52.25 o                         
  -4  13   6       4974.02       5014.38       221.18 o                         
  -3  13   6          8.34          4.94        38.61 o                         
  -2  13   6      12493.91      12408.51       127.25 o                         
  -1  13   6       1161.14       1106.09        56.90 o                         
   0  13   6       4571.29       4725.47        64.77 o                         
   1  13   6        757.39        761.48        43.70 o                         
   2  13   6       7749.58       7855.59       149.57 o                         
   3  13   6       1273.89       1213.52        91.94 o                         
   4  13   6        144.29        156.28        76.80 o                         
   5  13   6       1228.18       1252.17        97.73 o                         
   6  13   6         64.54        117.63        95.57 o                         
   7  13   6       1068.05       1125.84       109.78 o                         
   8  13   6        379.33        443.31       106.50 o                         
   9  13   6        301.26        365.24       107.55 o                         
 -12  14   6          4.63         84.85        79.00 o                         
 -11  14   6        117.68         55.05        77.96 o                         
 -10  14   6         78.49        153.08        59.41 o                         
  -9  14   6         13.68         12.52        47.84 o                         
  -8  14   6        970.49        879.94        56.53 o                         
  -7  14   6        715.15        824.20        70.53 o                         
  -6  14   6       2934.11       2968.02       103.41 o                         
  -5  14   6       2038.80       1959.42        57.17 o                         
  -4  14   6       3409.90       3563.78       244.71 o                         
  -3  14   6       3908.29       3904.85        79.57 o                         
  -2  14   6       1665.21       1770.40        62.28 o                         
  -1  14   6       2465.41       2431.00        67.81 o                         
   0  14   6          2.01         11.43        37.58 o                         
   1  14   6       1095.20        970.07        64.13 o                         
   2  14   6       2425.03       2261.23       109.78 o                         
   3  14   6        410.99        395.85        81.06 o                         
   4  14   6       3368.59       3518.92       124.16 o                         
   5  14   6         91.66        118.08        79.95 o                         
   6  14   6       4925.81       5399.43       169.57 o                         
   7  14   6        111.56        175.58       107.74 o                         
   8  14   6        538.52        478.88       124.65 o                         
   9  14   6        129.51        160.22       132.90 o                         
 -11  15   6        284.09        387.03        60.99 o                         
 -10  15   6        739.97        721.94        63.85 o                         
  -9  15   6         12.98         79.02        50.82 o                         
  -8  15   6         74.84         95.51        48.08 o                         
  -7  15   6          6.86         54.88        47.63 o                         
  -6  15   6        156.56        138.71        68.50 o                         
  -5  15   6          3.60         50.09        60.76 o                         
  -4  15   6        510.70        571.49        94.96 o                         
  -3  15   6         36.94         32.92        50.10 o                         
  -2  15   6       6425.92       6038.22       195.78 o                         
  -1  15   6       1340.85       1232.49        62.03 o                         
   0  15   6       7238.12       7230.55       121.37 o                         
   1  15   6         18.77         17.35        39.31 o                         
   2  15   6       7568.29       7728.90       117.99 o                         
   3  15   6       1240.28       1106.95        87.60 o                         
   4  15   6        514.51        517.34        84.28 o                         
   5  15   6        307.48        290.94        91.77 o                         
   6  15   6        419.15        429.08       101.11 o                         
   7  15   6       1129.13       1060.59       119.89 o                         
   8  15   6        647.89        839.40       121.71 o                         
   9  15   6        312.50        446.33       120.16 o                         
 -11  16   6          0.39        -24.44       128.20 o                         
 -10  16   6         25.19         79.66        95.05 o                         
  -9  16   6         87.18        158.21        60.63 o                         
  -8  16   6        465.21        401.29        61.76 o                         
  -7  16   6        551.37        834.76       109.29 o                         
  -6  16   6       2048.37       2455.75       123.15 o                         
  -5  16   6       1745.81       1795.82       111.30 o                         
  -4  16   6       4329.00       4404.41       137.01 o                         
  -3  16   6          2.25          4.99        88.76 o                         
  -2  16   6        360.00        361.01        53.36 o                         
  -1  16   6        174.29        115.20        51.37 o                         
   0  16   6       2207.86       2133.06        72.93 o                         
   1  16   6         56.93         58.80        40.89 o                         
   2  16   6       8747.21       8550.93       250.17 o                         
   3  16   6        212.37        151.74        73.27 o                         
   4  16   6       5058.65       5513.17       150.21 o                         
   5  16   6         14.11          4.09        91.58 o                         
   6  16   6       2661.51       2765.55       132.26 o                         
   7  16   6        110.52        -21.13        87.85 o                         
   8  16   6        273.15        249.52       117.43 o                         
   9  16   6          0.05         39.37       131.03 o                         
 -11  17   6        126.57        105.66        66.99 o                         
 -10  17   6        250.12        126.99       143.73 o                         
  -9  17   6        232.85        383.76       111.79 o                         
  -8  17   6        280.83        281.34        92.20 o                         
  -7  17   6          2.48         53.03        98.49 o                         
  -6  17   6        204.50        267.72       105.04 o                         
  -5  17   6        379.05        477.38       103.38 o                         
  -4  17   6       1215.62       1280.02       116.30 o                         
  -3  17   6        884.94        884.64       106.58 o                         
  -2  17   6       4747.59       4531.21       145.03 o                         
  -1  17   6          1.66        -50.25        93.31 o                         
   0  17   6       7538.32       7587.33       109.26 o                         
   1  17   6         55.10         31.95        54.15 o                         
   2  17   6        863.99       1006.23        57.23 o                         
   3  17   6       1165.09       1115.05        60.72 o                         
   4  17   6        274.36        118.80        89.42 o                         
   5  17   6         92.63        126.08        93.76 o                         
   6  17   6        502.02        493.64        99.48 o                         
   7  17   6         60.82         33.61       106.70 o                         
   8  17   6        326.11        481.80       136.53 o                         
 -11  18   6          5.15         59.31        84.05 o                         
 -10  18   6         39.74         10.14        93.79 o                         
  -9  18   6        177.94        119.67        90.51 o                         
  -8  18   6          9.37        114.19       107.14 o                         
  -7  18   6        649.79        743.58       113.72 o                         
  -6  18   6       1381.51       1537.53       125.89 o                         
  -5  18   6        577.25        645.64        97.37 o                         
  -4  18   6       2902.82       2861.14       128.79 o                         
  -3  18   6         14.94         46.40        97.45 o                         
  -2  18   6       1804.50       1888.91       124.30 o                         
  -1  18   6        566.41        638.22        98.26 o                         
   0  18   6         52.86         57.33        91.18 o                         
   1  18   6       1150.41       1222.62       112.47 o                         
   2  18   6       2433.07       2406.42        66.71 o                         
   3  18   6        363.91        501.74        89.03 o                         
   4  18   6       3637.06       3731.73       351.86 o                         
   5  18   6          0.20         42.64        89.17 o                         
   6  18   6        489.83        616.10       109.19 o                         
   7  18   6         83.41         38.87       113.16 o                         
   8  18   6         38.10        102.99       116.03 o                         
 -10  19   6         57.60        -67.43       110.36 o                         
  -9  19   6          0.05        -30.34       109.56 o                         
  -8  19   6        560.42        672.62       124.91 o                         
  -7  19   6        780.31        771.28       116.90 o                         
  -6  19   6        491.97        631.30       107.98 o                         
  -5  19   6       2217.88       2400.90       136.02 o                         
  -4  19   6         23.29        -30.05        96.48 o                         
  -3  19   6       2805.73       2798.16       133.47 o                         
  -2  19   6          8.15         10.64        97.80 o                         
  -1  19   6         80.20        155.84       106.11 o                         
   0  19   6       1760.91       1850.86       123.26 o                         
   1  19   6          3.47          9.52        95.61 o                         
   2  19   6        473.16        532.42        71.03 o                         
   3  19   6       2909.02       2887.91        94.43 o                         
   4  19   6          7.31        -45.94        68.23 o                         
   5  19   6        309.09        468.50        91.68 o                         
   6  19   6        842.58        916.51       118.18 o                         
   7  19   6         69.28        -22.72       117.46 o                         
   8  19   6        639.99        781.04       125.66 o                         
 -10  20   6        142.82        -28.73       125.32 o                         
  -9  20   6         71.35         92.96       112.48 o                         
  -8  20   6          0.01        -47.08       115.70 o                         
  -7  20   6        198.48        231.66       118.27 o                         
  -6  20   6        375.84        463.82       107.25 o                         
  -5  20   6          2.60          8.08       101.51 o                         
  -4  20   6       1298.88       1349.97       125.49 o                         
  -3  20   6         78.59        106.46       101.96 o                         
  -2  20   6         99.98         68.55        94.00 o                         
  -1  20   6       4419.62       4429.23       150.67 o                         
   0  20   6        238.78        189.51        99.30 o                         
   1  20   6       3805.90       4181.58       155.85 o                         
   2  20   6       1188.92       1109.69       123.48 o                         
   3  20   6        429.51        598.26        78.48 o                         
   4  20   6       2071.76       1762.66        99.66 o                         
   5  20   6          0.38          2.82        67.06 o                         
   6  20   6         70.10        -59.02        96.55 o                         
   7  20   6        313.19        365.78       125.49 o                         
   8  20   6        189.35        239.52       127.81 o                         
  -9  21   6          4.88        -36.55       121.34 o                         
  -8  21   6        651.41        817.02       133.80 o                         
  -7  21   6         87.43         75.69       117.67 o                         
  -6  21   6        359.24        345.37       120.74 o                         
  -5  21   6       1244.00       1336.59       134.37 o                         
  -4  21   6        110.77         59.04       106.55 o                         
  -3  21   6        803.78        960.43       115.51 o                         
  -2  21   6        340.71        351.30       100.73 o                         
  -1  21   6          8.81         85.15       112.28 o                         
   0  21   6        228.25        164.75       107.13 o                         
   1  21   6       1550.43       1644.27       133.86 o                         
   2  21   6        309.77        183.09       115.68 o                         
   3  21   6       2407.81       2547.65       100.84 o                         
   4  21   6        273.13        235.43        84.39 o                         
   5  21   6       2102.53       2188.12       135.66 o                         
   6  21   6        880.65        840.80        89.66 o                         
   7  21   6        327.59        455.00       129.39 o                         
  -8  22   6         46.93        123.32       119.11 o                         
  -7  22   6        171.34        312.84       118.78 o                         
  -6  22   6         76.15        212.83       106.33 o                         
  -5  22   6         25.64         17.40        99.18 o                         
  -4  22   6        139.31        104.40        94.56 o                         
  -3  22   6        818.60        954.25       116.59 o                         
  -2  22   6        193.32         89.54       112.05 o                         
  -1  22   6       5334.19       5396.32       179.80 o                         
   0  22   6         19.54         22.88       110.56 o                         
   1  22   6       3667.11       3927.01       156.15 o                         
   2  22   6        389.40        363.69       118.69 o                         
   3  22   6        647.81        869.47       124.88 o                         
   4  22   6        173.44        127.82        82.11 o                         
   5  22   6         32.41         86.64       101.88 o                         
   6  22   6          0.29        -51.96       118.46 o                         
  -7  23   6        833.57        849.70       118.60 o                         
  -6  23   6        819.78        895.70       131.05 o                         
  -5  23   6       3046.81       3210.90       162.19 o                         
  -4  23   6       1042.94       1005.05       125.20 o                         
  -3  23   6       1472.71       1624.70       129.20 o                         
  -2  23   6          1.61         -7.11       119.32 o                         
  -1  23   6          3.51        134.80       101.64 o                         
   0  23   6         49.56         21.35       112.84 o                         
   1  23   6       1210.33       1207.79       129.43 o                         
   2  23   6        223.08        124.36       105.82 o                         
   3  23   6       2086.73       2078.12       146.97 o                         
   4  23   6        380.32        215.77        83.66 o                         
   5  23   6       2609.39       2486.67       149.80 o                         
   6  23   6        151.50        147.68       120.76 o                         
  -7  24   6         39.31        205.79       133.84 o                         
  -6  24   6         51.03         93.98       117.37 o                         
  -5  24   6        150.35        108.46       113.14 o                         
  -4  24   6         57.75        203.69       128.17 o                         
  -3  24   6       2644.99       2293.48       139.20 o                         
  -2  24   6         91.15        147.74       123.33 o                         
  -1  24   6       3746.00       3822.70       174.81 o                         
   0  24   6         55.14        -24.22       118.12 o                         
   1  24   6       4036.75       4216.30       178.66 o                         
   2  24   6         11.42         -4.71       108.47 o                         
   3  24   6        878.85       1327.27       145.81 o                         
   4  24   6         16.02        123.80       128.04 o                         
   5  24   6        269.41        161.82       111.53 o                         
  -5  25   6        919.96       1015.52       128.31 o                         
  -4  25   6        217.59        199.74       128.86 o                         
  -3  25   6        577.80        585.89       115.80 o                         
  -2  25   6         71.13        179.13       121.71 o                         
  -1  25   6          1.57       -113.37       126.56 o                         
   0  25   6        114.61        174.26       123.98 o                         
   1  25   6        712.94        728.70       116.33 o                         
   2  25   6        213.70        176.07       133.07 o                         
   3  25   6       1787.65       1855.21       156.96 o                         
   4  25   6        668.93        677.51       143.69 o                         
  -4  26   6         62.05         -0.58       129.38 o                         
  -3  26   6       1249.08       1155.02       125.57 o                         
  -2  26   6          7.23         61.33       109.58 o                         
  -1  26   6       3028.40       2761.30       154.11 o                         
   0  26   6         38.26         28.54       113.76 o                         
   1  26   6       1790.23       1800.85       163.43 o                         
   2  26   6          9.73         65.45       132.51 o                         
   3  26   6        195.99        104.34       124.33 o                         
  -2  27   6         77.27        166.79       121.57 o                         
  -1  27   6          5.43        -89.79       129.90 o                         
   0  27   6         91.03        121.64       146.25 o                         
   1  27   6       1456.06       1136.26       141.69 o                         
 -13   1   7         69.21         15.06        66.15 o                         
 -12   1   7          2.20         -5.57        48.45 o                         
 -11   1   7         26.41          6.03        50.81 o                         
 -10   1   7          0.06        -10.91        52.40 o                         
  -9   1   7        217.96        231.23        55.94 o                         
  -8   1   7       2112.45       2166.18       146.96 o                         
  -7   1   7        899.64        946.75        84.86 o                         
  -6   1   7        763.95        871.48        76.45 o                         
  -5   1   7        121.69         95.79        27.24 o                         
  -4   1   7         39.26         52.99        20.58 o                         
  -3   1   7       2030.27       2322.85        25.10 o                         
  -2   1   7       1444.00       1558.43        39.89 o                         
  -1   1   7       1021.46       1133.74        33.55 o                         
   0   1   7       1485.55       1499.66        39.45 o                         
   1   1   7         31.60         13.35        22.08 o                         
   2   1   7        135.00        158.64        39.26 o                         
   3   1   7        339.25        353.73        52.91 o                         
   4   1   7        725.56        712.71        50.02 o                         
   5   1   7        604.64        568.33        54.40 o                         
   6   1   7        200.09        277.98        49.80 o                         
   7   1   7        205.63        178.36        60.38 o                         
   8   1   7        305.00        328.77        69.19 o                         
   9   1   7         35.40         67.68        72.28 o                         
  10   1   7         27.16        -74.31        92.90 o                         
  11   1   7          8.20         70.40        82.46 o                         
 -13   2   7         29.95         -1.63        87.52 o                         
 -12   2   7          6.95         -0.25        49.50 o                         
 -11   2   7         16.36         14.90        63.60 o                         
 -10   2   7        160.74        166.51        59.73 o                         
  -9   2   7       1281.24       1468.63        88.14 o                         
  -8   2   7        168.28        133.49        78.30 o                         
  -7   2   7         14.61        -16.46        75.12 o                         
  -6   2   7       1554.82       1580.07        83.59 o                         
  -5   2   7        686.43        728.64        40.59 o                         
  -4   2   7       5867.07       5950.84        53.09 o                         
  -3   2   7       1621.15       1567.72        35.83 o                         
  -2   2   7        363.19        514.49       106.38 o                         
  -1   2   7       1048.06       1197.48        40.74 o                         
   0   2   7       1529.80       1460.51        34.48 o                         
   1   2   7        454.20        508.13        24.55 o                         
   2   2   7       5869.96       5718.58        99.45 o                         
   3   2   7        676.98        693.37        47.55 o                         
   4   2   7       4886.27       5159.31        80.57 o                         
   5   2   7        157.23        103.41        66.02 o                         
   6   2   7       1703.26       1799.15        69.27 o                         
   7   2   7         49.61         13.22        55.39 o                         
   8   2   7        996.79        983.70        72.73 o                         
   9   2   7         59.07         33.03        72.49 o                         
  10   2   7          4.00        -49.50        77.16 o                         
  11   2   7        132.35        256.88       118.78 o                         
 -13   3   7        279.31        264.11        99.31 o                         
 -12   3   7         24.17        -22.78        64.33 o                         
 -11   3   7        245.04        320.91        61.17 o                         
 -10   3   7        490.41        459.62        62.30 o                         
  -9   3   7        362.95        355.82        59.98 o                         
  -8   3   7          0.21          5.00        48.60 o                         
  -7   3   7         50.02         -1.92        74.24 o                         
  -6   3   7       3314.46       3497.11       100.98 o                         
  -5   3   7       1055.86       1108.56        52.46 o                         
  -4   3   7       8971.91       9012.75       154.14 o                         
  -3   3   7        568.68        511.45        34.34 o                         
  -2   3   7      24881.61      24381.81       300.52 o                         
  -1   3   7       5186.13       5386.32        64.20 o                         
   0   3   7      13036.48      13319.96       194.35 o                         
   1   3   7         75.97         50.23        24.42 o                         
   2   3   7       1879.48       1704.71        86.57 o                         
   3   3   7         89.33        125.45        38.18 o                         
   4   3   7        232.96        312.45        46.82 o                         
   5   3   7        771.50        709.99        53.64 o                         
   6   3   7        228.88        252.31        54.62 o                         
   7   3   7        385.07        365.20        55.77 o                         
   8   3   7       1095.48       1186.90        73.06 o                         
   9   3   7        450.61        534.98        75.10 o                         
  10   3   7         42.45        -61.71       118.62 o                         
 -13   4   7         22.13        108.43       120.85 o                         
 -12   4   7          4.33         -8.31        58.11 o                         
 -11   4   7          5.20        -35.92        55.05 o                         
 -10   4   7        891.01        833.27        65.30 o                         
  -9   4   7        935.30       1065.19        71.45 o                         
  -8   4   7       1166.17       1114.68        61.00 o                         
  -7   4   7       1491.31       1831.97        91.22 o                         
  -6   4   7       2985.35       2982.31       157.11 o                         
  -5   4   7       2470.10       2652.66        69.95 o                         
  -4   4   7       2446.19       2259.81       143.28 o                         
  -3   4   7        400.38        498.68        43.06 o                         
  -2   4   7        229.89        270.00        29.12 o                         
  -1   4   7        325.81        360.02        36.14 o                         
   0   4   7       6529.19       6514.42        67.37 o                         
   1   4   7       2192.22       2344.85        39.49 o                         
   2   4   7       8051.72       8019.52       140.96 o                         
   3   4   7        968.07        962.53        49.99 o                         
   4   4   7      13424.57      13920.97       123.12 o                         
   5   4   7       1018.04       1015.22        56.89 o                         
   6   4   7        407.77        495.72        77.74 o                         
   7   4   7          0.12          9.19        52.92 o                         
   8   4   7         33.20         54.42        59.88 o                         
   9   4   7        233.05        190.25       101.34 o                         
  10   4   7         14.16        105.52       126.19 o                         
 -13   5   7        170.92        183.96        87.67 o                         
 -12   5   7        168.61        120.74       110.16 o                         
 -11   5   7        462.20        602.21        74.18 o                         
 -10   5   7       1001.86        777.03        60.91 o                         
  -9   5   7       2782.50       2733.43       118.79 o                         
  -8   5   7         51.55        119.51        53.07 o                         
  -7   5   7        544.46        484.29        80.33 o                         
  -6   5   7        459.14        510.99        44.84 o                         
  -5   5   7        271.44        324.75        30.22 o                         
  -4   5   7       7337.08       7484.26        67.78 o                         
  -3   5   7       1844.61       1688.59        40.11 o                         
  -2   5   7      24861.46      24765.91       220.32 o                         
  -1   5   7         24.66        -24.96        32.37 o                         
   0   5   7      24281.35      23725.64       107.19 o                         
   1   5   7        861.42        882.88        30.37 o                         
   2   5   7       7970.26       8269.67        88.79 o                         
   3   5   7        751.65        845.22        46.14 o                         
   4   5   7       1223.91       1367.19        66.23 o                         
   5   5   7         13.71         -9.43        44.90 o                         
   6   5   7       5852.85       6355.55       103.26 o                         
   7   5   7       2748.85       2925.21        85.62 o                         
   8   5   7       2160.64       2396.62       139.59 o                         
   9   5   7        120.85        124.78        90.31 o                         
  10   5   7        563.07        605.91       125.44 o                         
 -13   6   7          0.56        -47.42       135.78 o                         
 -12   6   7          0.15        -27.45        65.50 o                         
 -11   6   7        135.60        181.57        59.51 o                         
 -10   6   7        140.56        133.55        63.93 o                         
  -9   6   7        564.40        812.49        87.42 o                         
  -8   6   7       1134.64       1062.37        59.54 o                         
  -7   6   7       1826.86       1983.04        71.63 o                         
  -6   6   7       6945.51       7058.52        95.91 o                         
  -5   6   7        803.14        823.04        36.48 o                         
  -4   6   7       4220.99       3869.89        61.78 o                         
  -3   6   7       1284.56       1229.68        40.92 o                         
  -2   6   7        247.16        279.22        34.10 o                         
  -1   6   7        117.52        151.63        35.29 o                         
   0   6   7       5624.43       5263.12        91.92 o                         
   1   6   7        616.76        607.19        34.92 o                         
   2   6   7      29747.78      29326.36       608.15 o                         
   3   6   7       1206.43       1200.19        58.35 o                         
   4   6   7      21765.08      22590.37       451.97 o                         
   5   6   7        327.44        308.19        81.03 o                         
   6   6   7       9162.90       9861.49       187.21 o                         
   7   6   7        332.19        410.02        95.84 o                         
   8   6   7        822.45        758.47       118.32 o                         
   9   6   7         98.61         74.86        97.83 o                         
  10   6   7          2.77         48.51        96.36 o                         
 -13   7   7         82.00        425.02       143.78 o                         
 -12   7   7          9.85         49.21        74.46 o                         
 -11   7   7        994.31       1266.86        74.07 o                         
 -10   7   7        280.43        215.87        57.21 o                         
  -9   7   7        400.54        461.48        54.79 o                         
  -8   7   7       1071.68       1144.91        63.38 o                         
  -7   7   7         54.48         17.75        38.64 o                         
  -6   7   7        435.38        494.15        56.26 o                         
  -5   7   7         50.92         34.00        44.90 o                         
  -4   7   7       8856.35       9426.05        81.23 o                         
  -3   7   7       3655.19       3557.40        55.68 o                         
  -2   7   7      35785.08      35224.42       241.41 o                         
  -1   7   7        667.08        568.14        35.31 o                         
   0   7   7      34590.23      33379.30       124.72 o                         
   1   7   7        197.54        171.11        30.42 o                         
   2   7   7       6462.49       6850.67        81.72 o                         
   3   7   7        129.93        162.45        38.32 o                         
   4   7   7        110.89        106.12        41.81 o                         
   5   7   7        153.44        137.72        86.62 o                         
   6   7   7       2138.64       2335.15       115.14 o                         
   7   7   7        425.53        382.35        90.72 o                         
   8   7   7       3279.33       3654.80       158.92 o                         
   9   7   7        468.76        501.50       113.61 o                         
  10   7   7       1159.31       1228.72       132.67 o                         
 -13   8   7         22.59         97.11       133.79 o                         
 -12   8   7          2.88         -2.60        71.65 o                         
 -11   8   7        292.25        323.17        61.69 o                         
 -10   8   7          2.27        -20.20        59.11 o                         
  -9   8   7        382.81        602.77        61.71 o                         
  -8   8   7       1309.42       1225.94        61.95 o                         
  -7   8   7       2079.13       2396.77        81.86 o                         
  -6   8   7      10059.89      10611.75       119.81 o                         
  -5   8   7       1920.64       2012.85        63.88 o                         
  -4   8   7       6620.69       6839.26        74.51 o                         
  -3   8   7       1236.76       1273.09        60.15 o                         
  -2   8   7        198.36        273.59        36.22 o                         
  -1   8   7          9.70          4.91        31.35 o                         
   0   8   7       9473.38       9185.03        69.75 o                         
   1   8   7        109.03        114.16        33.32 o                         
   2   8   7      23103.55      22855.30       524.57 o                         
   3   8   7       1714.16       1656.59        90.69 o                         
   4   8   7       5691.73       5478.51       137.12 o                         
   5   8   7        130.94        135.18        75.03 o                         
   6   8   7       3059.07       3555.81       134.00 o                         
   7   8   7        189.92        177.97        90.17 o                         
   8   8   7         41.63        106.76       108.14 o                         
   9   8   7          1.37        -99.46        99.46 o                         
  10   8   7         23.80          3.22       107.94 o                         
 -13   9   7        345.41        537.93       143.59 o                         
 -12   9   7        187.81        102.30        65.10 o                         
 -11   9   7       1009.25       1001.63        72.15 o                         
 -10   9   7        217.26        180.79        61.71 o                         
  -9   9   7        404.78        486.01        56.95 o                         
  -8   9   7        604.75        633.61        47.27 o                         
  -7   9   7          4.73         36.24        41.52 o                         
  -6   9   7        195.54        240.45        60.05 o                         
  -5   9   7       3988.54       4347.55       111.32 o                         
  -4   9   7      11459.33      11611.96       147.62 o                         
  -3   9   7       2884.29       2792.36        83.27 o                         
  -2   9   7      19809.86      19935.28       255.95 o                         
  -1   9   7       2916.56       2756.69        50.44 o                         
   0   9   7      20017.83      19201.41       171.96 o                         
   1   9   7        626.95        606.79        38.84 o                         
   2   9   7       4061.71       4115.74       113.19 o                         
   3   9   7        498.68        418.68        79.64 o                         
   4   9   7        403.15        400.24        84.42 o                         
   5   9   7        290.99        303.11        87.61 o                         
   6   9   7       4564.88       4874.55       153.77 o                         
   7   9   7        382.52        299.32       105.18 o                         
   8   9   7       2688.26       3047.86       147.47 o                         
   9   9   7        900.17        994.49       115.10 o                         
  10   9   7        507.20        545.19       107.75 o                         
 -12  10   7         13.70         -2.59        76.31 o                         
 -11  10   7        117.41        115.57        58.80 o                         
 -10  10   7         62.29         31.05        55.83 o                         
  -9  10   7        540.68        668.48        75.66 o                         
  -8  10   7       1890.55       1721.53       106.57 o                         
  -7  10   7       1229.52       1539.91        90.66 o                         
  -6  10   7       4740.03       4698.01       140.10 o                         
  -5  10   7        328.09        369.11        56.78 o                         
  -4  10   7       3905.73       3856.93        79.05 o                         
  -3  10   7       1144.68       1213.99        57.88 o                         
  -2  10   7       1651.71       1642.33        62.79 o                         
  -1  10   7       4560.29       4500.57        68.67 o                         
   0  10   7       5363.70       5104.70        75.13 o                         
   1  10   7       2084.83       2097.15        91.90 o                         
   2  10   7       8579.12       8751.22       156.08 o                         
   3  10   7        104.71         41.79        77.76 o                         
   4  10   7      11371.30      11282.23       191.40 o                         
   5  10   7       1549.29       1500.42       102.94 o                         
   6  10   7       1667.16       1821.63       110.34 o                         
   7  10   7        158.68        164.63        99.74 o                         
   8  10   7         13.49         93.61        95.41 o                         
   9  10   7          0.48         44.07       111.79 o                         
 -12  11   7         16.82          9.79        81.74 o                         
 -11  11   7        157.12        190.31        79.66 o                         
 -10  11   7        786.57        685.72        72.28 o                         
  -9  11   7        402.60        498.35        57.40 o                         
  -8  11   7        807.70        864.61        52.51 o                         
  -7  11   7        599.19        597.03        48.60 o                         
  -6  11   7        183.66        239.56        62.64 o                         
  -5  11   7       3249.71       3234.72        82.11 o                         
  -4  11   7       1314.48       1237.50        64.64 o                         
  -3  11   7       2010.68       1900.65        51.97 o                         
  -2  11   7      10042.88       9853.58       134.53 o                         
  -1  11   7        137.00        117.40        36.61 o                         
   0  11   7      21181.72      20595.73       213.48 o                         
   1  11   7       4250.41       4361.45       120.47 o                         
   2  11   7       1168.62       1255.75        86.92 o                         
   3  11   7       1774.65       1794.50       104.05 o                         
   4  11   7        748.61        534.62        93.37 o                         
   5  11   7        210.89        297.65        94.72 o                         
   6  11   7       4149.67       4231.56       154.84 o                         
   7  11   7         22.13         14.32        89.99 o                         
   8  11   7       2287.00       2608.13       152.97 o                         
   9  11   7        204.72        216.54       125.83 o                         
 -12  12   7        216.61        208.97       123.58 o                         
 -11  12   7        118.06        143.64        80.57 o                         
 -10  12   7         26.02         59.71        51.36 o                         
  -9  12   7       1098.39       1158.24       111.47 o                         
  -8  12   7        923.85        750.74        52.49 o                         
  -7  12   7        564.57        720.10        50.72 o                         
  -6  12   7       1429.33       1488.64        72.36 o                         
  -5  12   7         91.63         97.44        58.86 o                         
  -4  12   7       4039.33       3999.38        84.25 o                         
  -3  12   7       1443.09       1362.73        51.34 o                         
  -2  12   7          2.00        -13.61        37.26 o                         
  -1  12   7       2708.23       2664.98        55.33 o                         
   0  12   7       4340.64       4234.05        82.66 o                         
   1  12   7         20.17         27.37        68.54 o                         
   2  12   7       9031.37       8712.16       161.81 o                         
   3  12   7          3.45        -34.88        82.40 o                         
   4  12   7       4583.54       4642.13       137.72 o                         
   5  12   7       1433.75       1370.52       112.59 o                         
   6  12   7         41.80         61.79        82.99 o                         
   7  12   7        460.83        519.02       113.27 o                         
   8  12   7        185.93        173.97       107.68 o                         
   9  12   7         72.61         70.42       111.22 o                         
 -12  13   7         43.54         10.33        80.47 o                         
 -11  13   7         14.82        -18.35        77.39 o                         
 -10  13   7        379.67        489.31        62.49 o                         
  -9  13   7          0.19        -12.49        52.82 o                         
  -8  13   7       1086.59       1177.13        56.77 o                         
  -7  13   7       1398.66       1486.35        81.22 o                         
  -6  13   7         75.02         78.61        58.89 o                         
  -5  13   7       4423.74       4427.73        93.60 o                         
  -4  13   7       2099.64       2123.06        75.60 o                         
  -3  13   7       2798.66       2763.92        60.72 o                         
  -2  13   7       8359.38       8035.73        98.05 o                         
  -1  13   7          8.37          0.40        51.68 o                         
   0  13   7       1129.04       1056.08        62.45 o                         
   1  13   7       1102.26       1138.35        64.05 o                         
   2  13   7         16.65         20.40        74.37 o                         
   3  13   7       3412.44       3515.59       129.04 o                         
   4  13   7       2127.64       2141.48       112.11 o                         
   5  13   7       1829.33       1814.66       112.52 o                         
   6  13   7       2747.64       2859.32       143.46 o                         
   7  13   7         34.94        -41.92        93.15 o                         
   8  13   7        485.61        528.41       121.38 o                         
   9  13   7         59.91        181.22       113.69 o                         
 -11  14   7         65.41        -25.17        78.05 o                         
 -10  14   7         13.49         20.64        50.01 o                         
  -9  14   7        281.80        239.06        51.94 o                         
  -8  14   7         33.42         38.35        49.56 o                         
  -7  14   7         35.94         63.73        48.65 o                         
  -6  14   7        886.67        861.95        72.64 o                         
  -5  14   7        622.50        498.59        65.12 o                         
  -4  14   7       4426.11       4152.23        72.17 o                         
  -3  14   7       8852.90       8675.35       237.37 o                         
  -2  14   7          4.18         31.38        54.59 o                         
  -1  14   7      12047.33      11762.98       125.90 o                         
   0  14   7         37.62         17.19        53.91 o                         
   1  14   7       5767.29       6095.47       101.15 o                         
   2  14   7        737.66        704.17        79.81 o                         
   3  14   7        173.06        182.33        87.30 o                         
   4  14   7          3.90         24.72        75.71 o                         
   5  14   7       1038.14        970.83       102.89 o                         
   6  14   7         79.58         74.81       105.50 o                         
   7  14   7        930.31       1115.27       126.23 o                         
   8  14   7        218.68        202.40       116.65 o                         
   9  14   7          7.08         72.21       133.71 o                         
 -11  15   7         25.24        175.44       140.36 o                         
 -10  15   7         97.30         56.84        54.74 o                         
  -9  15   7        215.45        129.82        49.16 o                         
  -8  15   7        950.93       1129.83        60.38 o                         
  -7  15   7        677.14        691.31        52.29 o                         
  -6  15   7       1130.55       1129.15        75.57 o                         
  -5  15   7       2087.57       1991.54        79.88 o                         
  -4  15   7        326.46        350.37        49.71 o                         
  -3  15   7       4617.75       4457.23        88.59 o                         
  -2  15   7        437.32        426.79        54.78 o                         
  -1  15   7          0.92         49.38        68.66 o                         
   0  15   7          3.43        -52.68        52.68 o                         
   1  15   7       4486.49       4426.92        95.19 o                         
   2  15   7         28.68         12.52        59.14 o                         
   3  15   7       5153.89       5439.72       149.16 o                         
   4  15   7        975.52        803.65        93.20 o                         
   5  15   7       2234.19       2501.13       132.87 o                         
   6  15   7        730.21        581.67       105.79 o                         
   7  15   7        137.43        219.30       112.52 o                         
   8  15   7        153.68         63.78       116.18 o                         
 -11  16   7        124.67         39.83        73.66 o                         
 -10  16   7        245.95        176.26        56.32 o                         
  -9  16   7        245.50        140.55        78.07 o                         
  -8  16   7        218.04        200.06        68.82 o                         
  -7  16   7         22.55         55.57        65.77 o                         
  -6  16   7        177.09        112.77        72.27 o                         
  -5  16   7        925.33        939.72        84.24 o                         
  -4  16   7         37.52         93.98        93.26 o                         
  -3  16   7       3718.65       3822.53        87.27 o                         
  -2  16   7       1994.12       1850.69        69.52 o                         
  -1  16   7       3042.24       3131.51        83.25 o                         
   0  16   7         35.43         69.88        53.04 o                         
   1  16   7       3644.10       3768.10       105.34 o                         
   2  16   7          6.14        -14.84        60.42 o                         
   3  16   7         96.23        -33.11        76.64 o                         
   4  16   7         15.29        -16.03        78.72 o                         
   5  16   7        348.63        372.44       106.60 o                         
   6  16   7        379.39        413.42        95.93 o                         
   7  16   7        768.97        806.96       110.84 o                         
   8  16   7       1037.82        971.34       127.32 o                         
 -11  17   7         15.05         37.27        93.58 o                         
 -10  17   7        154.10         55.45       111.31 o                         
  -9  17   7        460.53        244.61        96.92 o                         
  -8  17   7        391.10        609.10       107.78 o                         
  -7  17   7       1355.92       1211.62       107.01 o                         
  -6  17   7       1107.66       1221.09       102.62 o                         
  -5  17   7       1425.53       1305.87       105.78 o                         
  -4  17   7        176.31        160.97        86.20 o                         
  -3  17   7        880.67        905.45        99.78 o                         
  -2  17   7        485.15        564.81       101.73 o                         
  -1  17   7        232.74        186.87        54.36 o                         
   0  17   7        123.22        112.39        55.34 o                         
   1  17   7       4639.53       4372.20       295.44 o                         
   2  17   7        485.30        626.71        70.20 o                         
   3  17   7       4426.99       4509.21       216.73 o                         
   4  17   7       1795.67       1759.16       113.77 o                         
   5  17   7       2484.75       2927.56       145.23 o                         
   6  17   7        190.70        127.23        98.99 o                         
   7  17   7        442.26        406.03       114.95 o                         
   8  17   7         32.84        -52.71       129.16 o                         
 -10  18   7        136.94        164.52       100.11 o                         
  -9  18   7          5.69        -86.78        91.52 o                         
  -8  18   7         27.72        129.62       108.81 o                         
  -7  18   7          0.29         -3.40        85.72 o                         
  -6  18   7          1.94         76.65       100.83 o                         
  -5  18   7       1915.02       1903.63       126.75 o                         
  -4  18   7          0.34         -1.32        92.54 o                         
  -3  18   7       5735.62       5730.62       156.17 o                         
  -2  18   7        911.36        822.32       110.10 o                         
  -1  18   7       6073.44       5961.25       163.02 o                         
   0  18   7         86.83        128.96        57.29 o                         
   1  18   7       2939.24       3023.31        90.75 o                         
   2  18   7        863.09        822.31       105.66 o                         
   3  18   7        218.26        269.21        68.87 o                         
   4  18   7       1280.79       1380.98       118.06 o                         
   5  18   7        339.36        279.82       106.85 o                         
   6  18   7        940.59        959.75       127.46 o                         
   7  18   7        325.64        342.03       125.58 o                         
   8  18   7        772.25        857.33       150.44 o                         
 -10  19   7          0.23        -47.98       100.67 o                         
  -9  19   7        350.63         26.71       107.88 o                         
  -8  19   7         52.98        116.42       114.29 o                         
  -7  19   7       1153.51       1134.06       105.89 o                         
  -6  19   7        681.74        696.49       117.44 o                         
  -5  19   7       1002.63        977.39       107.93 o                         
  -4  19   7        755.50        673.28       115.92 o                         
  -3  19   7        177.96        146.02        92.22 o                         
  -2  19   7       1236.96       1300.92       115.40 o                         
  -1  19   7        893.29        837.39       112.64 o                         
   0  19   7        986.71        992.33       106.06 o                         
   1  19   7       2739.56       2551.09       138.93 o                         
   2  19   7        992.14       1009.56        79.31 o                         
   3  19   7       2586.01       2564.01       103.46 o                         
   4  19   7        130.69         81.95        72.14 o                         
   5  19   7       1685.28       1798.23       131.74 o                         
   6  19   7          0.14         54.69       110.46 o                         
   7  19   7        125.93        193.62       131.69 o                         
  -8  20   7        135.36        300.00       116.22 o                         
  -7  20   7          0.99         46.50       107.42 o                         
  -6  20   7        334.06        300.75        98.40 o                         
  -5  20   7        514.97        686.92       117.27 o                         
  -4  20   7         88.49         -8.31       111.01 o                         
  -3  20   7       2615.99       2364.67       129.31 o                         
  -2  20   7         15.23         51.92        95.21 o                         
  -1  20   7       2358.44       2388.77       132.03 o                         
   0  20   7        409.97        296.79       110.83 o                         
   1  20   7        706.10        735.75       115.68 o                         
   2  20   7        762.32        731.63       124.98 o                         
   3  20   7        179.79        287.61        95.49 o                         
   4  20   7       1455.65       1512.71       125.67 o                         
   5  20   7        770.47        602.86        77.70 o                         
   6  20   7        513.81        818.06       121.68 o                         
   7  20   7        651.11        668.74       140.11 o                         
  -9  21   7        252.01         73.91       119.55 o                         
  -8  21   7         97.54        344.19       120.66 o                         
  -7  21   7        431.88        402.66       119.31 o                         
  -6  21   7        255.32        213.27       119.63 o                         
  -5  21   7        527.78        611.87       115.48 o                         
  -4  21   7        459.69        534.38       111.21 o                         
  -3  21   7         37.57        -22.85        98.56 o                         
  -2  21   7       1188.01       1330.46       123.56 o                         
  -1  21   7        635.61        706.76       124.58 o                         
   0  21   7        599.24        523.96       110.81 o                         
   1  21   7       2750.99       2256.81       131.24 o                         
   2  21   7        156.16        104.60       110.27 o                         
   3  21   7       2434.48       2073.31       134.63 o                         
   4  21   7          0.17        -42.26       103.99 o                         
   5  21   7        276.77        232.05        78.62 o                         
   6  21   7        109.35        102.39        77.93 o                         
   7  21   7         33.48         51.40       126.93 o                         
  -8  22   7         38.26         98.40       118.42 o                         
  -7  22   7         79.90        158.49       115.37 o                         
  -6  22   7         60.77        136.52       105.35 o                         
  -5  22   7        106.67        123.95       100.16 o                         
  -4  22   7         43.38         -3.29        96.44 o                         
  -3  22   7        359.87        330.35       109.44 o                         
  -2  22   7         32.57         55.99       116.78 o                         
  -1  22   7        618.36        453.58       108.74 o                         
   0  22   7        290.52        294.01       115.01 o                         
   1  22   7        211.17        179.46       115.47 o                         
   2  22   7        176.96        177.66       101.15 o                         
   3  22   7         58.42         -8.23       113.71 o                         
   4  22   7        688.66        576.88       118.18 o                         
   5  22   7         17.23        131.66       131.62 o                         
  -7  23   7        109.93         30.71       101.97 o                         
  -6  23   7          0.23         98.06       122.10 o                         
  -5  23   7         11.22        -11.54       115.69 o                         
  -4  23   7        524.29        468.61       110.46 o                         
  -3  23   7        249.00        374.01       115.45 o                         
  -2  23   7        828.88        700.22       133.81 o                         
  -1  23   7        306.36        202.31       122.18 o                         
   0  23   7        464.66        609.22       123.13 o                         
   1  23   7        397.48        101.24       121.88 o                         
   2  23   7        376.41        463.40       119.50 o                         
   3  23   7         41.97        -42.61       122.87 o                         
   4  23   7          0.19        -72.77       115.81 o                         
   5  23   7          0.38        -22.33       131.42 o                         
  -6  24   7         92.54        149.74       112.91 o                         
  -5  24   7          2.85        -15.46       121.65 o                         
  -4  24   7          8.96        -48.21       115.57 o                         
  -3  24   7          3.48        190.95       119.77 o                         
  -2  24   7          0.15        -32.13       112.18 o                         
  -1  24   7         30.25         52.22       121.28 o                         
   0  24   7         34.91        -30.67       125.17 o                         
   1  24   7         41.27         27.92       102.72 o                         
   2  24   7        329.53        380.89       134.99 o                         
   3  24   7         69.21        206.22       132.20 o                         
   4  24   7        153.70        266.01       133.37 o                         
  -5  25   7         22.80        -57.20       100.00 o                         
  -4  25   7         14.06         44.60       125.32 o                         
  -3  25   7        176.90        234.12       128.90 o                         
  -2  25   7         10.20        -33.11       101.08 o                         
  -1  25   7        459.47        401.07       108.54 o                         
   0  25   7        292.89        127.54       123.55 o                         
   1  25   7          0.09        236.18       137.62 o                         
   2  25   7         22.79        -85.33       128.69 o                         
   3  25   7         27.45         21.09       125.41 o                         
  -3  26   7        255.37        275.10       132.68 o                         
  -2  26   7         61.91         94.28       126.76 o                         
  -1  26   7        375.31        568.68       142.19 o                         
   0  26   7         15.74        -65.28       134.97 o                         
   1  26   7        416.08        561.19       130.47 o                         
 -13   0   8         46.09         31.49       103.89 o                         
 -12   0   8        133.40         26.42       114.80 o                         
 -11   0   8        922.01       1100.74       148.54 o                         
 -10   0   8        654.30        282.26       136.50 o                         
  -9   0   8       2447.64       3141.10       168.18 o                         
  -8   0   8       9352.57       9334.27       215.91 o                         
  -7   0   8      11213.08      12191.47       228.59 o                         
  -6   0   8       5076.64       4862.65       161.54 o                         
  -5   0   8       2257.26       2273.07       146.53 o                         
  -4   0   8       3832.90       3584.91       136.89 o                         
  -3   0   8       3441.84       3708.64        79.23 o                         
  -2   0   8       1442.79       1317.05        61.63 o                         
  -1   0   8       6091.67       6004.93        83.38 o                         
   0   0   8      35575.94      36539.14       177.91 o                         
   1   0   8        564.81        602.04        41.97 o                         
   2   0   8      17987.12      17652.44       188.75 o                         
   3   0   8       1680.03       1633.36        83.52 o                         
   4   0   8      12052.33      12408.28       175.89 o                         
   5   0   8        607.92        553.80        83.22 o                         
   6   0   8       2032.73       2130.62       113.45 o                         
   7   0   8       1393.76       1548.59       103.66 o                         
   8   0   8        355.64        593.30        96.37 o                         
   9   0   8         89.90        149.35        93.39 o                         
  10   0   8        593.90        803.67       134.94 o                         
 -13   1   8         93.44        270.93       169.89 o                         
 -12   1   8        267.46        162.46        85.63 o                         
 -11   1   8        406.10        422.50        91.09 o                         
 -10   1   8         70.85        102.20        82.94 o                         
  -9   1   8        225.11        142.08        81.85 o                         
  -8   1   8        391.15        378.43        86.47 o                         
  -7   1   8         93.92        142.47        81.23 o                         
  -6   1   8       2033.45       2167.94        96.20 o                         
  -5   1   8       1949.77       1973.70        63.19 o                         
  -4   1   8      10393.66       9738.97       259.16 o                         
  -3   1   8       3701.57       3316.83        39.59 o                         
  -2   1   8      27858.77      26435.90       443.68 o                         
  -1   1   8        103.59         57.08        28.95 o                         
   0   1   8      13740.66      13479.50        92.16 o                         
   1   1   8        924.03        918.00        35.77 o                         
   2   1   8          8.45         80.52        44.22 o                         
   3   1   8        295.46        297.75        47.23 o                         
   4   1   8       6387.34       6791.39        98.06 o                         
   5   1   8       2003.13       2147.33        71.62 o                         
   6   1   8       5960.67       6460.15       109.11 o                         
   7   1   8       1458.89       1636.14       122.05 o                         
   8   1   8       2681.18       2955.22       137.13 o                         
   9   1   8        659.06        777.68        86.98 o                         
  10   1   8        324.23        290.21        74.91 o                         
 -13   2   8         12.73        -51.16       114.29 o                         
 -12   2   8          5.28         65.56        84.17 o                         
 -11   2   8         55.04        100.36        85.13 o                         
 -10   2   8          2.35          9.94        83.83 o                         
  -9   2   8       1600.04       2370.05       212.23 o                         
  -8   2   8       1768.41       1790.69       102.05 o                         
  -7   2   8       4702.89       5313.43       229.28 o                         
  -6   2   8       7871.67       7736.31       276.97 o                         
  -5   2   8        292.08        251.89        40.45 o                         
  -4   2   8       6045.17       5877.96       172.47 o                         
  -3   2   8        904.33        920.81        28.35 o                         
  -2   2   8        624.12        663.47        40.70 o                         
  -1   2   8        610.02        611.81        36.95 o                         
   0   2   8      19074.76      18911.96       210.63 o                         
   1   2   8       1184.13       1127.20        38.04 o                         
   2   2   8      38152.17      37039.98       188.62 o                         
   3   2   8        164.39        127.74        46.51 o                         
   4   2   8      20858.74      21284.82       386.26 o                         
   5   2   8       2123.10       2119.25        70.12 o                         
   6   2   8       1906.65       2035.91       114.43 o                         
   7   2   8        111.36        122.80        77.57 o                         
   8   2   8        152.38        186.61        78.41 o                         
   9   2   8        155.79        133.79        68.77 o                         
  10   2   8        420.41        445.94       137.89 o                         
 -13   3   8         52.43         62.79       124.28 o                         
 -12   3   8         48.44         -8.26        64.52 o                         
 -11   3   8         97.52        141.46        86.00 o                         
 -10   3   8       1138.98       1040.55        98.55 o                         
  -9   3   8         17.42          8.60        84.46 o                         
  -8   3   8        370.34        381.94        86.53 o                         
  -7   3   8        919.80        988.97        89.31 o                         
  -6   3   8        679.65        765.10        82.55 o                         
  -5   3   8       1975.87       2109.79        87.41 o                         
  -4   3   8      15848.30      16351.72       117.63 o                         
  -3   3   8        275.78        237.64        31.73 o                         
  -2   3   8      22262.61      21780.76       263.40 o                         
  -1   3   8         67.31         39.61        42.72 o                         
   0   3   8      11208.04      11085.73        82.87 o                         
   1   3   8         18.97         -4.25        42.09 o                         
   2   3   8       2934.86       3137.14       182.86 o                         
   3   3   8         68.04         91.09        45.47 o                         
   4   3   8       2215.67       2357.60       120.88 o                         
   5   3   8         99.07        107.48        49.59 o                         
   6   3   8       3762.59       4076.29       149.73 o                         
   7   3   8       1506.46       1762.69        78.47 o                         
   8   3   8        989.30       1100.96        76.23 o                         
   9   3   8        446.85        395.34       111.30 o                         
  10   3   8        504.92        583.24       119.90 o                         
 -13   4   8         20.15         16.08       137.29 o                         
 -12   4   8        128.12        161.45        57.39 o                         
 -11   4   8        257.80        357.28        64.26 o                         
 -10   4   8        615.60        458.07        90.68 o                         
  -9   4   8       2659.78       3163.95       112.90 o                         
  -8   4   8       2799.42       2914.82       109.03 o                         
  -7   4   8       1131.49       1299.98        92.27 o                         
  -6   4   8       5942.76       6325.84       124.37 o                         
  -5   4   8       1477.87       1624.27       110.00 o                         
  -4   4   8       2719.42       2775.14        60.00 o                         
  -3   4   8       2259.55       2327.76        53.40 o                         
  -2   4   8        990.78       1138.45        45.19 o                         
  -1   4   8         75.54         49.17        43.53 o                         
   0   4   8       8456.75       8325.12        72.85 o                         
   1   4   8       1070.37       1077.95        64.95 o                         
   2   4   8      16548.17      15923.16       127.98 o                         
   3   4   8          1.42        -30.87        44.02 o                         
   4   4   8       4010.73       4324.99        82.54 o                         
   5   4   8        921.47        917.71        93.06 o                         
   6   4   8        475.80        506.84        56.74 o                         
   7   4   8         83.92         66.93        57.86 o                         
   8   4   8        213.57        344.11        94.15 o                         
   9   4   8         38.05        -55.21       117.20 o                         
  10   4   8        276.53        331.44       122.12 o                         
 -13   5   8        114.89        214.69       144.91 o                         
 -12   5   8        222.93        128.23        65.39 o                         
 -11   5   8          1.10         16.74        56.88 o                         
 -10   5   8        171.63        131.47        62.50 o                         
  -9   5   8          8.30         81.29        90.65 o                         
  -8   5   8        103.64         29.63        85.67 o                         
  -7   5   8       1762.50       1825.05       220.83 o                         
  -6   5   8        142.81        156.36        78.89 o                         
  -5   5   8       2049.33       2107.24        59.75 o                         
  -4   5   8       2969.04       3188.72        66.23 o                         
  -3   5   8       1723.08       1711.04        43.72 o                         
  -2   5   8       3922.67       3917.47        66.52 o                         
  -1   5   8        822.30        890.04        51.50 o                         
   0   5   8       1459.11       1273.75        40.47 o                         
   1   5   8       2349.63       2474.31        61.01 o                         
   2   5   8       1683.46       1687.77        58.70 o                         
   3   5   8        297.36        350.37        48.69 o                         
   4   5   8       2179.47       2401.74        67.53 o                         
   5   5   8         45.27         15.15        52.24 o                         
   6   5   8       2513.32       2558.60       102.39 o                         
   7   5   8         46.27         27.14        83.52 o                         
   8   5   8        315.55        245.42        93.43 o                         
   9   5   8        131.75         23.31       119.49 o                         
  10   5   8          3.78        112.65       134.35 o                         
 -13   6   8          6.99        -51.02       147.01 o                         
 -12   6   8         34.17        130.61        57.48 o                         
 -11   6   8        328.40        361.00        58.57 o                         
 -10   6   8        133.80        100.81        53.79 o                         
  -9   6   8        148.15        155.64       100.46 o                         
  -8   6   8          2.05        -36.22        96.33 o                         
  -7   6   8         92.59         76.76        82.38 o                         
  -6   6   8       1464.00       1545.05       135.56 o                         
  -5   6   8        179.82        192.91        45.66 o                         
  -4   6   8       1310.19       1277.80        43.78 o                         
  -3   6   8       2295.58       2314.90        50.49 o                         
  -2   6   8         33.12         18.13        33.32 o                         
  -1   6   8       3733.49       3622.15        70.54 o                         
   0   6   8       2468.93       2444.97        46.06 o                         
   1   6   8         90.71         56.72        40.30 o                         
   2   6   8       7491.59       7445.02       186.90 o                         
   3   6   8       1049.24        975.74        72.00 o                         
   4   6   8       1690.55       1862.06        97.06 o                         
   5   6   8        855.82        864.21       102.45 o                         
   6   6   8          6.10        -42.88        83.31 o                         
   7   6   8         85.13        153.13        94.19 o                         
   8   6   8        224.51        218.45        95.79 o                         
   9   6   8         33.67         96.77       117.41 o                         
 -13   7   8         12.52        -36.10       144.32 o                         
 -12   7   8          3.81        -54.85        63.62 o                         
 -11   7   8          8.40        -18.29        77.93 o                         
 -10   7   8         96.61        127.26        60.74 o                         
  -9   7   8          2.45         24.04        53.81 o                         
  -8   7   8        701.71        820.52        87.01 o                         
  -7   7   8        735.03        658.53        83.96 o                         
  -6   7   8          1.29         -9.74        50.26 o                         
  -5   7   8        587.34        630.08        52.26 o                         
  -4   7   8       1166.53       1144.15        43.66 o                         
  -3   7   8         74.22         89.24        44.17 o                         
  -2   7   8        554.39        566.61        38.63 o                         
  -1   7   8        196.80        180.35        44.14 o                         
   0   7   8        714.31        745.42        48.70 o                         
   1   7   8       3753.56       3611.51       198.48 o                         
   2   7   8         23.37         43.78        40.66 o                         
   3   7   8       2358.67       2458.34       169.58 o                         
   4   7   8         17.64         40.08        81.11 o                         
   5   7   8        143.82        162.29        84.08 o                         
   6   7   8        162.83        110.13        95.53 o                         
   7   7   8         50.93         63.61        99.84 o                         
   8   7   8        212.40        161.73        91.11 o                         
   9   7   8        461.74        476.25       129.36 o                         
 -12   8   8        163.56        163.40        65.54 o                         
 -11   8   8          1.41          1.95        64.65 o                         
 -10   8   8        498.48        447.64        63.72 o                         
  -9   8   8          7.23          5.08        55.22 o                         
  -8   8   8          4.43        -54.70        78.64 o                         
  -7   8   8        649.54        626.75       131.58 o                         
  -6   8   8        947.32        900.00        60.10 o                         
  -5   8   8        778.23        819.81        56.05 o                         
  -4   8   8        212.56        222.59        49.46 o                         
  -3   8   8       2590.63       2779.31        67.41 o                         
  -2   8   8         62.15         16.00        36.22 o                         
  -1   8   8       6604.55       6676.24        71.87 o                         
   0   8   8        552.81        545.84        34.37 o                         
   1   8   8       2677.71       2498.77        59.67 o                         
   2   8   8        142.34         48.13        71.51 o                         
   3   8   8         93.79        105.68        82.94 o                         
   4   8   8        236.26        369.78        84.84 o                         
   5   8   8        251.81        172.23        91.70 o                         
   6   8   8        592.60        545.55       108.35 o                         
   7   8   8        478.71        569.67       116.88 o                         
   8   8   8        368.51        409.23       100.83 o                         
   9   8   8          3.75        -70.59       123.85 o                         
 -12   9   8         36.08        102.76       105.44 o                         
 -11   9   8          2.07         10.27        62.67 o                         
 -10   9   8        160.24        164.35        55.07 o                         
  -9   9   8        192.98         57.89        53.93 o                         
  -8   9   8        260.77        386.22        84.49 o                         
  -7   9   8        362.39        520.55       129.64 o                         
  -6   9   8        425.21        360.62        59.39 o                         
  -5   9   8        789.38        769.57        61.16 o                         
  -4   9   8        173.64        178.49        51.13 o                         
  -3   9   8        498.75        511.90        49.96 o                         
  -2   9   8        227.28        210.71        39.73 o                         
  -1   9   8       2841.81       2829.93        55.12 o                         
   0   9   8        993.72       1032.36        37.11 o                         
   1   9   8       2714.23       2658.57       109.05 o                         
   2   9   8        454.97        448.41        76.89 o                         
   3   9   8       4858.98       4818.85       139.36 o                         
   4   9   8        457.59        545.61        91.02 o                         
   5   9   8       2571.70       2616.00       123.44 o                         
   6   9   8         28.75        -44.88        85.73 o                         
   7   9   8         31.79         15.38       104.12 o                         
   8   9   8        151.68        154.51       112.22 o                         
   9   9   8         44.60        -43.85       123.51 o                         
 -12  10   8          4.92         10.95        93.05 o                         
 -11  10   8          0.02         16.51        55.37 o                         
 -10  10   8         61.96         57.79        60.78 o                         
  -9  10   8         28.03         -0.39        52.06 o                         
  -8  10   8         66.17          8.10       110.29 o                         
  -7  10   8        323.82        315.17        59.29 o                         
  -6  10   8        247.14        207.73        55.97 o                         
  -5  10   8       2124.87       2167.47       136.72 o                         
  -4  10   8          8.83         41.91        52.20 o                         
  -3  10   8       6278.42       6353.62        76.64 o                         
  -2  10   8        397.77        382.92        40.43 o                         
  -1  10   8       3788.87       3734.05        61.74 o                         
   0  10   8        931.50        884.40        50.01 o                         
   1  10   8        390.27        336.47        84.72 o                         
   2  10   8       3175.81       3142.65       113.37 o                         
   3  10   8          0.12        -41.87        81.50 o                         
   4  10   8       1014.76       1099.25        97.54 o                         
   5  10   8        389.87        314.62       101.37 o                         
   6  10   8       1645.83       1662.09       128.16 o                         
   7  10   8        807.09        889.41       111.20 o                         
   8  10   8        203.59        284.88       126.88 o                         
   9  10   8        352.17        289.01       136.18 o                         
 -12  11   8          1.05        -53.56        81.80 o                         
 -11  11   8         25.66         -2.46        57.88 o                         
 -10  11   8         31.40         40.94        58.35 o                         
  -9  11   8        291.71        336.84        60.21 o                         
  -8  11   8         58.55         43.92       127.73 o                         
  -7  11   8        300.97        220.89        62.15 o                         
  -6  11   8       1544.42       1644.45        75.02 o                         
  -5  11   8       1134.99        982.84        73.59 o                         
  -4  11   8       5030.60       5187.78        91.62 o                         
  -3  11   8        104.30         83.93        41.84 o                         
  -2  11   8       1844.31       1933.71        53.73 o                         
  -1  11   8       2523.95       2397.64        54.56 o                         
   0  11   8        975.55        924.31        59.63 o                         
   1  11   8       1432.51       1390.86        94.49 o                         
   2  11   8        154.93        181.41        76.04 o                         
   3  11   8       4135.91       3962.30       131.68 o                         
   4  11   8          2.11         31.93        90.14 o                         
   5  11   8        922.21        959.08       102.67 o                         
   6  11   8        252.15        320.56        91.18 o                         
   7  11   8        282.14         19.79       111.69 o                         
   8  11   8        768.62        835.44       120.61 o                         
   9  11   8         89.02         48.64       105.76 o                         
 -12  12   8         11.90         18.84       102.47 o                         
 -11  12   8         22.75        120.16        59.04 o                         
 -10  12   8        323.55        312.90        63.72 o                         
  -9  12   8        922.54       1056.45        78.84 o                         
  -8  12   8        897.93        936.26        76.18 o                         
  -7  12   8        508.34        777.95        74.00 o                         
  -6  12   8       1484.45       1359.37        76.66 o                         
  -5  12   8       3712.29       3780.45        88.66 o                         
  -4  12   8          1.30          3.24        55.86 o                         
  -3  12   8       1997.19       1990.77        58.30 o                         
  -2  12   8       1312.79       1170.89        48.51 o                         
  -1  12   8       6049.48       5798.57        73.48 o                         
   0  12   8       3656.91       3457.58        82.88 o                         
   1  12   8        146.70         77.33        75.41 o                         
   2  12   8       5674.54       5696.96       149.24 o                         
   3  12   8         98.79         28.64        78.38 o                         
   4  12   8       3590.17       3741.50       142.50 o                         
   5  12   8         72.72         45.58       100.24 o                         
   6  12   8       1677.49       2014.20       134.56 o                         
   7  12   8        182.05        176.01        91.78 o                         
   8  12   8        289.32        242.41       115.09 o                         
 -11  13   8        146.00        181.27        57.57 o                         
 -10  13   8         50.08          9.71        59.66 o                         
  -9  13   8         92.28        104.03        64.79 o                         
  -8  13   8        311.27        346.36        69.22 o                         
  -7  13   8         39.65         87.70        63.90 o                         
  -6  13   8        310.13        459.13        67.37 o                         
  -5  13   8        511.17        529.04        65.66 o                         
  -4  13   8       3782.96       3685.72        74.26 o                         
  -3  13   8       3436.06       3390.70        90.77 o                         
  -2  13   8       3388.47       3468.80       161.97 o                         
  -1  13   8       1035.66        950.74        47.73 o                         
   0  13   8       2023.21       2089.11        73.36 o                         
   1  13   8       2823.72       2692.21       115.61 o                         
   2  13   8        289.32        367.99        92.95 o                         
   3  13   8       1428.69       1371.26       101.18 o                         
   4  13   8        599.67        522.91       104.64 o                         
   5  13   8        508.35        543.54       109.08 o                         
   6  13   8        709.62        669.70       104.77 o                         
   7  13   8        476.66        535.63       127.63 o                         
   8  13   8        781.98       1000.14       138.94 o                         
 -11  14   8          0.66        -48.23        54.95 o                         
 -10  14   8        226.29        294.19        61.95 o                         
  -9  14   8        467.90        614.90        71.34 o                         
  -8  14   8        503.71        617.62        79.72 o                         
  -7  14   8       1497.88       1721.79        83.05 o                         
  -6  14   8        521.09        530.84       112.93 o                         
  -5  14   8       1939.01       1881.10        81.28 o                         
  -4  14   8       1656.77       1662.52        87.38 o                         
  -3  14   8        535.96        496.40        47.66 o                         
  -2  14   8        880.85        887.41        49.29 o                         
  -1  14   8          4.54          2.67        58.40 o                         
   0  14   8       5317.69       5248.12        98.78 o                         
   1  14   8         38.74         39.24        55.75 o                         
   2  14   8       8753.82       8786.14       179.71 o                         
   3  14   8          0.05         68.13        83.57 o                         
   4  14   8       6282.60       6494.15       174.98 o                         
   5  14   8         98.96         59.55        94.68 o                         
   6  14   8        616.08        584.86       109.63 o                         
   7  14   8         55.87        -26.97        93.82 o                         
   8  14   8          0.93        -26.63       114.77 o                         
 -11  15   8         72.09         85.79        73.43 o                         
 -10  15   8          3.71        -34.47        68.06 o                         
  -9  15   8          6.70        -47.11        47.11 o                         
  -8  15   8          3.88         48.17        65.13 o                         
  -7  15   8          0.17         33.14        63.30 o                         
  -6  15   8        261.08        248.34        71.22 o                         
  -5  15   8        139.20        198.96        47.44 o                         
  -4  15   8       3129.72       3159.85        71.50 o                         
  -3  15   8         88.56        111.54        44.10 o                         
  -2  15   8       4402.62       4202.44       109.44 o                         
  -1  15   8         99.25        101.96        58.06 o                         
   0  15   8       5358.93       5310.26       102.73 o                         
   1  15   8       1355.34       1184.25        71.04 o                         
   2  15   8       1279.26       1361.98       100.24 o                         
   3  15   8         81.09        184.03        93.84 o                         
   4  15   8        619.13        715.31       111.95 o                         
   5  15   8        669.77        441.54        95.78 o                         
   6  15   8       1719.92       1929.40       141.41 o                         
   7  15   8         62.39         84.60       115.09 o                         
   8  15   8        696.52        857.76       139.83 o                         
 -11  16   8         43.60        103.24        87.67 o                         
 -10  16   8         30.34        -23.62        58.55 o                         
  -9  16   8        113.70         94.46        79.56 o                         
  -8  16   8        721.89        744.23        81.53 o                         
  -7  16   8       1974.01       2135.53        92.76 o                         
  -6  16   8       1662.98       1658.70       129.63 o                         
  -5  16   8         32.19          7.44        63.53 o                         
  -4  16   8        189.28        284.95        66.79 o                         
  -3  16   8        438.35        412.98        58.53 o                         
  -2  16   8        562.05        553.48        62.14 o                         
  -1  16   8        668.20        617.75        64.80 o                         
   0  16   8       4909.92       4851.12       101.25 o                         
   1  16   8        949.67        966.83        67.28 o                         
   2  16   8       4670.06       5069.51       117.57 o                         
   3  16   8         18.42         44.49        92.82 o                         
   4  16   8       3452.96       3610.65       152.47 o                         
   5  16   8         20.84        -54.66        87.54 o                         
   6  16   8        279.34        293.29       118.70 o                         
   7  16   8         31.93        -51.27       121.31 o                         
 -10  17   8        101.82        144.32       135.98 o                         
  -9  17   8          5.95         45.56        77.61 o                         
  -8  17   8        328.01        493.22        83.92 o                         
  -7  17   8         38.26        101.71        70.19 o                         
  -6  17   8        626.04        551.60        73.61 o                         
  -5  17   8        240.42        309.33        85.66 o                         
  -4  17   8       1585.67       1460.94       106.58 o                         
  -3  17   8        224.63        209.18        99.18 o                         
  -2  17   8       3049.15       3027.44        87.69 o                         
  -1  17   8        655.54        631.03        67.65 o                         
   0  17   8         76.44        185.45        59.89 o                         
   1  17   8        274.46        270.48        71.70 o                         
   2  17   8        158.08         52.76        64.75 o                         
   3  17   8        112.33        141.31        70.24 o                         
   4  17   8        317.63        364.66       110.58 o                         
   5  17   8         34.68         55.75        89.20 o                         
   6  17   8        981.79       1218.83       127.33 o                         
   7  17   8         66.80        117.28       111.58 o                         
  -9  18   8        317.18        383.79        91.21 o                         
  -8  18   8        493.26        540.58       115.05 o                         
  -7  18   8        115.36        206.77        85.71 o                         
  -6  18   8        450.53        432.91       102.93 o                         
  -5  18   8        146.88         85.36       101.92 o                         
  -4  18   8        836.86        853.21       103.60 o                         
  -3  18   8        401.63        516.97       106.54 o                         
  -2  18   8        143.31        155.34        92.04 o                         
  -1  18   8       1876.38       1958.81       121.49 o                         
   0  18   8       2140.37       2118.94        81.19 o                         
   1  18   8        831.18        926.26        73.81 o                         
   2  18   8       1842.34       1907.42        86.37 o                         
   3  18   8          0.10        -11.92        65.23 o                         
   4  18   8        760.99        762.69       116.35 o                         
   5  18   8        186.64        279.03        94.86 o                         
   6  18   8        228.63        191.63        99.22 o                         
   7  18   8        466.89        587.00       109.22 o                         
 -10  19   8         32.75        163.01        92.26 o                         
  -9  19   8        133.77         54.58        98.40 o                         
  -8  19   8         84.56        294.89       113.14 o                         
  -7  19   8        709.05        900.97       107.35 o                         
  -6  19   8          0.30         34.97       105.06 o                         
  -5  19   8        473.83        471.83       102.60 o                         
  -4  19   8         13.55        133.38       103.38 o                         
  -3  19   8         13.54         41.84       105.39 o                         
  -2  19   8       1740.30       1623.79       122.39 o                         
  -1  19   8        148.81         86.95       103.56 o                         
   0  19   8       1158.96       1278.92       123.18 o                         
   1  19   8       1708.53       1798.74        86.37 o                         
   2  19   8          8.15          1.82        69.03 o                         
   3  19   8        201.12        285.34        75.77 o                         
   4  19   8        326.63        218.34        74.63 o                         
   5  19   8        368.90        582.26        97.39 o                         
   6  19   8        740.24        853.91       111.48 o                         
   7  19   8         15.87         69.83       114.72 o                         
  -9  20   8        124.30        106.19       101.50 o                         
  -8  20   8         15.84         91.73       112.66 o                         
  -7  20   8         25.28        170.00       108.85 o                         
  -6  20   8        492.34        568.84       102.41 o                         
  -5  20   8         69.45        135.44       102.72 o                         
  -4  20   8       1131.31       1301.91       127.91 o                         
  -3  20   8       4072.26       4194.64       160.54 o                         
  -2  20   8          0.64       -111.55       111.55 o                         
  -1  20   8       3244.11       3656.13       151.09 o                         
   0  20   8         50.05         86.97       109.23 o                         
   1  20   8       1061.97       1090.09       126.81 o                         
   2  20   8       2037.65       1654.28       139.97 o                         
   3  20   8        249.44        217.06        75.56 o                         
   4  20   8        201.34        156.33        84.30 o                         
   5  20   8        323.81        284.52        92.10 o                         
   6  20   8        298.64        331.80       106.18 o                         
  -8  21   8        126.13        477.60       119.64 o                         
  -7  21   8        537.56        619.45       126.51 o                         
  -6  21   8         23.96        -59.19       114.53 o                         
  -5  21   8        512.50        512.15       122.93 o                         
  -4  21   8         90.53        156.00       114.98 o                         
  -3  21   8         10.83         32.53       114.42 o                         
  -2  21   8         91.32         86.91       108.86 o                         
  -1  21   8        748.24        748.64       113.27 o                         
   0  21   8        254.50        194.74       100.50 o                         
   1  21   8       1433.98       1525.35       123.76 o                         
   2  21   8        156.96        137.34       121.20 o                         
   3  21   8       2249.44       2161.80       145.72 o                         
   4  21   8        715.46        701.95        91.79 o                         
   5  21   8        445.89        620.83        85.60 o                         
   6  21   8         67.21         41.23       102.73 o                         
  -8  22   8          0.13        181.52       101.75 o                         
  -7  22   8          0.04          2.40        91.68 o                         
  -6  22   8        589.08        671.99       111.11 o                         
  -5  22   8        720.43        636.83       110.87 o                         
  -4  22   8         83.78         88.25       110.68 o                         
  -3  22   8       2118.19       2404.59       151.92 o                         
  -2  22   8          4.69         33.20        98.34 o                         
  -1  22   8       3696.95       3800.62       168.73 o                         
   0  22   8         45.22        127.72       120.35 o                         
   1  22   8        668.66        751.39       130.99 o                         
   2  22   8        396.83        350.16       112.96 o                         
   3  22   8         75.59         22.00       101.39 o                         
   4  22   8          0.28        -16.25       126.53 o                         
  -7  23   8        357.64        355.98       129.97 o                         
  -6  23   8        309.67        245.83       126.24 o                         
  -5  23   8        820.89        770.60       121.49 o                         
  -4  23   8         12.43          5.66       104.82 o                         
  -3  23   8         70.86        -13.74       119.60 o                         
  -2  23   8          0.28         84.82       106.28 o                         
  -1  23   8        835.14        660.41       114.00 o                         
   0  23   8         18.02         90.73        97.48 o                         
   1  23   8       2866.13       2938.35       161.35 o                         
   2  23   8         89.74        114.02       108.50 o                         
   3  23   8       3620.78       3456.46       166.89 o                         
  -5  24   8        837.06       1024.51       143.09 o                         
  -4  24   8        422.37        260.47       106.45 o                         
  -3  24   8       1874.09       2264.26       156.19 o                         
  -2  24   8        277.98        359.55       128.65 o                         
  -1  24   8       2889.07       3187.37       172.49 o                         
   0  24   8         22.64         86.13       129.04 o                         
   1  24   8       1111.09       1221.83       128.20 o                         
   2  24   8        141.80        185.01       132.77 o                         
  -4  25   8        118.15         57.10        96.26 o                         
  -3  25   8          4.72        104.79       126.50 o                         
  -2  25   8          0.05        -93.43       129.15 o                         
  -1  25   8        731.20        781.70       147.56 o                         
   0  25   8         67.63         27.94       108.19 o                         
 -13   1   9         46.11        -11.63       111.72 o                         
 -12   1   9          4.85         -0.36       105.01 o                         
 -11   1   9          1.28        -31.65        85.09 o                         
 -10   1   9         84.30        -32.18        91.00 o                         
  -9   1   9        428.09        525.12        96.11 o                         
  -8   1   9         47.73         11.59        82.19 o                         
  -7   1   9        357.27        368.93        85.36 o                         
  -6   1   9         14.47        -16.96        77.31 o                         
  -5   1   9          1.82        -14.68        40.09 o                         
  -4   1   9        379.28        356.49        31.59 o                         
  -3   1   9        392.55        441.82        77.57 o                         
  -2   1   9        197.34        199.33        52.80 o                         
  -1   1   9         19.15         27.11        32.23 o                         
   0   1   9        495.40        551.25        37.24 o                         
   1   1   9         24.61         19.06        46.06 o                         
   2   1   9         35.80         54.32        47.58 o                         
   3   1   9         15.32        -11.13        52.17 o                         
   4   1   9         36.32          8.71        52.30 o                         
   5   1   9        222.24        201.29        58.36 o                         
   6   1   9       3239.91       3294.25        92.56 o                         
   7   1   9        757.29        764.52        70.34 o                         
   8   1   9         72.95        215.38        73.82 o                         
   9   1   9         15.90        -24.25        66.15 o                         
  10   1   9         59.78        156.99        94.31 o                         
 -13   2   9         15.77        270.73        96.70 o                         
 -12   2   9          0.10         12.18        87.04 o                         
 -11   2   9         96.38         32.06        87.63 o                         
 -10   2   9        176.96        262.15        99.08 o                         
  -9   2   9         25.05        -29.59        84.00 o                         
  -8   2   9        777.63        676.67        94.14 o
[truncated: 176,016 more chars]
