# Supplementary material for: The structures of eleven (4-phen­yl)piperazinium salts containing organic anions
Source: Acta Crystallogr E Crystallogr Commun. 2022 Sep 22;78(Pt 10):1016–27. doi: 10.1107/S2056989022009057 (PMC9535824; doi:10.1107/S2056989022009057)
Supplement: Supplementary file 9 [file e-78-01016-5sup5.hkl]

data_5                                                                          
_shelx_title ' HP5 IN P2(1)/C'                                                  
_shelx_refln_list_code          4                                               
_shelx_F_calc_maximum      114.42                                               
_exptl_crystal_F_000       696.00                                               
_reflns_d_resolution_high  0.7581                                               
                                                                                
loop_                                                                           
 _space_group_symop_operation_xyz                                               
 'x, y, z'                                                                      
 '-x, y+1/2, -z+1/2'                                                            
 '-x, -y, -z'                                                                   
 'x, -y-1/2, z-1/2'                                                             
                                                                                
_cell_length_a    13.0683                                                       
_cell_length_b    15.7868                                                       
_cell_length_c     7.9255                                                       
_cell_angle_alpha  90.000                                                       
_cell_angle_beta   95.137                                                       
_cell_angle_gamma  90.000                                                       
                                                                                
_shelx_F_squared_multiplier     1.000                                           
                                                                                
loop_                                                                           
 _refln_index_h                                                                 
 _refln_index_k                                                                 
 _refln_index_l                                                                 
 _refln_F_squared_calc                                                          
 _refln_F_squared_meas                                                          
 _refln_F_squared_sigma                                                         
 _refln_observed_status                                                         
   2   0   0       3659.61       3322.55        12.89 o                         
   3   0   0         81.21         93.09         3.57 o                         
   4   0   0        439.22        393.11         6.70 o                         
   5   0   0        886.40        928.84        11.27 o                         
   6   0   0        378.29        358.66         4.14 o                         
   7   0   0        581.71        649.23         5.94 o                         
   8   0   0         76.53         69.73         5.83 o                         
   9   0   0        146.66        139.55         7.26 o                         
  10   0   0         41.78         40.56         5.93 o                         
  11   0   0          7.57         -0.35         5.98 o                         
  12   0   0         24.77         24.94         6.89 o                         
  13   0   0         59.52         54.02         7.89 o                         
  14   0   0          6.36          0.35         7.34 o                         
  15   0   0         19.41         24.65         8.60 o                         
  16   0   0         20.48         25.86         8.36 o                         
   2   1   0        872.50        768.50         4.62 o                         
   3   1   0        863.45        883.95         4.84 o                         
   4   1   0         16.39         10.03         1.19 o                         
   5   1   0          0.31          1.60         1.23 o                         
   6   1   0         86.62         84.18         2.32 o                         
   7   1   0         21.28         24.48         2.05 o                         
   8   1   0        216.85        212.11         5.53 o                         
   9   1   0          1.06          0.59         3.03 o                         
  10   1   0        127.51        131.32         5.47 o                         
  11   1   0         49.88         52.08         4.95 o                         
  12   1   0         83.87         75.95         5.75 o                         
  13   1   0        268.26        261.61         8.54 o                         
  14   1   0         58.40         59.64         6.19 o                         
  15   1   0         28.51         45.47         6.43 o                         
  16   1   0          5.06        -10.44        10.44 o                         
   1   2   0        108.70        110.91         1.31 o                         
   2   2   0        180.58        213.80         2.26 o                         
   3   2   0          8.50          5.54         1.03 o                         
   4   2   0         27.42         30.43         1.67 o                         
   5   2   0       2041.67       1998.55         9.02 o                         
   6   2   0         96.84        112.69         2.75 o                         
   7   2   0          0.01         -0.75         1.12 o                         
   8   2   0        307.73        282.99         6.96 o                         
   9   2   0         48.50         44.78         3.80 o                         
  10   2   0        102.20        104.08         5.29 o                         
  11   2   0          0.32          1.27         4.00 o                         
  12   2   0         99.67        100.20         6.05 o                         
  13   2   0         34.47         44.17         9.60 o                         
  14   2   0         31.14         29.47         7.75 o                         
  15   2   0          3.35          4.39         5.29 o                         
  16   2   0          0.11          5.14         5.01 o                         
   1   3   0       1114.00       1013.59         4.95 o                         
   2   3   0        319.61        263.53         2.52 o                         
   3   3   0         93.55        108.90         2.15 o                         
   4   3   0         28.30         28.39         1.92 o                         
   5   3   0       4246.61       4301.17        18.34 o                         
   6   3   0       1221.08       1249.43         5.75 o                         
   7   3   0         55.05         71.66         2.95 o                         
   8   3   0         62.16         60.44         2.74 o                         
   9   3   0         13.77         16.99         3.52 o                         
  10   3   0        178.65        181.07         7.10 o                         
  11   3   0         85.84         84.39         5.40 o                         
  12   3   0         35.49         40.52         5.27 o                         
  13   3   0        283.14        272.72         9.07 o                         
  14   3   0         20.12         29.48         5.69 o                         
  15   3   0         13.64         18.73         5.47 o                         
  16   3   0          7.46         -2.06         5.32 o                         
   1   4   0         35.45         26.13         1.05 o                         
   2   4   0        121.31        108.56         1.50 o                         
   3   4   0          2.89          3.63         0.75 o                         
   4   4   0          4.85          2.64         0.96 o                         
   5   4   0        929.07       1040.09         6.82 o                         
   6   4   0         14.77         10.27         1.50 o                         
   7   4   0        956.25       1003.42        12.02 o                         
   8   4   0          0.06          0.87         2.05 o                         
   9   4   0         15.56         16.89         3.68 o                         
  10   4   0         27.99         34.27         4.37 o                         
  11   4   0         21.10         14.03         4.60 o                         
  12   4   0         58.50         57.37         5.69 o                         
  13   4   0         19.16          8.93         5.84 o                         
  14   4   0         11.10         15.93         5.44 o                         
  15   4   0          4.53          1.93         4.99 o                         
  16   4   0         15.53         35.27         8.07 o                         
   1   5   0         35.85         36.84         1.10 o                         
   2   5   0        790.30        815.36         3.42 o                         
   3   5   0         49.21         45.21         1.05 o                         
   4   5   0          0.32          1.66         0.72 o                         
   5   5   0        417.57        424.84         3.33 o                         
   6   5   0        195.83        196.32         2.90 o                         
   7   5   0          0.98          4.06         1.66 o                         
   8   5   0          4.39          3.81         1.90 o                         
   9   5   0         33.81         35.62         2.60 o                         
  10   5   0          0.46          0.56         3.10 o                         
  11   5   0          8.81          4.98         3.36 o                         
  12   5   0         48.05         47.81         5.12 o                         
  13   5   0        131.16        119.39         5.83 o                         
  14   5   0          8.02          2.62         4.06 o                         
  15   5   0          1.05         -5.76         5.76 o                         
  16   5   0          0.31         -6.31         6.31 o                         
   0   6   0       1515.64       1588.96         5.94 o                         
   1   6   0         19.82         16.81         0.90 o                         
   2   6   0        313.79        305.43         2.46 o                         
   3   6   0         28.10         32.82         1.11 o                         
   4   6   0        181.41        179.61         1.89 o                         
   5   6   0       2032.08       2128.43         6.63 o                         
   6   6   0        149.30        152.92         2.74 o                         
   7   6   0         45.10         43.12         2.03 o                         
   8   6   0        519.54        516.80         5.53 o                         
   9   6   0         41.29         42.49         2.83 o                         
  10   6   0        157.42        156.74         5.68 o                         
  11   6   0          4.07          6.56         3.86 o                         
  12   6   0        126.16        139.36         5.84 o                         
  13   6   0        139.06        161.11         6.41 o                         
  14   6   0         53.78         65.93         9.78 o                         
  15   6   0          9.87         22.20         6.61 o                         
  16   6   0          3.33         24.21         6.56 o                         
   1   7   0         26.55         31.31         1.04 o                         
   2   7   0        927.23        938.78         7.50 o                         
   3   7   0       1065.55       1082.78         5.80 o                         
   4   7   0         82.88         90.10         1.65 o                         
   5   7   0       1840.62       1938.15        12.97 o                         
   6   7   0        203.03        214.44         2.84 o                         
   7   7   0         46.96         48.95         2.41 o                         
   8   7   0         53.07         49.48         3.07 o                         
   9   7   0         19.79         15.04         2.66 o                         
  10   7   0         15.29          9.01         5.42 o                         
  11   7   0         62.91         66.63         4.56 o                         
  12   7   0          1.69         -0.54         4.01 o                         
  13   7   0        127.20        132.42         6.21 o                         
  14   7   0          2.34         -3.08         4.29 o                         
  15   7   0          4.46         10.85         5.52 o                         
   0   8   0         37.54         45.31         1.92 o                         
   1   8   0          5.11          6.08         0.90 o                         
   2   8   0         73.84         73.28         1.69 o                         
   3   8   0          0.01          0.76         1.04 o                         
   4   8   0        163.07        147.51         2.28 o                         
   5   8   0         65.79         73.52         3.76 o                         
   6   8   0          4.74          3.83         1.66 o                         
   7   8   0        149.96        147.64         3.55 o                         
   8   8   0          1.86          2.41         2.08 o                         
   9   8   0         37.22         34.75         5.34 o                         
  10   8   0         23.91         16.74         3.92 o                         
  11   8   0         15.90         11.27         4.14 o                         
  12   8   0         18.94         12.83         4.13 o                         
  13   8   0          1.28          3.84         6.38 o                         
  14   8   0          0.54          0.42         6.74 o                         
  15   8   0          2.41        -10.56        10.56 o                         
   1   9   0        674.30        688.30         4.01 o                         
   2   9   0          1.00          0.77         1.46 o                         
   3   9   0        342.49        351.33         3.99 o                         
   4   9   0          2.59          6.05         1.72 o                         
   5   9   0        148.87        151.61         3.47 o                         
   6   9   0          3.87          2.93         1.99 o                         
   7   9   0          0.33         -0.14         2.11 o                         
   8   9   0        204.19        194.07         4.28 o                         
   9   9   0          1.12         -1.87         2.85 o                         
  10   9   0          9.16          4.28         3.64 o                         
  11   9   0          1.32         -0.57         4.43 o                         
  12   9   0         11.51         18.12         4.39 o                         
  13   9   0         17.92         20.80         4.74 o                         
  14   9   0          1.18         21.50         5.90 o                         
  15   9   0         14.43         21.67         9.24 o                         
   0  10   0        385.81        379.83         5.02 o                         
   1  10   0          1.06          2.48         1.88 o                         
   2  10   0        198.80        219.58         3.42 o                         
   3  10   0        120.00        106.19         2.78 o                         
   4  10   0         13.30         14.90         1.98 o                         
   5  10   0        277.44        284.46         4.97 o                         
   6  10   0         97.59         85.02         3.10 o                         
   7  10   0          3.90          7.26         2.60 o                         
   8  10   0         33.18         33.88         2.96 o                         
   9  10   0         52.98         56.34         3.76 o                         
  10  10   0         11.93          4.74         3.60 o                         
  11  10   0         27.38         18.91         6.38 o                         
  12  10   0          2.23          1.71         9.09 o                         
  13  10   0         50.66         53.45         7.78 o                         
  14  10   0          3.06         -9.94        22.24 o                         
   1  11   0          1.27          0.57         2.51 o                         
   2  11   0        100.00        103.16         2.79 o                         
   3  11   0         55.98         60.37         2.52 o                         
   4  11   0        175.62        181.82         4.19 o                         
   5  11   0        337.37        347.61         7.23 o                         
   6  11   0          1.06          0.01         2.22 o                         
   7  11   0          2.80          3.74         3.02 o                         
   8  11   0         88.44         91.14         4.03 o                         
   9  11   0         12.44         10.26         3.72 o                         
  10  11   0          3.78          0.34         2.91 o                         
  11  11   0         13.38          9.53         5.19 o                         
  12  11   0          0.00         -8.13         8.13 o                         
  13  11   0         10.77         50.69        31.77 o                         
  14  11   0          0.57         51.47        10.91 o                         
   0  12   0         16.42         18.39         5.97 o                         
   1  12   0         80.99         85.94         3.63 o                         
   2  12   0         14.96         11.94         2.58 o                         
   3  12   0        103.55        107.22         4.59 o                         
   4  12   0         25.99         34.39         3.02 o                         
   5  12   0          0.96          1.25         2.64 o                         
   6  12   0         42.72         33.68         3.25 o                         
   7  12   0          0.08         -1.82         2.79 o                         
   8  12   0         52.10         54.07         3.71 o                         
   9  12   0        113.43        105.18         7.88 o                         
  10  12   0          9.42          8.81         3.71 o                         
  11  12   0          1.48          2.26         5.73 o                         
  12  12   0          2.55          3.58        15.78 o                         
  13  12   0          1.19          8.37        11.77 o                         
   1  13   0         51.95         53.03         4.04 o                         
   2  13   0         25.45         23.64         3.10 o                         
   3  13   0        127.61        131.58         4.26 o                         
   4  13   0          0.01         -1.91         2.89 o                         
   5  13   0        180.54        183.70         4.73 o                         
   6  13   0        143.99        142.08         4.26 o                         
   7  13   0          5.86          2.48         3.69 o                         
   8  13   0         67.97         72.54         4.18 o                         
   9  13   0          0.49         12.79         6.29 o                         
  10  13   0         11.15          4.65         5.39 o                         
  11  13   0          3.28         -4.63         9.56 o                         
  12  13   0          2.64         -2.49        13.47 o                         
   0  14   0         61.92         62.86         8.73 o                         
   1  14   0        101.19        107.24         5.88 o                         
   2  14   0          0.77          1.37         3.68 o                         
   3  14   0          0.80         -0.48         2.76 o                         
   4  14   0         15.45         14.84         3.42 o                         
   5  14   0         43.13         48.24         3.61 o                         
   6  14   0         11.82         10.55         3.16 o                         
   7  14   0          4.32          0.99         3.25 o                         
   8  14   0          0.62         -0.33         3.75 o                         
   9  14   0         25.95         13.95         3.90 o                         
  10  14   0          2.43          9.70         5.51 o                         
  11  14   0          1.02         19.63        36.57 o                         
  12  14   0          0.00         -8.52        10.34 o                         
   1  15   0         21.60         27.05         5.12 o                         
   2  15   0         56.82         63.90         4.67 o                         
   3  15   0         18.41         20.07         3.86 o                         
   4  15   0         29.54         31.64         4.91 o                         
   5  15   0         39.12         38.17         3.83 o                         
   6  15   0          4.89          1.84         3.35 o                         
   7  15   0         18.09         25.78         4.88 o                         
   8  15   0          7.89          4.79         4.36 o                         
   9  15   0          1.49          6.58         6.71 o                         
  10  15   0          0.96         23.41        14.71 o                         
  11  15   0         10.04        -13.03        13.03 o                         
   0  16   0         79.83         78.79         6.07 o                         
   1  16   0         87.27         91.30         6.57 o                         
   2  16   0          6.68          7.29         4.05 o                         
   3  16   0         85.56         84.12         6.31 o                         
   4  16   0          4.71          0.58         5.40 o                         
   5  16   0         12.90          9.34         3.44 o                         
   6  16   0          5.34         -3.74         3.74 o                         
   7  16   0          0.01         -1.79         5.09 o                         
   8  16   0         11.89         15.67         4.44 o                         
   9  16   0         10.61         -5.83         5.83 o                         
  10  16   0          0.17          0.01        10.46 o                         
   1  17   0          0.46         -4.32         4.32 o                         
   2  17   0          4.36          3.06         4.79 o                         
   3  17   0          4.47          2.48         5.14 o                         
   4  17   0          0.13         22.49         8.79 o                         
   5  17   0          0.79         -4.86         4.86 o                         
   6  17   0          0.30          2.22         4.96 o                         
   7  17   0          0.05          5.25         4.82 o                         
   8  17   0         23.87         14.89         6.40 o                         
   9  17   0          3.67         -4.61         8.49 o                         
   0  18   0         26.03         29.06         8.69 o                         
   1  18   0         52.42         58.84         7.01 o                         
   2  18   0          1.81         -3.99         5.75 o                         
   3  18   0          6.16          8.38         5.23 o                         
   4  18   0          0.70          7.80         5.93 o                         
   5  18   0          4.37          7.82         4.47 o                         
   6  18   0          0.21         -3.09         5.37 o                         
   7  18   0          1.17         -5.77         6.37 o                         
   8  18   0          5.50         18.87         6.14 o                         
   1  19   0          5.29         -6.28        16.40 o                         
   2  19   0         39.42         40.53         6.23 o                         
   3  19   0          0.69         13.46         9.21 o                         
   4  19   0         11.17          6.86        11.62 o                         
   5  19   0          0.14          7.32         5.68 o                         
   6  19   0          0.10         -2.21         8.22 o                         
 -16   1   1          5.15         24.03         6.00 o                         
 -15   1   1          4.73         -0.53         5.32 o                         
 -14   1   1         10.24          7.42         4.72 o                         
 -13   1   1          8.61         12.43         4.24 o                         
 -12   1   1         24.85         23.77         4.67 o                         
 -11   1   1          4.76          0.34         3.72 o                         
 -10   1   1          3.77          1.29         3.37 o                         
  -9   1   1          4.92          5.45         2.94 o                         
  -8   1   1          0.29         -0.20         2.64 o                         
  -7   1   1       1899.47       2062.93        13.43 o                         
  -6   1   1        590.89        575.70         6.71 o                         
  -5   1   1        483.13        487.54        12.18 o                         
  -4   1   1          3.80          5.21         1.75 o                         
  -3   1   1        316.96        312.72         4.38 o                         
  -1   1   1       1349.68       1310.81        17.31 o                         
   0   1   1       1202.52       1122.38         7.86 o                         
   1   1   1        296.56        304.30         3.57 o                         
   2   1   1       3567.82       3392.75        25.24 o                         
   3   1   1        344.49        361.30         2.68 o                         
   4   1   1       3253.45       3191.63        13.28 o                         
   5   1   1        477.01        482.79         4.91 o                         
   6   1   1          4.55          6.23         2.52 o                         
   7   1   1         25.72         28.32         5.36 o                         
   8   1   1        130.42        127.65         4.82 o                         
   9   1   1         19.09         15.56         3.69 o                         
  10   1   1         24.58         19.45         4.51 o                         
  11   1   1        487.99        488.55        13.41 o                         
  12   1   1         54.56         57.80         5.81 o                         
  13   1   1          0.15          1.48         4.92 o                         
  14   1   1          0.13         -5.87         7.07 o                         
  15   1   1          8.74          2.83         7.92 o                         
  16   1   1          0.21         14.62         5.49 o                         
 -17   2   1          4.78         31.40         9.96 o                         
 -16   2   1          0.55         -4.76         4.76 o                         
 -15   2   1         49.54         59.58        11.87 o                         
 -14   2   1          0.70          5.55         5.01 o                         
 -13   2   1         99.15         95.55         6.19 o                         
 -12   2   1        376.04        379.33        13.37 o                         
 -11   2   1         53.87         46.47         5.64 o                         
 -10   2   1        135.48        156.60         5.59 o                         
  -9   2   1          5.57          6.81         3.22 o                         
  -8   2   1          0.99          0.20         2.68 o                         
  -7   2   1         73.66         79.29         3.56 o                         
  -6   2   1        246.55        249.20         3.97 o                         
  -5   2   1        236.33        248.12         5.00 o                         
  -4   2   1       1874.26       1839.25        11.29 o                         
  -3   2   1        740.46        693.77         5.63 o                         
  -2   2   1      11392.47      10354.52       147.88 o                         
  -1   2   1        536.35        560.48         5.49 o                         
   0   2   1        169.60        125.30         2.10 o                         
   1   2   1          8.05          2.23         0.94 o                         
   2   2   1        402.60        346.15         1.93 o                         
   3   2   1       1258.42       1331.64         4.53 o                         
   4   2   1       1750.79       1671.47         7.16 o                         
   5   2   1        170.57        187.05         3.01 o                         
   6   2   1        283.32        296.72         5.33 o                         
   7   2   1         12.09         11.83         2.51 o                         
   8   2   1         10.05          8.17         2.57 o                         
   9   2   1         39.48         34.95         4.10 o                         
  10   2   1        455.38        456.24         9.29 o                         
  11   2   1         87.90         80.08         5.84 o                         
  12   2   1        696.20        695.94        25.28 o                         
  13   2   1         20.99         19.15         5.47 o                         
  14   2   1         66.86         81.07        11.66 o                         
  15   2   1          6.53         10.63         8.25 o                         
  16   2   1          0.81         -7.15         7.98 o                         
 -17   3   1          0.00          0.25         9.26 o                         
 -16   3   1         31.25         41.85         6.45 o                         
 -15   3   1          6.96          9.35         5.16 o                         
 -14   3   1         49.76         43.52         5.69 o                         
 -13   3   1         38.93         32.70         5.19 o                         
 -12   3   1         19.83         13.13         4.44 o                         
 -11   3   1          0.94          3.25         3.72 o                         
 -10   3   1         15.91         12.13         3.27 o                         
  -9   3   1          8.89          9.47         3.32 o                         
  -8   3   1         38.89         40.78         3.37 o                         
  -7   3   1       1283.38       1368.32        13.23 o                         
  -6   3   1          0.15         -0.31         0.92 o                         
  -5   3   1        254.97        243.03         2.43 o                         
  -4   3   1        117.64        116.58         1.91 o                         
  -3   3   1       1361.41       1282.83         8.13 o                         
  -1   3   1       2411.42       2310.73        14.70 o                         
   0   3   1       4430.41       4359.26        17.91 o                         
   1   3   1        121.50        127.49         1.47 o                         
   2   3   1        937.63        892.13         5.98 o                         
   3   3   1       1885.55       1875.57         9.30 o                         
   4   3   1        676.72        629.00         4.00 o                         
   5   3   1        247.42        287.62         3.57 o                         
   6   3   1       1707.17       1816.97         8.91 o                         
   7   3   1        556.92        535.57         5.30 o                         
   8   3   1         28.13         34.16         2.56 o                         
   9   3   1        117.99        117.97         5.55 o                         
  10   3   1        106.66        106.83         6.02 o                         
  11   3   1        507.92        520.21        24.93 o                         
  12   3   1          6.36          3.77         4.85 o                         
  13   3   1        102.53        101.89        12.14 o                         
  14   3   1          2.43          3.21         5.05 o                         
  15   3   1          0.27         -5.57         5.57 o                         
  16   3   1          0.07         -8.57         9.16 o                         
 -16   4   1          1.29         12.17        11.11 o                         
 -15   4   1         12.42          5.91         4.82 o                         
 -14   4   1         15.44          8.87         4.28 o                         
 -13   4   1          1.64          3.50         8.54 o                         
 -12   4   1         34.27         32.20         4.80 o                         
 -11   4   1         13.58         10.52         3.92 o                         
 -10   4   1          0.02          0.17         3.54 o                         
  -9   4   1          7.45          8.80         3.24 o                         
  -8   4   1        250.96        267.57        10.85 o                         
  -7   4   1        717.60        748.63         6.80 o                         
  -6   4   1         95.19         91.18         1.84 o                         
  -5   4   1        317.43        304.90         2.83 o                         
  -4   4   1        245.98        228.03         2.07 o                         
  -3   4   1        112.00         92.95         1.44 o                         
  -1   4   1       2680.00       2671.25        13.46 o                         
   0   4   1       5330.46       5174.62        26.47 o                         
   1   4   1         81.07         77.79         1.38 o                         
   2   4   1        201.51        200.81         1.82 o                         
   3   4   1       1098.86       1152.11         8.20 o                         
   4   4   1        766.92        745.72         3.84 o                         
   5   4   1        101.41        113.89         2.22 o                         
   6   4   1        911.73        894.51         5.95 o                         
   7   4   1        317.11        323.91         5.29 o                         
   8   4   1         24.22         27.05         2.55 o                         
   9   4   1         38.97         36.53         3.00 o                         
  10   4   1         31.83         39.75         4.95 o                         
  11   4   1          4.15          5.62         4.96 o                         
  12   4   1          0.48         -2.74         4.67 o                         
  13   4   1         95.53         94.71         7.23 o                         
  14   4   1          0.97         13.36         5.20 o                         
  15   4   1         16.85         26.71         4.98 o                         
  16   4   1          6.14         -2.52         6.92 o                         
 -16   5   1          1.62         -9.48         9.48 o                         
 -15   5   1         68.13         62.42        15.28 o                         
 -14   5   1          0.27         -3.33         6.62 o                         
 -13   5   1          1.21          3.97         4.14 o                         
 -12   5   1         14.31          8.53         3.48 o                         
 -11   5   1         53.60         50.06         3.55 o                         
 -10   5   1          0.33         -1.80         2.76 o                         
  -9   5   1          0.17         -0.45         2.44 o                         
  -8   5   1         29.55         29.52         2.63 o                         
  -7   5   1          0.51          1.77         1.64 o                         
  -6   5   1        287.10        303.26         3.18 o                         
  -5   5   1          0.17          0.29         1.21 o                         
  -4   5   1          9.73         10.72         1.05 o                         
  -3   5   1         11.80         12.97         1.07 o                         
  -2   5   1        188.94        159.44         2.43 o                         
  -1   5   1       3379.24       3262.77         9.53 o                         
   0   5   1        897.95        897.12        11.18 o                         
   1   5   1        743.66        732.80         3.39 o                         
   2   5   1          0.70          0.17         1.02 o                         
   3   5   1         54.37         54.20         1.51 o                         
   4   5   1        441.55        447.60         3.07 o                         
   5   5   1        534.20        532.46         3.45 o                         
   6   5   1        324.98        311.80         3.23 o                         
   7   5   1         92.82         86.49         3.64 o                         
   8   5   1         66.79         74.35         3.03 o                         
   9   5   1        100.24         96.31         3.76 o                         
  10   5   1          0.33         -1.50         3.22 o                         
  11   5   1        126.51        129.46         5.29 o                         
  12   5   1          5.54          3.98         3.79 o                         
  13   5   1         15.97          9.49         3.70 o                         
  14   5   1          0.22         -7.02         7.02 o                         
  15   5   1          0.19         -0.31         4.37 o                         
  16   5   1          1.77         20.53         8.80 o                         
 -15   6   1         65.70         70.75         6.66 o                         
 -14   6   1         19.07         31.58         6.29 o                         
 -13   6   1        110.51        111.65         5.82 o                         
 -12   6   1         54.03         48.73         4.38 o                         
 -11   6   1          1.20          2.64         3.22 o                         
 -10   6   1         58.52         49.28         3.36 o                         
  -9   6   1          7.49          7.34         3.62 o                         
  -8   6   1         34.33         30.34         2.62 o                         
  -7   6   1         13.45         13.79         1.96 o                         
  -6   6   1          0.01         -0.61         1.43 o                         
  -5   6   1          3.93          1.05         1.39 o                         
  -4   6   1         81.21         70.94         1.71 o                         
  -3   6   1       1152.29       1126.44         6.96 o                         
  -2   6   1        522.88        528.01         5.40 o                         
  -1   6   1        171.25        175.84         2.27 o                         
   0   6   1       1437.75       1409.00         9.60 o                         
   1   6   1         12.75         13.40         1.15 o                         
   2   6   1        109.21        114.59         1.77 o                         
   3   6   1       1412.62       1502.12         9.44 o                         
   4   6   1       1354.91       1313.88         5.83 o                         
   5   6   1        282.50        307.46         2.89 o                         
   6   6   1        149.01        148.79         2.56 o                         
   7   6   1        122.66        128.43         2.53 o                         
   8   6   1         83.61         96.74         2.37 o                         
   9   6   1          0.39         -1.36         2.42 o                         
  10   6   1          3.69          4.58         3.41 o                         
  11   6   1         16.87         10.56         3.81 o                         
  12   6   1          2.61          7.20         3.74 o                         
  13   6   1         34.97         37.94         4.68 o                         
  14   6   1         22.97         26.01         5.51 o                         
  15   6   1          0.20         10.39         8.58 o                         
  16   6   1          2.76         -9.87         9.87 o                         
 -15   7   1         17.87          3.32         6.82 o                         
 -14   7   1         19.44         13.60         9.21 o                         
 -13   7   1         48.13         50.33         6.40 o                         
 -12   7   1          0.95          0.75         3.55 o                         
 -11   7   1         16.62         10.60         3.80 o                         
 -10   7   1         20.63         17.14         3.63 o                         
  -9   7   1          0.33          2.65         2.60 o                         
  -8   7   1         54.58         54.35         3.12 o                         
  -7   7   1         56.99         58.32         2.52 o                         
  -6   7   1         67.62         63.98         2.14 o                         
  -5   7   1          7.68          5.35         1.51 o                         
  -4   7   1          6.17          4.05         1.38 o                         
  -3   7   1        108.02        109.83         2.16 o                         
  -2   7   1       3808.99       3704.78        15.24 o                         
  -1   7   1        147.86        139.57         2.32 o                         
   0   7   1        596.01        657.61         5.64 o                         
   1   7   1          1.10          0.61         1.12 o                         
   2   7   1        187.86        196.54         2.22 o                         
   3   7   1       1292.24       1350.36         7.23 o                         
   4   7   1        424.58        464.01         3.81 o                         
   5   7   1        562.57        600.20         3.84 o                         
   6   7   1       1839.18       1899.50        10.14 o                         
   7   7   1         68.31         73.24         2.30 o                         
   8   7   1         15.20         15.32         1.94 o                         
   9   7   1         90.64         91.16         5.05 o                         
  10   7   1         12.31          4.56         3.74 o                         
  11   7   1         66.95         73.03         5.58 o                         
  12   7   1          2.01          7.16         3.88 o                         
  13   7   1         39.89         47.91         6.11 o                         
  14   7   1          0.13          2.06         4.99 o                         
  15   7   1          0.00         10.55         6.85 o                         
 -15   8   1         28.18         50.67         9.27 o                         
 -14   8   1          0.24          2.89         5.79 o                         
 -13   8   1          3.16         12.03         5.56 o                         
 -12   8   1         12.31         10.22         5.40 o                         
 -11   8   1         44.98         36.33         5.31 o                         
 -10   8   1          0.15         -2.66         3.38 o                         
  -9   8   1         31.97         33.90         4.75 o                         
  -8   8   1         33.54         37.67         3.82 o                         
  -7   8   1         52.65         54.01         2.96 o                         
  -6   8   1         29.01         27.65         1.96 o                         
  -5   8   1          0.38          2.32         1.80 o                         
  -4   8   1          5.39          2.60         1.50 o                         
  -3   8   1         66.45         62.56         2.01 o                         
  -2   8   1       1311.73       1286.44         6.23 o                         
  -1   8   1        225.97        233.53         4.15 o                         
   0   8   1          3.20          3.96         1.38 o                         
   1   8   1        431.20        435.28         3.37 o                         
   2   8   1         47.78         49.31         1.62 o                         
   3   8   1        322.11        352.19         3.25 o                         
   4   8   1         97.21        105.17         2.17 o                         
   5   8   1        271.12        285.06         3.65 o                         
   6   8   1         88.77         83.91         2.52 o                         
   7   8   1         69.70         72.63         2.65 o                         
   8   8   1          3.57          2.59         2.18 o                         
   9   8   1          0.43         -1.64         2.75 o                         
  10   8   1          5.01          5.02         2.89 o                         
  11   8   1          3.36          2.74         3.67 o                         
  12   8   1          2.93          0.74         4.03 o                         
  13   8   1         51.41         41.17         4.75 o                         
  14   8   1          0.25          2.85         7.86 o                         
  15   8   1          5.16         -9.18        16.62 o                         
 -14   9   1          0.02         -5.54         5.54 o                         
 -13   9   1          2.91          2.60         8.52 o                         
 -12   9   1         42.98         37.76         6.11 o                         
 -11   9   1         55.37         47.59         5.43 o                         
 -10   9   1         23.05         31.78         5.52 o                         
  -9   9   1          2.63          0.43         4.60 o                         
  -8   9   1        295.57        284.14         9.64 o                         
  -7   9   1         87.47         85.96         3.65 o                         
  -6   9   1          0.08         -1.04         2.28 o                         
  -5   9   1          0.00          2.54         3.28 o                         
  -4   9   1         56.34         58.71         2.17 o                         
  -3   9   1         18.65         16.33         1.77 o                         
  -2   9   1        206.37        197.41         4.41 o                         
  -1   9   1        231.92        253.41         3.45 o                         
   0   9   1        264.77        280.16         3.44 o                         
   1   9   1        342.94        388.28         3.61 o                         
   2   9   1         79.41         77.44         1.98 o                         
   3   9   1          0.07          2.41         1.45 o                         
   4   9   1         19.37         17.03         1.70 o                         
   5   9   1         32.15         28.38         2.13 o                         
   6   9   1          3.73          2.39         2.17 o                         
   7   9   1          0.30         -0.05         2.09 o                         
   8   9   1          0.89          2.60         2.49 o                         
   9   9   1         61.36         51.75         3.61 o                         
  10   9   1          1.05         -3.33         3.33 o                         
  11   9   1          7.98          0.73         3.78 o                         
  12   9   1          7.50         13.83         4.37 o                         
  13   9   1          2.34          2.89         4.69 o                         
  14   9   1          0.74         13.29         4.89 o                         
  15   9   1          1.94         18.44        10.75 o                         
 -14  10   1          6.80          1.89        15.78 o                         
 -13  10   1         45.53         51.62        16.72 o                         
 -12  10   1          8.06          2.61         5.52 o                         
 -11  10   1          1.97         -1.91         5.68 o                         
 -10  10   1        104.46        102.23         6.76 o                         
  -9  10   1          8.38         10.58         6.90 o                         
  -8  10   1         11.57         10.91         4.57 o                         
  -7  10   1         25.91         22.57         3.71 o                         
  -6  10   1         25.40         23.89         2.83 o                         
  -5  10   1         13.57         18.64         3.18 o                         
  -4  10   1        254.11        249.46         5.02 o                         
  -3  10   1         24.59         23.80         2.30 o                         
  -2  10   1        452.34        466.95         5.62 o                         
  -1  10   1        277.17        284.83         5.70 o                         
   0  10   1         66.53         64.93         2.18 o                         
   1  10   1         24.14         23.77         1.82 o                         
   2  10   1        205.38        206.19         3.54 o                         
   3  10   1       1538.76       1597.03         9.56 o                         
   4  10   1        642.66        618.86         7.21 o                         
   5  10   1         22.21         19.97         2.42 o                         
   6  10   1         56.22         53.70         2.82 o                         
   7  10   1         49.59         51.89         2.92 o                         
   8  10   1        131.15        121.15         3.87 o                         
   9  10   1          8.66          6.90         3.65 o                         
  10  10   1          0.39         -1.47         3.07 o                         
  11  10   1          0.63          6.27         5.25 o                         
  12  10   1         18.51         16.75         4.21 o                         
  13  10   1         14.64         23.61        10.23 o                         
  14  10   1          0.29          3.18         9.86 o                         
 -13  11   1         21.24         55.96        36.26 o                         
 -12  11   1          1.47         29.16        23.27 o                         
 -11  11   1          9.76         12.50         7.26 o                         
 -10  11   1         42.58         44.57         5.48 o                         
  -9  11   1         27.91         39.89         5.72 o                         
  -8  11   1          0.83         -3.27         4.29 o                         
  -7  11   1          1.04         -2.81         4.99 o                         
  -6  11   1         20.16         21.61         4.91 o                         
  -5  11   1        234.32        242.25         5.35 o                         
  -4  11   1        152.01        155.49         4.49 o                         
  -3  11   1          3.94          4.19         2.10 o                         
  -2  11   1        221.04        213.84         4.31 o                         
  -1  11   1         14.51         18.07         2.56 o                         
   0  11   1         17.29         17.66         1.80 o                         
   1  11   1         60.06         62.12         2.63 o                         
   2  11   1         68.49         73.16         2.59 o                         
   3  11   1         96.93         97.62         2.93 o                         
   4  11   1         28.92         29.58         2.45 o                         
   5  11   1        240.63        243.81         4.56 o                         
   6  11   1        139.73        131.39         5.37 o                         
   7  11   1         62.77         60.33         3.70 o                         
   8  11   1         95.28        101.45         4.31 o                         
   9  11   1         19.07         20.44         3.66 o                         
  10  11   1          0.20          0.42         5.74 o                         
  11  11   1          0.72         -1.46         4.24 o                         
  12  11   1         10.74         15.19        13.09 o                         
  13  11   1          0.01          0.87         5.09 o                         
  14  11   1          5.45        -10.60        10.60 o                         
 -13  12   1          0.37          5.94        10.42 o                         
 -12  12   1          0.30         -3.02         5.36 o                         
 -11  12   1          3.70          7.86         5.90 o                         
 -10  12   1         32.71         38.47         5.62 o                         
  -9  12   1          0.00          3.90         6.26 o                         
  -8  12   1          7.47          3.68         5.20 o                         
  -7  12   1          4.19          3.78         3.84 o                         
  -6  12   1          1.19          0.01         2.92 o                         
  -5  12   1         39.38         32.97         3.55 o                         
  -4  12   1         10.27         11.61         3.20 o                         
  -3  12   1          5.33          4.92         2.35 o                         
  -2  12   1          9.42          6.55         2.36 o                         
  -1  12   1         58.04         53.22         3.90 o                         
   0  12   1          1.93         -3.63         3.63 o                         
   1  12   1        203.33        198.03         4.69 o                         
   2  12   1        207.68        209.19         4.03 o                         
   3  12   1         10.18         11.51         2.23 o                         
   4  12   1         61.99         61.31         2.88 o                         
   5  12   1         23.03         24.57         2.89 o                         
   6  12   1          0.08          0.26         2.62 o                         
   7  12   1          0.48          0.04         2.94 o                         
   8  12   1         16.07         20.41         3.48 o                         
   9  12   1          3.65          2.20         3.39 o                         
  10  12   1          0.28         -5.34         5.34 o                         
  11  12   1          3.98          6.93         5.04 o                         
  12  12   1          2.98          2.56         5.46 o                         
  13  12   1          0.49          4.82        10.77 o                         
 -12  13   1         10.25         21.67        23.07 o                         
 -11  13   1         10.21          9.43         5.75 o                         
 -10  13   1         22.31          8.55        11.03 o                         
  -9  13   1          0.10         -5.46         5.46 o                         
  -8  13   1         59.51         59.14         4.93 o                         
  -7  13   1          0.51         -3.68         3.89 o                         
  -6  13   1          7.50         11.37         3.27 o                         
  -5  13   1        194.95        184.37         6.31 o                         
  -4  13   1         49.78         52.80         4.00 o                         
  -3  13   1        240.16        265.77         6.74 o                         
  -2  13   1         52.00         53.90         3.28 o                         
  -1  13   1         23.22         19.67         3.94 o                         
   0  13   1         23.00         17.71         2.87 o                         
   1  13   1          6.45          5.15         2.75 o                         
   2  13   1          7.91          4.67         2.80 o                         
   3  13   1        147.71        148.88         6.04 o                         
   4  13   1         87.49         89.76         3.29 o                         
   5  13   1          4.49          5.51         2.64 o                         
   6  13   1          0.03         -1.99         2.52 o                         
   7  13   1          3.32         -3.17         3.17 o                         
   8  13   1          8.65          8.09         3.63 o                         
   9  13   1          4.37          1.48         3.91 o                         
  10  13   1          0.69         12.53         5.02 o                         
  11  13   1          0.50         -4.14         4.14 o                         
  12  13   1          0.14          4.72        37.04 o                         
 -11  14   1          9.86         29.92         6.96 o                         
 -10  14   1          7.88          6.95         5.80 o                         
  -9  14   1          0.18        -11.41        11.41 o                         
  -8  14   1          5.71          6.88         5.24 o                         
  -7  14   1          0.04         -4.61         5.40 o                         
  -6  14   1          0.26          5.33         3.31 o                         
  -5  14   1         24.11         28.20         3.88 o                         
  -4  14   1         30.54         27.44         3.83 o                         
  -3  14   1         90.12         84.68         4.60 o                         
  -2  14   1        105.86        103.62         4.36 o                         
  -1  14   1         19.70         20.87         4.51 o                         
   0  14   1          1.00         -0.27         3.32 o                         
   1  14   1         81.98         93.89         4.19 o                         
   2  14   1         33.89         34.21         3.36 o                         
   3  14   1        460.38        461.22         7.34 o                         
   4  14   1        163.57        176.09         4.66 o                         
   5  14   1         29.23         33.36         3.69 o                         
   6  14   1         62.05         60.02         3.37 o                         
   7  14   1         21.22         25.17         3.68 o                         
   8  14   1         61.51         62.83         4.78 o                         
   9  14   1         67.83         71.89         5.42 o                         
  10  14   1         13.34         11.70         8.37 o                         
  11  14   1          1.68         -4.38         4.38 o                         
  12  14   1          0.00         29.85        11.31 o                         
 -10  15   1          4.89          2.07         6.07 o                         
  -9  15   1          3.13         -5.91         9.34 o                         
  -8  15   1          0.43         -5.15         5.15 o                         
  -7  15   1          2.37         -0.50         5.51 o                         
  -6  15   1         10.56         16.43         3.48 o                         
  -5  15   1         23.24         28.27         3.80 o                         
  -4  15   1         46.08         45.87         4.16 o                         
  -3  15   1         13.60         15.44         3.94 o                         
  -2  15   1         21.30         27.42         4.44 o                         
  -1  15   1          4.34          2.10         3.23 o                         
   0  15   1          0.69         -1.62         3.52 o                         
   1  15   1          6.14         10.75         3.60 o                         
   2  15   1          0.36          1.64         4.71 o                         
   3  15   1         85.44         82.46         4.12 o                         
   4  15   1          0.44          3.57         2.98 o                         
   5  15   1         33.95         40.43         3.98 o                         
   6  15   1          7.21          3.77         3.48 o                         
   7  15   1          4.37          8.03         3.32 o                         
   8  15   1         37.54         38.08         6.12 o                         
   9  15   1          1.82         -1.11         4.63 o                         
  10  15   1          2.20          3.88         4.62 o                         
  11  15   1          1.37         -7.27         7.27 o                         
  -9  16   1          1.49        -11.71        15.79 o                         
  -8  16   1         15.08         18.85         4.40 o                         
  -7  16   1          3.19         -2.73         4.95 o                         
  -6  16   1          0.12         -5.97         5.97 o                         
  -5  16   1          3.33         10.83         5.26 o                         
  -4  16   1         19.77         20.03         3.96 o                         
  -3  16   1         14.31         11.65         3.99 o                         
  -2  16   1         12.36         13.75         4.36 o                         
  -1  16   1         21.94          8.29         4.25 o                         
   0  16   1         45.68         48.43         4.99 o                         
   1  16   1          0.01          2.84         4.34 o                         
   2  16   1         61.05         58.36         5.00 o                         
   3  16   1          1.07         -0.01         7.15 o                         
   4  16   1         36.57         38.62         4.53 o                         
   5  16   1          0.16         -4.87         4.87 o                         
   6  16   1         10.78         -2.31         4.02 o                         
   7  16   1         40.17         30.30         4.73 o                         
   8  16   1          0.59         -4.45         4.45 o                         
   9  16   1         92.79         98.82         6.94 o                         
  10  16   1         12.22         10.05         5.09 o                         
  -8  17   1          0.12         -0.55        12.99 o                         
  -7  17   1          2.55         -5.09         5.09 o                         
  -6  17   1          0.98         27.06         7.19 o                         
  -5  17   1         90.14         88.68         8.49 o                         
  -4  17   1         78.42         73.64         5.08 o                         
  -3  17   1         91.32         95.73        10.32 o                         
  -2  17   1        112.12        120.08         5.88 o                         
  -1  17   1         43.33         47.72         6.24 o                         
   0  17   1         48.92         57.66         8.70 o                         
   1  17   1         19.71         19.94         5.64 o                         
   2  17   1          0.34         -0.19         4.25 o                         
   3  17   1        101.53        107.17         7.18 o                         
   4  17   1        104.44         98.92         7.24 o                         
   5  17   1          4.26          6.19         5.28 o                         
   6  17   1          0.54         -3.64         4.65 o                         
   7  17   1         11.74         29.04         7.07 o                         
   8  17   1         12.93         12.38         4.72 o                         
   9  17   1          0.09          0.28        12.26 o                         
  -8  18   1          3.57         16.27         8.20 o                         
  -7  18   1          3.07         -4.68         6.87 o                         
  -6  18   1          0.00        -10.40        10.40 o                         
  -5  18   1          1.89         -8.66         8.66 o                         
  -4  18   1          4.07         10.61         4.07 o                         
  -3  18   1         19.79         10.33         4.70 o                         
  -2  18   1          4.16         -1.43         6.78 o                         
  -1  18   1          8.03         13.96         5.51 o                         
   0  18   1          0.47         -0.36         5.69 o                         
   1  18   1          1.20         -0.60         5.39 o                         
   2  18   1         18.11         36.87         8.11 o                         
   3  18   1         29.76         38.62         5.39 o                         
   4  18   1          0.49         -1.54         6.33 o                         
   5  18   1          0.02         -1.23         5.95 o                         
   6  18   1         12.63         12.61         5.76 o                         
   7  18   1         20.44         17.28        34.61 o                         
   8  18   1          1.53          0.13         7.52 o                         
  -6  19   1          3.90         33.82         8.15 o                         
  -5  19   1          0.23         -0.93         4.61 o                         
  -4  19   1          2.58          4.99         6.00 o                         
  -3  19   1          0.02         15.64         5.55 o                         
  -2  19   1          9.27          9.59         4.59 o                         
  -1  19   1          0.10         -3.97         3.97 o                         
   0  19   1         14.97         -1.77         5.24 o                         
   1  19   1         28.72         31.00         5.47 o                         
   2  19   1          0.17         12.49         5.69 o                         
   3  19   1         40.75         38.25         6.24 o                         
   4  19   1          7.25         15.94         9.14 o                         
  -4  20   1          4.55         31.06         8.06 o                         
  -3  20   1          0.20         -9.83         9.83 o                         
 -17   0   2         10.73         -1.72         8.73 o                         
 -16   0   2         12.38         14.04         7.79 o                         
 -15   0   2          0.48         -2.03         6.33 o                         
 -14   0   2        101.56         99.38         9.42 o                         
 -13   0   2          2.76          6.68         6.43 o                         
 -12   0   2          3.32          6.52         4.94 o                         
 -11   0   2          0.36         -3.09         5.17 o                         
 -10   0   2         66.20         67.99         6.07 o                         
  -9   0   2        554.33        584.12        11.81 o                         
  -8   0   2        249.61        260.19         7.84 o                         
  -7   0   2        379.41        420.92         8.63 o                         
  -6   0   2          3.21          7.34         2.82 o                         
  -5   0   2          3.71          1.13         1.96 o                         
  -4   0   2        654.95        682.60        17.90 o                         
  -3   0   2         27.50         33.12         1.85 o                         
  -2   0   2       1164.27       1075.15         8.98 o                         
  -1   0   2       2937.11       2745.33        25.40 o                         
   0   0   2       5796.27       5566.99        66.48 o                         
   1   0   2        383.63        380.75         5.76 o                         
   2   0   2      13092.02      12187.29        33.41 o                         
   3   0   2        297.39        321.74         3.86 o                         
   4   0   2      11784.40      11817.79       104.98 o                         
   5   0   2         32.42         25.87         2.40 o                         
   6   0   2        459.60        483.52         9.32 o                         
   7   0   2        235.48        242.49         5.37 o                         
   8   0   2         57.90         55.08         6.02 o                         
   9   0   2       1045.86       1061.26        18.71 o                         
  10   0   2       1009.27        983.79        19.28 o                         
  11   0   2       2200.42       2147.16        29.02 o                         
  12   0   2         17.09         13.47         7.44 o                         
  13   0   2          0.36         -2.96         6.38 o                         
  14   0   2          7.92          7.52         6.89 o                         
  15   0   2         11.16         17.61         9.77 o                         
 -17   1   2          0.14         18.53         9.63 o                         
 -16   1   2          0.24         -5.04         5.04 o                         
 -15   1   2          6.84          6.08         5.06 o                         
 -14   1   2         19.76         16.59         5.01 o                         
 -13   1   2        101.23         96.72        11.99 o                         
 -12   1   2          0.56          0.46         3.47 o                         
 -11   1   2         31.21         31.62         3.82 o                         
 -10   1   2          0.49          0.87         3.13 o                         
  -9   1   2        193.26        208.64         5.51 o                         
  -8   1   2        212.65        229.03         5.21 o                         
  -7   1   2         93.23         98.98         3.54 o                         
  -6   1   2        105.07        102.81         2.85 o                         
  -5   1   2         44.71         48.61         2.15 o                         
  -4   1   2        674.54        637.17         4.90 o                         
  -3   1   2        533.49        512.55         3.09 o                         
  -2   1   2       1593.14       1525.55        17.09 o                         
  -1   1   2        202.44        225.10         2.16 o                         
   0   1   2          0.08         -0.26         1.22 o                         
   1   1   2        644.05        687.72         2.94 o                         
   2   1   2          4.76          5.07         0.97 o                         
   3   1   2        106.58         91.38         1.53 o                         
   4   1   2         19.60         20.52         1.16 o                         
   5   1   2       1247.52       1215.09         8.59 o                         
   6   1   2          2.83          2.01         1.47 o                         
   7   1   2         70.28         69.34         3.12 o                         
   8   1   2        112.36        115.65         4.68 o                         
   9   1   2        198.13        192.53         9.64 o                         
  10   1   2         78.23         71.34         8.87 o                         
  11   1   2         18.00         19.17         7.30 o                         
  12   1   2         84.29         83.59         6.24 o                         
  13   1   2          0.07          2.62         4.56 o                         
  14   1   2          0.03          6.79         5.49 o                         
  15   1   2          2.54         -2.72         5.10 o                         
 -16   2   2          0.26          7.50         8.36 o                         
 -15   2   2          1.37          2.16         7.41 o                         
 -14   2   2          2.60          3.87         3.57 o                         
 -13   2   2          0.05          1.89         3.77 o                         
 -12   2   2          4.27          7.98         5.46 o                         
 -11   2   2          0.50          2.24         3.39 o                         
 -10   2   2         40.99         36.99         4.92 o                         
  -9   2   2          2.21          2.81         2.62 o                         
  -8   2   2          0.49         -0.28         2.34 o                         
  -7   2   2         17.26         19.77         2.31 o                         
  -6   2   2        286.57        284.52         6.29 o                         
  -5   2   2         14.26         15.39         1.79 o                         
  -4   2   2       2714.40       2734.71        13.84 o                         
  -3   2   2        253.99        238.28         2.15 o                         
  -2   2   2       3558.23       3527.11        11.01 o                         
  -1   2   2        527.24        482.26         2.84 o                         
   0   2   2          0.13          0.31         1.10 o                         
   1   2   2        691.48        669.97         3.08 o                         
   2   2   2        124.03        129.41         2.57 o                         
   3   2   2         20.41         18.85         0.88 o                         
   4   2   2        286.16        327.35         2.92 o                         
   5   2   2         72.36         74.77         1.74 o                         
   6   2   2         96.03        112.77         3.43 o                         
   7   2   2        204.19        194.86         4.96 o                         
   8   2   2         63.79         57.15         3.59 o                         
   9   2   2         38.05         40.16         5.02 o                         
  10   2   2        234.91        223.26         7.84 o                         
  11   2   2         58.07         67.15         6.02 o                         
  12   2   2          5.46          7.01         5.01 o                         
  13   2   2          0.57         -4.26         4.26 o                         
  14   2   2          2.61         -1.20         5.57 o                         
  15   2   2          0.86          1.56         5.90 o                         
 -16   3   2          0.77          2.56         5.97 o                         
 -15   3   2          7.64         11.24         4.91 o                         
 -14   3   2         12.83         20.89         5.90 o                         
 -13   3   2         30.85         30.36         4.49 o                         
 -12   3   2         14.07         13.15         3.41 o                         
 -11   3   2          4.99          6.17         3.08 o                         
 -10   3   2          1.16         -0.98         2.91 o                         
  -9   3   2        320.96        322.60        11.76 o                         
  -8   3   2        162.55        166.22         4.16 o                         
  -7   3   2        334.54        316.69         4.90 o                         
  -6   3   2          0.50          1.75         1.76 o                         
  -5   3   2         67.41         63.13         2.15 o                         
  -4   3   2       1240.86       1250.91         5.11 o                         
  -3   3   2        366.65        400.76         4.03 o                         
  -2   3   2       2866.79       2783.93        21.62 o                         
  -1   3   2          3.63          4.36         1.12 o                         
   0   3   2        827.82        822.38         3.80 o                         
   1   3   2          0.47          0.89         0.76 o                         
   2   3   2          2.37         -0.11         0.72 o                         
   3   3   2        253.16        243.93         1.83 o                         
   4   3   2       2640.78       2798.78        10.66 o                         
   5   3   2        243.68        272.14         2.90 o                         
   6   3   2        587.91        666.82         4.98 o                         
   7   3   2         18.88         16.35         1.73 o                         
   8   3   2        146.01        149.22         3.85 o                         
   9   3   2        419.50        418.23         9.15 o                         
  10   3   2         29.89         33.57         5.63 o                         
  11   3   2         53.99         60.32         9.34 o                         
  12   3   2         23.50         22.24         5.18 o                         
  13   3   2         17.83         17.51         5.70 o                         
  14   3   2          0.60          3.52         5.58 o                         
  15   3   2          7.16         -1.33        26.90 o                         
 -16   4   2          0.99         -4.10         6.26 o                         
 -15   4   2          0.30          1.92         5.73 o                         
 -14   4   2         14.30         11.65         4.42 o                         
 -13   4   2          9.43          5.82         4.94 o                         
 -12   4   2         14.68          8.33         3.54 o                         
 -11   4   2          0.29          0.24         3.06 o                         
 -10   4   2          5.57          5.14         2.96 o                         
  -9   4   2         23.30         24.68         3.27 o                         
  -8   4   2        160.36        152.03         3.77 o                         
  -7   4   2        392.48        397.89         4.97 o                         
  -6   4   2         55.42         56.59         1.45 o                         
  -5   4   2        114.18         99.60         1.96 o                         
  -4   4   2        399.66        414.57         3.75 o                         
  -3   4   2        151.80        151.31         2.21 o                         
  -2   4   2       1355.39       1406.95        15.14 o                         
  -1   4   2        358.92        323.67         2.56 o                         
   0   4   2       1713.95       1620.49         9.85 o                         
   1   4   2        112.85        102.52         2.14 o                         
   2   4   2       1528.26       1433.65         5.91 o                         
   3   4   2         23.02         24.89         0.93 o                         
   4   4   2       4177.67       4261.41        11.22 o                         
   5   4   2        151.58        172.19         2.44 o                         
   6   4   2        235.66        248.61         3.13 o                         
   7   4   2         71.10         62.09         2.11 o                         
   8   4   2         18.93         16.85         2.53 o                         
   9   4   2        336.82        337.16         6.58 o                         
  10   4   2        244.40        246.01         6.31 o                         
  11   4   2        902.63        921.92        14.38 o                         
  12   4   2          0.11          1.99         3.57 o                         
  13   4   2          2.35          1.48         5.00 o                         
  14   4   2          3.95          5.63         7.09 o                         
  15   4   2          0.06         -4.48         6.18 o                         
 -16   5   2          0.02         13.27         8.01 o                         
 -15   5   2         23.58         20.19         5.62 o                         
 -14   5   2         18.94         23.55         4.47 o                         
 -13   5   2         76.26         70.32         5.07 o                         
 -12   5   2          0.75          1.87         3.68 o                         
 -11   5   2         11.07          7.52         3.67 o                         
 -10   5   2          1.54          0.21         2.86 o                         
  -9   5   2         11.17          5.04         2.61 o                         
  -8   5   2          1.44          0.24         2.22 o                         
  -7   5   2          0.00          0.27         2.07 o                         
  -6   5   2         30.03         36.86         1.81 o                         
  -5   5   2        214.95        216.92         2.53 o                         
  -4   5   2        393.79        379.95         3.53 o                         
  -3   5   2        149.17        150.02         2.67 o                         
  -2   5   2        963.58       1033.69         6.67 o                         
  -1   5   2        268.43        292.21         6.22 o                         
   0   5   2        399.74        395.21         3.32 o                         
   1   5   2        216.34        217.63         2.74 o                         
   2   5   2        409.95        422.43         5.97 o                         
   3   5   2          8.38          5.21         1.22 o                         
   4   5   2       1332.90       1359.80         7.80 o                         
   5   5   2         36.45         35.48         1.51 o                         
   6   5   2         24.70         28.02         1.84 o                         
   7   5   2         72.15         65.29         2.26 o                         
   8   5   2          0.15         -1.78         1.78 o                         
   9   5   2         20.73         23.04         2.54 o                         
  10   5   2        109.39        115.65         4.32 o                         
  11   5   2          7.72         11.71         3.90 o                         
  12   5   2         39.59         48.09         4.69 o                         
  13   5   2         23.00         43.28         6.28 o                         
  14   5   2          2.85          1.67         5.42 o                         
  15   5   2          0.15         15.45         7.07 o                         
 -15   6   2          8.63         12.31         6.01 o                         
 -14   6   2          2.06         11.61         4.97 o                         
 -13   6   2          4.63          9.62         5.21 o                         
 -12   6   2          3.36          5.73         6.77 o                         
 -11   6   2          0.09         -0.19         3.96 o                         
 -10   6   2          5.49          1.29         3.68 o                         
  -9   6   2         12.85         10.79         3.59 o                         
  -8   6   2         28.34         26.10         2.68 o                         
  -7   6   2         96.77        104.94         3.30 o                         
  -6   6   2       1050.85       1017.21         6.58 o                         
  -5   6   2         86.90         85.35         2.00 o                         
  -4   6   2       1925.71       1897.04        14.93 o                         
  -3   6   2         13.01         15.85         1.50 o                         
  -2   6   2       2365.71       2295.32        16.01 o                         
  -1   6   2        451.00        475.92         3.80 o                         
   0   6   2        131.62        130.62         2.31 o                         
   1   6   2        341.16        347.05         3.81 o                         
   2   6   2         51.76         45.24         1.89 o                         
   3   6   2        472.01        480.03         3.80 o                         
   4   6   2        348.42        357.37         3.31 o                         
   5   6   2         18.66         15.51         1.44 o                         
   6   6   2        152.65        153.07         2.94 o                         
   7   6   2        181.50        185.71         3.02 o                         
   8   6   2         17.72         16.10         2.12 o                         
   9   6   2         77.37         74.97         3.19 o                         
  10   6   2        193.95        188.85         4.33 o                         
  11   6   2        109.50        109.48         4.45 o                         
  12   6   2          2.32          1.61         5.28 o                         
  13   6   2          7.08          7.36         5.48 o                         
  14   6   2          9.76         12.00         7.44 o                         
  15   6   2          0.64         -3.32         9.76 o                         
 -15   7   2          8.06          7.83        11.74 o                         
 -14   7   2         12.12         -5.25         5.25 o                         
 -13   7   2          3.20          3.02         5.67 o                         
 -12   7   2         37.50         36.45         6.62 o                         
 -11   7   2          3.40          0.99         4.09 o                         
 -10   7   2         17.06         21.64         4.14 o                         
  -9   7   2         46.24         53.52         4.27 o                         
  -8   7   2         45.94         45.40         4.16 o                         
  -7   7   2         25.23         20.09         2.49 o                         
  -6   7   2         30.31         31.12         1.83 o                         
  -5   7   2        220.40        229.45         3.43 o                         
  -4   7   2       1171.99       1143.41         7.02 o                         
  -3   7   2       1456.65       1505.65         9.24 o                         
  -2   7   2       1339.45       1358.44        11.41 o                         
  -1   7   2        101.77        110.55         2.16 o                         
   0   7   2        161.82        167.35         2.56 o                         
   1   7   2       2356.31       2425.48        19.14 o                         
   2   7   2        233.54        232.92         3.30 o                         
   3   7   2          5.04          3.09         1.34 o                         
   4   7   2        365.83        360.10         4.49 o                         
   5   7   2        408.76        406.50         3.63 o                         
   6   7   2        951.36        975.35        10.05 o                         
   7   7   2         25.02         25.02         1.86 o                         
   8   7   2         10.00          8.96         2.06 o                         
   9   7   2        275.82        279.96         4.48 o                         
  10   7   2         45.82         49.16         3.48 o                         
  11   7   2         10.50          8.47         4.61 o                         
  12   7   2         18.81         19.26         5.37 o                         
  13   7   2          0.06        -11.45        12.58 o                         
  14   7   2          0.10          9.38         6.06 o                         
 -14   8   2         15.46         18.68         5.82 o                         
 -13   8   2          6.07          0.41         4.83 o                         
 -12   8   2          2.45         -1.76         5.93 o                         
 -11   8   2          4.39         -0.01         5.06 o                         
 -10   8   2         67.65         55.78         5.94 o                         
  -9   8   2         48.37         54.18         4.41 o                         
  -8   8   2        142.20        136.23         5.15 o                         
  -7   8   2        327.55        327.51         6.42 o                         
  -6   8   2         50.71         53.93         2.64 o                         
  -5   8   2          0.80          0.33         1.48 o                         
  -4   8   2        491.19        503.27         4.44 o                         
  -3   8   2       1021.61       1015.01         6.02 o                         
  -2   8   2       1098.99       1128.98         6.56 o                         
  -1   8   2        199.25        197.06         2.90 o                         
   0   8   2        353.87        347.98         4.29 o                         
   1   8   2         78.58         70.64         1.96 o                         
   2   8   2        238.12        257.47         2.98 o                         
   3   8   2         40.74         42.26         1.76 o                         
   4   8   2        110.55        101.95         2.49 o                         
   5   8   2         26.69         24.16         1.88 o                         
   6   8   2          9.43          9.57         1.94 o                         
   7   8   2          2.82          5.06         2.17 o                         
   8   8   2          8.26          8.48         2.11 o                         
   9   8   2         22.00         18.17         3.02 o                         
  10   8   2         10.97         12.33         3.40 o                         
  11   8   2         30.99         23.80         4.76 o                         
  12   8   2          0.06          2.93         5.27 o                         
  13   8   2          8.04          5.08         4.83 o                         
  14   8   2          3.21          1.90         5.36 o                         
 -14   9   2         10.74         16.36         6.44 o                         
 -13   9   2         13.47          5.06         5.89 o                         
 -12   9   2         10.79         11.75         6.63 o                         
 -11   9   2          0.10          5.07         7.54 o                         
 -10   9   2         15.14         13.00         5.01 o                         
  -9   9   2         15.03          9.99         4.71 o                         
  -8   9   2         11.46         16.02         4.95 o                         
  -7   9   2        223.37        213.96         4.86 o                         
  -6   9   2        136.62        141.49         3.55 o                         
  -5   9   2          6.50          2.48         2.11 o                         
  -4   9   2        413.88        404.03         4.23 o                         
  -3   9   2          6.38          8.49         1.78 o                         
  -2   9   2          2.88          6.33         1.85 o                         
  -1   9   2        112.71        102.78         2.34 o                         
   0   9   2         49.65         51.16         2.02 o                         
   1   9   2        145.51        153.78         3.25 o                         
   2   9   2        327.96        321.28         3.70 o                         
   3   9   2          1.44          0.25         1.61 o                         
   4   9   2        131.08        132.84         2.87 o                         
   5   9   2        129.06        124.79         2.85 o                         
   6   9   2        113.13        113.24         3.26 o                         
   7   9   2         24.16         21.81         2.79 o                         
   8   9   2          0.05         -1.76         2.35 o                         
   9   9   2          4.84          5.07         2.81 o                         
  10   9   2         12.44          8.02         3.33 o                         
  11   9   2          1.34         -8.69         8.69 o                         
  12   9   2         58.71         46.94         6.12 o                         
  13   9   2          0.16         -0.05         5.09 o                         
  14   9   2          5.41         15.94         7.84 o                         
 -13  10   2         24.54         25.13         5.35 o                         
 -12  10   2          0.49        -12.47        12.47 o                         
 -11  10   2         17.54          9.09        10.07 o                         
 -10  10   2         22.61         25.92         5.87 o                         
  -9  10   2          0.60          7.27        10.54 o                         
  -8  10   2         36.37         34.74         5.26 o                         
  -7  10   2         53.45         50.34         4.32 o                         
  -6  10   2        199.52        205.23         4.96 o                         
  -5  10   2        344.89        334.41         9.14 o                         
  -4  10   2         22.94         23.68         2.06 o                         
  -3  10   2         60.52         64.39         2.43 o                         
  -2  10   2         35.12         32.85         2.21 o                         
  -1  10   2        249.75        254.53         3.89 o                         
   0  10   2         67.33         73.43         2.36 o                         
   1  10   2         10.72         10.59         1.91 o                         
   2  10   2         62.15         69.42         2.61 o                         
   3  10   2        370.23        382.71         4.84 o                         
   4  10   2        167.26        165.51         3.70 o                         
   5  10   2          2.58          5.10         2.25 o                         
   6  10   2        259.88        273.60         4.81 o                         
   7  10   2         28.13         31.48         3.31 o                         
   8  10   2          4.52          1.51         3.10 o                         
   9  10   2         14.39         12.05         2.81 o                         
  10  10   2          1.73         -2.09         3.91 o                         
  11  10   2          2.11          7.71         8.71 o                         
  12  10   2          4.89         -4.77         4.77 o                         
  13  10   2          2.51         -6.13        11.67 o                         
 -13  11   2          6.15         30.15         9.86 o                         
 -12  11   2          2.38         11.31        12.38 o                         
 -11  11   2          0.00         -0.60         7.67 o                         
 -10  11   2         17.59         38.12        18.96 o                         
  -9  11   2          0.59         -0.93         5.24 o                         
  -8  11   2         65.73         69.29         6.71 o                         
  -7  11   2          3.97          3.59         3.41 o                         
  -6  11   2         45.66         44.26         3.60 o                         
  -5  11   2          5.85          3.90         2.86 o                         
  -4  11   2        145.15        128.25         6.82 o                         
  -3  11   2         56.22         52.99         3.70 o                         
  -2  11   2         39.65         37.55         2.39 o                         
  -1  11   2         11.06         14.53         2.28 o                         
   0  11   2        101.84         93.06         3.02 o                         
   1  11   2        406.39        414.42         5.80 o                         
   2  11   2        162.55        176.17         3.58 o                         
   3  11   2          4.96          4.04         2.23 o                         
   4  11   2         12.47         15.15         2.49 o                         
   5  11   2         12.22         11.16         2.51 o                         
   6  11   2        173.18        168.78         4.19 o                         
   7  11   2        165.75        171.04         4.38 o                         
   8  11   2         31.82         32.93         2.97 o                         
   9  11   2         25.36         20.78         3.70 o                         
  10  11   2          4.49          4.74         4.10 o                         
  11  11   2          4.33          2.85         3.68 o                         
  12  11   2          4.48        -10.10        18.31 o                         
  13  11   2          1.78        -10.43        10.43 o                         
 -12  12   2          1.25         12.10         6.76 o                         
 -11  12   2          1.85          6.19        11.86 o                         
 -10  12   2         27.05         25.85         5.82 o                         
  -9  12   2         14.91         20.52         5.13 o                         
  -8  12   2         58.50         51.86         5.82 o                         
  -7  12   2        168.33        172.40         6.23 o                         
  -6  12   2         54.38         57.23         4.01 o                         
  -5  12   2         38.35         32.86         3.55 o                         
  -4  12   2         60.39         56.53         3.22 o                         
  -3  12   2        296.57        299.25         4.92 o                         
  -2  12   2          7.59          5.09         2.43 o                         
  -1  12   2          0.12          5.13         3.27 o                         
   0  12   2         59.35         64.14         2.93 o                         
   1  12   2         12.13         11.74         3.14 o                         
   2  12   2          3.73          3.38         3.09 o                         
   3  12   2         60.27         55.46         3.24 o                         
   4  12   2         50.91         46.81         2.98 o                         
   5  12   2         54.05         51.37         3.15 o                         
   6  12   2         22.59         16.47         2.87 o                         
   7  12   2        227.81        238.77         5.11 o                         
   8  12   2         17.26         11.74         2.81 o                         
   9  12   2         22.66         17.11         4.93 o                         
  10  12   2          6.53          6.09         4.42 o                         
  11  12   2         10.40          5.97         5.24 o                         
  12  12   2          4.95         25.03         8.86 o                         
  13  12   2          2.69          0.26        10.90 o                         
 -12  13   2         25.05         44.52        10.72 o                         
 -11  13   2          2.76         -4.40         7.62 o                         
 -10  13   2         56.06         48.26        12.84 o                         
  -9  13   2         20.49         18.32         5.47 o                         
  -8  13   2          1.36          3.49         7.38 o                         
  -7  13   2        107.12        104.44         8.57 o                         
  -6  13   2        221.58        233.06         6.01 o                         
  -5  13   2         11.37          6.95         3.24 o                         
  -4  13   2        579.07        590.43        11.99 o                         
  -3  13   2         41.63         40.37         3.28 o                         
  -2  13   2         38.05         34.61         3.12 o                         
  -1  13   2         30.96         36.07         3.87 o                         
   0  13   2         57.99         55.44         4.24 o                         
   1  13   2         35.08         47.63         5.17 o                         
   2  13   2         39.93         39.57         4.87 o                         
   3  13   2          1.14         -0.06         3.20 o                         
   4  13   2          7.75          6.76         3.11 o                         
   5  13   2         56.60         65.03         3.53 o                         
   6  13   2        133.62        133.28         4.55 o                         
   7  13   2          1.12         -3.28         3.28 o                         
   8  13   2          0.69         -0.30         5.95 o                         
   9  13   2         23.91         23.86         7.75 o                         
  10  13   2         31.35         49.14         6.52 o                         
  11  13   2          5.25          1.86         4.71 o                         
  12  13   2         20.08         37.10         9.00 o                         
 -11  14   2          8.17          0.37         5.84 o                         
 -10  14   2          5.24         20.99        24.89 o                         
  -9  14   2          0.99          7.32         8.99 o                         
  -8  14   2          5.15          0.73         5.89 o                         
  -7  14   2         14.78         14.59         6.01 o                         
  -6  14   2         10.60          9.34         3.79 o                         
  -5  14   2        104.72         95.60         7.43 o                         
  -4  14   2          0.00          1.99         3.23 o                         
  -3  14   2         14.29         14.18         2.95 o                         
  -2  14   2         41.17         37.07         3.45 o                         
  -1  14   2          9.94          8.42         3.11 o                         
   0  14   2          8.76         11.90         3.59 o                         
   1  14   2        156.50        164.50         7.05 o                         
   2  14   2        224.88        217.00         9.28 o                         
   3  14   2          0.60         -7.19         7.19 o                         
   4  14   2         28.50         15.92         3.71 o                         
   5  14   2          0.17         -3.11         3.11 o                         
   6  14   2         82.88         86.93         5.12 o                         
   7  14   2          2.08          1.05         2.80 o                         
   8  14   2          0.65         -1.53         3.21 o                         
   9  14   2          0.60         -1.78         4.53 o                         
  10  14   2          4.31         14.92         4.96 o                         
  11  14   2          3.48         -4.88         4.88 o                         
 -10  15   2          0.92        -13.81        16.79 o                         
  -9  15   2          5.93          9.47         7.16 o                         
  -8  15   2          0.07         -7.64         7.64 o                         
  -7  15   2          6.77         14.07         6.38 o                         
  -6  15   2         12.35         29.12         4.70 o                         
  -5  15   2         31.73         36.72         4.46 o                         
  -4  15   2          6.14          5.84         5.10 o                         
  -3  15   2          8.81          7.60         3.84 o                         
  -2  15   2          0.00         -1.71         2.85 o                         
  -1  15   2          2.91          2.21         3.34 o                         
   0  15   2         22.30         21.16         3.83 o                         
   1  15   2          2.26          6.31         4.42 o                         
   2  15   2          4.25         16.66         7.96 o                         
   3  15   2          7.32          6.96         4.60 o                         
   4  15   2          7.02          9.22         5.60 o                         
   5  15   2         43.62         43.93         4.86 o                         
   6  15   2          7.20         15.19         4.14 o                         
   7  15   2        166.99        171.41         5.67 o                         
   8  15   2         58.45         60.56         9.36 o                         
   9  15   2          0.00         -0.27         4.94 o                         
  10  15   2          0.10         -5.52         5.52 o                         
  -9  16   2          1.24          2.32        18.55 o                         
  -8  16   2          0.92         -6.76         6.76 o                         
  -7  16   2         27.73         33.76         5.63 o                         
  -6  16   2         46.38         47.94         6.88 o                         
  -5  16   2          0.16          5.85         3.57 o                         
  -4  16   2         50.90         53.81         4.50 o                         
  -3  16   2         20.24         21.34         3.79 o                         
  -2  16   2          7.66          3.91         3.41 o                         
  -1  16   2         15.52         15.53         4.74 o                         
   0  16   2          0.31         -1.21         3.77 o                         
   1  16   2         66.62         73.47         6.03 o                         
   2  16   2         52.62         52.40         5.47 o                         
   3  16   2         19.41         10.45         4.75 o                         
   4  16   2         32.78         41.45         8.33 o                         
   5  16   2         40.64         34.35         5.46 o                         
   6  16   2         17.41         11.45         4.56 o                         
   7  16   2        108.83         94.79         7.82 o                         
   8  16   2          0.28         -4.90         4.90 o                         
   9  16   2         14.78          3.32         7.73 o                         
  -8  17   2          0.16         -7.93         7.93 o                         
  -7  17   2          0.00          9.94         5.05 o                         
  -6  17   2         13.52         33.26         5.01 o                         
  -5  17   2          0.29         -0.72         4.15 o                         
  -4  17   2         45.77         49.27         5.15 o                         
  -3  17   2          0.00         -5.19         5.19 o                         
  -2  17   2          2.12          2.84         3.32 o                         
  -1  17   2          2.51          2.27         3.42 o                         
   0  17   2          7.91         23.23        21.31 o                         
   1  17   2         26.08         32.84         5.00 o                         
   2  17   2         23.69         21.40        10.72 o                         
   3  17   2          5.25          3.49         5.10 o                         
   4  17   2          5.30         15.57         5.28 o                         
   5  17   2         16.40         11.58         5.15 o                         
   6  17   2          4.41          4.32         5.42 o                         
   7  17   2         10.54         24.79         8.87 o                         
   8  17   2          2.25         17.11        10.40 o                         
  -7  18   2          0.25          8.60         8.02 o                         
  -6  18   2          4.41         19.75         5.32 o                         
  -5  18   2          2.12         10.31         5.88 o                         
  -4  18   2          1.38         11.80         6.22 o                         
  -3  18   2          0.01          4.02         5.27 o                         
  -2  18   2         25.26         31.38         6.42 o                         
  -1  18   2         69.02         76.03         9.37 o                         
   0  18   2          2.20         -5.25         5.25 o                         
   1  18   2        155.06        171.75        17.13 o                         
   2  18   2        114.36        114.08        20.58 o                         
   3  18   2          6.46         22.08        27.46 o                         
   4  18   2          0.28          0.54        16.64 o                         
   5  18   2          1.96          2.01         5.72 o                         
   6  18   2          3.69         19.94         9.88 o                         
  -5  19   2          0.56         -8.72         9.11 o                         
  -4  19   2          0.79         -9.21        20.61 o                         
  -3  19   2          6.17         16.93         5.94 o                         
  -2  19   2          2.18        -13.79        13.79 o                         
  -1  19   2          0.29        -14.16        15.11 o                         
   0  19   2         22.28         30.29         7.19 o                         
   1  19   2          4.92         15.04        25.77 o                         
   2  19   2         11.71          6.57         6.73 o                         
  -1  20   2          0.64         39.10         9.75 o                         
 -16   1   3          1.46         -4.01         7.32 o                         
 -15   1   3          0.05         -3.47         6.26 o                         
 -14   1   3         23.54         13.95         4.87 o                         
 -13   1   3          1.17          0.30         3.96 o                         
 -12   1   3          7.51          2.47         3.37 o                         
 -11   1   3         26.64         29.29         5.10 o                         
 -10   1   3         15.82         10.88         2.73 o                         
  -9   1   3         78.16         82.92         4.96 o                         
  -8   1   3         12.24         11.80         2.23 o                         
  -7   1   3        127.68        131.99         3.19 o                         
  -6   1   3          0.06         -0.33         1.55 o                         
  -5   1   3        206.66        208.36         2.74 o                         
  -4   1   3        185.57        161.44         2.79 o                         
  -3   1   3       1336.77       1308.99        11.95 o                         
  -2   1   3       1195.60       1189.04         8.35 o                         
  -1   1   3         14.58         18.52         1.30 o                         
   0   1   3        189.42        192.30         2.49 o                         
   1   1   3        371.37        349.95         3.10 o                         
   2   1   3       4790.06       5041.09        17.85 o                         
   3   1   3       4158.48       4399.02        11.03 o                         
   4   1   3       2576.78       2698.38        17.11 o                         
   5   1   3         71.02         74.36         2.03 o                         
   6   1   3        121.98        115.01         2.76 o                         
   7   1   3         16.20         17.87         2.34 o                         
   8   1   3          6.16          5.83         2.62 o                         
   9   1   3       1328.67       1300.04        12.48 o                         
  10   1   3        100.35         97.40         6.33 o                         
  11   1   3         25.58         22.83         5.58 o                         
  12   1   3          5.99         -0.58         5.49 o                         
  13   1   3         25.42         24.05         5.96 o                         
  14   1   3         12.30         15.40         6.31 o                         
  15   1   3          2.87         16.36         6.77 o                         
 -16   2   3          2.24          4.37         5.90 o                         
 -15   2   3         33.03         23.88        10.84 o                         
 -14   2   3          4.76          5.38         5.61 o                         
 -13   2   3          2.67         -2.70         5.12 o                         
 -12   2   3         14.32         18.11         5.08 o                         
 -11   2   3         86.34         78.40         5.55 o                         
 -10   2   3          0.05          0.05         2.70 o                         
  -9   2   3        605.90        600.84        17.07 o                         
  -8   2   3        427.24        407.19         5.78 o                         
  -7   2   3         36.15         34.97         2.34 o                         
  -6   2   3        369.85        357.07         5.05 o                         
  -5   2   3        126.34        129.15         2.68 o                         
  -4   2   3       1296.97       1347.94         8.52 o                         
  -3   2   3       1042.74       1087.34         7.76 o                         
  -2   2   3        604.99        583.77         5.30 o                         
  -1   2   3       1099.91       1113.46         9.04 o                         
   0   2   3         38.90         36.92         1.20 o                         
   1   2   3        883.93        880.39         6.93 o                         
   2   2   3         21.26         21.97         1.39 o                         
   3   2   3        655.27        624.55         3.44 o                         
   4   2   3        682.64        737.59         5.78 o                         
   5   2   3         27.36         22.59         1.54 o                         
   6   2   3         15.35         14.66         1.71 o                         
   7   2   3        141.15        151.62         2.97 o                         
   8   2   3       1140.72       1114.55        10.41 o                         
   9   2   3          3.58          6.71         3.78 o                         
  10   2   3        362.44        354.71        16.46 o                         
  11   2   3        119.01        126.51         7.24 o                         
  12   2   3          1.49          9.79         5.74 o                         
  13   2   3         18.36         26.71         7.68 o                         
  14   2   3         13.48          9.96         9.30 o                         
 -16   3   3          2.98         -3.52        21.46 o                         
 -15   3   3          0.00         11.14         5.98 o                         
 -14   3   3         27.18         22.47         8.45 o                         
 -13   3   3          0.00          5.78         5.03 o                         
 -12   3   3          2.25         -0.99         4.29 o                         
 -11   3   3          0.64          4.51         5.01 o                         
 -10   3   3        177.76        180.26         6.90 o                         
  -9   3   3        271.98        263.68        11.85 o                         
  -8   3   3        380.27        354.96         5.51 o                         
  -7   3   3        177.92        179.68         3.83 o                         
  -6   3   3         12.82         12.78         1.63 o                         
  -5   3   3        584.61        594.30         3.95 o                         
  -4   3   3         60.75         63.18         1.40 o                         
  -3   3   3       1703.84       1693.96         9.86 o                         
  -2   3   3        113.82        118.38         3.09 o                         
  -1   3   3       2072.16       2183.85        14.48 o                         
   0   3   3        641.47        668.31         6.81 o                         
   1   3   3        135.98        141.22         2.36 o                         
   2   3   3       1829.68       1950.99         5.53 o                         
   3   3   3         46.07         46.01         1.71 o                         
   4   3   3       3203.78       3418.00        13.30 o                         
   5   3   3        161.74        166.61         3.47 o                         
   6   3   3          0.00          0.60         1.37 o                         
   7   3   3        219.44        219.13         3.22 o                         
   8   3   3         31.07         33.41         3.25 o                         
   9   3   3       1675.04       1660.58        21.16 o                         
  10   3   3        278.79        260.35         8.36 o                         
  11   3   3          6.78          5.99         4.76 o                         
  12   3   3          0.12          1.22         4.68 o                         
  13   3   3          1.76         -2.00         5.08 o                         
  14   3   3         12.01         23.86         6.68 o                         
 -16   4   3         13.42         23.92         7.90 o                         
 -15   4   3          2.69          9.84         5.69 o                         
 -14   4   3          0.85         19.24         6.47 o                         
 -13   4   3          0.03         -1.28         4.17 o                         
 -12   4   3         18.31         17.95         3.96 o                         
 -11   4   3         13.81         12.91         4.68 o                         
 -10   4   3         16.66         10.26         3.79 o                         
  -9   4   3         21.06         25.52         4.09 o                         
  -8   4   3         42.64         42.41         3.82 o                         
  -7   4   3          0.20          0.63         2.96 o                         
  -6   4   3          0.97          1.69         2.45 o                         
  -5   4   3         11.40         10.52         1.27 o                         
  -4   4   3       1285.01       1291.18         5.97 o                         
  -3   4   3        392.68        346.46         3.47 o                         
  -2   4   3        246.09        240.41         2.90 o                         
  -1   4   3        626.23        641.61         4.24 o                         
   0   4   3        872.59        904.53         4.89 o                         
   1   4   3         23.45         19.44         1.25 o                         
   2   4   3        291.57        298.10         3.43 o                         
   3   4   3         45.06         36.79         1.30 o                         
   4   4   3         53.09         58.57         1.52 o                         
   5   4   3        247.10        247.83         2.83 o                         
   6   4   3         89.45         88.41         2.18 o                         
   7   4   3        291.96        299.19         5.09 o                         
   8   4   3        968.03        950.60        14.62 o                         
   9   4   3        242.83        270.67         5.67 o                         
  10   4   3         28.53         31.78         3.61 o                         
  11   4   3          3.74          3.15         3.65 o                         
  12   4   3         14.55         26.96         4.19 o                         
  13   4   3         24.70         28.95         4.27 o                         
  14   4   3         25.61         36.74         6.10 o                         
  15   4   3          2.54         24.90         8.33 o                         
 -16   5   3          1.28          3.42         6.31 o                         
 -15   5   3          0.02         -5.12         5.12 o                         
 -14   5   3          3.14         -3.36         4.53 o                         
 -13   5   3         12.55         13.05         4.20 o                         
 -12   5   3          0.08         -3.59         3.97 o                         
 -11   5   3         30.21         29.56         4.49 o                         
 -10   5   3         13.11         11.07         3.84 o                         
  -9   5   3        270.25        261.59         6.55 o                         
  -8   5   3        453.36        456.56        10.92 o                         
  -7   5   3         19.16         18.43         3.21 o                         
  -6   5   3         87.94         87.24         3.53 o                         
  -5   5   3          4.30          1.32         2.63 o                         
  -4   5   3       1002.65        974.91         6.25 o                         
  -3   5   3        280.45        273.43         3.44 o                         
  -2   5   3          0.00          0.35         1.32 o                         
  -1   5   3          3.72          2.52         1.30 o                         
   0   5   3        629.89        651.00         4.31 o                         
   1   5   3         37.32         30.08         1.91 o                         
   2   5   3         32.43         38.46         1.43 o                         
   3   5   3       1207.97       1224.83         6.04 o                         
   4   5   3         48.63         44.76         1.70 o                         
   5   5   3          6.12          3.84         1.61 o                         
   6   5   3         17.62         15.10         1.79 o                         
   7   5   3        164.07        164.10         5.09 o                         
   8   5   3        106.11        106.47         4.09 o                         
   9   5   3         32.63         37.27         4.04 o                         
  10   5   3        123.99        123.44         4.47 o                         
  11   5   3          2.42          1.04         4.03 o                         
  12   5   3          0.00          0.14         3.57 o                         
  13   5   3          2.55          8.08         4.47 o                         
  14   5   3          1.33          2.87         4.86 o                         
 -15   6   3         22.07         26.57        10.54 o                         
 -14   6   3          0.03         -0.93         4.49 o                         
 -13   6   3         23.11         24.94         4.82 o                         
 -12   6   3         15.26         13.67         4.06 o                         
 -11   6   3         28.47         22.78         4.37 o                         
 -10   6   3         45.26         37.24         4.41 o                         
  -9   6   3        298.91        318.25         7.22 o                         
  -8   6   3        265.20        241.80         6.26 o                         
  -7   6   3          6.59          8.42         3.52 o                         
  -6   6   3        481.76        483.40         6.53 o                         
  -5   6   3          4.77          0.14         2.66 o                         
  -4   6   3       3548.81       3463.91        21.88 o                         
  -3   6   3         61.54         71.67         3.91 o                         
  -2   6   3         31.27         34.48         1.60 o                         
  -1   6   3        715.95        755.34         6.50 o                         
   0   6   3         55.01         55.65         1.32 o                         
   1   6   3        153.31        143.59         1.92 o                         
   2   6   3          3.88          1.79         1.40 o                         
   3   6   3         53.36         55.72         2.04 o                         
   4   6   3        647.89        649.59         7.20 o                         
   5   6   3        263.27        254.91         3.65 o                         
   6   6   3        107.67         96.89         3.39 o                         
   7   6   3        136.77        131.05         3.97 o                         
   8   6   3         94.40         94.06         4.09 o                         
   9   6   3         81.71         80.89         4.42 o                         
  10   6   3         41.52         38.44         3.23 o                         
  11   6   3         47.22         49.77         4.61 o                         
  12   6   3          9.34         10.63         3.94 o                         
  13   6   3          1.19          6.71         5.68 o                         
  14   6   3          6.81         22.51         6.30 o                         
 -15   7   3          1.45         -7.97         7.97 o                         
 -14   7   3          0.01          8.35         5.78 o                         
 -13   7   3          0.07         -1.98        16.50 o                         
 -12   7   3          0.02          5.08         4.09 o                         
 -11   7   3          3.07          5.42         4.01 o                         
 -10   7   3        159.33        151.51         6.08 o                         
  -9   7   3        161.83        156.19         5.88 o                         
  -8   7   3        254.96        248.09         9.45 o                         
  -7   7   3         16.35         15.13         3.54 o                         
  -6   7   3         16.27         17.79         2.35 o                         
  -5   7   3         49.15         52.72         2.51 o                         
  -4   7   3        614.60        593.96        13.36 o                         
  -3   7   3         71.93         75.33         2.74 o                         
  -2   7   3        125.91        128.48         4.82 o                         
  -1   7   3        632.55        674.94         4.87 o                         
   0   7   3          0.26          0.48         1.40 o                         
   1   7   3          3.18          0.52         1.50 o                         
   2   7   3         60.62         60.37         2.01 o                         
   3   7   3          0.69         -1.42         1.50 o                         
   4   7   3        253.35        233.38         3.58 o                         
   5   7   3         31.84         31.19         2.11 o                         
   6   7   3          0.04         -1.45         2.49 o                         
   7   7   3        179.42        178.17         4.55 o                         
   8   7   3        127.49        124.33         4.39 o                         
   9   7   3        536.12        528.89        10.30 o                         
  10   7   3         55.38         52.33         3.36 o                         
  11   7   3          0.68         -4.13         5.05 o                         
  12   7   3          0.61          6.50         5.98 o                         
  13   7   3          0.63          0.32         7.40 o                         
  14   7   3          8.44          9.41         8.31 o                         
 -14   8   3         11.29         10.09         7.04 o                         
 -13   8   3          0.56         -5.50         9.17 o                         
 -12   8   3          0.59         -5.43         5.43 o                         
 -11   8   3          0.60         -3.97         5.56 o                         
 -10   8   3         34.73         38.69         4.67 o                         
  -9   8   3         63.12         58.12         4.88 o                         
  -8   8   3         49.39         47.82         5.65 o                         
  -7   8   3         55.28         46.99         4.37 o                         
  -6   8   3          1.89          0.19         2.39 o                         
  -5   8   3        178.77        167.42         3.99 o                         
  -4   8   3         43.87         42.28         2.55 o                         
  -3   8   3          2.08          3.52         2.34 o                         
  -2   8   3         14.91         19.63         2.13 o                         
  -1   8   3        348.60        370.05         5.41 o                         
   0   8   3         94.73         95.04         3.71 o                         
   1   8   3         30.12         27.20         2.67 o                         
   2   8   3         17.15         17.20         2.02 o                         
   3   8   3         10.51          8.10         1.74 o                         
   4   8   3         89.55         92.11         2.73 o                         
   5   8   3        479.51        461.94         6.79 o                         
   6   8   3        297.28        292.92         4.71 o                         
   7   8   3         15.07         13.71         2.77 o                         
   8   8   3         82.98         82.00         3.60 o                         
   9   8   3        105.02        107.46         3.85 o                         
  10   8   3          4.21          5.96         3.18 o                         
  11   8   3          3.48         -1.37         8.48 o                         
  12   8   3         29.42         29.48         5.50 o                         
  13   8   3          5.44         12.47         8.73 o                         
 -14   9   3          0.77         -2.40         9.77 o                         
 -13   9   3         12.29         17.04         7.39 o                         
 -12   9   3          2.46          8.22         8.81 o                         
 -11   9   3          5.51         -0.12         4.97 o                         
 -10   9   3         27.40         33.72         5.69 o                         
  -9   9   3        212.19        212.31         6.85 o                         
  -8   9   3        332.97        348.05        16.40 o                         
  -7   9   3          4.24          3.91         4.14 o                         
  -6   9   3        218.43        226.38         5.13 o                         
  -5   9   3         62.38         60.02         3.25 o                         
  -4   9   3        576.27        576.82         5.84 o                         
  -3   9   3         20.73         18.72         2.68 o                         
  -2   9   3        148.67        151.25         4.11 o                         
  -1   9   3         18.06         15.05         2.63 o                         
   0   9   3         44.73         53.69         3.35 o                         
   1   9   3        129.71        134.56         3.56 o                         
   2   9   3        434.14        429.52         6.93 o                         
   3   9   3         54.80         55.19         2.48 o                         
   4   9   3         87.56         83.51         2.90 o                         
   5   9   3         16.49         22.42         2.76 o                         
   6   9   3          3.03          0.12         2.68 o                         
   7   9   3          6.75          8.80         2.67 o                         
   8   9   3         32.69         40.26         4.21 o                         
   9   9   3         25.22         24.71         3.47 o                         
  10   9   3         78.46         76.32         4.01 o                         
  11   9   3         45.92         45.73         5.49 o                         
  12   9   3          0.11         -8.81         8.81 o                         
  13   9   3          0.86          7.37         8.20 o                         
 -13  10   3         16.29          4.65         9.70 o                         
 -12  10   3          7.15          1.68         9.49 o                         
 -11  10   3          5.57          2.51         9.47 o                         
 -10  10   3          5.13         10.57         5.80 o                         
  -9  10   3         73.60         73.76         6.55 o                         
  -8  10   3         74.20         73.19         6.72 o                         
  -7  10   3          0.86          2.40         4.05 o                         
  -6  10   3        504.53        469.15         7.22 o                         
  -5  10   3         55.81         53.61         3.35 o                         
  -4  10   3        645.24        611.59         6.14 o                         
  -3  10   3          5.22          2.80         2.36 o                         
  -2  10   3         12.15         11.17         2.69 o                         
  -1  10   3         82.93         93.32         3.72 o                         
   0  10   3          2.65          5.83         2.96 o                         
   1  10   3         56.80         55.24         3.61 o                         
   2  10   3          0.51          1.75         2.84 o                         
   3  10   3         12.14         16.32         3.07 o                         
   4  10   3        376.83        386.20         6.11 o                         
   5  10   3         98.84         88.67         3.58 o                         
   6  10   3         29.82         27.07         3.46 o                         
   7  10   3        331.81        328.03         6.88 o                         
   8  10   3         32.45         33.26         4.09 o                         
   9  10   3         37.65         33.54         3.63 o                         
  10  10   3         27.35         24.11         3.73 o                         
  11  10   3          9.80         16.94         4.76 o                         
  12  10   3         25.52         21.04         6.01 o                         
  13  10   3          1.25         -4.02         7.20 o                         
 -13  11   3          2.93          1.31         8.69 o                         
 -12  11   3          4.99          5.62         6.61 o                         
 -11  11   3          1.87          6.10         6.12 o                         
 -10  11   3          3.02         -5.12         5.12 o                         
  -9  11   3         14.51         14.16         5.85 o                         
  -8  11   3         18.10         21.56         7.61 o                         
  -7  11   3        100.81         77.70         6.79 o                         
  -6  11   3         16.46         15.03         5.99 o                         
  -5  11   3        335.18        327.73         5.82 o                         
  -4  11   3         87.30         78.84         3.19 o                         
  -3  11   3         48.49         44.23         3.06 o                         
  -2  11   3          2.08          1.83         2.46 o                         
  -1  11   3         43.77         42.73         3.13 o                         
   0  11   3        106.41        111.78         4.40 o                         
   1  11   3          0.87         -0.08         2.90 o                         
   2  11   3          0.97         -1.58         3.25 o                         
   3  11   3         55.91         54.51         3.97 o                         
   4  11   3         38.33         37.79         4.68 o                         
   5  11   3        220.40        220.50         9.02 o                         
   6  11   3         55.76         60.61         4.04 o                         
   7  11   3         45.03         43.88         4.04 o                         
   8  11   3         87.38         83.12         4.57 o                         
   9  11   3         24.90         28.02         3.58 o                         
  10  11   3         20.33         17.39         4.63 o                         
  11  11   3          8.65          3.66         3.84 o                         
  12  11   3          0.17          1.79         6.18 o                         
 -12  12   3          5.48         12.66        15.45 o                         
 -11  12   3         12.00         17.97         5.38 o                         
 -10  12   3          0.08          9.56        18.23 o                         
  -9  12   3         14.25         10.09         5.14 o                         
  -8  12   3          1.54          3.96         5.77 o                         
  -7  12   3         14.98         16.68         5.17 o                         
  -6  12   3         81.92         82.56         6.95 o                         
  -5  12   3         47.88         47.84         4.55 o                         
  -4  12   3          1.08          3.95         3.51 o                         
  -3  12   3        154.79        146.50         4.54 o                         
  -2  12   3          0.01         -2.77         2.77 o                         
  -1  12   3         41.69         41.94         3.24 o                         
   0  12   3          8.51          9.69         2.87 o                         
   1  12   3         25.59         29.15         3.21 o                         
   2  12   3         17.10         13.85         3.40 o                         
   3  12   3         35.33         45.46         4.13 o                         
   4  12   3         32.10         33.38         4.27 o                         
   5  12   3        251.00        259.84         7.00 o                         
   6  12   3         61.81         67.86         4.90 o                         
   7  12   3         25.70         26.79         4.47 o                         
   8  12   3          3.26          2.60         3.85 o                         
   9  12   3          8.04          7.06         3.01 o                         
  10  12   3          8.34          6.53         3.99 o                         
  11  12   3          0.73         -7.03         7.03 o                         
  12  12   3         10.46         30.14         7.07 o                         
 -11  13   3          0.20         -6.15         6.15 o                         
 -10  13   3          1.57        -13.61        15.60 o                         
  -9  13   3         11.64          4.36         7.31 o                         
  -8  13   3         37.79         42.73        12.40 o                         
  -7  13   3          0.27          5.64         6.37 o                         
  -6  13   3         13.59          7.36         5.39 o                         
  -5  13   3         18.62         19.26         4.31 o                         
  -4  13   3        110.89        100.68         4.86 o                         
  -3  13   3          3.66         -0.85         2.96 o                         
  -2  13   3          0.11          0.39         3.02 o                         
  -1  13   3          5.87          9.09         3.36 o                         
   0  13   3         48.56         41.33         3.50 o                         
   1  13   3          4.31          6.02         3.46 o                         
   2  13   3          8.14          7.01         3.30 o                         
   3  13   3         22.56         21.96         4.03 o                         
   4  13   3          3.12          6.57         5.37 o                         
   5  13   3        173.01        166.87         7.27 o                         
   6  13   3          2.61          0.68         3.94 o                         
   7  13   3         34.14         39.78         4.60 o                         
   8  13   3         10.99          9.29         4.09 o                         
   9  13   3          0.00         -3.72         3.72 o                         
  10  13   3          3.44          7.67         7.71 o                         
  11  13   3          5.22         -6.61         6.92 o                         
 -10  14   3          1.17          8.69        10.35 o                         
  -9  14   3          6.22         -6.66        13.52 o                         
  -8  14   3         30.27         38.40        13.46 o                         
  -7  14   3          5.72         12.80         5.20 o                         
  -6  14   3        110.56         95.34        16.14 o                         
  -5  14   3         19.07         15.32         4.14 o                         
  -4  14   3         27.28         20.70         3.93 o                         
  -3  14   3          5.42          3.83         3.35 o                         
  -2  14   3          0.40        -10.04        12.46 o                         
  -1  14   3         28.52         29.42         4.66 o                         
   0  14   3          7.78          9.15         4.67 o                         
   1  14   3         53.31         42.41         5.58 o                         
   2  14   3         10.25          4.92         3.27 o                         
   3  14   3          0.20         -3.74         3.74 o                         
   4  14   3          7.95          3.49         3.91 o                         
   5  14   3          7.77          8.73         4.35 o                         
   6  14   3         28.25         27.75         6.18 o                         
   7  14   3        156.35        147.89        10.48 o                         
   8  14   3          5.05          1.97         4.11 o                         
   9  14   3          0.02         -0.57         4.99 o                         
  10  14   3          5.37         21.40         7.14 o                         
  11  14   3          5.41         -8.36         8.36 o                         
  -9  15   3         10.21          0.69         7.88 o                         
  -8  15   3          0.20          1.69         6.63 o                         
  -7  15   3          2.00          3.71        20.00 o                         
  -6  15   3          1.53         16.65         5.95 o                         
  -5  15   3         42.23         30.74         4.45 o                         
  -4  15   3          0.02         -5.93         5.93 o                         
  -3  15   3         19.17         19.37         4.33 o                         
  -2  15   3          0.55          3.46        12.28 o                         
  -1  15   3         20.66         15.93         4.42 o                         
   0  15   3         48.59         53.94        14.49 o                         
   1  15   3         14.25         14.89         9.06 o                         
   2  15   3          5.47          8.15        14.75 o                         
   3  15   3         15.64         13.22         5.44 o                         
   4  15   3          9.82          6.14         3.96 o                         
   5  15   3         32.35         25.88         4.46 o                         
   6  15   3         22.87         30.01         4.75 o                         
   7  15   3          8.72         15.64         3.94 o                         
   8  15   3         16.82         15.54         4.71 o                         
   9  15   3          0.04         -6.57         6.57 o                         
  -8  16   3          0.33         12.81        11.74 o                         
  -7  16   3          1.29         21.63        17.82 o                         
  -6  16   3         47.93         53.13         9.09 o                         
  -5  16   3          0.30         18.15         6.06 o                         
  -4  16   3         13.99          8.36         3.99 o                         
  -3  16   3          7.75          5.73         5.50 o                         
  -2  16   3          0.46          0.78         3.49 o                         
  -1  16   3         16.93         29.34         5.53 o                         
   0  16   3          9.15          5.90         4.39 o                         
   1  16   3         14.85         -2.67         4.38 o                         
   2  16   3         13.19          8.67        10.35 o                         
   3  16   3          8.25          5.71        10.33 o                         
   4  16   3          5.93         -5.75         5.75 o                         
   5  16   3          8.53         -4.16         5.37 o                         
   6  16   3          4.73          5.93         4.63 o                         
   7  16   3          5.87          7.84         7.42 o                         
   8  16   3          0.01         -6.95         6.95 o                         
  -7  17   3          1.25          1.52         8.03 o                         
  -6  17   3          2.99         19.27         9.28 o                         
  -5  17   3          0.45         -4.83         4.83 o                         
  -4  17   3         11.55         18.89         7.34 o                         
  -3  17   3          6.56          5.41         4.68 o                         
  -2  17   3          2.76          8.52         9.53 o                         
  -1  17   3         14.50         14.47         5.54 o                         
   0  17   3         32.42         32.70         5.02 o                         
   1  17   3         11.96         35.30         5.81 o                         
   2  17   3         15.89         13.16         4.65 o                         
   3  17   3          0.45         10.35         8.54 o                         
   4  17   3          7.44          9.45         5.32 o                         
   5  17   3         62.07         57.21         7.01 o                         
   6  17   3          0.21         -1.31         6.10 o                         
   7  17   3         12.31         20.26         8.05 o                         
  -5  18   3          0.01          7.50         8.26 o                         
  -4  18   3         19.56         10.37        20.66 o                         
  -3  18   3          4.89          0.76        18.96 o                         
  -2  18   3          0.33         -5.33         5.33 o                         
  -1  18   3          0.25          7.26         4.91 o                         
   0  18   3          0.60         -4.09        13.05 o                         
   1  18   3         10.96         -0.21         5.31 o                         
   2  18   3          4.55        -11.85        15.08 o                         
   3  18   3          0.03         -5.10         5.10 o                         
   4  18   3          0.45          7.35         9.66 o                         
  -4  19   3          0.03         -6.60         9.11 o                         
  -3  19   3          0.84         -9.65         9.65 o                         
  -2  19   3          0.02         -6.81         6.81 o                         
  -1  19   3          0.19        -10.14        12.19 o                         
   0  19   3          0.09         -8.99         8.99 o                         
   1  19   3          3.87         31.41         8.95 o                         
 -15   0   4          3.20         -1.90         9.45 o                         
 -14   0   4          6.82         10.94        10.64 o                         
 -13   0   4          0.37         -0.69        10.31 o                         
 -12   0   4         62.84         56.72        10.73 o                         
 -11   0   4         79.44         64.29        10.61 o                         
 -10   0   4        124.28         95.19        10.26 o                         
  -9   0   4         66.53         59.60         9.13 o                         
  -8   0   4          2.27         -1.58         3.08 o                         
  -7   0   4          0.00          0.05         2.37 o                         
  -6   0   4        196.03        190.81         6.63 o                         
  -5   0   4       1019.33       1100.09        16.06 o                         
  -4   0   4       2672.04       2803.67        30.99 o                         
  -3   0   4       1380.45       1484.72        12.10 o                         
  -2   0   4          1.33          2.24         1.79 o                         
  -1   0   4          0.19         -0.23         1.36 o                         
   0   0   4       1224.24       1225.90        18.85 o                         
   1   0   4       1193.44       1221.88        18.83 o                         
   2   0   4       2909.68       3144.28        15.88 o                         
   3   0   4        101.15        110.72         2.89 o                         
   4   0   4        509.39        480.03         6.14 o                         
   5   0   4        107.80        125.48         3.87 o                         
   6   0   4        883.00        864.57         8.69 o                         
   7   0   4        539.13        525.23         7.43 o                         
   8   0   4         36.60         36.45         3.74 o                         
   9   0   4          2.90          4.44         3.93 o                         
  10   0   4         47.38         41.56         4.66 o                         
  11   0   4         59.25         50.63         8.17 o                         
  12   0   4         25.50         27.93         9.00 o                         
  13   0   4          4.23         16.56         9.18 o                         
  14   0   4          3.46         28.03        11.32 o                         
 -15   1   4          6.96          3.32         7.11 o                         
 -14   1   4          0.77          2.92         7.04 o                         
 -13   1   4          0.58          3.30         6.52 o                         
 -12   1   4          8.35          3.70         6.27 o                         
 -11   1   4        129.53        123.42         8.32 o                         
 -10   1   4        213.73        215.65         6.14 o                         
  -9   1   4        158.43        157.38         6.04 o                         
  -8   1   4         22.39         16.52         4.49 o                         
  -7   1   4         32.35         30.13         2.42 o                         
  -6   1   4        159.57        169.23         2.85 o                         
  -5   1   4        465.64        475.62         4.80 o                         
  -4   1   4         33.01         33.45         1.71 o                         
  -3   1   4        244.71        266.79         2.74 o                         
  -2   1   4       1347.67       1399.07        10.04 o                         
  -1   1   4         24.28         23.61         1.60 o                         
   0   1   4        294.66        272.63         2.86 o                         
   1   1   4          0.43         -1.15         1.52 o                         
   2   1   4         50.28         41.78         1.66 o                         
   3   1   4         23.24         21.30         1.61 o                         
   4   1   4         69.61         71.00         3.25 o                         
   5   1   4        133.32        127.02         2.71 o                         
   6   1   4          8.01          9.92         2.00 o                         
   7   1   4        232.23        240.06         4.94 o                         
   8   1   4        204.52        205.93         4.09 o                         
   9   1   4         33.15         25.13         2.66 o                         
  10   1   4          4.45          3.00         3.09 o                         
  11   1   4          6.56         12.30         4.22 o                         
  12   1   4         16.98          7.68         4.34 o                         
  13   1   4          3.71         -4.77         4.77 o                         
  14   1   4         39.25         41.86         5.51 o                         
 -15   2   4          1.37          3.23         7.35 o                         
 -14   2   4          5.47          4.20         7.45 o                         
 -13   2   4          2.11         -6.71         6.71 o                         
 -12   2   4          9.29          5.17         4.18 o                         
 -11   2   4          1.77          3.34         4.05 o                         
 -10   2   4         48.29         46.26         5.99 o                         
  -9   2   4          6.12          4.08         3.31 o                         
  -8   2   4         69.18         71.69         4.12 o                         
  -7   2   4         32.88         34.70         2.91 o                         
  -6   2   4         20.78         24.85         2.31 o                         
  -5   2   4          5.48          5.28         1.83 o                         
  -4   2   4        198.07        201.76         2.95 o                         
  -3   2   4         48.04         53.88         1.49 o                         
  -2   2   4        227.80        243.21         4.46 o                         
  -1   2   4          1.81          1.51         1.55 o                         
   0   2   4         12.79         18.97         1.59 o                         
   1   2   4        108.95        101.87         2.08 o                         
   2   2   4        200.44        206.79         2.69 o                         
   3   2   4          0.34         -0.34         1.51 o                         
   4   2   4         14.50         13.96         1.66 o                         
   5   2   4         62.01         66.45         2.27 o                         
   6   2   4        189.31        179.59         3.54 o                         
   7   2   4         86.00         78.37         2.95 o                         
   8   2   4        143.71        141.76         3.94 o                         
   9   2   4          4.79          5.72         3.21 o                         
  10   2   4         10.97         14.58         3.36 o                         
  11   2   4         27.77         28.79         4.31 o                         
  12   2   4          7.50         18.02         4.14 o                         
  13   2   4          0.00         18.27         5.83 o                         
  14   2   4          2.27         14.96         5.67 o                         
 -15   3   4          2.89          3.22         5.84 o                         
 -14   3   4          0.02          5.42         6.85 o                         
 -13   3   4          0.38          0.64         4.15 o                         
 -12   3   4          7.90         14.24         4.55 o                         
 -11   3   4         36.65         50.21         4.95 o                         
 -10   3   4        269.12        266.94         7.02 o                         
  -9   3   4        146.14        133.92         5.43 o                         
  -8   3   4        102.13        104.06         4.04 o                         
  -7   3   4         38.00         42.55         2.79 o                         
  -6   3   4         39.58         46.02         2.32 o                         
  -5   3   4          1.26          0.32         1.60 o                         
  -4   3   4        240.72        231.24         3.99 o                         
  -3   3   4        425.00        472.76         4.46 o                         
  -2   3   4        105.12        121.17         2.62 o                         
  -1   3   4        185.49        196.17         3.13 o                         
   0   3   4          1.88          1.99         1.12 o                         
   1   3   4        746.20        737.39         4.84 o                         
   2   3   4        749.28        791.69         4.93 o                         
   3   3   4          5.46          2.87         1.38 o                         
   4   3   4         24.53         27.09         1.80 o                         
   5   3   4         66.85         68.09         2.49 o                         
   6   3   4        167.21        172.39         3.48 o                         
   7   3   4         56.84         53.22         3.36 o                         
   8   3   4        312.20        295.16         5.73 o                         
   9   3   4          7.12          6.06         3.17 o                         
  10   3   4         14.79         20.03         3.16 o                         
  11   3   4         26.20         24.81         4.49 o                         
  12   3   4         14.19         15.18         4.64 o                         
  13   3   4         11.99         17.65         5.78 o                         
  14   3   4         32.29         34.83         5.52 o                         
 -15   4   4          1.74         -5.34         5.34 o                         
 -14   4   4          0.22         -3.91         3.91 o                         
 -13   4   4          0.17          1.74         3.89 o                         
 -12   4   4         69.55         68.30         4.64 o                         
 -11   4   4         78.85         82.83         4.77 o                         
 -10   4   4         52.44         53.15         4.16 o                         
  -9   4   4          5.95          6.15         3.35 o                         
  -8   4   4          0.54          0.09         3.21 o                         
  -7   4   4        125.57        121.43         3.80 o                         
  -6   4   4         39.87         39.22         2.66 o                         
  -5   4   4        587.07        618.14         9.91 o                         
  -4   4   4        443.00        465.30         4.56 o                         
  -3   4   4        757.60        787.78         5.62 o                         
  -2   4   4          7.40          6.99         1.65 o                         
  -1   4   4          3.94          1.08         1.56 o                         
   0   4   4          8.31          6.64         1.57 o                         
   1   4   4        391.07        404.90         4.90 o                         
   2   4   4        740.79        753.15         4.30 o                         
   3   4   4        246.15        242.88         3.10 o                         
   4   4   4        229.24        220.62         3.13 o                         
   5   4   4          5.95          6.70         2.38 o                         
   6   4   4          9.77          7.22         2.65 o                         
   7   4   4        371.07        368.21         6.00 o                         
   8   4   4        286.52        270.98         5.60 o                         
   9   4   4         11.01         10.22         3.50 o                         
  10   4   4         13.47         15.22         3.39 o                         
  11   4   4         11.74         12.43         3.14 o                         
  12   4   4         29.87         46.83         5.14 o                         
  13   4   4          6.30          5.91         4.46 o                         
  14   4   4          0.50          2.21         6.76 o                         
 -15   5   4         10.57          7.66         6.70 o                         
 -14   5   4          5.66         -3.88         6.97 o                         
 -13   5   4          6.46          3.86         3.84 o                         
 -12   5   4          1.96          3.92         3.79 o                         
 -11   5   4        222.56        228.54         6.28 o                         
 -10   5   4         21.64         21.61         3.89 o                         
  -9   5   4          0.40         -0.94         3.59 o                         
  -8   5   4         38.20         40.70         3.69 o                         
  -7   5   4        123.09        127.92         4.32 o                         
  -6   5   4        551.27        545.17         6.28 o                         
  -5   5   4        329.60        331.39         5.32 o                         
  -4   5   4         63.29         65.83         2.89 o                         
  -3   5   4          5.71          5.55         1.91 o                         
  -2   5   4        791.43        858.55         9.65 o                         
  -1   5   4        171.01        175.51         2.90 o                         
   0   5   4        723.79        689.67         5.05 o                         
   1   5   4        594.75        587.75         7.35 o                         
   2   5   4         37.90         35.12         1.79 o                         
   3   5   4         67.60         64.84         2.21 o                         
   4   5   4         54.87         62.24         3.08 o                         
   5   5   4         25.23         20.36         2.65 o                         
   6   5   4         19.45         15.33         2.84 o                         
   7   5   4         83.76         88.65         4.07 o                         
   8   5   4        140.69        143.56         4.69 o                         
   9   5   4        167.12        156.66         4.92 o                         
  10   5   4         13.16          7.70         3.36 o                         
  11   5   4         15.01          9.28         3.45 o                         
  12   5   4         19.47         24.70         4.57 o                         
  13   5   4         10.65         24.89         6.61 o                         
  14   5   4          0.39         21.01         8.11 o                         
 -15   6   4          2.15         -5.06         5.66 o                         
 -14   6   4          4.51          3.13         4.09 o                         
 -13   6   4          8.16          2.07         4.10 o                         
 -12   6   4          0.98         -6.74         6.74 o                         
 -11   6   4          5.88          2.80         4.41 o                         
 -10   6   4         62.99         56.15         4.38 o                         
  -9   6   4         29.86         32.97         3.99 o                         
  -8   6   4        124.00        114.97         4.63 o                         
  -7   6   4        207.18        211.41         4.85 o                         
  -6   6   4         72.65         73.11         3.43 o                         
  -5   6   4          0.01         -0.19         2.61 o                         
  -4   6   4         55.16         50.73         2.91 o                         
  -3   6   4         92.80         91.39         3.46 o                         
  -2   6   4         82.87         86.34         2.78 o                         
  -1   6   4          3.53          3.15         1.52 o                         
   0   6   4         13.52         13.96         2.17 o                         
   1   6   4         40.88         40.56         3.25 o                         
   2   6   4        426.11        409.92         6.61 o                         
   3   6   4         18.10         19.95         1.88 o                         
   4   6   4         16.62         15.56         2.59 o                         
   5   6   4         20.54         18.32         2.69 o                         
   6   6   4        189.51        183.17         4.67 o                         
   7   6   4        210.00        210.25         5.13 o                         
   8   6   4        149.64        144.73         4.75 o                         
   9   6   4          0.16          0.78         3.20 o                         
  10   6   4         45.61         50.45         3.90 o                         
  11   6   4         13.67         13.87         3.54 o                         
  12   6   4          8.61          3.80         4.27 o                         
  13   6   4         13.71          7.33         4.89 o                         
  14   6   4          2.24          6.90         7.98 o                         
 -15   7   4          1.00         -3.81         8.96 o                         
 -14   7   4          0.43          0.23         4.99 o                         
 -13   7   4          0.18          2.24         4.63 o                         
 -12   7   4          3.99          3.62         4.71 o                         
 -11   7   4         37.13         44.79         4.62 o                         
 -10   7   4         53.78         45.31         4.58 o                         
  -9   7   4         28.46         31.75         4.46 o                         
  -8   7   4        247.26        249.52         6.13 o                         
  -7   7   4        281.38        284.26         7.85 o                         
  -6   7   4        101.28         95.31         5.54 o                         
  -5   7   4        123.52        118.43         3.78 o                         
  -4   7   4          0.03         -1.60         2.28 o                         
  -3   7   4          1.27          2.32         2.58 o                         
  -2   7   4          6.21          7.09         2.05 o                         
  -1   7   4         10.80          9.93         2.58 o                         
   0   7   4         21.87         24.12         2.97 o                         
   1   7   4         66.13         64.15         2.61 o                         
   2   7   4         22.50         22.52         2.87 o                         
   3   7   4        486.66        475.02         6.87 o                         
   4   7   4        203.28        197.18         6.71 o                         
   5   7   4        278.61        272.32         5.56 o                         
   6   7   4        138.31        139.28         4.42 o                         
   7   7   4        311.10        318.41         6.12 o                         
   8   7   4        555.52        524.94         7.66 o                         
   9   7   4         65.88         71.89         4.37 o                         
  10   7   4          5.35         -0.65         3.26 o                         
  11   7   4          0.11         -3.39         3.39 o                         
  12   7   4         53.58         59.88         5.60 o                         
  13   7   4         24.90         21.06        12.90 o                         
 -14   8   4          0.01         -8.09         8.48 o                         
 -13   8   4          2.11         -9.06        10.03 o                         
 -12   8   4          7.53          8.06         4.47 o                         
 -11   8   4         33.30         37.25         5.32 o                         
 -10   8   4          7.44          6.78         4.48 o                         
  -9   8   4          3.80          2.29         4.67 o                         
  -8   8   4          1.58         -0.67         5.68 o                         
  -7   8   4        121.95        122.92         4.61 o                         
  -6   8   4        351.66        348.59         8.14 o                         
  -5   8   4        361.65        358.28         5.67 o                         
  -4   8   4          1.41          1.33         2.54 o                         
  -3   8   4         34.69         36.29         3.92 o                         
  -2   8   4          8.39          9.09         2.64 o                         
  -1   8   4          0.19          3.76         2.75 o                         
   0   8   4        301.61        294.71         6.56 o                         
   1   8   4        112.82        114.31         4.10 o                         
   2   8   4         84.69         89.20         9.14 o                         
   3   8   4        209.45        207.43         6.86 o                         
   4   8   4          0.21         -0.84         3.89 o                         
   5   8   4         74.09         73.28         9.57 o                         
   6   8   4        472.01        488.96        13.99 o                         
   7   8   4         43.93         41.82         3.66 o                         
   8   8   4        240.64        224.72         5.75 o                         
   9   8   4          0.99          2.02         3.31 o                         
  10   8   4          0.60          7.26         3.01 o                         
  11   8   4          0.00         -8.93         8.93 o                         
  12   8   4         15.55         21.85         7.01 o                         
  13   8   4          0.18         14.38         9.92 o                         
 -14   9   4          4.16         21.01         7.46 o                         
 -13   9   4          3.80          3.96         6.88 o                         
 -12   9   4          7.02          9.89         5.41 o                         
 -11   9   4         42.01         38.37        11.65 o                         
 -10   9   4          0.01         -1.74         4.10 o                         
  -9   9   4          1.80          1.52         4.36 o                         
  -8   9   4         40.33         45.50         4.72 o                         
  -7   9   4        169.92        168.36         5.04 o                         
  -6   9   4        585.06        541.55         7.61 o                         
  -5   9   4        101.18         99.01         4.65 o                         
  -4   9   4         69.68         73.03         3.32 o                         
  -3   9   4         17.41         18.66         3.64 o                         
  -2   9   4          0.01          0.20         3.30 o                         
  -1   9   4         19.99         20.93         3.75 o                         
   0   9   4         11.68         12.06         4.26 o                         
   1   9   4         28.53         33.00         4.58 o                         
   2   9   4          5.76          7.19         4.11 o                         
   3   9   4         78.56         72.74         5.59 o                         
   4   9   4         25.19         32.86         5.00 o                         
   5   9   4        429.50        426.77         9.67 o                         
   6   9   4         54.35         54.20         5.83 o                         
   7   9   4         73.89         79.61         6.12 o                         
   8   9   4          2.29          4.62         3.00 o                         
   9   9   4         31.29         28.28         2.99 o                         
  10   9   4          0.24          3.38         3.43 o                         
  11   9   4          0.51         15.71         4.20 o                         
  12   9   4          2.33          8.28        19.68 o                         
  13   9   4         37.25         35.72         7.54 o                         
 -13  10   4          4.17         -3.14         5.56 o                         
 -12  10   4         10.38          9.20         5.96 o                         
 -11  10   4          2.25         11.32        14.51 o                         
 -10  10   4          4.57          9.66         5.42 o                         
  -9  10   4         10.03          6.19         4.43 o                         
  -8  10   4         22.52         20.83         4.29 o                         
  -7  10   4         59.86         56.49         5.03 o                         
  -6  10   4        308.57        304.84         6.80 o                         
  -5  10   4         31.13         26.18         3.98 o                         
  -4  10   4         62.19         55.21         3.48 o                         
  -3  10   4         31.82         31.61         3.29 o                         
  -2  10   4         20.19         20.05         3.19 o                         
  -1  10   4          0.56          5.37         2.94 o                         
   0  10   4          3.42          0.71         3.93 o                         
   1  10   4          0.27         -1.58         4.06 o                         
   2  10   4          0.50         -5.70         5.70 o                         
   3  10   4        146.43        147.38         6.43 o                         
   4  10   4          3.41          5.45         5.02 o                         
   5  10   4        226.87        237.21         6.69 o                         
   6  10   4        103.89        106.48         8.60 o                         
   7  10   4         73.14         89.77         5.36 o                         
   8  10   4          9.76          4.20         5.36 o                         
   9  10   4         39.67         47.42         7.77 o                         
  10  10   4          1.84          8.96         4.44 o                         
  11  10   4          6.23         -1.68         5.19 o                         
  12  10   4          2.98         12.81         8.13 o                         
 -12  11   4          8.35         19.34        18.61 o                         
 -11  11   4          3.17          4.99         6.34 o                         
 -10  11   4          3.63          0.43         5.18 o                         
  -9  11   4          4.89          0.19         4.70 o                         
  -8  11   4         53.91         43.55        12.33 o                         
  -7  11   4         37.36         43.24         4.97 o                         
  -6  11   4         71.52         73.59         4.69 o                         
  -5  11   4          0.69         -0.67         3.02 o                         
  -4  11   4          0.28         -3.55         3.55 o                         
  -3  11   4          7.47          6.76         3.21 o                         
  -2  11   4          0.85         -1.24         2.83 o                         
  -1  11   4         13.14          9.93         3.67 o                         
   0  11   4         83.12         90.80         4.70 o                         
   1  11   4          7.93          5.94         3.38 o                         
   2  11   4         40.33         47.07         5.14 o                         
   3  11   4         12.19         11.49         3.65 o                         
   4  11   4         75.72         77.47         4.71 o                         
   5  11   4        287.87        302.26        11.22 o                         
   6  11   4         10.56          8.33         4.88 o                         
   7  11   4        115.45        119.78         6.81 o                         
   8  11   4        114.38        113.59         6.88 o                         
   9  11   4         17.62         24.55         5.70 o                         
  10  11   4          0.49         -4.86         4.86 o                         
  11  11   4          3.99          5.34        12.84 o                         
 -11  12   4          3.65         -4.71         6.21 o                         
 -10  12   4         20.97         32.80         6.81 o                         
  -9  12   4          0.76         -6.79        11.62 o                         
  -8  12   4          3.26          6.94         5.48 o                         
  -7  12   4          1.21         13.42         5.81 o                         
  -6  12   4        101.09        100.84         5.90 o                         
  -5  12   4         63.62         59.10         3.78 o                         
  -4  12   4          8.31         10.59         3.51 o                         
  -3  12   4         85.91         85.86         3.91 o                         
  -2  12   4         19.40         14.53         3.27 o                         
  -1  12   4         21.40         30.50         3.88 o                         
   0  12   4         31.04         38.41         4.46 o                         
   1  12   4         64.76         57.51         4.46 o                         
   2  12   4          0.60          2.83         3.61 o                         
   3  12   4          4.29          9.03         4.06 o                         
   4  12   4          1.97          8.71         4.78 o                         
   5  12   4          3.82          5.24         4.91 o                         
   6  12   4         48.77         52.72         5.80 o                         
   7  12   4          3.85          0.47         4.76 o                         
   8  12   4         13.75         21.09         4.80 o                         
   9  12   4          0.43         -4.86         4.86 o                         
  10  12   4          0.22         13.65         5.12 o                         
  11  12   4          2.63          0.59         8.69 o                         
 -11  13   4          2.43         -5.57         8.30 o                         
 -10  13   4          0.14         -3.11         6.33 o                         
  -9  13   4          0.10          8.66        10.25 o                         
  -8  13   4         11.86          1.97         5.16 o                         
  -7  13   4         24.90         18.72         6.81 o                         
  -6  13   4        143.38        134.05         8.37 o                         
  -5  13   4         17.89         15.52         3.56 o                         
  -4  13   4         54.63         43.47         4.37 o                         
  -3  13   4         27.03         31.97         3.51 o                         
  -2  13   4          1.02          5.75         3.30 o                         
  -1  13   4        157.49        154.25         4.99 o                         
   0  13   4        140.28        139.94         4.81 o                         
   1  13   4         11.56         12.84         3.77 o                         
   2  13   4         54.09         59.18         5.16 o                         
   3  13   4         59.03         59.68         5.67 o                         
   4  13   4          1.27          4.01         4.69 o                         
   5  13   4        281.34        283.25         9.28 o                         
   6  13   4         23.95         25.29         5.09 o                         
   7  13   4         56.95         57.20         8.70 o                         
   8  13   4          0.11         -0.49         4.08 o                         
   9  13   4          1.19         13.85         5.54 o                         
  10  13   4          0.00         -7.56         7.56 o                         
 -10  14   4          0.14          2.12         6.68 o                         
  -9  14   4          0.64         -3.70         7.86 o                         
  -8  14   4          0.01          2.62         4.92 o                         
  -7  14   4          1.84          6.34         6.78 o                         
  -6  14   4         37.67         38.49        10.14 o                         
  -5  14   4         29.13         17.75         5.14 o                         
  -4  14   4         11.01         20.83         3.87 o                         
  -3  14   4         13.07          9.59         3.09 o                         
  -2  14   4          0.05         -2.17         3.81 o                         
  -1  14   4          1.96          0.85         3.69 o                         
   0  14   4         56.32         57.99         4.33 o                         
   1  14   4          1.14          0.01         3.89 o                         
   2  14   4         10.79         13.80         3.96 o                         
   3  14   4         47.88         45.65         4.71 o                         
   4  14   4          3.69         10.73         4.13 o                         
   5  14   4         11.73         15.11         4.42 o                         
   6  14   4        102.29         99.14         5.72 o                         
   7  14   4          8.67         12.16         4.58 o                         
   8  14   4          4.53         -5.70         5.70 o                         
   9  14   4         15.97         30.69         6.36 o                         
  -8  15   4          3.65         -6.25         6.25 o                         
  -7  15   4          1.00         -1.91        15.83 o                         
  -6  15   4          0.17        -10.98        19.92 o                         
  -5  15   4         30.61         38.18         6.42 o                         
  -4  15   4          9.49         10.50         4.61 o                         
  -3  15   4          0.17         -6.70         6.92 o                         
  -2  15   4          2.14          0.82         4.45 o                         
  -1  15   4         11.46          7.34         4.36 o                         
   0  15   4         18.22         10.63         4.31 o                         
   1  15   4         12.35          6.71         5.33 o                         
   2  15   4          0.54          4.95         5.31 o                         
   3  15   4         18.48         14.10         4.27 o                         
   4  15   4          1.45         -5.28         5.81 o                         
   5  15   4         30.05         31.27         5.02 o                         
   6  15   4          2.68         -3.26         4.96 o                         
   7  15   4          0.02          4.63         8.93 o                         
   8  15   4          0.83         -5.94         5.94 o                         
   9  15   4          0.23        -11.15        11.15 o                         
  -7  16   4          3.49         26.41         7.18 o                         
  -6  16   4         33.75         11.68         6.10 o                         
  -5  16   4          3.23         -1.02         4.82 o                         
  -4  16   4          0.33         13.90         4.52 o                         
  -3  16   4         31.48          9.94         9.23 o                         
  -2  16   4          7.69         -7.24        20.31 o                         
  -1  16   4          5.24          1.44         9.73 o                         
   0  16   4          0.35         -7.54         8.58 o                         
   1  16   4          6.76          0.09         4.70 o                         
   2  16   4          1.26         -0.09         5.42 o                         
   3  16   4          0.27         -3.93         5.87 o                         
   4  16   4          1.06         -4.40         4.40 o                         
   5  16   4          2.55         -0.80         4.10 o                         
   6  16   4          0.42          1.18         4.34 o                         
   7  16   4          9.16         10.15         6.55 o                         
  -5  17   4         13.84         14.41         4.90 o                         
  -4  17   4          0.63         -4.95         4.95 o                         
  -3  17   4          9.88         13.66         5.91 o                         
  -2  17   4          8.85         13.65         6.86 o                         
  -1  17   4         27.46         17.27         4.73 o                         
   0  17   4         32.56         -3.34        11.68 o                         
   1  17   4          6.10         -9.06        16.25 o                         
   2  17   4          1.41         10.68        11.30 o                         
   3  17   4          0.06        -12.75        20.05 o                         
   4  17   4          0.09         -0.36        15.66 o                         
  -4  18   4          0.85         -3.25         9.67 o                         
  -3  18   4          4.01         -9.05         9.05 o                         
  -2  18   4          9.05         15.42        12.64 o                         
  -1  18   4          2.45          8.70         5.27 o                         
   0  18   4         10.06         31.56        14.11 o                         
   1  18   4          0.00         11.59         8.56 o                         
   2  18   4          1.56         -6.65         6.65 o                         
  -1  19   4         26.23         24.01         9.41 o                         
 -14   1   5          0.50         -3.99        11.06 o                         
 -13   1   5          6.89          6.99         8.63 o                         
 -12   1   5         51.37         42.81         8.63 o                         
 -11   1   5         47.48         47.19         7.46 o                         
 -10   1   5         89.99         99.73        13.15 o                         
  -9   1   5         30.13         35.01         6.40 o                         
  -8   1   5          0.83          2.40         3.28 o                         
  -7   1   5          2.05          1.03         3.09 o                         
  -6   1   5          1.35          2.46         3.05 o                         
  -5   1   5        120.56        137.29         3.79 o                         
  -4   1   5          7.01          8.07         1.84 o                         
  -3   1   5        186.69        196.04         3.67 o                         
  -2   1   5          2.42          1.32         2.46 o                         
  -1   1   5        237.20        235.20         4.54 o                         
   0   1   5        203.70        196.94         5.50 o                         
   1   1   5        157.86        172.94         5.99 o                         
   2   1   5          4.12          3.25         1.75 o                         
   3   1   5        296.31        289.92         3.83 o                         
   4   1   5         11.98         17.00         2.02 o                         
   5   1   5         21.68         24.14         2.19 o                         
   6   1   5         21.19         21.42         2.22 o                         
   7   1   5          7.47          9.17         2.43 o                         
   8   1   5          1.70          0.05         2.28 o                         
   9   1   5         17.38         18.75         3.06 o                         
  10   1   5          3.39          8.01         3.23 o                         
  11   1   5          0.13          5.56         3.11 o                         
  12   1   5          2.84         12.32         4.81 o                         
  13   1   5         30.44         55.01         7.87 o                         
 -14   2   5          4.31          0.62         7.01 o                         
 -13   2   5         19.52          0.71         7.23 o                         
 -12   2   5         26.65         20.37         6.57 o                         
 -11   2   5         10.95          7.30         6.74 o                         
 -10   2   5         22.22         28.42         7.19 o                         
  -9   2   5        331.39        349.98        14.52 o                         
  -8   2   5         78.40         80.72         5.35 o                         
  -7   2   5         59.49         59.39         3.30 o                         
  -6   2   5        188.97        199.64         3.73 o                         
  -5   2   5         24.43         23.36         2.03 o                         
  -4   2   5        761.44        823.91         6.17 o                         
  -3   2   5        107.16        116.44         2.99 o                         
  -2   2   5         58.84         53.08         3.12 o                         
  -1   2   5         30.87         28.73         2.87 o                         
   0   2   5        572.40        585.80         6.46 o                         
   1   2   5        187.15        199.47         4.28 o                         
   2   2   5          0.45          1.90         1.99 o                         
   3   2   5          1.25         -1.82         2.31 o                         
   4   2   5         20.71         17.07         2.05 o                         
   5   2   5        129.21        136.51         3.18 o                         
   6   2   5          2.25          2.33         2.21 o                         
   7   2   5         16.67         20.65         2.86 o                         
   8   2   5          0.02          2.25         2.64 o                         
   9   2   5         67.21         58.26         3.52 o                         
  10   2   5         16.71         20.69         4.04 o                         
  11   2   5          4.21          1.48         3.30 o                         
  12   2   5          0.74         -1.90         5.81 o                         
  13   2   5         16.50         17.46         4.13 o                         
 -14   3   5          0.07          5.06         4.89 o                         
 -13   3   5          0.68          6.06         5.19 o                         
 -12   3   5          7.97         10.27         5.60 o                         
 -11   3   5          1.46         10.12         5.19 o                         
 -10   3   5         78.54         82.43         5.54 o                         
  -9   3   5         33.27         37.00         4.87 o                         
  -8   3   5         14.13         14.31         2.78 o                         
  -7   3   5          7.98          4.18         2.63 o                         
  -6   3   5         39.87         48.69         2.93 o                         
  -5   3   5         85.95         83.65         2.57 o                         
  -4   3   5         83.96         82.22         2.53 o                         
  -3   3   5         13.76         14.29         2.10 o                         
  -2   3   5         32.20         37.66         2.32 o                         
  -1   3   5          0.01          0.69         2.37 o                         
   0   3   5         93.69        101.12         5.37 o                         
   1   3   5         75.49         71.96         3.11 o                         
   2   3   5         12.34         16.48         2.48 o                         
   3   3   5        362.78        355.05         6.85 o                         
   4   3   5          4.63          5.38         1.85 o                         
   5   3   5          0.79          0.63         2.71 o                         
   6   3   5         12.87          9.66         2.61 o                         
   7   3   5         35.39         32.13         3.07 o                         
   8   3   5        178.93        144.81         4.34 o                         
   9   3   5         29.95         24.28         2.93 o                         
  10   3   5         45.28         41.09         3.57 o                         
  11   3   5         12.13          7.69         4.34 o                         
  12   3   5         15.55         11.15         4.88 o                         
  13   3   5        122.09        158.62        16.85 o                         
 -14   4   5          4.19         -3.59         5.00 o                         
 -13   4   5          0.41         -1.97         6.11 o                         
 -12   4   5          2.44          3.85         4.45 o                         
 -11   4   5         20.05         28.26         6.90 o                         
 -10   4   5         36.21         36.84         4.12 o                         
  -9   4   5         58.03         64.66         4.44 o                         
  -8   4   5         70.31         65.34         3.59 o                         
  -7   4   5         90.64         87.08         3.63 o                         
  -6   4   5        171.27        174.89         4.42 o                         
  -5   4   5         19.29         20.49         2.68 o                         
  -4   4   5        185.19        188.92         3.65 o                         
  -3   4   5          3.75          1.38         1.91 o                         
  -2   4   5        420.68        391.39         4.83 o                         
  -1   4   5        216.16        203.79         4.34 o                         
   0   4   5         84.30         87.61         3.23 o                         
   1   4   5          1.37         -2.16         2.16 o                         
   2   4   5         19.18         15.75         2.46 o                         
   3   4   5         20.72         24.24         3.25 o                         
   4   4   5        170.09        157.88         4.45 o                         
   5   4   5        101.84         99.12         3.45 o                         
   6   4   5        169.43        175.57         4.13 o                         
   7   4   5          3.41         -1.00         2.58 o                         
   8   4   5         25.16         29.23         3.20 o                         
   9   4   5          8.12         11.62         3.58 o                         
  10   4   5         60.20         55.48         4.19 o                         
  11   4   5          1.78          5.60         3.47 o                         
  12   4   5          6.49         16.45         4.20 o                         
  13   4   5          4.95         -0.80        10.84 o                         
 -14   5   5          0.13         -2.07         5.60 o                         
 -13   5   5          0.05         -5.42         5.42 o                         
 -12   5   5         11.19         11.13         5.07 o                         
 -11   5   5          8.65         14.34         4.12 o                         
 -10   5   5         17.14         14.72         3.57 o                         
  -9   5   5         88.57         88.48         4.65 o                         
  -8   5   5         23.93         22.17         3.33 o                         
  -7   5   5         13.27         15.21         3.10 o                         
  -6   5   5         66.68         61.52         3.36 o                         
  -5   5   5          1.74         -0.36         2.66 o                         
  -4   5   5         62.45         71.94         2.86 o                         
  -3   5   5          4.02          2.72         2.49 o                         
  -2   5   5          1.12          0.98         2.45 o                         
  -1   5   5          7.18          4.70         1.93 o                         
   0   5   5         75.84         65.24         3.00 o                         
   1   5   5         69.07         65.48         3.82 o                         
   2   5   5         25.96         31.58         3.41 o                         
   3   5   5        228.90        221.84         5.57 o                         
   4   5   5        280.10        272.66         6.19 o                         
   5   5   5         87.43         91.73         4.02 o                         
   6   5   5         77.59         79.46         4.38 o                         
   7   5   5          0.16         -2.06         2.73 o                         
   8   5   5          4.38          3.18         3.30 o                         
   9   5   5         15.88         17.87         3.40 o                         
  10   5   5         12.63         11.46         3.60 o                         
  11   5   5          1.97          9.91         4.21 o                         
  12   5   5          9.87         22.49         5.15 o                         
  13   5   5          1.47         15.35        10.84 o                         
 -14   6   5          1.32         19.35        10.23 o                         
 -13   6   5         18.33         17.74         5.51 o                         
 -12   6   5          0.01         -4.89         4.89 o                         
 -11   6   5          1.83          1.57         4.02 o                         
 -10   6   5         14.70         11.94         3.94 o                         
  -9   6   5        105.15        106.63         5.56 o                         
  -8   6   5         24.64         25.58         3.64 o                         
  -7   6   5          9.11          5.76         3.06 o                         
  -6   6   5          0.06         -1.48         2.81 o                         
  -5   6   5          0.38         -3.00         3.00 o                         
  -4   6   5        133.76        141.26         4.05 o                         
  -3   6   5         13.63         12.34         2.77 o                         
  -2   6   5        153.84        149.90         4.11 o                         
  -1   6   5         14.48         15.22         3.20 o                         
   0   6   5        367.23        375.14        13.40 o                         
   1   6   5        108.48        105.72         4.27 o                         
   2   6   5         21.93         23.23         3.53 o                         
   3   6   5        915.57        882.55         9.92 o                         
   4   6   5        307.95        315.28         8.41 o                         
   5   6   5        200.62        191.37         6.93 o                         
   6   6   5        347.29        342.98         6.42 o                         
   7   6   5         28.81         27.95         5.17 o                         
   8   6   5          0.36          4.02         3.19 o                         
   9   6   5          0.53          2.52         3.10 o                         
  10   6   5          9.19         11.20         3.96 o                         
  11   6   5          0.01          6.39         3.94 o                         
  12   6   5          1.37         -4.18         4.18 o                         
  13   6   5         12.51         -6.07         6.07 o                         
 -14   7   5          0.24         -6.39         6.39 o                         
 -13   7   5          0.22         -1.17         4.21 o                         
 -12   7   5          4.45          6.46         4.45 o                         
 -11   7   5          8.76         12.92         4.05 o                         
 -10   7   5          6.02          2.70         4.02 o                         
  -9   7   5          2.08          2.20         3.61 o                         
  -8   7   5         31.65         29.13         3.53 o                         
  -7   7   5        107.98        106.46         4.84 o                         
  -6   7   5         62.19         55.60         3.80 o                         
  -5   7   5          3.49          2.06         2.89 o                         
  -4   7   5         13.24         15.52         2.80 o                         
  -3   7   5         48.59         43.49         4.29 o                         
  -2   7   5          0.23          0.65         3.40 o                         
  -1   7   5         41.47         39.00         3.97 o                         
   0   7   5        143.63        133.03         6.73 o                         
   1   7   5         20.03         23.41         7.42 o                         
   2   7   5        155.47        157.62         5.15 o                         
   3   7   5        412.74        399.12         8.99 o                         
   4   7   5         97.60         98.76         4.93 o                         
   5   7   5          9.23         11.84         3.83 o                         
   6   7   5         95.68         92.54         4.69 o                         
   7   7   5         72.81         81.21         5.28 o                         
   8   7   5         49.08         38.41         7.68 o                         
   9   7   5          0.35         -3.48         4.01 o                         
  10   7   5          1.36         -0.87         5.18 o                         
  11   7   5          0.52          7.85         4.65 o                         
  12   7   5         19.99         30.64         8.13 o                         
  13   7   5         60.65         76.76         7.09 o                         
 -14   8   5         19.10         26.47         7.02 o                         
 -13   8   5          0.13          0.43         4.18 o                         
 -12   8   5          8.76          9.83         4.36 o                         
 -11   8   5          3.64          6.81         3.96 o                         
 -10   8   5         12.96          9.15         4.19 o                         
  -9   8   5          7.84          5.21         3.95 o                         
  -8   8   5          1.64          5.42         3.49 o                         
  -7   8   5         34.68         40.36         3.76 o                         
  -6   8   5          0.79          1.25         3.09 o                         
  -5   8   5        101.01         96.67         4.73 o                         
  -4   8   5         90.02         86.66         4.45 o                         
  -3   8   5         18.03         16.96         3.84 o                         
  -2   8   5          0.01         -0.59         3.50 o                         
  -1   8   5          6.49          6.78         3.45 o                         
   0   8   5         22.55         29.12         5.38 o                         
   1   8   5         25.47         22.02         5.20 o                         
   2   8   5         42.07         41.50         5.80 o                         
   3   8   5        191.49        199.40         7.73 o                         
   4   8   5         14.53         12.73         3.76 o                         
   5   8   5         52.09         55.36         4.49 o                         
   6   8   5          3.35          5.69         4.81 o                         
   7   8   5          5.92          5.74         5.30 o                         
   8   8   5          0.21          2.53         5.45 o                         
   9   8   5          0.29          1.22         4.89 o                         
  10   8   5         32.98         21.86         6.69 o                         
  11   8   5          4.53         19.89         5.34 o                         
 -13   9   5          2.12          7.05        10.90 o                         
 -12   9   5          0.34          0.81         4.26 o                         
 -11   9   5          0.37         -1.75         3.93 o                         
 -10   9   5          0.74          6.80         3.72 o                         
  -9   9   5         24.00         21.18         4.33 o                         
  -8   9   5        139.84        143.09         5.21 o                         
  -7   9   5         45.70         56.25         4.50 o                         
  -6   9   5         13.18         16.21         3.81 o                         
  -5   9   5         52.24         50.86         4.24 o                         
  -4   9   5         31.40         39.24         4.19 o                         
  -3   9   5         44.69         45.24         4.72 o                         
  -2   9   5         92.20         77.00         4.92 o                         
  -1   9   5         45.84         35.87         4.24 o                         
   0   9   5         18.53         24.16         8.18 o                         
   1   9   5        167.06        167.09         7.48 o                         
   2   9   5         18.18         20.33         9.19 o                         
   3   9   5        454.85        428.22        10.35 o                         
   4   9   5        127.20        138.61         7.26 o                         
   5   9   5          3.05          6.17         5.43 o                         
   6   9   5         60.55         63.19        11.50 o                         
   7   9   5          0.00          3.37         5.70 o                         
   8   9   5          4.88          0.98         4.84 o                         
   9   9   5          6.15          9.80         5.19 o                         
  10   9   5         12.04         25.61         4.43 o                         
  11   9   5          0.41         -9.28         9.28 o                         
 -12  10   5          0.00         19.87         6.68 o                         
 -11  10   5         13.38         11.85         6.64 o                         
 -10  10   5         15.02         15.46         6.15 o                         
  -9  10   5          1.57          5.61         6.82 o                         
  -8  10   5         54.10         43.90         4.92 o                         
  -7  10   5          2.75          5.96         4.56 o                         
  -6  10   5          2.85          4.20         3.87 o                         
  -5  10   5          1.24          0.67         3.66 o                         
  -4  10   5         59.50         55.97         4.37 o                         
  -3  10   5          0.47          1.08         4.08 o                         
  -2  10   5          5.25          3.07         4.37 o                         
  -1  10   5          1.31          4.68         5.23 o                         
   0  10   5        173.71        170.73         7.44 o                         
   1  10   5         45.65         39.77         6.22 o                         
   2  10   5         63.01         67.90         6.23 o                         
   3  10   5        539.91        540.78        11.45 o                         
   4  10   5         94.59        108.26        13.66 o                         
   5  10   5        182.76        185.31        10.20 o                         
   6  10   5        171.63        188.47         8.37 o                         
   7  10   5         35.15         33.49         5.66 o                         
   8  10   5         15.83         31.13         5.79 o                         
   9  10   5         17.19         21.45         5.27 o                         
  10  10   5          8.49          8.33         4.82 o                         
  11  10   5         16.56         30.98         8.10 o                         
 -12  11   5          3.52         12.99         9.55 o                         
 -11  11   5          1.19          3.60         6.61 o                         
 -10  11   5          9.95         14.11         8.80 o                         
  -9  11   5         13.22         16.14         7.29 o                         
  -8  11   5          0.16          9.90         5.82 o                         
  -7  11   5        103.69        109.31         6.03 o                         
  -6  11   5         44.11         53.14         4.91 o                         
  -5  11   5          9.32          9.28         3.92 o                         
  -4  11   5          0.00          3.71         3.60 o                         
  -3  11   5          2.95          3.59         3.46 o                         
  -2  11   5         57.13         56.17         4.57 o                         
  -1  11   5         44.41         40.15         5.81 o                         
   0  11   5         14.56          6.97         5.13 o                         
   1  11   5         62.14         59.84         6.55 o                         
   2  11   5         91.54         85.53         6.56 o                         
   3  11   5        109.57        112.65         7.29 o                         
   4  11   5         94.86        110.88         7.22 o                         
   5  11   5          0.00         -0.38         3.87 o                         
   6  11   5        209.12        200.15         6.81 o                         
   7  11   5          4.01          7.01         4.97 o                         
   8  11   5         27.37         41.33         6.10 o                         
   9  11   5         47.12         57.04         8.17 o                         
  10  11   5          0.71         26.09         8.16 o                         
  11  11   5          7.94         14.81         8.69 o                         
 -11  12   5          2.84          8.06         6.23 o                         
 -10  12   5          0.65         -8.65         8.65 o                         
  -9  12   5          0.14         -0.67         6.10 o                         
  -8  12   5         31.21         40.97        10.43 o                         
  -7  12   5         23.77         14.03         6.58 o                         
  -6  12   5         37.95         41.36         5.65 o                         
  -5  12   5         89.85         81.36         5.58 o                         
  -4  12   5          6.71          1.23         3.90 o                         
  -3  12   5         83.26         97.37         9.99 o                         
  -2  12   5        121.11        127.77         5.12 o                         
  -1  12   5          3.13          1.19         4.12 o                         
   0  12   5         22.44         21.32         4.42 o                         
   1  12   5         22.99         30.16         4.47 o                         
   2  12   5          0.02         -3.84         3.84 o                         
   3  12   5         21.34         21.68         5.27 o                         
   4  12   5          0.91          7.12         3.90 o                         
   5  12   5         20.49         21.54         4.82 o                         
   6  12   5          5.30          2.43         4.53 o                         
   7  12   5         11.70         19.33         8.17 o                         
   8  12   5          0.91          1.99         8.15 o                         
   9  12   5          0.47          8.43         6.02 o                         
  10  12   5          6.52         -4.73         7.50 o                         
 -10  13   5          0.39         -1.04        11.21 o                         
  -9  13   5          2.74         21.21         6.54 o                         
  -8  13   5         88.94         88.45        13.80 o                         
  -7  13   5         51.01         60.99         7.01 o                         
  -6  13   5         10.12          4.19         5.53 o                         
  -5  13   5          4.32          8.18         4.72 o                         
  -4  13   5         12.55          5.39         3.32 o                         
  -3  13   5          0.43         -0.72         3.69 o                         
  -2  13   5         80.04         70.81         4.79 o                         
  -1  13   5         49.11         46.56         5.10 o                         
   0  13   5          0.29          0.35         3.85 o                         
   1  13   5          0.00          1.31         4.07 o                         
   2  13   5          2.50         11.73         4.32 o                         
   3  13   5         18.38         13.04         4.20 o                         
   4  13   5          3.34          4.77         4.89 o                         
   5  13   5          4.37         16.20         5.81 o                         
   6  13   5          4.67          0.32         7.52 o                         
   7  13   5          8.51         14.94         5.38 o                         
   8  13   5          0.81         -0.58         4.42 o                         
  -9  14   5          5.02         -9.40        11.94 o                         
  -8  14   5         19.88         38.58         7.66 o                         
  -7  14   5          6.56        -10.83        10.83 o                         
  -6  14   5          1.35          9.74         8.02 o                         
  -5  14   5         37.84         37.00         4.16 o                         
  -4  14   5         54.47         62.74         5.71 o                         
  -3  14   5          0.06          1.41         4.55 o                         
  -2  14   5          5.48         -0.74         3.93 o                         
  -1  14   5         12.76         10.26         4.08 o                         
   0  14   5          7.41          7.37         4.01 o                         
   1  14   5          0.06         -3.52         3.52 o                         
   2  14   5          0.27         -4.66         4.66 o                         
   3  14   5         34.19         45.94         5.84 o                         
   4  14   5         29.07         30.51         6.46 o                         
   5  14   5         25.21         17.68         6.77 o                         
   6  14   5         29.07         24.32         5.07 o                         
   7  14   5          0.14          3.01         5.34 o                         
  -8  15   5          0.00        -12.51        12.51 o                         
  -7  15   5         16.30         30.40         6.55 o                         
  -6  15   5          9.93          6.34         5.57 o                         
  -5  15   5          3.57         31.28         7.18 o                         
  -4  15   5          4.96         -3.27         3.95 o                         
  -3  15   5          0.00          6.21         5.02 o                         
  -2  15   5         19.60         24.70         4.86 o                         
  -1  15   5         12.57         20.32         4.88 o                         
   0  15   5          8.49          3.45         4.62 o                         
   1  15   5          3.75          8.37         4.51 o                         
   2  15   5         23.50         12.38         5.11 o                         
   3  15   5          2.18          8.14         5.21 o                         
   4  15   5          8.45          9.86         4.45 o                         
   5  15   5          1.82         -0.65         7.38 o                         
   6  15   5         27.89         24.82         9.01 o                         
  -6  16   5          4.61          0.38        11.51 o                         
  -5  16   5          2.44         -5.94         5.94 o                         
  -4  16   5          0.00          9.48         4.86 o                         
  -3  16   5         40.82         35.93         5.72 o                         
  -2  16   5         94.73         91.70         6.43 o                         
  -1  16   5          0.59        -10.66        10.66 o                         
   0  16   5         23.99         32.52        11.33 o                         
   1  16   5          0.17         -0.71         4.85 o                         
   2  16   5          0.90          5.82         4.89 o                         
   3  16   5          6.00          1.20         5.54 o                         
   4  16   5          0.17          6.31         5.71 o                         
   5  16   5         34.14         30.36         8.29 o                         
  -4  17   5         16.03         -8.32         8.32 o                         
  -3  17   5          8.08          6.86         8.33 o                         
  -2  17   5         14.53         64.89         9.10 o                         
  -1  17   5         30.49         34.72         6.31 o                         
   0  17   5          8.05         -7.94         8.00 o                         
   1  17   5          1.13         -7.06         7.06 o                         
  -1  18   5          4.29         -9.56         9.56 o                         
 -13   0   6         22.14         34.32        12.69 o                         
 -12   0   6        157.34        167.87        14.90 o                         
 -11   0   6          1.26          1.26        10.95 o                         
 -10   0   6        153.27        147.70        12.38 o                         
  -9   0   6          1.66         -2.85         5.21 o                         
  -8   0   6        117.93        121.40         7.38 o                         
  -7   0   6         28.29         26.73         5.67 o                         
  -6   0   6         24.34         24.92         7.70 o                         
  -5   0   6         15.80         11.58         5.68 o                         
  -4   0   6         70.86         64.81         5.63 o                         
  -3   0   6         89.07         86.47        10.49 o                         
  -2   0   6        136.06        131.12        10.05 o                         
  -1   0   6        239.55        227.46         7.44 o                         
   0   0   6        451.41        480.52         9.54 o                         
   1   0   6        280.37        271.53         7.56 o                         
   2   0   6          0.37          1.42         4.41 o                         
   3   0   6        109.38        103.87         5.16 o                         
   4   0   6         48.87         41.60         3.55 o                         
   5   0   6         28.10         21.66         4.19 o                         
   6   0   6         62.45         41.96         3.90 o                         
   7   0   6        281.97        253.75         6.56 o                         
   8   0   6        189.46        195.13         5.96 o                         
   9   0   6         17.57          6.46         5.05 o                         
  10   0   6         16.06         14.34         5.18 o                         
  11   0   6         71.34         77.22         9.39 o                         
  12   0   6        159.03        204.22        14.60 o                         
 -13   1   6         11.03         10.58         7.45 o                         
 -12   1   6          9.75         12.07         6.95 o                         
 -11   1   6         36.01         34.26         7.42 o                         
 -10   1   6          1.13          3.69         6.67 o                         
  -9   1   6         42.45         38.98         4.96 o                         
  -8   1   6          1.96         -3.47         3.47 o                         
  -7   1   6          2.10         -1.64         3.42 o                         
  -6   1   6         27.91         25.54         3.68 o                         
  -5   1   6         74.10         81.55         6.75 o                         
  -4   1   6          4.88          7.91         3.27 o                         
  -3   1   6         61.21         63.78         4.83 o                         
  -2   1   6         24.96         23.60         3.35 o                         
  -1   1   6        153.21        156.18         4.54 o                         
   0   1   6        124.62        124.87         4.35 o                         
   1   1   6        139.12        138.86         4.42 o                         
   2   1   6        567.12        572.81         7.25 o                         
   3   1   6          0.10         -5.50         6.03 o                         
   4   1   6          3.49          2.34         2.49 o                         
   5   1   6         84.38         77.09         3.07 o                         
   6   1   6         92.03         82.17         3.12 o                         
   7   1   6         37.52         36.11         3.44 o                         
   8   1   6          0.77          0.35         2.85 o                         
   9   1   6         30.25         30.50         3.28 o                         
  10   1   6          2.38         13.41         5.40 o                         
  11   1   6          1.48         26.01         4.38 o                         
  12   1   6         14.97         49.63         7.15 o                         
 -14   2   6          0.42         18.64         8.99 o                         
 -13   2   6          2.25          5.69         7.64 o                         
 -12   2   6          0.08         14.44        10.63 o                         
 -11   2   6          2.79          5.58         5.21 o                         
 -10   2   6          0.21          1.96         4.76 o                         
  -9   2   6          0.57         -1.65         3.66 o                         
  -8   2   6          7.68          4.99         3.58 o                         
  -7   2   6         10.36          2.83         4.24 o                         
  -6   2   6          8.30          6.72         3.15 o                         
  -5   2   6          3.04          5.52         3.68 o                         
  -4   2   6         23.19         22.33         3.60 o                         
  -3   2   6          0.00         -2.09         2.94 o                         
  -2   2   6         30.31         33.97         3.42 o                         
  -1   2   6          0.35          2.43         2.88 o                         
   0   2   6          1.36         -0.49         3.11 o                         
   1   2   6        425.13        421.19         6.35 o                         
   2   2   6        293.07        286.56         6.26 o                         
   3   2   6        139.54        139.08         4.27 o                         
   4   2   6        132.97        136.38         3.80 o                         
   5   2   6         16.91         11.72         3.22 o                         
   6   2   6          6.13          5.42         3.73 o                         
   7   2   6          0.13          2.46         2.96 o                         
   8   2   6          5.94          9.00         4.25 o                         
   9   2   6          2.29          8.43         2.90 o                         
  10   2   6          6.53          8.11         3.61 o                         
  11   2   6         11.28         16.84         3.58 o                         
  12   2   6          0.11          5.59         5.57 o                         
 -14   3   6         10.95          2.73         9.29 o                         
 -13   3   6         45.58         54.21         6.18 o                         
 -12   3   6          8.72          5.75         6.56 o                         
 -11   3   6          5.74          6.80         4.64 o                         
 -10   3   6          1.44          7.88         8.26 o                         
  -9   3   6         34.07         37.21         4.16 o                         
  -8   3   6          0.45         -2.04         3.52 o                         
  -7   3   6         11.36         12.70         3.44 o                         
  -6   3   6          1.33         -1.33         4.16 o                         
  -5   3   6        180.67        190.20        11.05 o                         
  -4   3   6          0.18         -0.67         3.15 o                         
  -3   3   6         32.48         42.48         3.50 o                         
  -2   3   6          7.33          9.50         2.97 o                         
  -1   3   6         13.95         14.47         2.96 o                         
   0   3   6          5.55          1.36         2.95 o                         
   1   3   6        139.36        131.95         4.40 o                         
   2   3   6        407.16        431.05         6.51 o                         
   3   3   6        171.01        171.53         5.89 o                         
   4   3   6         81.28         83.41         4.93 o                         
   5   3   6          8.23          7.51         3.33 o                         
   6   3   6         12.34          4.66         3.25 o                         
   7   3   6          3.92         -0.69         3.62 o                         
   8   3   6         19.45         22.39         3.50 o                         
   9   3   6         17.19          7.73         4.35 o                         
  10   3   6         11.64         16.06         3.75 o                         
  11   3   6          3.23          3.19         5.14 o                         
  12   3   6         29.40         26.78         4.88 o                         
 -14   4   6          0.05          0.48         9.20 o                         
 -13   4   6         10.81         15.93         5.45 o                         
 -12   4   6         62.14         64.52         6.07 o                         
 -11   4   6          6.25         11.07         5.00 o                         
 -10   4   6         54.04         55.42         6.45 o                         
  -9   4   6          9.67          8.45         3.79 o                         
  -8   4   6          0.41          1.30         3.93 o                         
  -7   4   6          2.91         -3.71         3.71 o                         
  -6   4   6          0.93          0.42         4.15 o                         
  -5   4   6          8.13          3.35         4.07 o                         
  -4   4   6          6.28          4.42         3.18 o                         
  -3   4   6          1.55          2.53         3.83 o                         
  -2   4   6          0.14          0.43         3.01 o                         
  -1   4   6         92.01         95.90         3.92 o                         
   0   4   6        504.64        503.27         8.89 o                         
   1   4   6        348.14        351.52         7.31 o                         
   2   4   6          0.03          0.21         4.12 o                         
   3   4   6        173.68        169.66         5.87 o                         
   4   4   6         13.69         12.06         3.65 o                         
   5   4   6         28.87         29.57         3.48 o                         
   6   4   6        160.66        138.38         4.97 o                         
   7   4   6         79.44         62.64         4.06 o                         
   8   4   6         42.43         35.66         4.05 o                         
   9   4   6          0.89         -6.64         9.23 o                         
  10   4   6          3.85          0.38         4.12 o                         
  11   4   6         24.15         22.95         4.91 o                         
  12   4   6        133.78        156.12         8.59 o                         
 -13   5   6          0.31          0.43         5.53 o                         
 -12   5   6          0.43          3.69         5.55 o                         
 -11   5   6         36.34         45.97         6.74 o                         
 -10   5   6          4.35         12.48         5.13 o                         
  -9   5   6          3.98         -5.20         5.20 o                         
  -8   5   6          5.86          5.65         3.89 o                         
  -7   5   6         18.32         19.17         3.80 o                         
  -6   5   6         36.90         33.22         3.64 o                         
  -5   5   6          0.58          2.31         3.44 o                         
  -4   5   6          1.25          0.69         3.38 o                         
  -3   5   6          4.37         -2.90         4.04 o                         
  -2   5   6        255.38        250.10         6.48 o                         
  -1   5   6        434.60        434.06        10.74 o                         
   0   5   6        470.24        478.92        17.49 o                         
   1   5   6        318.07        322.37         7.22 o                         
   2   5   6        302.18        287.45         6.87 o                         
   3   5   6          0.04         -2.52         3.89 o                         
   4   5   6         70.36         71.71         5.50 o                         
   5   5   6         72.13         66.94         4.87 o                         
   6   5   6          6.68          6.50         3.45 o                         
   7   5   6          3.00          2.15         3.70 o                         
   8   5   6          6.43          1.75         3.76 o                         
   9   5   6          0.84         -3.48         3.48 o                         
  10   5   6          2.29         11.34         4.14 o                         
  11   5   6         16.25         31.33         4.53 o                         
 -13   6   6          6.55          6.77         6.40 o                         
 -12   6   6          1.32         -0.87         5.10 o                         
 -11   6   6         27.12         32.47         5.79 o                         
 -10   6   6          0.07          6.26         4.68 o                         
  -9   6   6          1.45          2.04         4.39 o                         
  -8   6   6          6.21          6.85         3.22 o                         
  -7   6   6         31.45         32.19         3.71 o                         
  -6   6   6         33.70         32.30         3.33 o                         
  -5   6   6          5.95          9.61         3.65 o                         
  -4   6   6         10.94          5.90         3.37 o                         
  -3   6   6         13.38         10.73         5.39 o                         
  -2   6   6          4.21          3.04         5.74 o                         
  -1   6   6          0.24          0.76         5.43 o                         
   0   6   6          3.12          5.94         5.54 o                         
   1   6   6        663.82        661.35        12.75 o                         
   2   6   6        266.49        273.46        11.82 o                         
   3   6   6         95.97        100.01         5.16 o                         
   4   6   6         31.56         33.32         5.22 o                         
   5   6   6        103.71        104.92         5.22 o                         
   6   6   6          1.93          2.70         3.66 o                         
   7   6   6          4.55          0.44         3.56 o                         
   8   6   6         21.33         13.82         3.72 o                         
   9   6   6          0.77          7.33         6.28 o                         
  10   6   6         12.32          9.17        14.72 o                         
  11   6   6         11.59         13.72         6.30 o                         
 -13   7   6         10.63          9.06        12.31 o                         
 -12   7   6          0.17         10.96         6.51 o                         
 -11   7   6          3.59          7.02         4.86 o                         
 -10   7   6          0.05          6.07         5.82 o                         
  -9   7   6          5.57         -4.04         4.04 o                         
  -8   7   6          5.69          9.19         3.92 o                         
  -7   7   6         34.40         34.52         3.62 o                         
  -6   7   6         10.87         18.86         3.71 o                         
  -5   7   6         69.88         64.26         5.13 o                         
  -4   7   6          6.61          9.62         5.84 o                         
  -3   7   6          1.61         -3.99         6.05 o                         
  -2   7   6        109.75        101.14         7.41 o                         
  -1   7   6        137.37        125.60         7.56 o                         
   0   7   6          0.27         -1.32         5.47 o                         
   1   7   6        546.92        545.33        25.79 o                         
   2   7   6        104.12        110.31         7.30 o                         
   3   7   6        232.35        225.91         8.56 o                         
   4   7   6        111.57        113.27         5.28 o                         
   5   7   6          1.71         -3.69         3.92 o                         
   6   7   6        114.54        121.37         8.74 o                         
   7   7   6         91.04        105.60         8.51 o                         
   8   7   6          2.63          5.81         3.89 o                         
   9   7   6          1.79          0.05         4.89 o                         
  10   7   6          3.02         10.96         4.43 o                         
  11   7   6          4.93         14.42        30.92 o                         
 -12   8   6          3.85         -8.00         8.00 o                         
 -11   8   6          5.24         -2.08         4.40 o                         
 -10   8   6          6.05          8.78         4.05 o                         
  -9   8   6         20.33         29.57         5.15 o                         
  -8   8   6         35.90         35.14         4.27 o                         
  -7   8   6         17.89         21.53         3.86 o                         
  -6   8   6         39.21         37.34         4.06 o                         
  -5   8   6         84.52         84.75         4.88 o                         
  -4   8   6         66.17         70.92         7.49 o                         
  -3   8   6         65.22         53.28         6.87 o                         
  -2   8   6          1.85         -2.51         5.90 o                         
  -1   8   6          1.62          2.58         5.69 o                         
   0   8   6        115.23        112.45         7.43 o                         
   1   8   6         31.00         22.24         6.14 o                         
   2   8   6         31.76         40.92         7.50 o                         
   3   8   6         27.65         30.88         6.32 o                         
   4   8   6         48.63         47.91         6.03 o                         
   5   8   6         24.70         35.47         5.63 o                         
   6   8   6         93.05         87.07         5.10 o                         
   7   8   6          2.58          4.46         4.13 o                         
   8   8   6          1.44         16.46         9.51 o                         
   9   8   6          9.90         18.21         4.38 o                         
  10   8   6          6.69         18.35         5.05 o                         
  11   8   6          0.77         -8.41         8.41 o                         
 -12   9   6          0.51         -6.15         6.15 o                         
 -11   9   6          0.00         -4.46         4.46 o                         
 -10   9   6          0.23         -4.76         4.76 o                         
  -9   9   6          8.84         17.41         4.61 o                         
  -8   9   6          0.87          9.32         4.27 o                         
  -7   9   6          3.16         -0.88         3.66 o                         
  -6   9   6         90.63         87.92         5.05 o                         
  -5   9   6          2.24          4.79         3.87 o                         
  -4   9   6         53.77         54.95         5.28 o                         
  -3   9   6         39.96         38.48        10.78 o                         
  -2   9   6         79.98         75.90         9.20 o                         
  -1   9   6         16.20         12.64         6.02 o                         
   0   9   6        150.46        154.49         7.92 o                         
   1   9   6          6.03          0.49         5.33 o                         
   2   9   6         22.83         19.46         5.62 o                         
   3   9   6          5.28          1.39         5.23 o                         
   4   9   6        117.81        125.02         7.40 o                         
   5   9   6          5.84         13.11         5.60 o                         
   6   9   6         14.51         14.62         6.14 o                         
   7   9   6          7.00          0.13        10.16 o                         
   8   9   6          0.28         16.25         7.68 o                         
   9   9   6          0.44         24.23         6.20 o                         
  10   9   6          0.07         -0.54         5.97 o                         
 -12  10   6          0.16         -1.04        11.81 o                         
 -11  10   6         14.33         16.24         6.19 o                         
 -10  10   6          0.86          0.21         5.06 o                         
  -9  10   6          0.23          6.48         6.58 o                         
  -8  10   6          2.09         -1.11         5.56 o                         
  -7  10   6         22.99         20.35         6.95 o                         
  -6  10   6         16.92         15.62         4.13 o                         
  -5  10   6          4.63         13.43         5.61 o                         
  -4  10   6         93.48         82.70         6.05 o                         
  -3  10   6          7.62         18.16         7.57 o                         
  -2  10   6          2.28          4.96         6.50 o                         
  -1  10   6          8.61          5.78         6.98 o                         
   0  10   6         19.88         20.01         6.20 o                         
   1  10   6         28.18         30.92         9.99 o                         
   2  10   6          3.53         -3.53         6.34 o                         
   3  10   6          4.41          5.43         5.23 o                         
   4  10   6         59.00         61.09         9.56 o                         
   5  10   6         26.94         39.53         6.57 o                         
   6  10   6          9.24         -0.67         9.02 o                         
   7  10   6         30.08         52.92        15.60 o                         
   8  10   6          4.67          7.33         6.45 o                         
   9  10   6          3.22         -4.61         7.40 o                         
 -11  11   6          0.18          8.57         7.35 o                         
 -10  11   6          3.65         -5.61         5.61 o                         
  -9  11   6          4.14         28.49         8.42 o                         
  -8  11   6         13.96         20.28         6.79 o                         
  -7  11   6         14.24          9.52         4.07 o                         
  -6  11   6          1.74          7.34         4.68 o                         
  -5  11   6         10.59          7.55         5.27 o                         
  -4  11   6          0.75         -3.83         3.83 o                         
  -3  11   6          7.76          9.22         5.93 o                         
  -2  11   6         22.02          5.78         5.80 o                         
  -1  11   6         18.66         11.77         6.27 o                         
   0  11   6          0.08          3.40         5.66 o                         
   1  11   6         75.53         71.42         6.35 o                         
   2  11   6         45.49         45.43         6.17 o                         
   3  11   6          0.14         -1.01         4.82 o                         
   4  11   6          0.02          6.11         5.09 o                         
   5  11   6          0.13          0.69         5.33 o                         
   6  11   6         18.51         33.10         6.83 o                         
   7  11   6         33.51         23.59         6.73 o                         
   8  11   6          4.66         11.80        14.51 o                         
 -10  12   6          8.55         -1.69         6.78 o                         
  -9  12   6         12.04         25.46         6.53 o                         
  -8  12   6          0.05         -8.11         8.11 o                         
  -7  12   6          0.04         -5.12         5.12 o                         
  -6  12   6         16.92          6.58         4.47 o                         
  -5  12   6         17.17         16.30         4.40 o                         
  -4  12   6         17.40         18.25         4.37 o                         
  -3  12   6         64.48         50.24         7.19 o                         
  -2  12   6          5.65         12.05         4.49 o                         
  -1  12   6          3.06          0.01         5.06 o                         
   0  12   6         14.04         13.35         4.91 o                         
   1  12   6         51.23         68.62        16.29 o                         
   2  12   6          6.96          1.67         5.46 o                         
   3  12   6          5.08         10.57         6.07 o                         
   4  12   6          1.76          2.47         6.84 o                         
   5  12   6          1.87          2.88         4.56 o                         
   6  12   6          3.79          6.87         4.35 o                         
   7  12   6          6.96          2.17         8.90 o                         
  -9  13   6          1.89        -10.88        10.88 o                         
  -8  13   6          2.21         39.19        20.22 o                         
  -7  13   6          0.11          1.28        10.48 o                         
  -6  13   6         34.26         35.19         4.98 o                         
  -5  13   6          2.30         -0.56         6.50 o                         
  -4  13   6         28.51         25.98         5.28 o                         
  -3  13   6         27.94         25.20         6.24 o                         
  -2  13   6          0.58         -2.20         3.84 o                         
  -1  13   6          0.02         -0.98         4.28 o                         
   0  13   6         16.54         11.65         4.31 o                         
   1  13   6          0.03         -5.80         6.38 o                         
   2  13   6          3.95          3.18         4.40 o                         
   3  13   6         31.76         41.07         8.66 o                         
   4  13   6         41.76         41.13         5.79 o                         
   5  13   6          1.14         -0.56         7.57 o                         
   6  13   6          0.87         -6.09        10.97 o                         
  -8  14   6          8.43         -9.28        11.94 o                         
  -7  14   6          0.04         -7.34         7.41 o                         
  -6  14   6          5.52          4.99         9.12 o                         
  -5  14   6          2.45          0.07         8.41 o                         
  -4  14   6         13.76         -1.95         4.10 o                         
  -3  14   6          2.66         10.62        10.84 o                         
  -2  14   6          0.88          9.12         5.16 o                         
  -1  14   6          5.07         10.58         6.38 o                         
   0  14   6         21.84         28.38         5.16 o                         
   1  14   6          3.40          9.18         4.35 o                         
   2  14   6          1.26          8.55         8.21 o                         
   3  14   6          0.74          1.51         4.96 o                         
   4  14   6         20.02         22.50         6.11 o                         
   5  14   6          0.18         11.59         6.31 o                         
  -6  15   6          4.78         21.68         9.62 o                         
  -5  15   6         18.96         12.34         6.59 o                         
  -4  15   6         20.33         51.75         8.83 o                         
  -3  15   6          0.03         -4.87         4.87 o                         
  -2  15   6         12.32         18.03         6.49 o                         
  -1  15   6          0.66         -4.01         4.01 o                         
   0  15   6          0.16         -5.24         5.24 o                         
   1  15   6          1.29          0.29         5.17 o                         
   2  15   6         16.16         14.06         7.33 o                         
   3  15   6         10.53          6.80         6.71 o                         
   4  15   6         10.42         -7.02         7.02 o                         
  -5  16   6          0.02         -4.40        10.47 o                         
  -4  16   6          4.49        -12.11        12.11 o                         
  -3  16   6         16.92         12.71         6.33 o                         
  -2  16   6          2.33         44.14        11.83 o                         
  -1  16   6          0.79         10.06         7.68 o                         
   0  16   6          3.44         39.99         8.94 o                         
   1  16   6          5.86         10.94        12.89 o                         
   2  16   6          8.04          7.85         8.92 o                         
   3  16   6          1.78         -0.49         8.01 o                         
 -12   1   7          8.07          5.42         6.35 o                         
 -11   1   7         18.07          9.33         6.90 o                         
 -10   1   7          0.60          0.37         6.98 o                         
  -9   1   7          1.39          6.70         4.61 o                         
  -8   1   7          8.18          8.99         4.41 o                         
  -7   1   7         10.12         13.46         5.20 o                         
  -6   1   7          1.03          4.69         3.64 o                         
  -5   1   7          2.61          1.24         3.66 o                         
  -4   1   7          6.38          3.79         3.33 o                         
  -3   1   7          1.81          1.76         3.65 o                         
  -2   1   7        315.85        332.83         6.61 o                         
  -1   1   7          0.07          5.18         3.89 o                         
   0   1   7        305.60        320.24         6.60 o                         
   1   1   7        170.21        181.25         5.51 o                         
   2   1   7         32.07         28.04         3.90 o                         
   3   1   7          0.01         -0.81         2.96 o                         
   4   1   7        116.70        115.01         4.67 o                         
   5   1   7        136.26        117.27         5.48 o                         
   6   1   7         33.47         32.67         4.53 o                         
   7   1   7         38.98         31.25         4.35 o                         
   8   1   7          0.51         -3.93         3.93 o                         
   9   1   7         24.51         38.97         9.11 o                         
  10   1   7          1.31         13.33         6.24 o                         
  11   1   7          0.78         12.85         8.66 o                         
 -12   2   7          3.15         -1.99         7.59 o                         
 -11   2   7         12.41         16.82         9.92 o                         
 -10   2   7          6.85          6.89         7.01 o                         
  -9   2   7          0.87          6.80         5.30 o                         
  -8   2   7         18.54         20.76         9.11 o                         
  -7   2   7         18.62         22.60         4.91 o                         
  -6   2   7          1.44          4.42         4.35 o                         
  -5   2   7          3.64          2.89         4.52 o                         
  -4   2   7          5.88         -1.87         3.61 o                         
  -3   2   7        108.51        122.71         5.12 o                         
  -2   2   7        164.06        167.06         7.06 o                         
  -1   2   7        623.76        628.37         8.51 o                         
   0   2   7       1009.60       1047.61        28.56 o                         
   1   2   7          0.30         -3.22         3.72 o                         
   2   2   7        310.26        299.84         6.30 o                         
   3   2   7         85.48         78.51         5.21 o                         
   4   2   7        105.69        104.92         5.42 o                         
   5   2   7          4.22          2.82         3.11 o                         
   6   2   7         12.87          8.53         3.40 o                         
   7   2   7         10.46          5.70         3.43 o                         
   8   2   7          9.80          2.22         3.61 o                         
   9   2   7         17.20         24.26         5.03 o                         
  10   2   7         22.93         15.50         4.94 o                         
  11   2   7          0.82         15.24        10.82 o                         
 -12   3   7         19.47         14.86         8.40 o                         
 -11   3   7          4.28         -2.96         7.67 o                         
 -10   3   7          2.05          4.47         8.04 o                         
  -9   3   7          2.95          7.37         5.17 o                         
  -8   3   7          1.12          3.57         4.79 o                         
  -7   3   7          0.13         -3.59         4.56 o                         
  -6   3   7          5.61          7.28         4.75 o                         
  -5   3   7          9.56          3.36         4.64 o                         
  -4   3   7          1.95          1.69         4.64 o                         
  -3   3   7         46.86         46.43         5.26 o                         
  -2   3   7         42.33         42.85         4.30 o                         
  -1   3   7        356.13        365.53         7.97 o                         
   0   3   7        202.73        204.50         5.57 o                         
   1   3   7        336.07        342.40        16.73 o                         
   2   3   7          4.70          1.40         6.75 o                         
   3   3   7         30.80         35.11         4.31 o                         
   4   3   7          4.50          4.88         4.01 o                         
   5   3   7         29.16         29.55         5.79 o                         
   6   3   7         14.89         12.82         3.39 o                         
   7   3   7          1.64          0.83         4.96 o                         
   8   3   7          0.05          1.39         3.75 o                         
   9   3   7          1.18          0.36         4.48 o                         
  10   3   7         34.89         43.15         4.94 o                         
  11   3   7          0.98         -2.16         8.16 o                         
 -12   4   7          2.95         -6.33         8.14 o                         
 -11   4   7          0.02          7.49         9.62 o                         
 -10   4   7         37.26         38.38         8.81 o                         
  -9   4   7         14.97         17.65         5.42 o                         
  -8   4   7         11.62          9.75         4.77 o                         
  -7   4   7         25.62         25.60         4.74 o                         
  -6   4   7         18.16         20.32         5.13 o                         
  -5   4   7         15.38         21.29         7.43 o                         
  -4   4   7         14.46         15.25         4.84 o                         
  -3   4   7         97.87        102.23         6.04 o                         
  -2   4   7         16.38          9.12         5.02 o                         
  -1   4   7          6.10          5.78         5.80 o                         
   0   4   7          3.64         10.76         4.22 o                         
   1   4   7         79.92         81.16         5.46 o                         
   2   4   7          4.13          1.37         4.48 o                         
   3   4   7          2.50          1.15         3.99 o                         
   4   4   7          6.27          3.88         4.22 o                         
   5   4   7         68.54         78.94         5.56 o                         
   6   4   7          0.03         -2.25         3.87 o                         
   7   4   7         25.68         20.60         4.56 o                         
   8   4   7          0.03          3.09         4.01 o                         
   9   4   7          7.22          5.80         4.25 o                         
  10   4   7          2.63         -6.80         6.80 o                         
 -12   5   7          0.05         23.33        11.83 o                         
 -11   5   7         33.58         50.19         8.37 o                         
 -10   5   7          0.47         -1.81         6.33 o                         
  -9   5   7          0.78          1.18         7.58 o                         
  -8   5   7         18.30         19.63         5.90 o                         
  -7   5   7         31.38         29.44         5.35 o                         
  -6   5   7         16.97          8.08         4.73 o                         
  -5   5   7         37.67         46.52         5.38 o                         
  -4   5   7          4.46          1.57         4.59 o                         
  -3   5   7          5.02          4.50         5.64 o                         
  -2   5   7         80.36         92.81        12.58 o                         
  -1   5   7          0.04          0.43         6.09 o                         
   0   5   7         41.39         50.16         6.72 o                         
   1   5   7         49.77         50.15         6.50 o                         
   2   5   7         25.79         28.55         4.49 o                         
   3   5   7         21.38         14.19         3.99 o                         
   4   5   7         71.18         70.75         5.05 o                         
   5   5   7         61.86         56.28         9.94 o                         
   6   5   7         23.33         21.49         4.41 o                         
   7   5   7         14.45         13.66         5.26 o                         
   8   5   7          7.74         -4.30         4.30 o                         
   9   5   7          0.32         -0.17         5.45 o                         
  10   5   7          2.82          4.60         6.19 o                         
 -12   6   7          1.07         26.19        11.33 o                         
 -11   6   7          0.04          8.54         7.40 o                         
 -10   6   7          1.16         -1.73        16.88 o                         
  -9   6   7         17.10         20.43         7.95 o                         
  -8   6   7          0.00          2.90         4.77 o                         
  -7   6   7          7.12          2.29         5.17 o                         
  -6   6   7         18.55         16.02         5.97 o                         
  -5   6   7         20.53         26.08        11.97 o                         
  -4   6   7         83.75         76.26         7.22 o                         
  -3   6   7         42.36         27.59         8.18 o                         
  -2   6   7        118.18        106.76         7.41 o                         
  -1   6   7         48.20         50.41         7.22 o                         
   0   6   7        110.59        106.73         7.86 o                         
   1   6   7         30.04         32.09         6.44 o                         
   2   6   7          8.80         11.84         5.93 o                         
   3   6   7         33.56         26.38         5.79 o                         
   4   6   7          4.60          6.42         4.19 o                         
   5   6   7         57.99         46.29         6.06 o                         
   6   6   7          9.45         16.61         5.40 o                         
   7   6   7          8.53          8.92         4.14 o                         
   8   6   7          0.01         -4.65         4.65 o                         
   9   6   7         14.38         15.30         4.22 o                         
 -11   7   7          0.05          5.88         6.48 o                         
 -10   7   7          0.02          2.74         6.58 o                         
  -9   7   7          1.52          3.21         5.62 o                         
  -8   7   7         11.15         -1.04         6.19 o                         
  -7   7   7          1.28         -3.39         6.27 o                         
  -6   7   7         12.51         18.67         6.38 o                         
  -5   7   7          0.01         -0.13         6.41 o                         
  -4   7   7          4.05          5.17         4.46 o                         
  -3   7   7          5.16         11.85         7.19 o                         
  -2   7   7          6.82          7.46         9.69 o                         
  -1   7   7         93.05         80.44        10.62 o                         
   0   7   7         12.46         16.06         6.34 o                         
   1   7   7         16.54         10.63         6.34 o                         
   2   7   7         14.67         13.70         5.63 o                         
   3   7   7         91.67        100.18         7.69 o                         
   4   7   7         42.46         42.13         7.05 o                         
   5   7   7          5.83          2.28         5.28 o                         
   6   7   7          0.58          2.74         5.13 o                         
   7   7   7          7.33          9.52         9.34 o                         
   8   7   7          4.79          8.05         5.83 o                         
   9   7   7         19.80         37.63         7.04 o                         
 -11   8   7          1.05        -11.46        11.46 o                         
 -10   8   7         14.81         33.15        10.60 o                         
  -9   8   7          4.68         -5.70         6.44 o                         
  -8   8   7          2.21          2.97         6.39 o                         
  -7   8   7          4.53          2.07         7.07 o                         
  -6   8   7          1.23         -4.98         4.98 o                         
  -5   8   7         34.69         36.27         5.83 o                         
  -4   8   7          9.31         14.19         6.33 o                         
  -3   8   7         78.32         60.52         6.95 o                         
  -2   8   7          0.21         -5.80         6.04 o                         
  -1   8   7          9.60         15.71         6.19 o                         
   0   8   7          3.36          3.49         5.87 o                         
   1   8   7         19.47         21.85         6.46 o                         
   2   8   7         66.36         64.07         6.88 o                         
   3   8   7         10.40         10.72         6.41 o                         
   4   8   7         73.57         70.27         7.16 o                         
   5   8   7         55.35         61.81         6.80 o                         
   6   8   7          0.01          9.77         5.88 o                         
   7   8   7          1.77         -5.22        19.77 o                         
   8   8   7          9.32         15.31         4.00 o                         
   9   8   7          2.26         42.59        21.68 o                         
 -10   9   7          1.05         -0.33        11.71 o                         
  -9   9   7          1.60         -7.05         7.05 o                         
  -8   9   7          3.22          0.35        10.26 o                         
  -7   9   7          7.82         -5.92         5.92 o                         
  -6   9   7         17.64         11.41         4.84 o                         
  -5   9   7         36.01         36.12         5.15 o                         
  -4   9   7         28.16         32.99         5.37 o                         
  -3   9   7         19.94         10.50         6.70 o                         
  -2   9   7          4.48          5.76         6.00 o                         
  -1   9   7          2.73          4.25         7.73 o                         
   0   9   7          6.16          6.06         6.48 o                         
   1   9   7          0.69         -5.44         9.02 o                         
   2   9   7          9.32          4.72         5.69 o                         
   3   9   7         30.02         27.09         8.27 o                         
   4   9   7         32.76         35.27         6.26 o                         
   5   9   7          4.92          1.22         6.10 o                         
   6   9   7         31.82         35.64         6.79 o                         
   7   9   7         14.01         19.36         6.80 o                         
   8   9   7         37.31         40.78        11.49 o                         
 -10  10   7          3.33          4.47        10.18 o                         
  -9  10   7         28.74         18.68        11.45 o                         
  -8  10   7          3.95          5.07         6.39 o                         
  -7  10   7          5.57         20.51         6.52 o                         
  -6  10   7          1.47         -2.78         5.30 o                         
  -5  10   7         11.13         11.59         5.52 o                         
  -4  10   7          6.93         -0.48         5.14 o                         
  -3  10   7         12.83         15.10        10.07 o                         
  -2  10   7          6.96         10.78         8.01 o                         
  -1  10   7          6.47          7.87         5.83 o                         
   0  10   7          3.95         12.45         6.47 o                         
   1  10   7          0.79          2.01         6.12 o                         
   2  10   7          7.74         10.47         6.13 o                         
   3  10   7         50.57         63.43        10.31 o                         
   4  10   7          5.74         11.16         9.07 o                         
   5  10   7         40.00         38.25         6.77 o                         
   6  10   7          0.01         -4.13         6.62 o                         
   7  10   7          4.92         -9.13         9.13 o                         
   8  10   7          1.29          3.61        10.03 o                         
 -10  11   7          2.02         -9.32        10.23 o                         
  -9  11   7          1.34         14.29        22.77 o                         
  -8  11   7         13.01         52.31         6.50 o                         
  -7  11   7          0.29         -6.52         6.52 o                         
  -6  11   7          2.23         -1.82         5.16 o                         
  -5  11   7          0.62          0.76         5.32 o                         
  -4  11   7          4.27          9.08         5.15 o                         
  -3  11   7         10.05         10.51         7.38 o                         
  -2  11   7         16.17          4.37        11.69 o                         
  -1  11   7         25.51         29.64         7.03 o                         
   0  11   7          0.84         -2.76        12.95 o                         
   1  11   7         14.89         10.89         5.83 o                         
   2  11   7         24.47         30.22         6.12 o                         
   3  11   7         27.30         22.30         6.39 o                         
   4  11   7         81.84         98.45         7.57 o                         
   5  11   7         30.37         36.66         8.14 o                         
   6  11   7          0.32         -1.15         6.16 o                         
   7  11   7          3.36         25.51        11.04 o                         
  -8  12   7          0.20         19.19        15.66 o                         
  -7  12   7          2.00         -3.47         7.88 o                         
  -6  12   7          1.88          8.14         6.81 o                         
  -5  12   7          9.54          6.27         8.44 o                         
  -4  12   7          2.90         -5.35         5.35 o                         
  -3  12   7          3.59          3.29         6.22 o                         
  -2  12   7          5.62          3.73         6.05 o                         
  -1  12   7          0.61          9.13         6.52 o                         
   0  12   7         25.99         25.89         6.15 o                         
   1  12   7         36.48         41.28        12.96 o                         
   2  12   7         20.48          1.06        17.88 o                         
   3  12   7          0.00          8.73         5.90 o                         
   4  12   7         23.01         -3.73         9.16 o                         
   5  12   7         10.15         25.49        10.09 o                         
   6  12   7          0.01        -11.79        11.79 o                         
  -7  13   7          0.78          2.70        10.31 o                         
  -6  13   7          1.67          6.28         7.15 o                         
  -5  13   7          0.79          1.58         5.15 o                         
  -4  13   7          0.35          4.12        14.56 o                         
  -3  13   7          2.36         -1.97         7.37 o                         
  -2  13   7          2.80         10.66         7.15 o                         
  -1  13   7          0.95         26.08        17.24 o                         
   0  13   7          1.71          3.87         4.20 o                         
   1  13   7          0.31         -6.39        10.26 o                         
   2  13   7         28.99         37.91        10.85 o                         
   3  13   7         17.93         21.72         5.66 o                         
   4  13   7         42.50         50.65        12.81 o                         
   5  13   7          0.58        -11.37        11.37 o                         
  -5  14   7          3.33         -5.90         9.50 o                         
  -4  14   7          0.17         -9.70         9.70 o                         
  -3  14   7          6.85         -0.81         7.45 o                         
  -2  14   7          0.80          2.96         6.29 o                         
  -1  14   7         13.73          8.87         4.80 o                         
   0  14   7          1.30         -7.61         7.61 o                         
   1  14   7          3.79          5.37         7.07 o                         
   2  14   7          2.24          8.03         6.67 o                         
   3  14   7          4.17         13.33        11.80 o                         
  -3  15   7          0.44         19.50         6.63 o                         
  -2  15   7          0.42          5.99         7.09 o                         
  -1  15   7          2.87         10.03         6.73 o                         
   0  15   7          0.01         -8.12         9.89 o                         
   1  15   7          0.11         -2.71        10.45 o                         
 -10   0   8          2.60          4.64         8.67 o                         
  -9   0   8          3.77         -5.80         9.39 o                         
  -8   0   8          0.88          7.90         8.08 o                         
  -7   0   8          1.90         -9.42         9.42 o                         
  -6   0   8          1.16          4.52         5.69 o                         
  -5   0   8         21.54         19.78         6.00 o                         
  -4   0   8          9.13          1.17        16.93 o                         
  -3   0   8        107.30        102.87         7.64 o                         
  -2   0   8        175.37        161.37        10.27 o                         
  -1   0   8        312.38        341.39        10.43 o                         
   0   0   8         23.28         28.94         6.31 o                         
   1   0   8         27.21         17.04         5.78 o                         
   2   0   8         38.01         45.48        16.41 o                         
   3   0   8         19.60         19.84         4.85 o                         
   4   0   8         26.01         29.85         5.54 o                         
   5   0   8          7.60          6.87         6.62 o                         
   6   0   8          4.70         17.23         8.86 o                         
   7   0   8          0.42          5.53         9.23 o                         
 -10   1   8          0.07          1.30         7.53 o                         
  -9   1   8          0.11          5.59         7.04 o                         
  -8   1   8          0.35          2.88         5.30 o                         
  -7   1   8          7.07         10.00         4.95 o                         
  -6   1   8          0.00         10.84         4.77 o                         
  -5   1   8         58.17         56.78         5.75 o                         
  -4   1   8         19.07         18.61         4.49 o                         
  -3   1   8        103.44        102.40         5.91 o                         
  -2   1   8         20.80         22.31         4.08 o                         
  -1   1   8         47.76         51.25         4.41 o                         
   0   1   8        103.21         94.81         4.91 o                         
   1   1   8          1.38         -1.47         3.52 o                         
   2   1   8          4.81          0.81         3.66 o                         
   3   1   8          1.51         -2.61         4.05 o                         
   4   1   8         24.93         32.41         5.98 o                         
   5   1   8          0.18         -6.79         6.79 o                         
   6   1   8         13.42         22.32         6.35 o                         
   7   1   8          8.22          1.68        12.15 o                         
   8   1   8          0.77          8.13        10.55 o                         
 -10   2   8          1.73         -0.23         6.86 o                         
  -9   2   8          2.50          8.70         6.58 o                         
  -8   2   8          3.21         -6.80         7.08 o                         
  -7   2   8          0.36          1.92         6.23 o                         
  -6   2   8          3.74         12.49         8.14 o                         
  -5   2   8          0.37         -2.49         6.65 o                         
  -4   2   8          4.06         -0.10         4.80 o                         
  -3   2   8          4.88         11.03         4.65 o                         
  -2   2   8         16.94         14.60         4.11 o                         
  -1   2   8          0.98         -1.14         3.74 o                         
   0   2   8         49.07         50.64         4.39 o                         
   1   2   8          6.59          6.51         4.32 o                         
   2   2   8         34.04         31.60         4.61 o                         
   3   2   8          0.85          8.23         6.19 o                         
   4   2   8          5.25          8.82         4.41 o                         
   5   2   8          0.32          4.66         4.14 o                         
   6   2   8          0.41         -4.06         4.06 o                         
   7   2   8          7.25         -1.16         5.06 o                         
   8   2   8          0.47          1.98         6.10 o                         
 -10   3   8          2.69         -7.54         7.54 o                         
  -9   3   8          0.17         -0.02         6.83 o                         
  -8   3   8          1.39          1.91         7.77 o                         
  -7   3   8          0.81         13.75         8.81 o                         
  -6   3   8          6.29          7.85         4.38 o                         
  -5   3   8         16.01         23.30         5.13 o                         
  -4   3   8         68.85         70.62         6.87 o                         
  -3   3   8         70.26         77.38         5.65 o                         
  -2   3   8         31.46         38.25         5.38 o                         
  -1   3   8         20.65         14.54         6.66 o                         
   0   3   8         12.86         16.35         4.72 o                         
   1   3   8         18.33         17.07         4.56 o                         
   2   3   8          1.13         -1.27         4.18 o                         
   3   3   8         25.04         22.57         7.61 o                         
   4   3   8          3.35          7.55         5.03 o                         
   5   3   8         22.10         26.46         4.71 o                         
   6   3   8         12.02         13.76         5.67 o                         
   7   3   8         17.11         11.48         7.51 o                         
   8   3   8          4.41          9.88         7.97 o                         
   9   3   8         10.36         14.63         7.59 o                         
 -10   4   8          0.09         -8.35         8.35 o                         
  -9   4   8          0.13         -5.54         5.54 o                         
  -8   4   8          5.84         11.07         6.01 o                         
  -7   4   8          0.00         -6.45         6.45 o                         
  -6   4   8         15.11         22.29         5.61 o                         
  -5   4   8          7.22         14.10         4.76 o                         
  -4   4   8          0.76          9.11         6.76 o                         
  -3   4   8         26.07         12.81         6.16 o                         
  -2   4   8         68.83         60.00         7.65 o                         
  -1   4   8         27.88         27.43         6.63 o                         
   0   4   8          2.20          4.83         5.87 o                         
   1   4   8          1.15         -0.37         6.13 o                         
   2   4   8         16.29         26.38         4.60 o                         
   3   4   8         36.25         24.49         4.74 o                         
   4   4   8          0.01          7.57         5.71 o                         
   5   4   8          0.07         11.65         5.38 o                         
   6   4   8          0.75          5.89         5.02 o                         
   7   4   8         10.89         20.19         4.88 o                         
   8   4   8          4.83          4.22         5.94 o                         
   9   4   8          1.32         14.27        10.90 o                         
 -10   5   8          4.45         -7.14         7.14 o                         
  -9   5   8          0.00         -2.23         5.12 o                         
  -8   5   8          0.39          9.34         5.34 o                         
  -7   5   8          6.46         -6.08         7.00 o                         
  -6   5   8          4.10         -1.33         8.59 o                         
  -5   5   8         20.59         37.06        13.04 o                         
  -4   5   8          7.26          8.57         6.60 o                         
  -3   5   8          1.09        -10.78        10.78 o                         
  -2   5   8         90.38         97.74         7.79 o                         
  -1   5   8         48.66         53.48         6.76 o                         
   0   5   8         43.11         41.04         7.87 o                         
   1   5   8         11.55         12.78         6.69 o                         
   2   5   8         15.48         16.17         5.81 o                         
   3   5   8          0.34          1.73         5.20 o                         
   4   5   8         53.77         66.87         5.70 o                         
   5   5   8         60.25         71.25         5.74 o                         
   6   5   8         24.35         12.05         5.81 o                         
   7   5   8          7.87         28.01         4.61 o                         
   8   5   8         13.58         13.60        11.41 o                         
 -10   6   8          3.79         -6.63         6.63 o                         
  -9   6   8          8.34         15.03         5.85 o                         
  -8   6   8          3.28          8.88        13.75 o                         
  -7   6   8          0.23          6.86        15.37 o                         
  -6   6   8          0.60         -2.09        11.38 o                         
  -5   6   8          0.37         10.11         6.69 o                         
  -4   6   8          3.09          1.82         7.22 o                         
  -3   6   8          1.14          3.40         6.39 o                         
  -2   6   8         21.31         32.35        16.46 o                         
  -1   6   8         18.31         17.84         7.19 o                         
   0   6   8         59.12         77.18         8.89 o                         
   1   6   8          3.05          5.93         6.44 o                         
   2   6   8         22.12         24.93         6.04 o                         
   3   6   8          0.35          6.79         5.37 o                         
   4   6   8          7.15          1.62         5.54 o                         
   5   6   8          3.66          6.19         6.37 o                         
   6   6   8          6.43         13.11         5.14 o                         
   7   6   8         20.03         33.80         6.19 o                         
   8   6   8          0.19         -9.88         9.88 o                         
  -9   7   8          0.23         -1.11        10.25 o                         
  -8   7   8          0.83         19.07        14.39 o                         
  -7   7   8          1.60         -9.54        17.76 o                         
  -6   7   8          2.66          4.71         6.19 o                         
  -5   7   8          5.27          8.49         6.38 o                         
  -4   7   8          2.22         -6.74         6.74 o                         
  -3   7   8         16.03         20.63         6.78 o                         
  -2   7   8         19.81         20.42         6.53 o                         
  -1   7   8         44.99         39.99         6.48 o                         
   0   7   8          2.76         10.11        14.37 o                         
   1   7   8          3.68          5.13         5.63 o                         
   2   7   8          0.72          5.88         5.87 o                         
   3   7   8         21.56         16.18         6.00 o                         
   4   7   8          4.91          8.73        12.82 o                         
   5   7   8          0.90         -9.28         9.28 o                         
   6   7   8          8.70         37.26        16.32 o                         
  -8   8   8          4.11          4.98         7.70 o                         
  -7   8   8          0.02         -7.19         7.19 o                         
  -6   8   8         15.31         18.48         6.81 o                         
  -5   8   8          5.53          7.16         5.51 o                         
  -4   8   8          0.00         16.16        19.20 o                         
  -3   8   8          2.32         -0.95         7.25 o                         
  -2   8   8         35.84         26.16         6.64 o                         
  -1   8   8         11.03         12.02         6.13 o                         
   0   8   8          9.07          6.61         6.75 o                         
   1   8   8          1.21         -0.34         5.83 o                         
   2   8   8         29.53         30.83        12.03 o                         
   3   8   8         35.59         40.12         6.70 o                         
   4   8   8         34.43         38.74         6.48 o                         
   5   8   8          0.14          5.38         6.47 o                         
   6   8   8          1.90        -10.03        10.03 o                         
  -7   9   8          0.64          2.78         7.49 o                         
  -6   9   8          0.23         22.47        21.13 o                         
  -5   9   8          9.17          6.82        22.03 o                         
  -4   9   8          0.81         12.10        12.86 o                         
  -3   9   8          4.27         -3.94         8.57 o                         
  -2   9   8          4.86          9.41         7.53 o                         
  -1   9   8          1.28          3.88         7.01 o                         
   0   9   8          0.01         -6.35         6.42 o                         
   1   9   8         24.36         32.34         7.21 o                         
   2   9   8          0.93         -1.48         6.48 o                         
   3   9   8          1.35         10.67         9.94 o                         
   4   9   8          0.38          6.79         6.13 o                         
   5   9   8         40.04         59.82        11.92 o                         
  -6  10   8          3.74          5.42         7.38 o                         
  -5  10   8          0.50         -7.17         7.20 o                         
  -4  10   8         12.82         16.38         9.33 o                         
  -3  10   8          0.01          8.05        12.87 o                         
  -2  10   8          4.45          9.77         9.47 o                         
  -1  10   8         20.34         14.54         6.52 o                         
   0  10   8          1.38         21.61        15.69 o                         
   1  10   8         10.40         10.05         6.35 o                         
   2  10   8          3.47         13.46         6.26 o                         
   3  10   8         34.25         38.94        10.72 o                         
   4  10   8          0.03         -2.75        11.38 o                         
  -5  11   8          0.41         -7.11         7.11 o                         
  -4  11   8          0.18         -5.72        22.67 o                         
  -3  11   8          0.84         14.72        21.24 o                         
  -2  11   8          0.00        -13.16        22.27 o                         
  -1  11   8          4.38          9.18         6.94 o                         
   0  11   8         14.85         12.25         6.61 o                         
   1  11   8          4.68         -7.03         7.04 o                         
   2  11   8         17.91         12.13         6.15 o                         
   3  11   8          3.98         22.17        11.23 o                         
  -6  12   8          0.00         26.45         7.72 o                         
  -5  12   8         17.06         33.90         9.09 o                         
  -4  12   8          1.17         -9.13         9.13 o                         
  -3  12   8          6.78         16.75        10.24 o                         
  -2  12   8         10.01         15.13        10.14 o                         
  -1  12   8          0.78         -5.12         9.48 o                         
   0  12   8         24.75         12.58        10.74 o                         
  -8   1   9          5.21         16.87        17.50 o                         
  -7   1   9          1.16          2.00         6.34 o                         
  -6   1   9         25.71         33.20         9.09 o                         
  -5   1   9         47.82         50.78         5.57 o                         
  -4   1   9         29.91         39.87         5.87 o                         
  -3   1   9         68.45         67.83         7.37 o                         
  -2   1   9          3.18          8.42         6.35 o                         
  -1   1   9          4.38         -3.54         4.53 o                         
   0   1   9          0.26         -7.63         7.63 o                         
   1   1   9          5.59          5.89         6.12 o                         
   2   1   9          0.22          4.96         5.53 o                         
   3   1   9         42.15         50.58         8.62 o                         
   4   1   9          2.31         -2.02         8.96 o                         
   5   1   9          8.13         28.10        15.14 o                         
  -8   2   9          0.34         -5.93         5.93 o                         
  -7   2   9         22.82         24.18         5.60 o                         
  -6   2   9          0.12         10.86         8.89 o                         
  -5   2   9          0.31          3.38         4.83 o                         
  -4   2   9         41.49         46.28         6.15 o                         
  -3   2   9         33.54         48.91         7.63 o                         
  -2   2   9         22.90         16.18         6.91 o                         
  -1   2   9          9.18          3.66         6.80 o                         
   0   2   9          4.75         -3.40         5.43 o                         
   1   2   9         10.57          6.58         4.36 o                         
   2   2   9          3.15         -2.98         5.96 o                         
   3   2   9          7.86          9.15         4.34 o                         
   4   2   9         23.40         36.06         7.67 o                         
   5   2   9          0.59          2.85         5.08 o                         
   6   2   9          4.83         -4.77         9.41 o                         
  -9   3   9          0.05        -12.00        12.00 o                         
  -8   3   9          4.79        -13.67        13.67 o                         
  -7   3   9          1.20         12.09         6.52 o                         
  -6   3   9          1.23          9.28         5.41 o                         
  -5   3   9          0.57          8.35         5.85 o                         
  -4   3   9          0.86          8.24         7.42 o                         
  -3   3   9         31.47         25.03         6.41 o                         
  -2   3   9          0.42         -6.41         6.41 o                         
  -1   3   9          3.56          9.22         6.94 o                         
   0   3   9          0.24         -6.77         6.77 o                         
   1   3   9          0.44         -2.26        20.97 o                         
   2   3   9         10.84         10.02         4.25 o                         
   3   3   9          0.00         -4.78         4.78 o                         
   4   3   9          8.85         12.99         8.62 o                         
   5   3   9         21.77         25.92         5.94 o                         
   6   3   9          6.08         10.68         7.51 o                         
  -8   4   9          6.94          3.61         9.58 o                         
  -7   4   9          0.88         35.91        14.99 o                         
  -6   4   9          0.63         -4.42        12.01 o                         
  -5   4   9          8.19         25.64        12.68 o                         
  -4   4   9         15.03          3.95         6.33 o                         
  -3   4   9          8.14          5.63         6.78 o                         
  -2   4   9         26.31         24.98        15.20 o                         
  -1   4   9         19.27         21.92        11.92 o                         
   0   4   9         11.17          3.22        19.81 o                         
   1   4   9          3.12         -4.52        18.93 o                         
   2   4   9         36.76         26.73         6.73 o                         
   3   4   9          2.32          9.19        17.40 o                         
   4   4   9          0.30          4.65        20.58 o                         
   5   4   9         13.98          3.64        16.48 o                         
   6   4   9          7.52         21.52        12.36 o                         
  -7   5   9          3.35         34.98         9.02 o                         
  -6   5   9          0.85         -1.58         6.66 o                         
  -5   5   9         13.45         35.23        11.27 o                         
  -4   5   9          0.34         -5.29         7.02 o                         
  -3   5   9          0.23         -6.41         6.89 o                         
  -2   5   9         45.53         71.32        17.27 o                         
  -1   5   9         27.62         28.00         6.98 o                         
   0   5   9         21.02         26.63         7.49 o                         
   1   5   9         10.14         17.37         6.28 o                         
   2   5   9          1.18         11.70         6.91 o                         
   3   5   9         37.20         47.91         7.02 o                         
   4   5   9          0.88         -8.99         8.99 o                         
   5   5   9          0.82          0.95         8.91 o                         
   6   5   9         13.64         -3.31         9.86 o                         
  -6   6   9          2.79        -11.03        11.03 o                         
  -5   6   9          0.02         48.96        39.01 o                         
  -4   6   9          7.55          4.63         9.90 o                         
  -3   6   9          1.53        -14.61        14.61 o                         
  -2   6   9          1.64          5.51         7.56 o                         
  -1   6   9          0.01         -1.27         5.94 o                         
   0   6   9          0.16          9.42         8.40 o                         
   1   6   9          2.33         -6.37        12.58 o                         
   2   6   9          0.29          6.15         6.68 o                         
   3   6   9         16.05         27.76         7.09 o                         
   4   6   9         48.61         45.43         9.03 o                         
  -5   7   9          0.12         11.54         9.94 o                         
  -4   7   9         10.06         -6.76         7.72 o                         
  -3   7   9          7.12         23.24        16.45 o                         
  -2   7   9          0.79         -6.67         6.67 o                         
  -1   7   9         10.27         19.36         7.70 o                         
   0   7   9          0.00         -7.95         7.95 o                         
   1   7   9          5.19         -2.91         6.80 o                         
   2   7   9          1.50         -5.05         6.30 o                         
  -2   8   9          9.38        -15.04        15.04 o                         
  -1   8   9          1.45         23.08        24.55 o                         
   0   8   9          0.28         -1.01         8.81 o                         
  -4   0  10          0.49         -9.71         9.71 o                         
  -3   0  10          7.20          4.97        10.96 o                         
  -2   0  10          5.48          0.39         6.05 o                         
  -1   0  10          4.81          3.46        13.13 o                         
   0   0  10         12.16          5.88        11.42 o                         
   1   0  10         12.07         15.46         9.89 o                         
  -5   1  10          2.58         31.51         8.57 o                         
  -4   1  10         17.13          3.21        11.20 o                         
  -3   1  10          7.91          0.97        16.63 o                         
  -2   1  10          0.03        -10.66        12.14 o                         
  -1   1  10         15.72         16.86        12.10 o                         
   0   1  10          0.78         16.33         8.63 o                         
   1   1  10          5.78         35.75         6.52 o                         
   2   1  10          5.57         32.80         9.92 o                         
  -6   2  10          1.00         -9.15         9.15 o                         
  -5   2  10          3.99          5.17         9.44 o                         
  -4   2  10          0.86         20.88         9.31 o                         
  -3   2  10          9.50         -2.40        13.84 o                         
  -2   2  10          0.01          6.99        10.85 o                         
  -1   2  10          1.14        -10.23        12.42 o                         
   0   2  10          1.30         -7.53        14.55 o                         
   1   2  10          3.08         -8.76         8.76 o                         
   2   2  10          2.67         11.27        14.76 o                         
  -3   3  10          3.55        -10.94        10.94 o                         
  -2   3  10          0.41         26.34        10.34 o                         
  -1   3  10          6.28         -7.77         9.28 o                         
   0   3  10          5.84         10.20        10.43 o                         
                                                                                
