# Supplementary material for: The structures of eleven (4-phen­yl)piperazinium salts containing organic anions
Source: Acta Crystallogr E Crystallogr Commun. 2022 Sep 22;78(Pt 10):1016–27. doi: 10.1107/S2056989022009057 (PMC9535824; doi:10.1107/S2056989022009057)
Supplement: Supplementary file 11 [file e-78-01016-6sup6.hkl]

data_6                                                                          
_shelx_title ' HP6 IN P2(1)/C'                                                  
_shelx_refln_list_code          4                                               
_shelx_F_calc_maximum      204.50                                               
_exptl_crystal_F_000       816.00                                               
_reflns_d_resolution_high  0.7568                                               
                                                                                
loop_                                                                           
 _space_group_symop_operation_xyz                                               
 'x, y, z'                                                                      
 '-x, y+1/2, -z+1/2'                                                            
 '-x, -y, -z'                                                                   
 'x, -y-1/2, z-1/2'                                                             
                                                                                
_cell_length_a     7.7790                                                       
_cell_length_b     7.4110                                                       
_cell_length_c    31.3570                                                       
_cell_angle_alpha  90.000                                                       
_cell_angle_beta   96.820                                                       
_cell_angle_gamma  90.000                                                       
                                                                                
_shelx_F_squared_multiplier     1.000                                           
                                                                                
loop_                                                                           
 _refln_index_h                                                                 
 _refln_index_k                                                                 
 _refln_index_l                                                                 
 _refln_F_squared_calc                                                          
 _refln_F_squared_meas                                                          
 _refln_F_squared_sigma                                                         
 _refln_observed_status                                                         
   1   0   0        203.36        237.26        11.38 o                         
   2   0   0        443.51        423.66        11.60 o                         
   3   0   0          0.13         -2.86        10.63 o                         
   4   0   0        249.77        260.93        14.41 o                         
   5   0   0         58.20         48.64        16.60 o                         
   6   0   0          9.22          9.80        25.90 o                         
   7   0   0          3.14         -8.52        29.16 o                         
   8   0   0        121.61        124.48        37.89 o                         
   9   0   0          2.39          8.48        32.55 o                         
   1   1   0       7757.64       7347.99        94.66 o                         
   2   1   0       1325.71       1346.07        29.81 o                         
   3   1   0       1285.51       1311.30        14.93 o                         
   4   1   0         23.99         23.68         6.69 o                         
   5   1   0         19.79         25.00        13.19 o                         
   6   1   0        533.00        556.46        21.60 o                         
   7   1   0        543.04        588.55        79.19 o                         
   8   1   0         41.68         88.38        22.52 o                         
   9   1   0          0.05        -30.61        30.61 o                         
   0   2   0       8462.17       8774.37        43.44 o                         
   1   2   0       9551.52       9646.50        45.94 o                         
   2   2   0        222.72        219.52         9.54 o                         
   3   2   0       1495.06       1405.80        16.71 o                         
   4   2   0         49.97         70.38         9.06 o                         
   5   2   0         46.34         43.32        15.90 o                         
   6   2   0         82.03         83.24        19.85 o                         
   7   2   0         70.77         62.84        29.68 o                         
   8   2   0          4.88        -27.45        27.45 o                         
   9   2   0          6.49          6.22        32.58 o                         
   1   3   0        809.68        831.43        19.20 o                         
   2   3   0       2835.45       2744.86        30.13 o                         
   3   3   0         81.53         67.92        10.21 o                         
   4   3   0         56.82         75.28         9.18 o                         
   5   3   0        279.06        254.81        13.45 o                         
   6   3   0        654.19        660.76        22.60 o                         
   7   3   0          0.71         41.78        28.03 o                         
   8   3   0         20.91        -20.27        28.42 o                         
   9   3   0          0.24          7.53        39.66 o                         
   0   4   0         20.37         -1.58        23.48 o                         
   1   4   0          9.67          5.68         5.93 o                         
   2   4   0        645.55        673.59        11.90 o                         
   3   4   0         56.26         49.75         7.91 o                         
   4   4   0         69.71        100.62        21.13 o                         
   5   4   0          6.75         17.42        11.83 o                         
   6   4   0         15.34          6.38        15.63 o                         
   7   4   0         11.97         15.03        27.38 o                         
   8   4   0         20.48         49.28        26.61 o                         
   1   5   0         36.96         28.89        15.04 o                         
   2   5   0         45.05         32.87        14.69 o                         
   3   5   0          5.11         -5.70        14.32 o                         
   4   5   0         88.81         82.39        21.10 o                         
   5   5   0        431.85        425.22        22.11 o                         
   6   5   0        223.40        208.12        23.86 o                         
   7   5   0          1.92        -30.54        30.54 o                         
   8   5   0          0.49         20.16        33.57 o                         
   0   6   0         78.50         79.92        32.84 o                         
   1   6   0          7.57        -19.63        21.57 o                         
   2   6   0          0.47        -16.79        16.79 o                         
   3   6   0         15.53         -2.53        17.05 o                         
   4   6   0         64.45         83.01        24.35 o                         
   5   6   0         13.31        -16.73        21.29 o                         
   6   6   0         52.78         25.41        21.11 o                         
   7   6   0         10.70         23.52        30.52 o                         
   1   7   0         23.94         33.69        23.33 o                         
   2   7   0          6.45        -23.33        24.27 o                         
   3   7   0          2.21        -32.12        32.12 o                         
   4   7   0         65.03         69.38        30.27 o                         
   5   7   0          0.90         24.75        24.95 o                         
   6   7   0          9.02        -27.60        27.60 o                         
   0   8   0        275.67        196.92        47.28 o                         
   1   8   0         32.21         12.90        27.73 o                         
   2   8   0          0.17        -23.94        23.94 o                         
   3   8   0          2.54         21.60        36.56 o                         
   4   8   0         15.54        -40.08        40.08 o                         
   5   8   0          9.13        211.41       141.57 o                         
   1   9   0          1.22         59.27        61.67 o                         
   2   9   0          2.95         95.16        33.95 o                         
  -9   1   1         17.10          9.69        35.93 o                         
  -8   1   1         43.68         83.16        21.22 o                         
  -7   1   1         48.59         61.27        21.47 o                         
  -6   1   1        507.83        466.17        20.55 o                         
  -5   1   1         26.42         22.37        13.39 o                         
  -4   1   1        365.96        353.64        12.29 o                         
  -3   1   1       1033.07       1083.75        14.63 o                         
  -2   1   1        120.72        139.06         6.74 o                         
  -1   1   1       5717.31       5430.38        26.25 o                         
   0   1   1        601.51        554.91        14.85 o                         
   1   1   1         14.40         43.32         8.22 o                         
   2   1   1       2565.19       2693.65        20.95 o                         
   3   1   1        275.49        301.89         8.81 o                         
   4   1   1         20.95         17.01         7.11 o                         
   5   1   1         58.10         59.07        13.98 o                         
   6   1   1        199.85        207.49        21.58 o                         
   7   1   1         38.72         20.14        32.19 o                         
   8   1   1         24.19         34.35        21.97 o                         
   9   1   1          0.27         41.91        28.95 o                         
  -9   2   1         80.36        172.10        35.18 o                         
  -8   2   1         52.26         17.77        28.85 o                         
  -7   2   1          8.36         24.84        34.22 o                         
  -6   2   1         11.07         12.06        18.26 o                         
  -5   2   1         40.60         42.03        16.18 o                         
  -4   2   1        127.26        154.74         9.51 o                         
  -3   2   1         18.31          6.43         6.33 o                         
  -2   2   1          9.67         12.13         7.76 o                         
  -1   2   1      41818.72      40794.05       118.72 o                         
   0   2   1         92.78        101.61        10.43 o                         
   1   2   1       5490.73       5710.61        48.82 o                         
   2   2   1        342.66        322.55        11.26 o                         
   3   2   1        598.83        602.56        10.22 o                         
   4   2   1        190.44        195.52        10.90 o                         
   5   2   1          0.83        -11.18        16.16 o                         
   6   2   1          9.24         22.01        27.47 o                         
   7   2   1         13.82         14.80        26.84 o                         
   8   2   1         10.31        -24.60        24.60 o                         
   9   2   1          0.08        -28.78        28.78 o                         
  -9   3   1          0.25        -33.99        33.99 o                         
  -8   3   1          0.73         33.53        31.85 o                         
  -7   3   1        182.02        224.76        33.06 o                         
  -6   3   1       1265.92       1273.40        35.84 o                         
  -5   3   1        633.97        621.13        25.08 o                         
  -4   3   1          5.91          3.56         9.68 o                         
  -3   3   1        212.21        198.44         8.74 o                         
  -2   3   1        190.17        225.96         8.47 o                         
  -1   3   1        111.43         84.98         6.63 o                         
   0   3   1       1150.45       1132.95        24.59 o                         
   1   3   1        356.05        398.02        17.33 o                         
   2   3   1        788.14        837.67        14.01 o                         
   3   3   1        140.55        155.98         8.18 o                         
   4   3   1        179.23        150.19         9.95 o                         
   5   3   1       1768.08       1822.82        24.33 o                         
   6   3   1        261.42        281.15        21.76 o                         
   7   3   1         60.88         66.48        28.03 o                         
   8   3   1          5.28          3.87        27.11 o                         
   9   3   1          0.04         34.01        35.59 o                         
  -8   4   1          0.59         10.10        32.36 o                         
  -7   4   1        111.24        115.35        22.16 o                         
  -6   4   1          7.81         14.90        13.79 o                         
  -5   4   1        259.62        251.85        14.47 o                         
  -4   4   1        284.75        278.56        24.64 o                         
  -3   4   1        144.23        168.98        10.23 o                         
  -2   4   1        962.05       1008.64        13.65 o                         
  -1   4   1        149.89        147.43         7.51 o                         
   0   4   1         14.54          8.88         5.90 o                         
   1   4   1          8.98         11.16         7.41 o                         
   2   4   1         61.02         59.09         7.44 o                         
   3   4   1         20.27         31.02         7.73 o                         
   4   4   1          2.94         17.10        12.53 o                         
   5   4   1         90.79         62.50        15.59 o                         
   6   4   1        194.65        155.87        22.54 o                         
   7   4   1         15.45         28.20        26.38 o                         
   8   4   1         40.80         32.20        31.33 o                         
  -8   5   1          0.13          8.49        39.43 o                         
  -7   5   1          2.35        -27.88        27.88 o                         
  -6   5   1         55.90         30.38        25.88 o                         
  -5   5   1        409.75        420.15        22.14 o                         
  -4   5   1        134.60        106.65        21.26 o                         
  -3   5   1        102.91        140.65        16.40 o                         
  -2   5   1        160.85        166.20        23.32 o                         
  -1   5   1          0.85        -14.47        15.02 o                         
   0   5   1         72.42         70.82        10.42 o                         
   1   5   1        103.98         63.43        19.83 o                         
   2   5   1          3.80         -0.70        14.95 o                         
   3   5   1          5.49         -2.93        13.95 o                         
   4   5   1        254.25        257.09        22.60 o                         
   5   5   1        483.32        504.06        22.32 o                         
   6   5   1         27.47          8.65        31.50 o                         
   7   5   1          7.28         -6.96        30.82 o                         
   8   5   1          1.61         15.58        33.57 o                         
  -7   6   1          0.77         37.19        24.24 o                         
  -6   6   1         17.64         22.06        20.56 o                         
  -5   6   1         53.42         53.15        19.83 o                         
  -4   6   1         24.59         24.63        32.97 o                         
  -3   6   1         85.48         53.04        17.42 o                         
  -2   6   1         78.53         55.66        18.52 o                         
  -1   6   1        194.21        197.10        24.76 o                         
   0   6   1         39.99         21.04        21.23 o                         
   1   6   1          9.13          2.16        20.12 o                         
   2   6   1          1.16          3.47        24.09 o                         
   3   6   1         69.92         87.69        21.77 o                         
   4   6   1         62.20         52.22        24.20 o                         
   5   6   1          0.11        -10.59        26.50 o                         
   6   6   1         16.39          9.46        19.06 o                         
   7   6   1          0.63         88.47        36.36 o                         
  -6   7   1         10.04        -16.49        25.21 o                         
  -5   7   1          0.92         37.92        27.42 o                         
  -4   7   1         26.50         28.65        22.70 o                         
  -3   7   1         29.74         36.94        18.91 o                         
  -2   7   1         10.01         38.97        58.05 o                         
  -1   7   1          3.44          7.63        22.78 o                         
   0   7   1          2.20         -2.70        25.73 o                         
   1   7   1         46.36         15.66        45.54 o                         
   2   7   1         21.28        -23.06        23.06 o                         
   3   7   1         24.40         -1.28        24.72 o                         
   4   7   1        116.67         38.16        35.38 o                         
   5   7   1          0.36          8.60        25.16 o                         
   6   7   1          0.54         27.69        26.11 o                         
  -5   8   1          4.56        120.67        29.61 o                         
  -4   8   1          4.38         -8.75        36.67 o                         
  -3   8   1          1.32         34.36        43.13 o                         
  -2   8   1          4.19        -14.41        25.88 o                         
  -1   8   1         10.92         61.61        41.06 o                         
   0   8   1          3.16        -11.93        28.06 o                         
   1   8   1          0.49         12.40        25.30 o                         
   2   8   1          0.06         12.67        24.74 o                         
   3   8   1         11.24         -5.72        42.29 o                         
   4   8   1         14.18         54.33        48.51 o                         
   5   8   1          5.66        158.75        68.38 o                         
  -2   9   1          0.18        -29.33        29.33 o                         
  -1   9   1          3.82          9.41        28.59 o                         
   0   9   1          8.24         43.06        51.61 o                         
   1   9   1          0.43         70.49        86.01 o                         
   2   9   1          0.03         82.99        79.19 o                         
  -9   0   2         66.56         84.60        34.24 o                         
  -8   0   2        154.55        173.24        30.87 o                         
  -7   0   2         16.35        -29.65        29.65 o                         
  -6   0   2          8.66         14.78        18.29 o                         
  -5   0   2          7.67          5.11        15.79 o                         
  -4   0   2          0.90         -4.55        10.47 o                         
  -3   0   2       1037.88       1022.08        25.47 o                         
  -2   0   2         71.58         72.04         8.38 o                         
  -1   0   2       4059.72       4029.40        21.58 o                         
   1   0   2        673.54        627.24        13.90 o                         
   2   0   2        266.77        259.99        19.87 o                         
   3   0   2       2746.36       2749.46        55.93 o                         
   4   0   2        505.97        494.61        18.04 o                         
   5   0   2        255.64        269.99        28.14 o                         
   6   0   2          4.38         15.82        25.54 o                         
   7   0   2         78.21         65.15        28.43 o                         
   8   0   2          2.95         -8.31        28.55 o                         
   9   0   2          6.66        144.57        31.22 o                         
  -9   1   2          2.18        -29.66        29.66 o                         
  -8   1   2          0.22         24.34        27.38 o                         
  -7   1   2       1380.86       1390.33        32.11 o                         
  -6   1   2        533.82        508.40        20.49 o                         
  -5   1   2        662.04        653.76        27.53 o                         
  -4   1   2        117.82        131.86         7.30 o                         
  -3   1   2         34.08         27.01         6.56 o                         
  -2   1   2        287.06        260.09         7.96 o                         
  -1   1   2      10626.28      11130.39        54.27 o                         
   0   1   2       1286.47       1231.27        21.59 o                         
   1   1   2       3364.81       3523.27        68.38 o                         
   2   1   2       1177.89       1157.82        23.74 o                         
   3   1   2        455.93        429.66        10.09 o                         
   4   1   2        792.97        810.37        21.00 o                         
   5   1   2         42.62         29.49        17.48 o                         
   6   1   2        111.67         85.67        19.29 o                         
   7   1   2          1.84         14.45        20.07 o                         
   8   1   2         70.72        171.78        47.34 o                         
   9   1   2         35.65         49.17        34.57 o                         
  -9   2   2          6.20         61.05        32.69 o                         
  -8   2   2          8.72         29.43        30.19 o                         
  -7   2   2          0.89          9.38        19.64 o                         
  -6   2   2        354.31        343.80        23.96 o                         
  -5   2   2         22.16          0.99        16.89 o                         
  -4   2   2        229.69        222.62        10.25 o                         
  -3   2   2         17.14         17.41         6.44 o                         
  -2   2   2       3336.24       3244.09        49.85 o                         
  -1   2   2       6519.12       6975.43        86.13 o                         
   0   2   2       2206.70       2040.26        19.34 o                         
   1   2   2        770.83        700.38        13.95 o                         
   2   2   2       1356.79       1349.07        27.04 o                         
   3   2   2        678.40        662.09        11.77 o                         
   4   2   2         93.93        104.86         9.98 o                         
   5   2   2          5.29         -3.36        23.77 o                         
   6   2   2          5.22          9.08        27.87 o                         
   7   2   2         83.97         54.63        32.54 o                         
   8   2   2          3.58          4.95        28.55 o                         
   9   2   2          0.10        -34.64        35.22 o                         
  -9   3   2          9.61        -32.14        32.47 o                         
  -8   3   2         11.96         42.10        29.39 o                         
  -7   3   2          3.30         32.92        20.97 o                         
  -6   3   2        430.27        458.70        27.00 o                         
  -5   3   2        142.66        119.41        17.82 o                         
  -4   3   2          0.64         -4.08         9.22 o                         
  -3   3   2        372.64        382.15        14.03 o                         
  -2   3   2        673.46        697.36        11.38 o                         
  -1   3   2        138.22        110.56         7.30 o                         
   0   3   2        667.65        677.81        16.23 o                         
   1   3   2        510.32        514.94        22.64 o                         
   2   3   2       1196.73       1176.78        16.11 o                         
   3   3   2        283.41        293.67        11.32 o                         
   4   3   2        248.96        252.00        11.59 o                         
   5   3   2          0.90         14.85        11.13 o                         
   6   3   2        183.48        181.94        31.23 o                         
   7   3   2          2.15        -31.40        31.82 o                         
   8   3   2          0.60         26.41        33.44 o                         
   9   3   2         30.26         21.78        33.11 o                         
  -7   4   2         96.10        163.76        22.27 o                         
  -6   4   2         50.06         65.71        15.62 o                         
  -5   4   2         51.09         31.00        16.02 o                         
  -4   4   2         36.62         33.28        10.94 o                         
  -3   4   2          7.73         -0.85         7.90 o                         
  -2   4   2       1312.17       1286.60        31.98 o                         
  -1   4   2        541.63        486.53        17.53 o                         
   0   4   2        294.53        284.38        11.31 o                         
   1   4   2        624.00        658.01        24.66 o                         
   2   4   2        120.93        113.57         6.54 o                         
   3   4   2         14.20         14.87         8.06 o                         
   4   4   2         71.56         87.87        13.47 o                         
   5   4   2         13.11         14.16        14.33 o                         
   6   4   2         16.61         13.27        18.56 o                         
   7   4   2         62.27         51.30        27.47 o                         
   8   4   2         18.71         45.53        34.08 o                         
  -8   5   2          0.44         64.18        40.10 o                         
  -7   5   2          6.11         -5.59        18.99 o                         
  -6   5   2         20.44         16.22        18.53 o                         
  -5   5   2         27.01         34.72        16.83 o                         
  -4   5   2         38.35         45.88        26.36 o                         
  -3   5   2        116.37         92.76        16.13 o                         
  -2   5   2        102.16        109.83        16.43 o                         
  -1   5   2         68.70         78.19        15.82 o                         
   0   5   2          0.01         -3.74         9.68 o                         
   1   5   2         13.89         -8.92        18.74 o                         
   2   5   2         11.98         11.01        14.48 o                         
   3   5   2          0.08          4.78        14.47 o                         
   4   5   2        276.12        327.50        31.72 o                         
   5   5   2        334.49        359.54        20.56 o                         
   6   5   2          8.99         -7.58        19.79 o                         
   7   5   2          0.58         22.05        26.49 o                         
   8   5   2          0.09         57.75        39.43 o                         
  -7   6   2          0.13        -22.17        30.02 o                         
  -6   6   2         53.96         95.99        21.31 o                         
  -5   6   2         17.19         25.68        19.79 o                         
  -4   6   2          5.87          0.02        24.85 o                         
  -3   6   2         29.66         13.98        18.10 o                         
  -2   6   2        162.36        166.40        19.14 o                         
  -1   6   2        236.65        223.80        22.14 o                         
   0   6   2         18.95          8.38        20.39 o                         
   1   6   2          2.20         -5.32        19.52 o                         
   2   6   2         74.99         34.59        20.72 o                         
   3   6   2         43.89         60.37        17.84 o                         
   4   6   2         39.03         15.24        23.32 o                         
   5   6   2          2.24         -6.26        21.80 o                         
   6   6   2          0.33         27.99        21.88 o                         
   7   6   2         15.76        -38.66        38.66 o                         
  -6   7   2          3.11          5.15        25.74 o                         
  -5   7   2          0.94         -9.33        23.93 o                         
  -4   7   2         12.28         19.83        25.59 o                         
  -3   7   2         13.16        -10.66        25.39 o                         
  -2   7   2          0.09         11.62        26.62 o                         
  -1   7   2          0.81        -18.76        22.76 o                         
   0   7   2          2.19         -4.11        25.47 o                         
   1   7   2          0.99        -11.20        23.95 o                         
   2   7   2          0.22         13.19        20.71 o                         
   3   7   2         50.60         45.07        24.28 o                         
   4   7   2        102.79         55.19        37.34 o                         
   5   7   2         10.36        100.62        31.12 o                         
   6   7   2         13.59         -0.41        22.85 o                         
  -5   8   2          0.39         -6.52        24.13 o                         
  -4   8   2          9.98        -41.57        41.57 o                         
  -3   8   2         58.56         47.35        39.72 o                         
  -2   8   2          0.73        -10.43        38.91 o                         
  -1   8   2         10.42         -0.51        41.84 o                         
   0   8   2         29.91         15.27        27.26 o                         
   1   8   2         16.24        -28.84        28.84 o                         
   2   8   2          3.91         26.17        37.37 o                         
   3   8   2         13.40         25.16        41.98 o                         
   4   8   2          1.27        -11.75        34.32 o                         
   5   8   2          0.18        119.08        41.28 o                         
  -2   9   2          1.96          2.49        29.01 o                         
  -1   9   2          8.44         -6.86        41.12 o                         
   0   9   2          1.60        -36.40        36.40 o                         
   1   9   2          9.85          6.81        38.56 o                         
   2   9   2          0.80        -31.99        31.99 o                         
  -9   1   3          2.79         10.56        27.47 o                         
  -8   1   3        113.39        114.64        30.38 o                         
  -7   1   3          0.26         -6.20        20.23 o                         
  -6   1   3        763.10        743.82        22.01 o                         
  -5   1   3          2.74         11.56        10.76 o                         
  -4   1   3         76.62         58.91         6.85 o                         
  -3   1   3        680.70        719.80        12.01 o                         
  -2   1   3       1961.52       1879.63        36.58 o                         
  -1   1   3        992.89        917.99        10.84 o                         
   0   1   3        437.46        370.58        15.76 o                         
   1   1   3       5047.05       4418.34       447.03 o                         
   2   1   3       3698.15       3616.57        28.40 o                         
   3   1   3         60.10         71.40         8.06 o                         
   4   1   3        964.34       1029.19        24.35 o                         
   5   1   3        188.11        204.44        19.83 o                         
   6   1   3        138.79        121.37        20.58 o                         
   7   1   3          4.31          1.25        18.69 o                         
   8   1   3          0.43         18.28        31.78 o                         
   9   1   3          0.05         24.02        22.73 o                         
  -9   2   3         24.41          3.67        28.86 o                         
  -8   2   3         75.56         53.37        22.13 o                         
  -7   2   3          0.11         11.89        19.82 o                         
  -6   2   3        128.49        106.94        20.81 o                         
  -5   2   3         44.42         45.26        16.76 o                         
  -4   2   3         78.44         94.32         8.09 o                         
  -3   2   3         60.86         67.34         6.35 o                         
  -2   2   3         81.20         77.16         7.20 o                         
  -1   2   3      11471.72      11501.40        71.16 o                         
   0   2   3        693.63        753.79        17.32 o                         
   1   2   3        124.52         93.86        15.93 o                         
   2   2   3        286.63        325.22        17.36 o                         
   3   2   3          1.36          2.12        11.72 o                         
   4   2   3        210.78        222.26        28.95 o                         
   5   2   3        133.43        117.42        16.08 o                         
   6   2   3        180.36        178.83        33.98 o                         
   7   2   3         68.52         81.68        32.83 o                         
   8   2   3          5.71         64.22        33.37 o                         
   9   2   3          0.99         85.68        30.88 o                         
  -9   3   3         25.71        -21.42        37.51 o                         
  -8   3   3         17.68         15.08        21.37 o                         
  -7   3   3         21.49         32.13        20.19 o                         
  -6   3   3        469.04        518.80        83.42 o                         
  -5   3   3         16.38         17.48        16.41 o                         
  -4   3   3         11.50          7.01        10.73 o                         
  -3   3   3        181.48        221.33        16.61 o                         
  -2   3   3         15.07         18.93         8.03 o                         
  -1   3   3        356.95        299.41         8.80 o                         
   0   3   3        177.01        218.45        12.88 o                         
   1   3   3         69.39         89.64        14.39 o                         
   2   3   3        306.37        329.09         8.86 o                         
   3   3   3         11.78         17.99         7.04 o                         
   4   3   3         13.28          7.35        11.94 o                         
   5   3   3       1319.39       1267.19        24.27 o                         
   6   3   3         89.01         65.72        29.74 o                         
   7   3   3         55.69         55.72        30.56 o                         
   8   3   3         12.49        -11.67        28.77 o                         
  -8   4   3         18.79         78.29        43.09 o                         
  -7   4   3         26.26         37.82        15.75 o                         
  -6   4   3          4.68          7.38        16.16 o                         
  -5   4   3        140.06        137.36        13.65 o                         
  -4   4   3        102.61        111.81         9.66 o                         
  -3   4   3          7.02         11.77         7.90 o                         
  -2   4   3       4391.53       4363.98        26.54 o                         
  -1   4   3       1023.64       1042.40        18.92 o                         
   0   4   3        257.93        255.51        14.99 o                         
   1   4   3        974.03       1013.98        26.88 o                         
   2   4   3        167.19        168.91         8.45 o                         
   3   4   3        112.13        112.70        10.64 o                         
   4   4   3        198.73        220.85        20.43 o                         
   5   4   3         82.13        103.50        16.48 o                         
   6   4   3          1.94          9.74        27.64 o                         
   7   4   3         94.46        108.11        33.46 o                         
   8   4   3         43.73        183.21        31.22 o                         
  -8   5   3          0.75         40.33        38.52 o                         
  -7   5   3          6.29        -19.05        19.05 o                         
  -6   5   3          0.03          7.16        20.25 o                         
  -5   5   3         34.82          4.98        15.98 o                         
  -4   5   3          0.74          2.56        28.15 o                         
  -3   5   3         48.44         60.81        15.51 o                         
  -2   5   3          0.48         -1.45        14.74 o                         
  -1   5   3         56.38         39.98        10.32 o                         
   0   5   3         11.61         -0.33         9.97 o                         
   1   5   3         31.34         15.98        18.40 o                         
   2   5   3         87.78         94.23        18.08 o                         
   3   5   3         34.90         37.19        13.99 o                         
   4   5   3         35.37         29.51        19.47 o                         
   5   5   3        848.55        736.92        27.01 o                         
   6   5   3          9.02         19.51        17.61 o                         
   7   5   3          0.34         44.55        32.51 o                         
   8   5   3          0.10        -31.43        32.17 o                         
  -7   6   3          5.97          2.74        58.54 o                         
  -6   6   3          0.02        -47.19        78.52 o                         
  -5   6   3         19.96         23.85        17.97 o                         
  -4   6   3          2.05         23.18        22.98 o                         
  -3   6   3        132.01        114.21        18.43 o                         
  -2   6   3         75.96         56.51        18.11 o                         
  -1   6   3         33.44         21.87        16.22 o                         
   0   6   3        273.56        348.07        38.99 o                         
   1   6   3          1.21         10.28        21.22 o                         
   2   6   3          0.44          7.45        21.17 o                         
   3   6   3          3.73        -16.61        21.15 o                         
   4   6   3         95.80         68.11        24.05 o                         
   5   6   3          2.58        -13.88        21.65 o                         
   6   6   3          6.60         41.36        30.23 o                         
   7   6   3          0.75         -4.46        29.70 o                         
  -6   7   3          0.05         10.56        83.87 o                         
  -5   7   3         14.03         34.28        19.30 o                         
  -4   7   3          6.34        -39.74        42.70 o                         
  -3   7   3         10.28          1.74        23.88 o                         
  -2   7   3          2.36         19.56        24.23 o                         
  -1   7   3         11.21          2.24        32.14 o                         
   0   7   3         30.76         33.02        25.61 o                         
   1   7   3         11.01         47.36        29.06 o                         
   2   7   3          2.08         13.76        19.97 o                         
   3   7   3         78.70         68.49        36.60 o                         
   4   7   3        181.57        188.63        40.14 o                         
   5   7   3          8.90         21.33        28.47 o                         
   6   7   3          0.34         -0.44        41.32 o                         
  -5   8   3          0.10         44.14        43.21 o                         
  -4   8   3          0.32         16.19        24.73 o                         
  -3   8   3          9.13        -26.54        38.62 o                         
  -2   8   3          3.29         -0.97        34.02 o                         
  -1   8   3          4.94         85.73        41.29 o                         
   0   8   3         40.14         -7.96        27.60 o                         
   1   8   3         13.66         -4.10        26.93 o                         
   2   8   3          1.67         43.06        22.23 o                         
   3   8   3         31.43         27.15        33.31 o                         
   4   8   3         12.06        -35.38        45.74 o                         
   5   8   3          0.43         -3.98        40.11 o                         
  -2   9   3          0.11        -27.56        27.56 o                         
  -1   9   3          1.63        -14.67        26.58 o                         
   0   9   3          2.27        -46.27        49.86 o                         
   1   9   3          0.33        -21.27        27.66 o                         
   2   9   3          6.95         -7.16        25.88 o                         
  -9   0   4         52.29        158.56        34.63 o                         
  -8   0   4          3.67         28.18        28.63 o                         
  -7   0   4        480.33        466.30        27.50 o                         
  -6   0   4        185.37        155.32        19.79 o                         
  -5   0   4         26.07         30.78        16.66 o                         
  -4   0   4         36.59         31.07         9.59 o                         
  -3   0   4        344.27        345.89        16.01 o                         
  -2   0   4      25090.55      24840.04       187.56 o                         
  -1   0   4       5223.64       5136.58        36.95 o                         
   0   0   4       2713.93       2564.53        21.39 o                         
   1   0   4       2350.93       2047.82        26.51 o                         
   2   0   4        598.86        644.22        13.88 o                         
   3   0   4        108.84         98.59         9.97 o                         
   4   0   4         34.09         23.41         7.80 o                         
   5   0   4         63.37         73.11        24.50 o                         
   6   0   4        241.48        196.12        28.25 o                         
   7   0   4          0.90         -9.76        30.25 o                         
   8   0   4         17.49        -16.48        24.65 o                         
   9   0   4        101.26         98.98        31.53 o                         
  -9   1   4          4.72         -4.19        31.32 o                         
  -8   1   4         79.24         74.55        23.23 o                         
  -7   1   4        964.32       1029.85        28.52 o                         
  -6   1   4        182.34        161.77        16.51 o                         
  -5   1   4         24.61         10.59        12.24 o                         
  -4   1   4        170.53        180.54        10.10 o                         
  -3   1   4        480.53        478.88         9.52 o                         
  -2   1   4       7269.50       7186.42        31.35 o                         
  -1   1   4      18275.75      17327.50       112.62 o                         
   0   1   4       1018.02        936.57        22.02 o                         
   1   1   4       6486.83       6352.43        33.43 o                         
   2   1   4          0.63          0.74         6.43 o                         
   3   1   4        157.43        185.85         7.72 o                         
   4   1   4       2064.71       2112.11        23.91 o                         
   5   1   4        115.05        120.65        23.87 o                         
   6   1   4          0.01         -8.94        18.00 o                         
   7   1   4         94.90         84.51        22.92 o                         
   8   1   4          0.15         -2.60        21.62 o                         
   9   1   4          0.43        110.10        55.02 o                         
  -9   2   4         19.72         60.99        30.23 o                         
  -8   2   4          8.65         35.78        20.30 o                         
  -7   2   4         43.56         30.66        17.72 o                         
  -6   2   4        161.42        161.45        20.77 o                         
  -5   2   4        242.69        248.27        23.56 o                         
  -4   2   4         72.34         75.40         7.85 o                         
  -3   2   4        187.18        180.05         7.01 o                         
  -2   2   4       1138.27       1214.63        12.25 o                         
  -1   2   4      20965.15      20362.15       194.45 o                         
   0   2   4        326.10        378.26        14.61 o                         
   1   2   4       1978.84       1820.89        26.31 o                         
   2   2   4        148.46        126.04        13.47 o                         
   3   2   4        231.38        237.67        12.00 o                         
   4   2   4          8.15          8.50         8.30 o                         
   5   2   4        408.89        348.27        18.59 o                         
   6   2   4        133.08        156.92        32.07 o                         
   7   2   4        194.51        191.86        32.25 o                         
   8   2   4          1.30         21.63        30.60 o                         
   9   2   4          0.04        -36.05        36.05 o                         
  -9   3   4         12.31          5.45        37.81 o                         
  -8   3   4        131.43        140.36        24.26 o                         
  -7   3   4         68.94         91.16        20.54 o                         
  -6   3   4         84.02         81.29        18.46 o                         
  -5   3   4          4.54         -7.07        16.37 o                         
  -4   3   4       1172.63       1145.19        24.06 o                         
  -3   3   4         10.45          7.33         7.25 o                         
  -2   3   4        659.54        719.04        13.40 o                         
  -1   3   4        730.51        703.85        11.23 o                         
   0   3   4         69.89         81.73        12.36 o                         
   1   3   4         22.94         31.61        13.52 o                         
   2   3   4         34.47         34.40         7.15 o                         
   3   3   4         35.29         36.37        13.51 o                         
   4   3   4          0.01         -0.22        11.65 o                         
   5   3   4        363.87        357.41        16.53 o                         
   6   3   4         34.35         22.89        26.19 o                         
   7   3   4         29.25         33.99        28.82 o                         
   8   3   4          2.15        -28.12        28.12 o                         
  -8   4   4          6.09         69.84        27.78 o                         
  -7   4   4          6.04         74.37        23.27 o                         
  -6   4   4          0.34         14.57        17.78 o                         
  -5   4   4         76.95        117.69        17.41 o                         
  -4   4   4          2.89         -9.61         9.61 o                         
  -3   4   4         96.59         77.57         8.73 o                         
  -2   4   4        738.15        819.35        13.90 o                         
  -1   4   4         48.51         69.72         7.69 o                         
   0   4   4         42.80         40.89        13.24 o                         
   1   4   4        184.90        208.46        20.09 o                         
   2   4   4         38.83         41.87        10.32 o                         
   3   4   4          1.58          5.44         9.68 o                         
   4   4   4         70.07         53.16        16.77 o                         
   5   4   4         63.31         64.91        15.54 o                         
   6   4   4         31.20         37.60        28.79 o                         
   7   4   4          0.13        -26.89        26.89 o                         
   8   4   4          8.84        105.04        34.30 o                         
  -8   5   4          0.11         49.10        72.39 o                         
  -7   5   4         50.66         43.65        15.85 o                         
  -6   5   4          0.25         16.26        14.11 o                         
  -5   5   4          8.26          2.18        16.92 o                         
  -4   5   4         64.80         61.18        15.45 o                         
  -3   5   4         17.93          3.60        15.45 o                         
  -2   5   4         68.83         54.28        15.11 o                         
  -1   5   4         64.99         47.97        10.37 o                         
   0   5   4        179.11        172.24        18.85 o                         
   1   5   4         26.60         39.49        19.38 o                         
   2   5   4          0.03         -3.50        18.08 o                         
   3   5   4         34.29         43.40        15.08 o                         
   4   5   4        271.62        242.02        23.82 o                         
   5   5   4        188.23        180.51        18.53 o                         
   6   5   4         11.21         50.81        26.43 o                         
   7   5   4          0.02        -27.36        35.42 o                         
  -7   6   4          4.87        -27.93        41.71 o                         
  -6   6   4         11.25        -33.99        36.56 o                         
  -5   6   4         25.61         27.12        19.38 o                         
  -4   6   4         81.76         84.39        25.84 o                         
  -3   6   4        241.82        254.46        20.88 o                         
  -2   6   4        196.35        186.23        19.47 o                         
  -1   6   4        464.03        408.11        21.88 o                         
   0   6   4        203.91        234.86        41.20 o                         
   1   6   4         40.56         51.05        21.32 o                         
   2   6   4          0.42         -5.10        20.34 o                         
   3   6   4          4.21        -12.11        24.06 o                         
   4   6   4          0.40        -15.19        32.45 o                         
   5   6   4          1.50         60.58        63.13 o                         
   6   6   4          7.11         22.66        25.21 o                         
   7   6   4         21.89         22.11        37.27 o                         
  -7   7   4         27.35        193.90        43.28 o                         
  -6   7   4         10.51        -18.02        30.90 o                         
  -5   7   4          9.57         10.66        37.32 o                         
  -4   7   4         22.84         -9.78        22.80 o                         
  -3   7   4          0.01        -27.07        27.07 o                         
  -2   7   4          0.10          2.87        17.77 o                         
  -1   7   4        114.89         99.19        24.61 o                         
   0   7   4          6.60         11.10        25.10 o                         
   1   7   4         29.48         20.40        22.37 o                         
   2   7   4          7.37         -5.99        19.67 o                         
   3   7   4         33.81         19.31        25.92 o                         
   4   7   4        208.11        251.65        42.91 o                         
   5   7   4          0.80         27.59        33.33 o                         
   6   7   4          1.58         -1.95        32.60 o                         
  -5   8   4          8.83        -10.97        35.11 o                         
  -4   8   4         28.97        -13.67        27.99 o                         
  -3   8   4         20.68        -28.47        28.47 o                         
  -2   8   4         21.05          8.86        23.44 o                         
  -1   8   4          0.97         27.34        38.17 o                         
   0   8   4         58.93         79.40        29.61 o                         
   1   8   4          4.19         22.46        26.04 o                         
   2   8   4          1.87        -41.35        41.35 o                         
   3   8   4          1.73         14.60        38.34 o                         
   4   8   4          2.72        117.74        44.44 o                         
   5   8   4          0.04        -47.77        47.77 o                         
  -2   9   4          1.68        -25.64        44.56 o                         
  -1   9   4          1.61         -3.94        30.40 o                         
   0   9   4          0.05         14.36        29.27 o                         
   1   9   4          0.05         25.07        40.54 o                         
   2   9   4         17.82         12.06        32.81 o                         
  -9   1   5          4.60         -6.65        34.26 o                         
  -8   1   5        201.41        210.15        23.65 o                         
  -7   1   5         18.21         33.04        16.29 o                         
  -6   1   5        143.27        134.23        29.67 o                         
  -5   1   5        208.21        182.54        15.30 o                         
  -4   1   5        407.82        387.53         9.39 o                         
  -3   1   5        456.65        414.01         8.01 o                         
  -2   1   5      16213.71      15769.70        87.63 o                         
  -1   1   5       3832.07       3626.40        31.20 o                         
   0   1   5        644.81        610.83        21.14 o                         
   1   1   5       2050.75       1927.02        16.19 o                         
   2   1   5        561.02        532.15        10.53 o                         
   3   1   5       2765.80       2774.88        24.37 o                         
   4   1   5       1849.03       1829.70        25.91 o                         
   5   1   5          6.12          2.19        17.01 o                         
   6   1   5          0.17         -1.30        17.86 o                         
   7   1   5          9.00         52.34        50.38 o                         
   8   1   5          0.65          4.62        54.80 o                         
   9   1   5          2.54         19.32        23.24 o                         
  -9   2   5          0.02        119.46        36.23 o                         
  -8   2   5        182.20        163.73        41.43 o                         
  -7   2   5          1.35          2.13        20.57 o                         
  -6   2   5        121.74        127.15        16.11 o                         
  -5   2   5         60.63         50.62        12.93 o                         
  -4   2   5        109.24        102.48         7.85 o                         
  -3   2   5        969.48        955.83        15.15 o                         
  -2   2   5       3995.37       3885.91        29.20 o                         
  -1   2   5       4556.55       4607.22        24.11 o                         
   0   2   5        417.35        390.71        23.79 o                         
   1   2   5       3044.15       3029.81        34.53 o                         
   2   2   5          2.31          5.80         7.53 o                         
   3   2   5         89.00         83.23         9.68 o                         
   4   2   5         30.78         22.77         8.86 o                         
   5   2   5        577.90        647.05        38.51 o                         
   6   2   5         26.78         20.16        24.50 o                         
   7   2   5         39.11         50.40        30.86 o                         
   8   2   5         32.63         19.08        29.34 o                         
   9   2   5         15.04        -31.89        31.89 o                         
  -9   3   5         13.12         26.20        23.61 o                         
  -8   3   5        297.27        301.96        27.30 o                         
  -7   3   5         11.10          8.89        24.42 o                         
  -6   3   5         12.83          8.88        18.30 o                         
  -5   3   5        114.67         90.24        18.28 o                         
  -4   3   5        143.58        151.36        10.49 o                         
  -3   3   5        815.62        822.15        29.23 o                         
  -2   3   5          2.68          5.27         5.56 o                         
  -1   3   5         42.36         30.76         7.98 o                         
   0   3   5       1117.64       1013.07        23.14 o                         
   1   3   5          2.49          0.03        12.75 o                         
   2   3   5        100.85        121.70        15.80 o                         
   3   3   5        374.89        343.91        18.68 o                         
   4   3   5         92.88        123.83        16.27 o                         
   5   3   5          0.06         -2.46        12.45 o                         
   6   3   5         23.83         41.83        30.86 o                         
   7   3   5         20.30          0.95        26.72 o                         
   8   3   5          6.89         33.70        31.87 o                         
  -8   4   5         19.16         54.10        22.06 o                         
  -7   4   5         58.08         31.96        17.94 o                         
  -6   4   5         21.64          5.37        17.01 o                         
  -5   4   5          7.88         -0.01        13.91 o                         
  -4   4   5         59.51         63.41        12.48 o                         
  -3   4   5         54.12         53.05         8.78 o                         
  -2   4   5       7562.26       7954.37       180.64 o                         
  -1   4   5       1866.66       1957.19        18.97 o                         
   0   4   5        316.54        312.35        15.45 o                         
   1   4   5        530.60        525.95        17.41 o                         
   2   4   5        203.66        177.41        17.29 o                         
   3   4   5         67.50         62.91        10.38 o                         
   4   4   5         92.45        112.55        23.19 o                         
   5   4   5         44.17         23.26        14.65 o                         
   6   4   5        160.08        159.92        31.90 o                         
   7   4   5          0.81         -8.19        25.08 o                         
   8   4   5          0.24         16.31        32.38 o                         
  -8   5   5         54.82         90.32        36.66 o                         
  -7   5   5          9.05         31.59        20.49 o                         
  -6   5   5          6.66         15.74        14.66 o                         
  -5   5   5         65.34         60.61        13.24 o                         
  -4   5   5         23.46          7.45        14.01 o                         
  -3   5   5          0.58        -12.94        14.90 o                         
  -2   5   5         55.17         53.06        15.31 o                         
  -1   5   5        390.73        347.30        30.29 o                         
   0   5   5        708.85        714.96        19.52 o                         
   1   5   5        309.25        321.57        23.17 o                         
   2   5   5          0.12         -5.94        17.63 o                         
   3   5   5          2.20          3.85        16.96 o                         
   4   5   5         15.82         28.77        20.64 o                         
   5   5   5         31.01         31.41        16.76 o                         
   6   5   5          4.66        -28.65        30.85 o                         
   7   5   5          0.27          7.37        26.37 o                         
  -7   6   5          0.12        -27.92        27.92 o                         
  -6   6   5          1.23         -1.70        21.84 o                         
  -5   6   5          0.05        -17.71        17.71 o                         
  -4   6   5          1.92        -27.12        27.12 o                         
  -3   6   5        141.96        147.56        19.29 o                         
  -2   6   5        380.20        365.78        23.30 o                         
  -1   6   5        110.57         83.63        17.65 o                         
   0   6   5          7.27          9.75        21.04 o                         
   1   6   5         38.90          4.45        21.32 o                         
   2   6   5         17.03         26.50        20.11 o                         
   3   6   5        152.07        157.76        26.75 o                         
   4   6   5         45.12         56.24        33.60 o                         
   5   6   5         15.85         12.00        46.65 o                         
   6   6   5          3.64        -22.50        31.17 o                         
  -6   7   5          3.19         67.23        32.09 o                         
  -5   7   5         13.71         37.27        24.81 o                         
  -4   7   5          1.33        -23.69        23.69 o                         
  -3   7   5         15.72        -19.30        24.26 o                         
  -2   7   5         38.00         17.35        17.57 o                         
  -1   7   5         48.53         27.74        19.04 o                         
   0   7   5          1.57         -4.24        24.89 o                         
   1   7   5         23.16         11.72        21.86 o                         
   2   7   5          4.90        -21.01        21.01 o                         
   3   7   5        101.40         97.08        32.94 o                         
   4   7   5        227.58        255.97        37.17 o                         
   5   7   5          0.84         49.97        36.00 o                         
   6   7   5         12.72         31.21        39.73 o                         
  -5   8   5          1.77         33.84        44.46 o                         
  -4   8   5         38.29          8.54        27.66 o                         
  -3   8   5         27.17         41.45        25.92 o                         
  -2   8   5          0.46        -24.69        24.69 o                         
  -1   8   5          0.64          2.00        35.17 o                         
   0   8   5          1.19         -3.01        24.90 o                         
   1   8   5         19.93         -7.38        32.70 o                         
   2   8   5          1.18         33.46        25.26 o                         
   3   8   5         18.26        183.85        46.24 o                         
   4   8   5          1.57          4.78        32.80 o                         
   5   8   5          1.19         -4.83        36.60 o                         
  -2   9   5          1.84         34.96        34.05 o                         
  -1   9   5          2.53          4.48        30.59 o                         
   0   9   5          0.90        171.55       120.79 o                         
   1   9   5          1.86        -43.45        56.34 o                         
   2   9   5         11.45         57.75        37.30 o                         
  -9   0   6         70.45        138.90        32.47 o                         
  -8   0   6         46.07         75.38        22.43 o                         
  -7   0   6        602.25        616.67        62.91 o                         
  -6   0   6          8.81          6.91        17.26 o                         
  -5   0   6        492.12        468.68        21.17 o                         
  -4   0   6          7.14         10.84        11.09 o                         
  -3   0   6       1755.37       1785.49        26.68 o                         
  -2   0   6       4288.59       4736.31        75.68 o                         
  -1   0   6        185.57        151.66        12.87 o                         
   0   0   6       2095.87       2107.14        18.76 o                         
   1   0   6       3393.25       3441.23        30.67 o                         
   2   0   6       1275.05       1205.84        17.84 o                         
   3   0   6        753.84        768.19        16.29 o                         
   4   0   6        509.58        516.88        24.89 o                         
   5   0   6        366.19        350.02        29.22 o                         
   6   0   6        287.17        326.79        32.51 o                         
   7   0   6        149.91        150.23        27.95 o                         
   8   0   6         96.89         92.26        30.54 o                         
   9   0   6          4.15        -28.39        28.39 o                         
  -9   1   6         39.73         40.42        23.30 o                         
  -8   1   6         72.97         74.99        16.96 o                         
  -7   1   6        795.93        819.97        25.59 o                         
  -6   1   6         72.68         62.90        15.41 o                         
  -5   1   6        424.71        406.17        17.60 o                         
  -4   1   6         37.86         39.27         6.71 o                         
  -3   1   6        452.57        504.49        15.64 o                         
  -2   1   6        491.01        516.50        15.35 o                         
  -1   1   6        596.79        675.28        22.64 o                         
   0   1   6       6860.74       6229.53       249.97 o                         
   1   1   6          8.83          5.49        11.22 o                         
   2   1   6       4167.04       4164.84        31.07 o                         
   3   1   6       3147.95       3236.98        21.68 o                         
   4   1   6        359.87        437.68        10.07 o                         
   5   1   6         54.22         69.34        17.44 o                         
   6   1   6          0.58          5.11        17.44 o                         
   7   1   6          1.28          4.93        17.58 o                         
   8   1   6        110.17        135.03        23.28 o                         
   9   1   6          0.27         40.88        24.88 o                         
  -9   2   6         26.84         44.03        24.80 o                         
  -8   2   6         29.56         67.19        33.85 o                         
  -7   2   6         19.92         23.54        15.88 o                         
  -6   2   6         58.69         72.57        14.83 o                         
  -5   2   6          4.36         -5.15        12.23 o                         
  -4   2   6         69.91         53.82         7.80 o                         
  -3   2   6        311.77        362.84         9.12 o                         
  -2   2   6       1580.51       1542.76        19.41 o                         
  -1   2   6       1386.76       1379.26        28.82 o                         
   0   2   6          9.80          5.09        19.99 o                         
   1   2   6        604.66        627.88        14.85 o                         
   2   2   6        137.29        155.71         9.36 o                         
   3   2   6        182.03        209.84        11.00 o                         
   4   2   6        126.62        118.52         9.64 o                         
   5   2   6        245.24        241.50        30.45 o                         
   6   2   6         12.50        -10.83        26.65 o                         
   7   2   6         75.94         59.19        31.13 o                         
   8   2   6         26.68         50.20        32.16 o                         
   9   2   6          2.51        -36.38        36.38 o                         
  -9   3   6          5.54        -17.72        28.64 o                         
  -8   3   6         70.11         95.97        26.65 o                         
  -7   3   6         17.87         38.81        18.90 o                         
  -6   3   6          2.14         21.24        19.41 o                         
  -5   3   6          6.36          4.02        11.31 o                         
  -4   3   6        174.31        177.97        10.66 o                         
  -3   3   6        668.77        654.91        15.29 o                         
  -2   3   6         31.48         26.82         5.60 o                         
  -1   3   6       1073.34       1098.20        56.04 o                         
   0   3   6       2571.36       2589.05        31.80 o                         
   1   3   6       1457.24       1383.72        24.56 o                         
   2   3   6        200.78        214.58        14.70 o                         
   3   3   6        149.81        138.96        12.27 o                         
   4   3   6        292.50        275.72        18.09 o                         
   5   3   6        146.38        151.11        15.54 o                         
   6   3   6          3.55          7.94        28.27 o                         
   7   3   6          3.44          1.44        29.02 o                         
   8   3   6         43.83         55.85        27.91 o                         
  -9   4   6          3.80        -13.27        34.29 o                         
  -8   4   6          0.08         98.73        23.92 o                         
  -7   4   6          2.71         -1.79        19.35 o                         
  -6   4   6         16.37         21.16        18.43 o                         
  -5   4   6         67.98         48.73        13.41 o                         
  -4   4   6         47.84         56.61        12.63 o                         
  -3   4   6         48.54         58.93         7.60 o                         
  -2   4   6        107.74         90.96         8.13 o                         
  -1   4   6        175.89        213.05         9.86 o                         
   0   4   6        418.91        387.85        22.72 o                         
   1   4   6          1.41          2.68        14.62 o                         
   2   4   6         49.29         43.41        17.00 o                         
   3   4   6         13.25         -4.38        20.31 o                         
   4   4   6         63.72         85.85        13.86 o                         
   5   4   6         11.19          3.65        14.69 o                         
   6   4   6          9.66         23.96        29.46 o                         
   7   4   6         12.95        -29.20        29.20 o                         
   8   4   6         11.16          4.79        31.92 o                         
  -8   5   6          6.24          7.92        60.60 o                         
  -7   5   6          0.71         19.29        18.24 o                         
  -6   5   6         33.26          8.21        15.26 o                         
  -5   5   6          3.55         -6.03        13.33 o                         
  -4   5   6          5.42          2.22        12.20 o                         
  -3   5   6         74.29         83.76        15.83 o                         
  -2   5   6          5.43         -2.06        13.81 o                         
  -1   5   6        127.89        133.90        12.41 o                         
   0   5   6        290.06        280.38        14.30 o                         
   1   5   6          8.62         -8.60        19.41 o                         
   2   5   6         54.04         37.47        17.86 o                         
   3   5   6         29.08         39.91        17.91 o                         
   4   5   6          1.69        -16.37        29.46 o                         
   5   5   6          0.03         30.64        27.13 o                         
   6   5   6         29.98          1.23        28.94 o                         
   7   5   6         17.96         53.30        33.23 o                         
  -7   6   6          3.11        -12.62        22.69 o                         
  -6   6   6          7.59          9.73        23.02 o                         
  -5   6   6          2.96        -18.63        18.63 o                         
  -4   6   6          0.82         42.63        15.88 o                         
  -3   6   6        389.50        369.59        22.74 o                         
  -2   6   6         86.60         39.15        17.22 o                         
  -1   6   6         20.34          2.27        17.13 o                         
   0   6   6         58.14         68.91        17.56 o                         
   1   6   6         17.60         25.91        21.79 o                         
   2   6   6          1.89        -16.52        42.91 o                         
   3   6   6          6.02         27.83        18.77 o                         
   4   6   6          0.20        -18.05        30.18 o                         
   5   6   6          6.35        -11.98        32.80 o                         
   6   6   6         40.71         32.02        28.08 o                         
  -6   7   6          6.02        -18.23        32.42 o                         
  -5   7   6          5.06         -2.88        26.56 o                         
  -4   7   6          0.02         11.39        24.11 o                         
  -3   7   6          0.40         -5.21        22.36 o                         
  -2   7   6          6.82          3.25        19.72 o                         
  -1   7   6         56.76         54.32        19.95 o                         
   0   7   6         14.74         27.32        23.75 o                         
   1   7   6          0.05         -0.14        35.67 o                         
   2   7   6         23.74         15.20        20.75 o                         
   3   7   6          0.46        -10.73        24.25 o                         
   4   7   6         48.33         41.05        33.07 o                         
   5   7   6          0.43         41.86        34.40 o                         
   6   7   6          1.94         18.53        31.62 o                         
  -5   8   6          6.80         95.89        36.66 o                         
  -4   8   6         48.65         -2.99        56.59 o                         
  -3   8   6         37.24         41.49        28.16 o                         
  -2   8   6          6.07        -10.97        40.96 o                         
  -1   8   6          1.52         80.76        75.53 o                         
   0   8   6          0.59        -24.77        26.23 o                         
   1   8   6          0.35         -4.06        36.77 o                         
   2   8   6          4.97         -2.48        20.25 o                         
   3   8   6          1.54         -6.94        35.37 o                         
   4   8   6          0.36        -40.16        40.16 o                         
   5   8   6          3.53         46.47        46.34 o                         
  -2   9   6          0.91         -1.44        40.83 o                         
  -1   9   6          2.57        -17.64        35.88 o                         
   0   9   6          1.60        689.43       450.51 o                         
   1   9   6          1.15        -33.01        85.64 o                         
   2   9   6          7.02        -42.15        42.15 o                         
  -9   1   7          0.78         10.02        20.51 o                         
  -8   1   7        176.22        174.56        17.87 o                         
  -7   1   7          2.73         -9.05        14.79 o                         
  -6   1   7         59.92         64.92        15.38 o                         
  -5   1   7         16.48          5.48        12.43 o                         
  -4   1   7          7.71         12.48         6.85 o                         
  -3   1   7       2019.37       2055.36        34.58 o                         
  -2   1   7         26.30         27.36         5.86 o                         
  -1   1   7        997.47        854.17        31.75 o                         
   0   1   7        618.87        573.47        10.84 o                         
   1   1   7         39.34         24.73         8.55 o                         
   2   1   7         69.97         67.90         9.99 o                         
   3   1   7       5954.03       6126.86        75.75 o                         
   4   1   7       1538.36       1536.57        26.41 o                         
   5   1   7         32.30         42.10        17.13 o                         
   6   1   7          2.60          5.94        18.33 o                         
   7   1   7         78.44         61.21        21.61 o                         
   8   1   7         27.29         33.21        25.42 o                         
   9   1   7          6.15        102.21        75.32 o                         
  -9   2   7          0.20        -22.55        22.55 o                         
  -8   2   7         80.51         94.62        37.73 o                         
  -7   2   7          0.35         -3.29        15.04 o                         
  -6   2   7         92.23         98.74        14.98 o                         
  -5   2   7          0.15         -0.15        12.70 o                         
  -4   2   7         54.64         47.05         7.47 o                         
  -3   2   7       3198.18       3198.98        37.76 o                         
  -2   2   7        705.67        716.79        13.84 o                         
  -1   2   7        899.54        856.28        12.41 o                         
   0   2   7       1097.60       1073.42        30.51 o                         
   1   2   7         55.37         57.95         6.96 o                         
   2   2   7        124.47        145.46        12.89 o                         
   3   2   7         13.38         17.15        11.59 o                         
   4   2   7          8.39          6.15         8.24 o                         
   5   2   7          1.39         11.87        16.47 o                         
   6   2   7         16.65        -15.59        29.48 o                         
   7   2   7         83.59         94.89        31.63 o                         
   8   2   7         14.94         37.74        28.10 o                         
   9   2   7          0.21        -31.30        31.30 o                         
  -9   3   7        127.54        128.04        23.68 o                         
  -8   3   7        169.85        142.25        23.11 o                         
  -7   3   7          0.03         21.10        18.27 o                         
  -6   3   7          3.72          9.14        14.70 o                         
  -5   3   7          5.29         10.89        12.17 o                         
  -4   3   7        200.38        204.37        11.32 o                         
  -3   3   7         50.76         38.00         6.13 o                         
  -2   3   7        321.50        333.77         8.40 o                         
  -1   3   7        352.28        337.76        32.64 o                         
   0   3   7         96.28        119.51        15.22 o                         
   1   3   7         74.77         85.49         8.57 o                         
   2   3   7        721.85        836.74        22.83 o                         
   3   3   7        179.51        208.79        16.98 o                         
   4   3   7         52.48         54.73        14.00 o                         
   5   3   7        101.69         77.69        17.16 o                         
   6   3   7        191.98        168.38        30.93 o                         
   7   3   7          0.55         -5.32        27.79 o                         
   8   3   7          3.58         52.41        32.57 o                         
  -9   4   7         19.71         82.68        36.12 o                         
  -8   4   7          0.03         10.25        33.08 o                         
  -7   4   7          8.37        -20.37        20.37 o                         
  -6   4   7         26.63         11.03        18.42 o                         
  -5   4   7         21.99         20.11        13.03 o                         
  -4   4   7          0.68         -7.05        11.53 o                         
  -3   4   7          7.45          3.22         7.49 o                         
  -2   4   7       1593.44       1577.81       124.62 o                         
  -1   4   7       1866.16       1895.99        18.41 o                         
   0   4   7        112.15        119.28        11.55 o                         
   1   4   7        334.95        391.09        18.97 o                         
   2   4   7         74.07        103.17        21.81 o                         
   3   4   7         14.21         32.71        34.91 o                         
   4   4   7         18.64         13.30        15.58 o                         
   5   4   7        140.00        122.49        13.58 o                         
   6   4   7          0.50         40.42        29.12 o                         
   7   4   7         26.58          3.53        26.89 o                         
   8   4   7         14.94         20.73        39.80 o                         
  -8   5   7         63.48        163.74        66.25 o                         
  -7   5   7          2.50         28.36        18.79 o                         
  -6   5   7         30.76         54.23        15.38 o                         
  -5   5   7         18.35         13.20        12.95 o                         
  -4   5   7         27.77         25.44        11.50 o                         
  -3   5   7          1.49         -1.42        15.31 o                         
  -2   5   7        109.18        100.56        16.02 o                         
  -1   5   7        282.96        252.80        15.33 o                         
   0   5   7        104.28        104.80        15.78 o                         
   1   5   7          0.95          8.70        14.28 o                         
   2   5   7          3.86         13.36        18.72 o                         
   3   5   7          0.10         13.04        13.95 o                         
   4   5   7         14.61         13.94        30.40 o                         
   5   5   7          0.32        -33.04        33.04 o                         
   6   5   7          0.45         60.59        28.54 o                         
   7   5   7          0.34        -26.59        26.59 o                         
  -7   6   7          1.65         16.89        31.43 o                         
  -6   6   7          0.13        155.48        72.44 o                         
  -5   6   7         10.00         15.79        15.40 o                         
  -4   6   7          4.02         13.09        15.51 o                         
  -3   6   7        600.54        576.28        24.01 o                         
  -2   6   7         25.30         10.98        17.56 o                         
  -1   6   7        201.17        173.27        18.62 o                         
   0   6   7          0.01          9.21        15.81 o                         
   1   6   7          9.55         -6.87        24.77 o                         
   2   6   7          5.59         16.22        21.50 o                         
   3   6   7         67.24         57.02        19.71 o                         
   4   6   7          0.97          4.94        29.32 o                         
   5   6   7          1.86         77.40        34.84 o                         
   6   6   7          1.17         31.91        34.86 o                         
  -6   7   7          1.61        -26.21        40.35 o                         
  -5   7   7          7.82        -15.94        23.39 o                         
  -4   7   7         12.29        -27.50        39.10 o                         
  -3   7   7         45.99         55.09        25.09 o                         
  -2   7   7          3.36         -9.60        19.81 o                         
  -1   7   7          3.75         -7.38        18.53 o                         
   0   7   7          4.45          3.80        23.13 o                         
   1   7   7          6.34         30.08        25.17 o                         
   2   7   7          0.26         21.13        22.61 o                         
   3   7   7         31.04         77.66        24.81 o                         
   4   7   7         60.34         29.90        36.21 o                         
   5   7   7          1.86         57.10        31.14 o                         
   6   7   7          0.38        -39.11        39.11 o                         
  -5   8   7          1.82        -46.23        46.23 o                         
  -4   8   7         59.93         93.17        26.40 o                         
  -3   8   7         93.12          6.25        49.71 o                         
  -2   8   7          0.02         21.47        20.89 o                         
  -1   8   7          1.42         16.08        24.86 o                         
   0   8   7         23.39         34.87        24.92 o                         
   1   8   7          0.16          8.96        26.69 o                         
   2   8   7          8.21        -34.05        61.02 o                         
   3   8   7          7.24          1.02        43.93 o                         
   4   8   7          1.15         83.10        36.01 o                         
   5   8   7          0.77         32.64        40.36 o                         
  -2   9   7          0.22         -5.52        41.28 o                         
  -1   9   7          0.23        -45.88        45.88 o                         
   0   9   7          4.22         -7.22        31.20 o                         
   1   9   7          0.01        -14.17        53.51 o                         
   2   9   7         10.38         -7.35        38.94 o                         
  -9   0   8         13.01         -9.59        32.51 o                         
  -8   0   8          0.00         35.78        31.07 o                         
  -7   0   8        215.18        202.56        25.32 o                         
  -6   0   8         30.88         35.48        18.76 o                         
  -5   0   8          0.11         -0.10        16.88 o                         
  -4   0   8       1498.08       1474.16        23.68 o                         
  -3   0   8       7556.12       8039.65        82.05 o                         
  -2   0   8        129.62        169.63        10.62 o                         
  -1   0   8        125.38         99.62        11.58 o                         
   0   0   8       2327.39       2283.66        68.77 o                         
   1   0   8       1406.45       1415.22        24.87 o                         
   2   0   8       1405.84       1392.61        28.15 o                         
   3   0   8        863.88        857.38        25.08 o                         
   4   0   8        320.38        330.84        24.71 o                         
   5   0   8        933.37        960.71        39.71 o                         
   6   0   8         29.08         20.50        24.38 o                         
   7   0   8        126.96        101.26        28.77 o                         
   8   0   8          0.08         28.10        27.13 o                         
   9   0   8          0.64         -3.23        36.15 o                         
  -9   1   8          5.55        180.93        48.87 o                         
  -8   1   8         22.64          0.83        30.80 o                         
  -7   1   8         40.15         20.84        16.10 o                         
  -6   1   8         16.77         19.84        13.96 o                         
  -5   1   8         40.37         37.68        13.67 o                         
  -4   1   8          0.02          0.60         7.67 o                         
  -3   1   8        389.20        387.51         8.91 o                         
  -2   1   8       2205.68       2225.82        29.00 o                         
  -1   1   8        879.05        812.63        42.37 o                         
   0   1   8         94.20         66.95        17.98 o                         
   1   1   8        150.55        158.32        10.03 o                         
   2   1   8       1400.43       1408.48        30.68 o                         
   3   1   8       5712.35       6016.99        68.52 o                         
   4   1   8       1650.12       1749.43        20.48 o                         
   5   1   8         10.31         18.42        15.48 o                         
   6   1   8        136.12        134.05        21.87 o                         
   7   1   8         97.65         90.73        20.80 o                         
   8   1   8         10.58         27.71        24.00 o                         
   9   1   8          0.18        218.19       139.43 o                         
  -9   2   8         12.81          9.22        24.05 o                         
  -8   2   8         65.82         66.97        24.04 o                         
  -7   2   8         24.26         30.51        14.43 o                         
  -6   2   8         32.41         16.53        13.93 o                         
  -5   2   8        186.09        181.49        14.58 o                         
  -4   2   8          0.16          6.95         7.97 o                         
  -3   2   8       6458.00       6582.76        50.83 o                         
  -2   2   8        869.84        905.72        13.55 o                         
  -1   2   8       1263.34       1187.00        27.91 o                         
   0   2   8        362.28        304.34        64.53 o                         
   1   2   8         51.30         55.13         8.50 o                         
   2   2   8         18.56         28.15         5.76 o                         
   3   2   8        286.54        297.54        14.19 o                         
   4   2   8         37.57         51.24        14.44 o                         
   5   2   8         34.37         47.45        20.29 o                         
   6   2   8         17.72         18.03        18.57 o                         
   7   2   8         89.68        141.59        30.69 o                         
   8   2   8          4.68         32.71        29.95 o                         
   9   2   8          3.52        -12.33        37.78 o                         
  -9   3   8         15.12         64.60        61.17 o                         
  -8   3   8          1.39         -6.30        30.31 o                         
  -7   3   8        127.18        100.38        35.37 o                         
  -6   3   8         31.77         41.27        14.26 o                         
  -5   3   8          8.38         10.62        12.46 o                         
  -4   3   8        728.42        693.60        15.16 o                         
  -3   3   8         74.05         88.39         7.37 o                         
  -2   3   8        155.90        173.22         8.54 o                         
  -1   3   8       1156.29       1111.26        23.75 o                         
   0   3   8        113.74        109.37        24.30 o                         
   1   3   8        150.08        131.17         9.41 o                         
   2   3   8       2419.89       2533.79       122.19 o                         
   3   3   8          4.95          4.85        14.57 o                         
   4   3   8         46.27         34.09        15.11 o                         
   5   3   8          7.24         14.94        16.20 o                         
   6   3   8        280.52        292.43        37.50 o                         
   7   3   8          7.51         -2.08        32.21 o                         
   8   3   8         28.35         77.62        27.26 o                         
  -8   4   8         35.24         -0.67        22.92 o                         
  -7   4   8          3.49         10.48        18.16 o                         
  -6   4   8          0.52         18.76        18.87 o                         
  -5   4   8          1.43        -12.78        12.78 o                         
  -4   4   8        139.61        138.30        14.39 o                         
  -3   4   8        298.49        256.33        13.25 o                         
  -2   4   8        103.83        108.09         9.92 o                         
  -1   4   8          4.20          2.54         6.03 o                         
   0   4   8         24.79         21.44        10.92 o                         
   1   4   8         28.92         31.10        14.59 o                         
   2   4   8        305.16        373.33        32.24 o                         
   3   4   8          1.83          7.40        14.96 o                         
   4   4   8         38.53         36.56        16.54 o                         
   5   4   8         12.45         18.57        14.61 o                         
   6   4   8         26.27         84.56        21.51 o                         
   7   4   8          0.64         25.96        29.51 o                         
   8   4   8         23.71        -30.10        36.81 o                         
  -8   5   8          4.56         42.90        30.63 o                         
  -7   5   8          9.73          7.85        17.17 o                         
  -6   5   8         48.46       1410.77       873.33 o                         
  -5   5   8          6.62         -2.92        13.38 o                         
  -4   5   8         74.04         76.39        11.78 o                         
  -3   5   8          4.88        -11.21        11.21 o                         
  -2   5   8        273.86        266.06        18.46 o                         
  -1   5   8          2.17          4.40        14.72 o                         
   0   5   8         14.75         30.63        14.19 o                         
   1   5   8        121.75        105.93        15.29 o                         
   2   5   8        159.12        211.24        38.65 o                         
   3   5   8         34.65         47.05        18.92 o                         
   4   5   8          3.47          6.38        31.84 o                         
   5   5   8         28.99        -28.40        28.40 o                         
   6   5   8          0.06        -26.28        26.28 o                         
   7   5   8          4.30        -12.75        32.97 o                         
  -7   6   8          0.95         85.34        39.79 o                         
  -6   6   8          0.05         16.03        32.07 o                         
  -5   6   8          0.10        -27.15        46.66 o                         
  -4   6   8          0.78         -0.25        20.95 o                         
  -3   6   8        293.27        294.35        21.79 o                         
  -2   6   8        377.94        405.63        22.72 o                         
  -1   6   8        100.75         93.84        18.19 o                         
   0   6   8          1.35         -2.94        17.31 o                         
   1   6   8         29.91         50.39        21.89 o                         
   2   6   8         12.46         29.65        30.41 o                         
   3   6   8          2.34          4.05        24.37 o                         
   4   6   8          0.04         16.52        31.71 o                         
   5   6   8          0.91        -28.77        35.13 o                         
   6   6   8          0.76        -31.75        31.75 o                         
  -6   7   8          1.90        -17.41        40.02 o                         
  -5   7   8          1.16        -23.51        25.69 o                         
  -4   7   8          5.20        -23.36        23.36 o                         
  -3   7   8          6.02          5.28        25.25 o                         
  -2   7   8          2.91        -18.78        18.78 o                         
  -1   7   8          4.87          3.53        16.95 o                         
   0   7   8          4.77         -2.13        25.33 o                         
   1   7   8          6.98         34.12        23.75 o                         
   2   7   8         31.43         31.19        23.90 o                         
   3   7   8          1.14         -8.64        23.97 o                         
   4   7   8          1.11         56.42        40.45 o                         
   5   7   8          0.58         14.42        35.99 o                         
  -5   8   8          7.09        -38.34        38.34 o                         
  -4   8   8         12.85         36.69        40.23 o                         
  -3   8   8         11.43         -0.91        23.82 o                         
  -2   8   8          6.90         44.35        17.95 o                         
  -1   8   8          6.79         -1.21        48.35 o                         
   0   8   8          2.99         21.50        26.72 o                         
   1   8   8          2.76        -16.71        26.74 o                         
   2   8   8          6.18         22.59        25.55 o                         
   3   8   8          0.33         17.43        42.29 o                         
   4   8   8          4.62        132.12        40.87 o                         
  -2   9   8          0.54         74.30        35.66 o                         
  -1   9   8          0.12          2.35        30.82 o                         
   0   9   8          7.89          5.49        38.11 o                         
   1   9   8          0.29        -27.94        27.94 o                         
   2   9   8          7.05        -37.87        42.45 o                         
  -9   1   9         35.53        117.52        26.87 o                         
  -8   1   9          0.04         -6.09        14.81 o                         
  -7   1   9         18.85         13.72        17.04 o                         
  -6   1   9        171.08        211.28        32.62 o                         
  -5   1   9          0.79         -1.27        13.38 o                         
  -4   1   9         96.10        112.22         9.33 o                         
  -3   1   9       1511.67       1543.28        22.80 o                         
  -2   1   9       1341.29       1207.96        54.08 o                         
  -1   1   9        302.98        330.41        10.83 o                         
   0   1   9          9.76          5.45         6.79 o                         
   1   1   9       1335.02       1326.50        27.75 o                         
   2   1   9       1092.74       1075.12        20.73 o                         
   3   1   9         95.54        100.92        10.23 o                         
   4   1   9        640.06        611.17        16.44 o                         
   5   1   9          3.09          4.53        15.84 o                         
   6   1   9         68.17         76.62        18.58 o                         
   7   1   9         63.16         73.58        21.11 o                         
   8   1   9         30.53         65.01        50.58 o                         
   9   1   9          0.54         82.45        74.22 o                         
  -9   2   9         12.82        -26.59        38.53 o                         
  -8   2   9          0.06         -8.28        19.71 o                         
  -7   2   9         12.17         29.91        16.39 o                         
  -6   2   9         13.07         11.25        14.05 o                         
  -5   2   9        137.73        154.09        14.39 o                         
  -4   2   9       2435.43       2479.79        28.90 o                         
  -3   2   9        122.45        173.72         8.02 o                         
  -2   2   9       1239.66       1265.18        12.27 o                         
  -1   2   9        918.07        947.97        11.75 o                         
   0   2   9        190.66        164.11         6.53 o                         
   1   2   9        107.96         96.59        11.72 o                         
   2   2   9        103.97         97.57         8.20 o                         
   3   2   9          3.26          1.85         9.61 o                         
   4   2   9        648.05        625.77        17.46 o                         
   5   2   9        113.00        148.21        30.45 o                         
   6   2   9         96.28        112.41        20.38 o                         
   7   2   9         63.75         56.73        27.44 o                         
  -9   3   9         73.57         78.32        24.23 o                         
  -8   3   9        123.58         94.38        38.38 o                         
  -7   3   9         26.38         14.62        14.34 o                         
  -6   3   9         23.77         17.52        13.35 o                         
  -5   3   9         94.88         80.60        13.12 o                         
  -4   3   9          0.11          5.65         9.28 o                         
  -3   3   9        875.04        811.54        11.34 o                         
  -2   3   9         85.03        100.75        11.96 o                         
  -1   3   9        341.73        344.52         9.75 o                         
   0   3   9        228.62        271.99        15.82 o                         
   1   3   9        682.96        646.80        14.39 o                         
   2   3   9        831.96        840.00        29.55 o                         
   3   3   9        109.30         78.10        15.98 o                         
   4   3   9         19.62         37.80        16.36 o                         
   5   3   9         83.14         88.61        17.90 o                         
   6   3   9         12.23         79.62        32.97 o                         
   7   3   9          0.58        -16.42        27.15 o                         
   8   3   9          3.88        -31.14        32.48 o                         
  -8   4   9          0.78         27.25        22.44 o                         
  -7   4   9         40.53         65.92        18.85 o                         
  -6   4   9         46.89         25.19        19.50 o                         
  -5   4   9         15.30          5.92        13.70 o                         
  -4   4   9        610.47        591.82        19.87 o                         
  -3   4   9         49.23         36.27         8.39 o                         
  -2   4   9        471.59        474.84        14.32 o                         
  -1   4   9        121.20        141.41        15.48 o                         
   0   4   9        249.24        233.77        26.13 o                         
   1   4   9          0.31         -5.55        14.67 o                         
   2   4   9        195.53        266.99        31.45 o                         
   3   4   9        313.84        334.15        20.33 o                         
   4   4   9          7.51         27.60        11.39 o                         
   5   4   9          0.00          3.95        14.92 o                         
   6   4   9         25.27         69.75        17.14 o                         
   7   4   9         20.24         61.96        21.23 o                         
   8   4   9          0.10         10.34        28.71 o                         
  -8   5   9         61.31        115.10        18.47 o                         
  -7   5   9          5.63         -6.87        21.48 o                         
  -6   5   9         13.99          5.92        17.18 o                         
  -5   5   9          0.36        -12.98        13.18 o                         
  -4   5   9          5.67          1.26        12.38 o                         
  -3   5   9        627.77        660.17        17.49 o                         
  -2   5   9        391.32        393.87        15.84 o                         
  -1   5   9        145.86        170.67        18.03 o                         
   0   5   9         10.87          9.28        13.81 o                         
   1   5   9         79.82         70.88        18.18 o                         
   2   5   9          0.63          3.43        29.51 o                         
   3   5   9        148.18         63.09        32.46 o                         
   4   5   9          7.14         12.89        30.62 o                         
   5   5   9          5.67        -17.05        29.88 o                         
   6   5   9          2.05        -16.83        25.41 o                         
   7   5   9          6.18        -30.26        30.26 o                         
  -7   6   9          9.08         72.28        40.46 o                         
  -6   6   9          0.04         18.67        36.93 o                         
  -5   6   9          4.53        -10.08        22.86 o                         
  -4   6   9         15.72         -0.75        22.20 o                         
  -3   6   9         50.57         61.61        17.55 o                         
  -2   6   9        361.61        351.94        27.36 o                         
  -1   6   9         11.90         13.30        16.62 o                         
   0   6   9          2.79          8.36        12.37 o                         
   1   6   9         74.92         91.62        24.18 o                         
   2   6   9         21.61         34.41        21.05 o                         
   3   6   9         45.60         61.58        18.83 o                         
   4   6   9         20.99         -8.48        26.78 o                         
   5   6   9          0.24         10.90        34.13 o                         
   6   6   9          0.73         51.99        28.38 o                         
  -6   7   9         18.31         27.52        43.68 o                         
  -5   7   9          0.27        -11.33        28.15 o                         
  -4   7   9          0.12        -22.24        36.30 o                         
  -3   7   9          2.59          2.55        33.10 o                         
  -2   7   9          5.48         32.91        18.80 o                         
  -1   7   9          6.19         -2.30        18.05 o                         
   0   7   9          1.85         -2.88        18.61 o                         
   1   7   9         19.63          6.03        26.40 o                         
   2   7   9          4.17        -29.54        33.60 o                         
   3   7   9         67.26         55.77        23.11 o                         
   4   7   9          3.75          1.06        37.64 o                         
   5   7   9          0.54        -40.40        40.40 o                         
  -5   8   9         22.39        104.91        44.46 o                         
  -4   8   9         49.78         19.41        50.18 o                         
  -3   8   9        153.95        176.93        25.88 o                         
  -2   8   9          5.77        -23.23        23.23 o                         
  -1   8   9          0.64         -3.03        20.08 o                         
   0   8   9          2.00        -14.53        26.90 o                         
   1   8   9          0.03        -22.28        28.61 o                         
   2   8   9         17.34        -28.28        28.28 o                         
   3   8   9          0.02         -0.30        35.39 o                         
   4   8   9          0.10         91.86        42.60 o                         
  -2   9   9          2.31         41.88        36.79 o                         
  -1   9   9          0.16         11.34        25.56 o                         
   0   9   9          0.69        -16.74        25.85 o                         
   1   9   9          0.64         -3.96        27.44 o                         
   2   9   9          6.98         18.55        46.78 o                         
  -9   0  10          0.21         52.56        34.84 o                         
  -8   0  10          0.23        -27.56        27.56 o                         
  -7   0  10          2.97         16.83        25.95 o                         
  -6   0  10        411.99        379.21        31.55 o                         
  -5   0  10        361.35        331.70        20.64 o                         
  -4   0  10       2069.05       2245.35        34.80 o                         
  -3   0  10       7809.23       8253.05        80.75 o                         
  -2   0  10       2260.99       2064.48        75.02 o                         
  -1   0  10       3431.06       3394.68        29.57 o                         
   0   0  10        402.47        417.09        21.48 o                         
   1   0  10        160.62        143.15        12.31 o                         
   2   0  10        404.32        475.71        23.42 o                         
   3   0  10         68.20         76.17        11.99 o                         
   4   0  10        785.89        760.10        20.16 o                         
   5   0  10        130.99        142.77        23.76 o                         
   6   0  10        604.46        578.43        35.70 o                         
   7   0  10         26.19        -12.01        23.45 o                         
   8   0  10         51.59        106.62        28.04 o                         
   9   0  10          2.53        -19.37        47.81 o                         
  -9   1  10         22.11         88.70        19.56 o                         
  -8   1  10         52.87         52.90        14.82 o                         
  -7   1  10         44.95         30.94        15.37 o                         
  -6   1  10         64.09         39.89        14.96 o                         
  -5   1  10         60.21         58.76        14.10 o                         
  -4   1  10          9.08         20.02         9.90 o                         
  -3   1  10          1.56          4.03         7.18 o                         
  -2   1  10        804.54        790.04        15.23 o                         
  -1   1  10        574.57        514.92        13.30 o                         
   0   1  10       1666.47       1670.78        16.52 o                         
   1   1  10          5.85         12.26         5.88 o                         
   2   1  10       1296.14       1375.14        14.70 o                         
   3   1  10        244.10        214.06        11.86 o                         
   4   1  10         65.54         64.11        11.17 o                         
   5   1  10          6.85         17.03        16.57 o                         
   6   1  10        234.33        238.02        21.26 o                         
   7   1  10        135.35        109.32        21.40 o                         
   8   1  10          0.93         16.08        19.03 o                         
   9   1  10          4.04          0.35        23.43 o                         
  -9   2  10          6.48        -31.07        60.23 o                         
  -8   2  10        117.68        114.40        16.94 o                         
  -7   2  10          3.44          6.63        25.02 o                         
  -6   2  10          0.40         -0.49        12.94 o                         
  -5   2  10        102.85         95.09        16.81 o                         
  -4   2  10       1044.53       1051.81        20.68 o                         
  -3   2  10        161.94        183.61         8.15 o                         
  -2   2  10         90.34        102.77         6.38 o                         
  -1   2  10        828.28        889.34        16.81 o                         
   0   2  10          1.41          8.62        10.96 o                         
   1   2  10        621.11        559.77        60.39 o                         
   2   2  10        319.47        307.13        10.19 o                         
   3   2  10        480.09        487.51        25.44 o                         
   4   2  10        765.52        788.72        20.67 o                         
   5   2  10       1045.38       1058.01       105.88 o                         
   6   2  10         35.50         30.67        23.43 o                         
   7   2  10         16.06         31.33        32.10 o                         
   8   2  10         16.07        -26.12        30.54 o                         
  -9   3  10          5.35         69.60        26.53 o                         
  -8   3  10          2.32         42.18        17.66 o                         
  -7   3  10         99.50         80.73        15.18 o                         
  -6   3  10          3.47         -7.02        13.42 o                         
  -5   3  10          3.11          7.73        12.22 o                         
  -4   3  10        601.86        602.74        14.67 o                         
  -3   3  10          1.53         -3.20         7.15 o                         
  -2   3  10         66.01         66.76         6.37 o                         
  -1   3  10        386.55        426.46        24.48 o                         
   0   3  10        728.62        740.46        55.94 o                         
   1   3  10        507.40        531.19        13.11 o                         
   2   3  10       2767.81       2818.19        55.31 o                         
   3   3  10        312.80        302.98        18.62 o                         
   4   3  10         51.76         64.41        17.23 o                         
   5   3  10         15.94         29.77        15.44 o                         
   6   3  10        112.62        114.83        31.79 o                         
   7   3  10          2.37         -6.74        31.83 o                         
   8   3  10         28.35         -2.03        34.22 o                         
  -8   4  10          5.06         54.92        23.62 o                         
  -7   4  10          2.75          5.00        20.96 o                         
  -6   4  10          5.42        -21.82        28.69 o                         
  -5   4  10        232.51        247.27        27.21 o                         
  -4   4  10          2.79         19.08        14.36 o                         
  -3   4  10         52.39         37.42         8.33 o                         
  -2   4  10          1.01          9.41        13.07 o                         
  -1   4  10         78.41         80.67        14.02 o                         
   0   4  10          0.01          5.40        11.59 o                         
   1   4  10         63.97         62.73        32.01 o                         
   2   4  10         95.39         93.53        28.42 o                         
   3   4  10         30.37         25.77        15.90 o                         
   4   4  10          0.48         -2.69        17.27 o                         
   5   4  10         73.36         94.60        16.66 o                         
   6   4  10          1.35         23.24        21.31 o                         
   7   4  10          1.56         28.88        21.10 o                         
   8   4  10         19.21         68.47        48.63 o                         
  -8   5  10          4.03          1.76       115.16 o                         
  -7   5  10          5.85          2.16        19.27 o                         
  -6   5  10          5.41          8.72        15.97 o                         
  -5   5  10          3.79        -13.20        13.52 o                         
  -4   5  10          0.05         -7.79        16.47 o                         
  -3   5  10          4.14        -13.85        13.85 o                         
  -2   5  10         16.66         23.22        12.01 o                         
  -1   5  10        152.23        184.39        13.46 o                         
   0   5  10         77.79         62.77        18.75 o                         
   1   5  10        605.46        631.07        25.22 o                         
   2   5  10        332.18        349.27        37.61 o                         
   3   5  10         26.11         28.74        32.15 o                         
   4   5  10         35.43          0.57        28.99 o                         
   5   5  10         87.12         86.04        30.02 o                         
   6   5  10          1.88         12.31        32.14 o                         
   7   5  10          4.82          7.60        28.91 o                         
  -7   6  10          0.30        -17.55        34.29 o                         
  -6   6  10         41.98         60.58        41.51 o                         
  -5   6  10         30.78         -2.86        22.59 o                         
  -4   6  10          4.26        -19.16        21.93 o                         
  -3   6  10          3.20         14.80        17.01 o                         
  -2   6  10          6.20         19.78        17.56 o                         
  -1   6  10         92.60         75.53        18.03 o                         
   0   6  10          6.80         -1.56        16.68 o                         
   1   6  10          2.30          1.50        17.44 o                         
   2   6  10         60.95         68.49        22.57 o                         
   3   6  10         24.59          5.05        20.86 o                         
   4   6  10         25.57         24.92        33.32 o                         
   5   6  10         10.26         45.10        32.83 o                         
   6   6  10          4.02         71.36        34.22 o                         
  -6   7  10          8.92         96.48        40.81 o                         
  -5   7  10          4.08        -15.64        32.07 o                         
  -4   7  10          2.48        -21.00        21.00 o                         
  -3   7  10         35.02         51.46        26.33 o                         
  -2   7  10         85.90        100.11        20.50 o                         
  -1   7  10          0.04         12.00        19.24 o                         
   0   7  10         28.55         24.23        19.15 o                         
   1   7  10         24.68         16.89        26.07 o                         
   2   7  10          0.89          1.46        30.63 o                         
   3   7  10         32.01         28.59        25.79 o                         
   4   7  10          9.35        -14.06        30.70 o                         
   5   7  10          0.06         89.32        36.73 o                         
  -5   8  10          1.21        109.12        47.19 o                         
  -4   8  10         14.12        -14.24        73.50 o                         
  -3   8  10          0.39        -54.64        65.84 o                         
  -2   8  10          0.39         13.19        33.88 o                         
  -1   8  10          6.29         14.40        21.61 o                         
   0   8  10          7.79         25.73        30.46 o                         
   1   8  10          0.94        -17.36        24.69 o                         
   2   8  10          1.61         10.50        41.69 o                         
   3   8  10         26.76         76.13        40.98 o                         
   4   8  10          0.42          6.03        34.47 o                         
  -2   9  10          0.55        120.98        42.79 o                         
  -1   9  10          0.21         34.63        39.81 o                         
   0   9  10          0.04        -28.60        28.60 o                         
   1   9  10          0.29          9.36        37.35 o                         
   2   9  10          9.62         39.67        36.68 o                         
  -9   1  11         45.95        161.29        20.71 o                         
  -8   1  11         45.20        122.30        33.49 o                         
  -7   1  11          5.04         27.98        15.35 o                         
  -6   1  11         26.86         19.62        15.22 o                         
  -5   1  11        221.03        220.01        15.42 o                         
  -4   1  11       1515.71       1533.30        29.95 o                         
  -3   1  11       1530.48       1526.10        22.68 o                         
  -2   1  11        565.15        574.72        13.59 o                         
  -1   1  11       3272.09       3216.65        68.99 o                         
   0   1  11        271.84        256.42        33.05 o                         
   1   1  11        829.25        791.87        10.57 o                         
   2   1  11        289.67        295.58         9.15 o                         
   3   1  11        111.36        137.93         8.53 o                         
   4   1  11         59.93         59.89        10.48 o                         
   5   1  11         87.55         97.87        19.32 o                         
   6   1  11         93.88         64.67        18.68 o                         
   7   1  11         15.63         33.95        19.64 o                         
   8   1  11         13.54         -4.30        21.33 o                         
   9   1  11          0.43         10.12       109.09 o                         
  -9   2  11          7.69         57.24        30.51 o                         
  -8   2  11          0.09        -17.48        24.62 o                         
  -7   2  11         12.21         14.06        14.61 o                         
  -6   2  11          2.49         40.40        26.37 o                         
  -5   2  11        172.15        180.32        19.36 o                         
  -4   2  11        139.54        135.34        12.05 o                         
  -3   2  11        848.17        830.21        15.02 o                         
  -2   2  11       1202.48       1241.29        15.85 o                         
  -1   2  11        220.46        238.24        13.53 o                         
   0   2  11        466.04        480.40        18.59 o                         
   1   2  11         76.63         77.30         6.33 o                         
   2   2  11        865.27        847.78        12.60 o                         
   3   2  11         30.51         40.01        10.49 o                         
   4   2  11        281.47        310.24        11.26 o                         
   5   2  11        163.74        181.14        18.48 o                         
   6   2  11        109.87        146.05        19.94 o                         
   7   2  11          7.64         90.51        66.75 o                         
   8   2  11         11.93         28.67        32.96 o                         
  -9   3  11         70.63         12.94        28.11 o                         
  -8   3  11         17.14         35.07        20.59 o                         
  -7   3  11         12.80         -6.84        20.28 o                         
  -6   3  11          8.72         33.16        14.07 o                         
  -5   3  11        146.04        132.02        13.80 o                         
  -4   3  11        108.07         94.27        12.68 o                         
  -3   3  11         47.57         30.91         8.06 o                         
  -2   3  11         63.28         67.58         6.45 o                         
  -1   3  11         54.04         44.17         5.80 o                         
   0   3  11       1409.27       1428.36        26.87 o                         
   1   3  11        415.04        430.06        12.67 o                         
   2   3  11        302.15        291.35        10.74 o                         
   3   3  11          1.24         -3.07        15.09 o                         
   4   3  11        134.24        149.48        19.36 o                         
   5   3  11         72.51         68.33        15.81 o                         
   6   3  11         53.28         58.61        19.65 o                         
   7   3  11         42.89         45.21        33.72 o                         
   8   3  11          8.31          0.73        27.49 o                         
  -9   4  11         49.68         73.83        41.86 o                         
  -8   4  11          0.04         33.76        47.96 o                         
  -7   4  11          4.94         31.30        31.21 o                         
  -6   4  11          1.13         14.53        17.52 o                         
  -5   4  11         26.06         42.80        13.82 o                         
  -4   4  11        283.36        242.14        14.80 o                         
  -3   4  11         11.66         16.52         9.73 o                         
  -2   4  11        253.23        253.05        17.37 o                         
  -1   4  11          9.25         39.39        24.48 o                         
   0   4  11        173.34        176.08        17.87 o                         
   1   4  11         18.21         12.35        15.01 o                         
   2   4  11        520.28        475.79        35.02 o                         
   3   4  11        265.26        275.47        21.76 o                         
   4   4  11        203.58        191.83        20.55 o                         
   5   4  11         84.49        134.88        17.01 o                         
   6   4  11          0.01          4.07        23.47 o                         
   7   4  11          0.01          5.10        23.29 o                         
   8   4  11         26.24         78.21        34.35 o                         
  -8   5  11         25.48         47.40        33.43 o                         
  -7   5  11          5.28        -18.49        28.33 o                         
  -6   5  11         23.01         37.38        27.15 o                         
  -5   5  11         13.43         -5.36        18.59 o                         
  -4   5  11          0.00        -11.60        18.52 o                         
  -3   5  11        481.88        508.93        21.93 o                         
  -2   5  11         86.19         78.26        12.80 o                         
  -1   5  11         21.65         12.35        12.18 o                         
   0   5  11          3.40          7.88        17.56 o                         
   1   5  11         36.15         50.58        26.70 o                         
   2   5  11         17.45         18.40        30.96 o                         
   3   5  11         17.78         34.35        31.70 o                         
   4   5  11         23.76         18.17        28.46 o                         
   5   5  11          1.64        -28.88        28.88 o                         
   6   5  11         11.05          0.00        28.31 o                         
   7   5  11          0.07        -35.36        35.36 o                         
  -7   6  11          0.94        -22.86        35.27 o                         
  -6   6  11          0.03        -16.23        35.38 o                         
  -5   6  11          0.04          6.14        37.42 o                         
  -4   6  11        250.09        230.58        27.23 o                         
  -3   6  11          0.16         -4.14        20.04 o                         
  -2   6  11         36.40         32.74        18.45 o                         
  -1   6  11          3.17        -13.20        15.89 o                         
   0   6  11          7.15         -1.65        16.80 o                         
   1   6  11         28.09         56.72        16.56 o                         
   2   6  11          6.73         39.95        18.47 o                         
   3   6  11          8.28         -3.84        20.77 o                         
   4   6  11          0.47        -15.66        34.56 o                         
   5   6  11          2.48          5.55        26.67 o                         
   6   6  11          6.74        -32.60        32.60 o                         
  -6   7  11          2.57         46.62        38.77 o                         
  -5   7  11         14.84        -49.84        80.41 o                         
  -4   7  11         16.86        -27.65        27.65 o                         
  -3   7  11         29.29         10.85        23.79 o                         
  -2   7  11          3.55        -14.94        18.06 o                         
  -1   7  11          5.53         10.98        18.30 o                         
   0   7  11          6.16          4.36        17.28 o                         
   1   7  11         25.39         27.86        31.78 o                         
   2   7  11         43.09         45.58        36.04 o                         
   3   7  11         21.02         20.54        26.92 o                         
   4   7  11         15.61         27.89        35.61 o                         
   5   7  11          0.29         37.75        34.48 o                         
  -5   8  11          0.51        -38.03        38.03 o                         
  -4   8  11        104.79         80.74        28.14 o                         
  -3   8  11         33.20         38.43        39.29 o                         
  -2   8  11          0.76        -25.37        25.37 o                         
  -1   8  11          1.30          9.77        20.74 o                         
   0   8  11         29.25         31.68        23.09 o                         
   1   8  11          3.69         -5.59        29.10 o                         
   2   8  11          6.91         60.84        28.56 o                         
   3   8  11          2.15        -16.32        43.09 o                         
   4   8  11          0.54         31.49        41.58 o                         
  -2   9  11          2.21         17.74        39.84 o                         
  -1   9  11          6.52        -10.83        42.65 o                         
   0   9  11          8.62         17.40        37.74 o                         
   1   9  11          4.60        -32.16        40.83 o                         
  -9   0  12         15.78         10.91        28.31 o                         
  -8   0  12         11.15         -6.61        26.73 o                         
  -7   0  12         72.73         53.53        28.92 o                         
  -6   0  12         19.09          5.12        27.27 o                         
  -5   0  12          3.94         39.25        24.77 o                         
  -4   0  12        803.00        871.04        35.66 o                         
  -3   0  12        344.80        382.05        27.44 o                         
  -2   0  12        276.72        282.13        13.89 o                         
  -1   0  12       3923.51       3836.55        33.75 o                         
   0   0  12        823.01        935.63        19.05 o                         
   1   0  12       5111.89       5227.42        69.09 o                         
   2   0  12       6686.02       7311.90        41.62 o                         
   3   0  12        439.18        461.99        14.67 o                         
   4   0  12        160.29        176.85        13.84 o                         
   5   0  12          7.07          0.79        19.91 o                         
   6   0  12        424.43        453.00        34.49 o                         
   7   0  12         49.88         30.50        27.52 o                         
   8   0  12          0.02        -15.22        28.55 o                         
   9   0  12          0.10        -33.12        33.12 o                         
  -9   1  12          1.49         19.93        70.45 o                         
  -8   1  12         52.40         91.51        47.87 o                         
  -7   1  12          9.59         18.59        16.36 o                         
  -6   1  12        150.64        140.39        16.81 o                         
  -5   1  12        337.46        327.87        16.37 o                         
  -4   1  12        110.56         92.62        12.46 o                         
  -3   1  12        772.77        751.66        15.70 o                         
  -2   1  12         22.71         39.53        10.71 o                         
  -1   1  12       2356.58       2371.68        21.26 o                         
   0   1  12       1139.97       1050.99        30.46 o                         
   1   1  12         86.57         85.16         6.48 o                         
   2   1  12          0.05         -6.60         7.40 o                         
   3   1  12        214.24        230.90        13.10 o                         
   4   1  12        345.41        299.85        21.01 o                         
   5   1  12        100.47         74.33        17.06 o                         
   6   1  12        175.81        133.85        23.71 o                         
   7   1  12         94.79         46.62        17.77 o                         
   8   1  12          4.88          8.55        21.42 o                         
   9   1  12          4.12         -1.01        28.67 o                         
  -9   2  12          0.25        -14.87        20.11 o                         
  -8   2  12          2.52          7.53        15.90 o                         
  -7   2  12          0.05        -10.64        14.88 o                         
  -6   2  12          0.90          0.83        17.42 o                         
  -5   2  12         54.77         45.05        13.57 o                         
  -4   2  12         13.63         15.28        10.71 o                         
  -3   2  12        241.27        214.03        17.22 o                         
  -2   2  12         90.11        103.16         6.48 o                         
  -1   2  12        605.73        662.09        27.81 o                         
   0   2  12         24.80         41.59        26.03 o                         
   1   2  12       3302.61       3312.00       149.55 o                         
   2   2  12         51.45         34.59         6.68 o                         
   3   2  12         65.52         68.84        10.42 o                         
   4   2  12          3.26          4.30        10.16 o                         
   5   2  12         50.12         41.79        16.56 o                         
   6   2  12        120.30        123.04        21.47 o                         
   7   2  12        106.87        117.89        28.80 o                         
   8   2  12          3.16         13.40        31.09 o                         
  -9   3  12          8.45        -31.50        38.68 o                         
  -8   3  12          0.54         -2.07        23.30 o                         
  -7   3  12         11.73         20.86        14.21 o                         
  -6   3  12          3.22          1.57        13.56 o                         
  -5   3  12        124.45        130.68        14.44 o                         
  -4   3  12         66.17         63.69         9.65 o                         
  -3   3  12        359.01        388.84        11.36 o                         
  -2   3  12         10.07          4.15         6.09 o                         
  -1   3  12        198.12        195.50        10.17 o                         
   0   3  12          3.61          0.86        13.05 o                         
   1   3  12        235.43        265.93        14.80 o                         
   2   3  12        354.87        372.28        11.54 o                         
   3   3  12        102.60         88.03        17.30 o                         
   4   3  12        347.70        370.39        22.39 o                         
   5   3  12         55.83         75.29        20.14 o                         
   6   3  12         36.93         37.61        23.03 o                         
   7   3  12          0.00          9.19        19.75 o                         
   8   3  12          6.05          8.86        22.66 o                         
  -9   4  12          5.84         39.54        36.78 o                         
  -8   4  12          0.89        -17.96        81.21 o                         
  -7   4  12         14.82        -28.10        29.05 o                         
  -6   4  12         42.24         47.70        18.51 o                         
  -5   4  12        488.01        474.52        19.40 o                         
  -4   4  12         70.95         50.36        12.93 o                         
  -3   4  12         27.54         10.02        14.45 o                         
  -2   4  12          0.67         -0.82        13.16 o                         
  -1   4  12         21.82         24.58        24.19 o                         
   0   4  12         15.88         21.80        26.70 o                         
   1   4  12        244.40        265.89        18.51 o                         
   2   4  12        221.90        195.70        31.55 o                         
   3   4  12          1.00         -3.01        16.49 o                         
   4   4  12          7.45         -2.45        18.12 o                         
   5   4  12          0.12          0.67        18.73 o                         
   6   4  12          7.71          4.46        19.79 o                         
   7   4  12          0.46         46.74        20.98 o                         
   8   4  12          2.86         -6.92        38.89 o                         
  -8   5  12          0.21          4.62        30.10 o                         
  -7   5  12          1.52         22.14        29.28 o                         
  -6   5  12          0.11        -21.51        21.51 o                         
  -5   5  12        205.26        185.82        20.98 o                         
  -4   5  12        191.36        190.80        16.60 o                         
  -3   5  12          2.19          5.79        13.92 o                         
  -2   5  12         21.97         46.26        13.32 o                         
  -1   5  12         10.36         18.01        17.81 o                         
   0   5  12         21.01         20.25        18.00 o                         
   1   5  12        433.45        458.25        32.79 o                         
   2   5  12        303.58        334.26        36.92 o                         
   3   5  12          5.01         -2.91        29.69 o                         
   4   5  12          8.81        -13.51        29.88 o                         
   5   5  12          2.37        -23.59        31.67 o                         
   6   5  12         58.60         42.48        24.37 o                         
   7   5  12          4.41        -35.07        35.07 o                         
  -7   6  12          5.00        -29.64        31.04 o                         
  -6   6  12         23.38         40.25        51.66 o                         
  -5   6  12         62.59         40.03        23.48 o                         
  -4   6  12         59.16         79.48        24.73 o                         
  -3   6  12         63.98         64.22        17.95 o                         
  -2   6  12         39.39         31.14        18.88 o                         
  -1   6  12          0.06          3.97        14.37 o                         
   0   6  12          3.33         12.77        17.34 o                         
   1   6  12          5.87         19.45        16.39 o                         
   2   6  12         56.02         88.49        38.43 o                         
   3   6  12          0.02         40.78        36.62 o                         
   4   6  12          0.55         13.04        27.87 o                         
   5   6  12          4.71        -16.39        27.61 o                         
   6   6  12          8.87        -26.51        26.51 o                         
  -5   7  12          1.42        -24.52        24.52 o                         
  -4   7  12         25.05          6.54        25.76 o                         
  -3   7  12          4.24         -8.98        21.39 o                         
  -2   7  12         17.35         27.45        16.88 o                         
  -1   7  12          6.64          2.97        19.21 o                         
   0   7  12         18.89         27.87        17.89 o                         
   1   7  12          5.26          8.27        28.01 o                         
   2   7  12         29.85         17.55        24.68 o                         
   3   7  12          2.92         12.61        22.78 o                         
   4   7  12         20.25         31.79        38.49 o                         
   5   7  12          0.09          8.25        39.40 o                         
  -5   8  12          2.68        -44.42        44.42 o                         
  -4   8  12          0.49         20.50        36.43 o                         
  -3   8  12          0.66        -15.40        24.80 o                         
  -2   8  12          0.26        -18.74        18.74 o                         
  -1   8  12          6.45         11.79        19.04 o                         
   0   8  12          0.86         20.54        25.31 o                         
   1   8  12          8.91         -6.07        25.82 o                         
   2   8  12          0.09          4.82        26.68 o                         
   3   8  12          0.18         17.50        34.47 o                         
  -2   9  12          0.08        -30.91        36.61 o                         
  -1   9  12          0.01          3.41        37.67 o                         
  -9   1  13          9.82         44.37        19.28 o                         
  -8   1  13         33.82         25.59        18.85 o                         
  -7   1  13          7.96         49.66        21.98 o                         
  -6   1  13         36.23         49.60        13.92 o                         
  -5   1  13          7.80          1.70        12.83 o                         
  -4   1  13         13.86         15.18        11.73 o                         
  -3   1  13        164.80        174.06        10.22 o                         
  -2   1  13         15.07         17.50         8.46 o                         
  -1   1  13        237.18        229.77         9.51 o                         
   0   1  13       1125.19       1114.29        19.11 o                         
   1   1  13          7.06          8.47         5.87 o                         
   2   1  13         26.24         26.41         7.35 o                         
   3   1  13        128.50        133.71         8.10 o                         
   4   1  13        108.18         91.99        10.36 o                         
   5   1  13        131.45        119.78        20.96 o                         
   6   1  13         75.85         94.86        18.90 o                         
   7   1  13          4.77         34.65        16.76 o                         
   8   1  13         16.75         29.25        22.02 o                         
   9   1  13          0.24        -33.49        33.49 o                         
  -9   2  13          0.03        -20.26        38.89 o                         
  -8   2  13         12.32         -9.12        15.93 o                         
  -7   2  13         13.90          7.09        16.16 o                         
  -6   2  13        195.81        170.23        15.51 o                         
  -5   2  13        145.51        125.10        14.18 o                         
  -4   2  13        224.56        195.26        13.15 o                         
  -3   2  13        145.29        136.74         8.12 o                         
  -2   2  13         34.02         35.02         5.81 o                         
  -1   2  13        391.26        382.03        25.04 o                         
   0   2  13        499.64        520.96        35.63 o                         
   1   2  13        340.10        392.30        31.70 o                         
   2   2  13         91.90         98.22        12.34 o                         
   3   2  13         10.84         16.76         8.48 o                         
   4   2  13        369.26        385.60        13.84 o                         
   5   2  13        236.06        243.42        13.91 o                         
   6   2  13          2.69        -24.91        29.99 o                         
   7   2  13          1.43         -6.37        33.32 o                         
   8   2  13          1.64          5.58        27.83 o                         
  -9   3  13         11.24        -40.37        40.37 o                         
  -8   3  13          0.43         -6.37        22.95 o                         
  -7   3  13         13.77         -1.41        18.44 o                         
  -6   3  13         15.36          3.87        13.04 o                         
  -5   3  13        314.49        314.95        15.65 o                         
  -4   3  13         54.93         46.23        10.69 o                         
  -3   3  13        149.65        192.28        11.65 o                         
  -2   3  13         31.66         35.16         6.17 o                         
  -1   3  13        151.59        150.85         9.76 o                         
   0   3  13        308.84        255.80        31.08 o                         
   1   3  13        368.38        366.13        16.39 o                         
   2   3  13          0.01         10.17        13.85 o                         
   3   3  13          3.63         20.04        13.04 o                         
   4   3  13         28.29         34.72        24.35 o                         
   5   3  13        233.46        225.17        17.76 o                         
   6   3  13         15.92         18.37        19.59 o                         
   7   3  13          3.77         52.30        26.11 o                         
   8   3  13          5.31         33.46        25.89 o                         
  -9   4  13         10.02         -1.22        36.78 o                         
  -8   4  13          0.49         12.56        24.41 o                         
  -7   4  13          8.67        -13.67        16.97 o                         
  -6   4  13        109.94        108.75        17.70 o                         
  -5   4  13         25.69         19.81        17.60 o                         
  -4   4  13        342.96        361.24        35.01 o                         
  -3   4  13        217.73        233.20        17.84 o                         
  -2   4  13        173.88        204.78        16.95 o                         
  -1   4  13        124.46        168.63        26.68 o                         
   0   4  13        453.95        517.91        34.00 o                         
   1   4  13         64.10         58.65        15.48 o                         
   2   4  13         60.23         66.91        28.12 o                         
   3   4  13        105.54        105.20        17.90 o                         
   4   4  13         18.45          8.91        16.66 o                         
   5   4  13        116.35        187.87        39.68 o                         
   6   4  13         23.04         70.08        41.87 o                         
   7   4  13          0.74         20.94        20.96 o                         
   8   4  13          3.53         29.94        34.31 o                         
  -8   5  13          0.86         38.11        35.96 o                         
  -7   5  13          3.60         18.24        27.62 o                         
  -6   5  13          2.35         13.30        28.18 o                         
  -5   5  13         18.41         -5.06        22.90 o                         
  -4   5  13          0.15         11.67        18.97 o                         
  -3   5  13          0.97         -2.85        14.33 o                         
  -2   5  13         45.08         30.06        16.51 o                         
  -1   5  13         19.49         28.10        19.49 o                         
   0   5  13          0.06          1.76        17.21 o                         
   1   5  13         39.39         26.82        18.06 o                         
   2   5  13          7.59         16.56        29.69 o                         
   3   5  13         21.88         39.19        30.88 o                         
   4   5  13         42.38         33.23        30.08 o                         
   5   5  13        146.85        156.57        36.56 o                         
   6   5  13          4.90        -27.11        34.89 o                         
   7   5  13          8.66        -29.54        29.54 o                         
  -7   6  13         12.65        -33.02        33.02 o                         
  -6   6  13          8.79         -3.35        42.10 o                         
  -5   6  13          9.67         19.47        24.05 o                         
  -4   6  13          6.29        -22.39        22.39 o                         
  -3   6  13         10.90         -6.43        18.49 o                         
  -2   6  13         15.07         -6.51        17.57 o                         
  -1   6  13          7.68         13.99        16.96 o                         
   0   6  13         27.00         55.09        17.68 o                         
   1   6  13          1.96        -18.98        18.98 o                         
   2   6  13          5.20          0.11        35.11 o                         
   3   6  13          2.33         -4.51        32.62 o                         
   4   6  13          2.38          1.41        30.43 o                         
   5   6  13          8.67         22.19        33.66 o                         
   6   6  13          2.65        -42.22        42.22 o                         
  -5   7  13          0.01        -63.97        72.52 o                         
  -4   7  13         48.98         65.49        25.58 o                         
  -3   7  13          9.39        -12.31        24.11 o                         
  -2   7  13         13.54          2.32        18.48 o                         
  -1   7  13          1.09        -10.42        19.10 o                         
   0   7  13         75.51         91.47        18.90 o                         
   1   7  13         36.55         34.67        23.47 o                         
   2   7  13          1.43         -1.98        23.83 o                         
   3   7  13         18.67         11.54        38.56 o                         
   4   7  13          8.80         52.00        37.93 o                         
   5   7  13          3.61        -40.12        40.12 o                         
  -4   8  13         46.60        -28.85        29.06 o                         
  -3   8  13          8.57        -22.84        22.84 o                         
  -2   8  13          0.36         -8.55        22.06 o                         
  -1   8  13         13.52        -19.41        19.41 o                         
   0   8  13         54.88         40.09        29.73 o                         
   1   8  13          2.88        -14.17        54.75 o                         
   2   8  13          2.67        -40.77        40.77 o                         
   3   8  13         10.15          3.38        42.27 o                         
  -2   9  13          0.02         24.57        44.47 o                         
  -1   9  13         13.67         80.00        44.75 o                         
  -9   0  14         22.78         48.36        32.01 o                         
  -8   0  14         14.57         44.19        30.10 o                         
  -7   0  14        144.62        215.31        35.15 o                         
  -6   0  14         32.09         10.97        23.83 o                         
  -5   0  14         93.83         99.47        22.39 o                         
  -4   0  14        266.55        330.49        28.58 o                         
  -3   0  14        651.33        613.97        30.64 o                         
  -2   0  14        726.65        797.33        45.29 o                         
  -1   0  14        118.99        170.49        13.80 o                         
   0   0  14      12138.30      12603.78        71.68 o                         
   1   0  14        371.77        328.13        25.51 o                         
   2   0  14       2227.55       2501.76       212.97 o                         
   3   0  14        221.20        191.38        12.65 o                         
   4   0  14        220.02        230.87        14.06 o                         
   5   0  14        170.04        193.01        24.83 o                         
   6   0  14         45.95         40.39        23.09 o                         
   7   0  14        124.91         37.25        26.86 o                         
   8   0  14          7.61         71.66        30.55 o                         
   9   0  14          0.63          0.00        41.10 o                         
  -9   1  14          0.11         11.22        58.27 o                         
  -8   1  14          3.81         17.71        22.91 o                         
  -7   1  14         17.92         13.27        16.41 o                         
  -6   1  14          1.15          9.08        14.27 o                         
  -5   1  14        131.89        143.45        14.39 o                         
  -4   1  14         28.87         41.37        15.57 o                         
  -3   1  14        291.97        311.98        13.22 o                         
  -2   1  14        263.87        263.76        11.75 o                         
  -1   1  14       4242.28       4341.49        49.89 o                         
   0   1  14       1493.37       1578.42        38.69 o                         
   1   1  14       2483.79       2587.67        34.37 o                         
   2   1  14         68.56         75.07         7.44 o                         
   3   1  14          0.00         -4.84         7.71 o                         
   4   1  14         47.65         58.03        10.53 o                         
   5   1  14        120.63        124.33        14.64 o                         
   6   1  14        155.66        154.54        19.60 o                         
   7   1  14        176.38        184.03        21.93 o                         
   8   1  14          5.83        -21.41        33.53 o                         
  -9   2  14          4.14         14.10        25.85 o                         
  -8   2  14          7.73        -11.48        15.62 o                         
  -7   2  14         66.40         61.14        15.59 o                         
  -6   2  14          4.17         22.44        14.07 o                         
  -5   2  14         15.23         10.37        12.32 o                         
  -4   2  14        621.53        632.46        17.89 o                         
  -3   2  14        107.55        103.04         7.85 o                         
  -2   2  14        617.88        597.32        13.78 o                         
  -1   2  14        635.10        714.22        14.97 o                         
   0   2  14        340.65        376.63        26.21 o                         
   1   2  14       1116.15       1102.49        27.08 o                         
   2   2  14         54.44         51.99        11.97 o                         
   3   2  14        391.95        362.96        27.24 o                         
   4   2  14        227.28        224.88        16.20 o                         
   5   2  14        363.11        318.27        18.25 o                         
   6   2  14         25.34         19.55        27.07 o                         
   7   2  14          9.71         57.78        25.41 o                         
   8   2  14          7.90         10.42        31.12 o                         
  -9   3  14          3.87         -0.15        34.80 o                         
  -8   3  14         40.62         78.59        73.97 o                         
  -7   3  14          1.59         -1.05        19.21 o                         
  -6   3  14         15.34         30.28        14.03 o                         
  -5   3  14         48.48         19.19        11.37 o                         
  -4   3  14         53.66         61.87        11.99 o                         
  -3   3  14        204.26        196.06        22.33 o                         
  -2   3  14         48.66         45.79        11.02 o                         
  -1   3  14         10.18          8.09         9.66 o                         
   0   3  14          6.96         -2.17        23.68 o                         
   1   3  14        377.28        439.92        32.57 o                         
   2   3  14        150.29        150.28        26.77 o                         
   3   3  14          7.78         18.73        12.89 o                         
   4   3  14        291.75        300.27        31.92 o                         
   5   3  14         25.58         17.06        14.63 o                         
   6   3  14         70.51         32.46        31.06 o                         
   7   3  14          6.15        -16.25        23.13 o                         
   8   3  14          0.89          4.46        24.86 o                         
  -8   4  14          0.62          4.59        27.71 o                         
  -7   4  14          0.54         34.61        29.29 o                         
  -6   4  14         92.25         62.25        29.43 o                         
  -5   4  14         82.09         60.74        24.59 o                         
  -4   4  14         89.31         93.28        27.00 o                         
  -3   4  14         12.57         18.79        16.86 o                         
  -2   4  14         93.72         88.89        16.23 o                         
  -1   4  14         19.08          6.12        26.74 o                         
   0   4  14         27.05         31.52        28.00 o                         
   1   4  14        206.74        175.66        17.02 o                         
   2   4  14          2.49        -13.44        27.70 o                         
   3   4  14        493.43        510.90        25.14 o                         
   4   4  14        168.15        147.94        21.16 o                         
   5   4  14          0.06         29.13        15.93 o                         
   6   4  14          1.47          2.22        19.00 o                         
   7   4  14          0.06         41.25        26.35 o                         
   8   4  14          7.64         42.80        41.57 o                         
  -8   5  14          1.05        101.23        36.17 o                         
  -7   5  14         20.20        -26.70        26.70 o                         
  -6   5  14          0.75        -19.52        20.70 o                         
  -5   5  14        143.82        136.02        26.54 o                         
  -4   5  14         35.62         65.97        22.30 o                         
  -3   5  14          0.33         19.95        14.51 o                         
  -2   5  14         39.50         31.48        16.13 o                         
  -1   5  14          0.94         -1.09        18.94 o                         
   0   5  14          1.71         -2.99        18.26 o                         
   1   5  14        104.81         87.73        18.56 o                         
   2   5  14         35.54         71.26        35.00 o                         
   3   5  14          8.81         16.25        31.82 o                         
   4   5  14          6.03        -17.73        29.27 o                         
   5   5  14          0.00         27.48        44.56 o                         
   6   5  14         41.59         40.04        32.62 o                         
   7   5  14          0.94        -18.22        29.58 o                         
  -7   6  14          1.37         59.06        34.74 o                         
  -5   6  14         82.58         75.79        33.58 o                         
  -4   6  14          2.12         21.53        33.30 o                         
  -3   6  14         40.28         48.94        18.83 o                         
  -2   6  14         39.49         46.22        18.75 o                         
  -1   6  14          1.18         17.85        17.28 o                         
   0   6  14          6.40         -3.31        20.67 o                         
   1   6  14          1.57        -13.97        28.85 o                         
   2   6  14         75.02         55.46        36.62 o                         
   3   6  14         24.85         75.47        34.51 o                         
   4   6  14          2.21         36.06        33.82 o                         
   5   6  14         16.87         -9.92        33.81 o                         
   6   6  14         21.84        -36.18        36.18 o                         
  -5   7  14          0.58        -38.89        38.89 o                         
  -4   7  14          5.55        -31.07        31.07 o                         
  -3   7  14          0.35        -23.49        23.49 o                         
  -2   7  14          9.53        -10.29        18.38 o                         
  -1   7  14         10.08        -12.92        22.81 o                         
   0   7  14          2.58         -5.23        17.97 o                         
   1   7  14          0.03         11.30        24.01 o                         
   2   7  14          0.84         -0.26        27.62 o                         
   3   7  14          3.21        -11.05        23.64 o                         
   4   7  14          7.36        -14.97        34.48 o                         
   5   7  14          4.99        -10.31        34.22 o                         
  -3   8  14          2.97         13.59        26.22 o                         
  -2   8  14          1.57         37.51        21.24 o                         
  -1   8  14          0.93        -19.48        19.48 o                         
   0   8  14         11.66        -20.97        37.76 o                         
   1   8  14          5.27        -31.43        39.23 o                         
   2   8  14         14.84        -10.86        61.11 o                         
   3   8  14          0.06        -17.38        43.49 o                         
  -2   9  14          1.17         -1.37        42.39 o                         
  -9   1  15         17.46         -4.83        25.02 o                         
  -8   1  15          7.52          5.76        20.41 o                         
  -7   1  15          0.23         15.03        21.48 o                         
  -6   1  15          2.71         -2.38        18.82 o                         
  -5   1  15        158.89        169.97        18.20 o                         
  -4   1  15         27.48         31.46        16.33 o                         
  -3   1  15         95.71         96.76        12.68 o                         
  -2   1  15        664.82        678.26        15.54 o                         
  -1   1  15        353.58        345.42        11.03 o                         
   0   1  15          7.10          4.24         9.23 o                         
   1   1  15        269.05        271.32        11.22 o                         
   2   1  15        217.68        212.89         8.94 o                         
   3   1  15        603.54        595.36        13.08 o                         
   4   1  15         48.37         52.14         9.64 o                         
   5   1  15         33.91         54.31        16.40 o                         
   6   1  15          4.72         14.16        14.71 o                         
   7   1  15          3.07         -1.83        24.70 o                         
   8   1  15          4.94        -17.72        30.10 o                         
  -9   2  15          7.02         15.70        25.71 o                         
  -8   2  15          0.00         15.64        17.65 o                         
  -7   2  15         61.56         28.81        15.37 o                         
  -6   2  15         21.48         -4.68        13.82 o                         
  -5   2  15        176.77        177.20        15.29 o                         
  -4   2  15          0.14         -2.45        10.91 o                         
  -3   2  15        345.33        378.14        12.25 o                         
  -2   2  15        944.11        967.56        17.20 o                         
  -1   2  15       1237.14       1114.73        97.34 o                         
   0   2  15       1494.34       1487.70        57.62 o                         
   1   2  15       1800.20       1640.24       104.79 o                         
   2   2  15        116.68        124.82        13.11 o                         
   3   2  15         61.73         50.13        16.23 o                         
   4   2  15        245.33        252.89        14.38 o                         
   5   2  15         35.73         36.40        14.18 o                         
   6   2  15        115.72         87.33        21.25 o                         
   7   2  15         26.46         57.29        21.13 o                         
   8   2  15          0.51         66.12        27.16 o                         
  -9   3  15          0.00        -10.58        40.67 o                         
  -8   3  15         14.77        -11.08        35.10 o                         
  -7   3  15         43.92         -5.32        17.37 o                         
  -6   3  15         98.59         71.03        17.85 o                         
  -5   3  15        210.63        205.08        14.57 o                         
  -4   3  15         70.57         60.69        15.32 o                         
  -3   3  15         26.03         18.07         8.60 o                         
  -2   3  15        176.77        222.18        16.75 o                         
  -1   3  15         14.12          3.30        21.86 o                         
   0   3  15          6.94          9.38        25.92 o                         
   2   3  15         51.85         62.45        14.90 o                         
   3   3  15        401.89        408.79        17.79 o                         
   4   3  15        372.95        415.18        18.81 o                         
   5   3  15        467.06        400.72        20.91 o                         
   6   3  15         14.01         -5.80        31.44 o                         
   7   3  15         35.38         58.82        24.23 o                         
   8   3  15          0.79         71.97        25.30 o                         
  -8   4  15          0.73        -34.18        34.18 o                         
  -7   4  15          4.87         37.34        31.59 o                         
  -6   4  15         20.70         14.36        26.19 o                         
  -5   4  15         68.19         61.01        41.94 o                         
  -4   4  15          0.89        -14.67        23.06 o                         
  -3   4  15        267.42        260.38        19.20 o                         
  -2   4  15         74.89         91.23        18.98 o                         
  -1   4  15         22.63         34.01        22.73 o                         
   0   4  15         33.90         26.78        23.01 o                         
   1   4  15         53.16         45.27        16.08 o                         
   2   4  15         19.44         15.55        30.12 o                         
   3   4  15        350.72        346.37        36.93 o                         
   4   4  15        434.72        401.57        25.30 o                         
   5   4  15         24.56         14.39        19.39 o                         
   6   4  15         62.78         57.56        22.71 o                         
   7   4  15          0.15         17.14        27.75 o                         
   8   4  15          4.64         73.65        42.99 o                         
  -8   5  15          3.16        -28.15        28.15 o                         
  -7   5  15          0.51         96.19        30.19 o                         
  -6   5  15          0.83        -28.29        28.29 o                         
  -5   5  15        191.98        199.47        29.12 o                         
  -4   5  15         60.59         63.87        19.42 o                         
  -3   5  15         27.25         30.25        17.54 o                         
  -2   5  15          0.02          7.54        17.14 o                         
  -1   5  15          1.20        -16.00        30.23 o                         
   0   5  15         43.31         52.29        18.88 o                         
   1   5  15          3.31         -7.30        18.97 o                         
   2   5  15          6.64         25.35        36.10 o                         
   3   5  15         39.68         -7.86        33.13 o                         
   4   5  15          0.18        -27.68        27.68 o                         
   5   5  15        119.31         98.45        28.00 o                         
   6   5  15         70.61          5.93        35.42 o                         
  -5   6  15         20.94         13.74        32.50 o                         
  -4   6  15         43.01         71.23        34.35 o                         
  -3   6  15         80.80         92.44        19.76 o                         
  -2   6  15          0.05          0.01        17.24 o                         
  -1   6  15         80.58         86.36        24.00 o                         
   0   6  15          9.50         -4.73        21.43 o                         
   1   6  15        169.61        186.34        35.64 o                         
   2   6  15         37.15          7.14        29.72 o                         
   3   6  15         46.58         79.90        34.76 o                         
   4   6  15         45.10         18.41        33.83 o                         
   5   6  15          0.22          7.66        33.26 o                         
  -5   7  15          0.02         10.44        23.84 o                         
  -4   7  15          2.07         58.12        26.83 o                         
  -3   7  15          2.11        -26.03        26.03 o                         
  -2   7  15         20.86         26.54        17.61 o                         
  -1   7  15         15.27         20.26        20.11 o                         
   0   7  15        148.68        164.76        28.93 o                         
   1   7  15         16.69         66.92        27.74 o                         
   2   7  15         14.36         38.11        24.83 o                         
   3   7  15         21.65        122.20        25.83 o                         
   4   7  15          0.54         29.60        41.11 o                         
   5   7  15         10.54        -42.35        42.35 o                         
  -3   8  15          0.34        -18.81        29.43 o                         
  -2   8  15          5.37          1.59        18.95 o                         
  -1   8  15         18.16         24.22        19.68 o                         
   0   8  15         51.60         31.66        22.74 o                         
   1   8  15          3.21         -0.93        28.09 o                         
   2   8  15          1.31         -8.76        30.09 o                         
  -2   9  15          0.00         92.75        36.18 o                         
  -1   9  15          7.82          9.77        35.32 o                         
  -9   0  16          3.54         99.11        31.91 o                         
  -8   0  16         33.77         26.45        34.69 o                         
  -7   0  16         41.66         20.97        27.83 o                         
  -6   0  16        122.35        100.12        26.24 o                         
  -5   0  16        118.27        112.80        28.70 o                         
  -4   0  16        751.10        788.88        37.41 o                         
  -3   0  16       3071.78       3192.28        57.62 o                         
  -2   0  16        598.90        657.91        19.72 o                         
  -1   0  16       1454.04       1452.68        25.88 o                         
   0   0  16       4209.50       4332.31       124.52 o                         
   1   0  16         89.24         84.73        20.23 o                         
   2   0  16         25.89         38.36         9.73 o                         
   3   0  16          5.01          7.99        10.82 o                         
   4   0  16         10.04         21.46        12.07 o                         
   5   0  16          1.47         10.83        17.98 o                         
   6   0  16         88.70        100.30        27.83 o                         
   7   0  16         15.41        -25.00        25.00 o                         
  -9   1  16          0.14         51.81        45.77 o                         
  -8   1  16         27.12         23.39        17.86 o                         
  -7   1  16         44.94         -4.03        27.06 o                         
  -6   1  16          2.59        -15.95        20.75 o                         
  -5   1  16        491.09        493.57        24.35 o                         
  -4   1  16          3.60         14.95        16.27 o                         
  -3   1  16         20.74         22.85        10.61 o                         
  -2   1  16        989.74        982.92        88.74 o                         
  -1   1  16       1120.61       1189.87        19.22 o                         
   0   1  16        904.38        957.32        17.59 o                         
   1   1  16        338.88        272.12        26.61 o                         
   2   1  16          0.71         -4.75         7.50 o                         
   3   1  16         10.55         23.23         8.36 o                         
   4   1  16        169.42        177.36        13.33 o                         
   5   1  16        153.42        148.12        20.08 o                         
   6   1  16         95.47         68.14        21.29 o                         
   7   1  16          6.00         26.27        18.70 o                         
   8   1  16          1.06         57.53        23.24 o                         
  -9   2  16          6.71         55.74        34.11 o                         
  -8   2  16          0.64         -9.75        22.71 o                         
  -7   2  16          2.17          3.54        17.04 o                         
  -6   2  16        544.24        529.54        34.51 o                         
  -5   2  16         11.44         23.00        11.91 o                         
  -4   2  16         54.69         46.41        11.71 o                         
  -3   2  16        148.97        142.89        11.89 o                         
  -2   2  16         29.30         33.10        19.49 o                         
  -1   2  16        128.26        112.46        11.60 o                         
   0   2  16         62.11         42.50        14.73 o                         
   1   2  16         53.05         65.47        20.68 o                         
   2   2  16         39.35         36.90        12.09 o                         
   3   2  16         90.46         93.11        14.12 o                         
   4   2  16         21.00         21.37        11.69 o                         
   5   2  16          8.72         12.00        13.64 o                         
   6   2  16         16.32         18.85        19.70 o                         
   7   2  16         27.01         32.21        20.72 o                         
   8   2  16          0.00        -24.51        80.50 o                         
  -8   3  16         24.50        -13.49        17.25 o                         
  -7   3  16          9.86          0.12        28.65 o                         
  -6   3  16        269.64        290.54        37.88 o                         
  -5   3  16        474.53        650.47        41.43 o                         
  -4   3  16         26.01          8.87        11.89 o                         
  -3   3  16        154.79        130.64        14.43 o                         
  -2   3  16        878.12        952.14        21.89 o                         
  -1   3  16          0.06         11.49        20.50 o                         
   0   3  16         39.36         53.59        24.29 o                         
   1   3  16        204.16        243.22        29.89 o                         
   2   3  16         12.17         18.79        14.22 o                         
   3   3  16        105.41         97.94        14.28 o                         
   4   3  16        254.41        266.85        17.50 o                         
   5   3  16         80.05         97.85        19.34 o                         
   6   3  16        158.31        140.29        31.45 o                         
   7   3  16          1.32          6.41        20.64 o                         
   8   3  16          7.07         -9.34        22.07 o                         
  -8   4  16          0.46        -12.65        34.05 o                         
  -7   4  16         17.12         26.33        28.53 o                         
  -6   4  16        181.09        164.24        34.31 o                         
  -5   4  16        304.90        325.67        24.71 o                         
  -4   4  16         38.54         17.59        28.67 o                         
  -3   4  16         68.47         68.41        15.96 o                         
  -2   4  16          3.41         27.28        17.38 o                         
  -1   4  16         23.86         37.73        26.44 o                         
   0   4  16         39.14         53.88        29.79 o                         
   1   4  16          0.01          1.96        15.27 o                         
   2   4  16        111.79        107.30        34.02 o                         
   3   4  16         12.05         29.67        32.82 o                         
   4   4  16         31.03         47.52        18.94 o                         
   5   4  16          8.52        -11.97        16.77 o                         
   6   4  16          7.35         -1.35        18.96 o                         
   7   4  16          1.68         17.96        22.82 o                         
  -8   5  16          0.83        -33.76        33.76 o                         
  -7   5  16          0.33        -29.87        29.87 o                         
  -6   5  16          3.02        -10.20        26.37 o                         
  -5   5  16          7.28          4.61        18.93 o                         
  -4   5  16          1.32         11.26        16.58 o                         
  -3   5  16          0.19         -6.49        18.25 o                         
  -2   5  16          0.24         -6.43        17.01 o                         
  -1   5  16        138.21        170.12        30.97 o                         
   0   5  16          2.71         11.82        18.41 o                         
   1   5  16          6.66        -14.48        36.40 o                         
   2   5  16         53.75         64.95        34.49 o                         
   3   5  16         47.71        101.40        37.50 o                         
   4   5  16         72.75         78.68        33.74 o                         
   5   5  16         24.27         39.56        31.57 o                         
   6   5  16        124.33        124.33        33.07 o                         
  -5   6  16         23.16          6.26        30.58 o                         
  -4   6  16          0.76          8.90        32.34 o                         
  -3   6  16          0.12         -7.15        20.07 o                         
  -2   6  16          7.73         23.43        18.06 o                         
  -1   6  16         89.44         78.33        22.09 o                         
   0   6  16          3.33         -0.02        20.10 o                         
   1   6  16         11.08         19.43        31.32 o                         
   2   6  16          5.57         41.11        32.41 o                         
   3   6  16          7.95         -2.40        37.18 o                         
   4   6  16         16.50        -24.62        26.93 o                         
   5   6  16          6.85         14.01        28.46 o                         
  -5   7  16          4.67        -13.78        24.39 o                         
  -4   7  16         15.89        -22.78        22.78 o                         
  -3   7  16          1.01         16.62        24.48 o                         
  -2   7  16         16.46         32.78        17.77 o                         
  -1   7  16         35.97         49.89        22.85 o                         
   0   7  16         73.49         62.38        26.27 o                         
   1   7  16         39.53         62.74        36.43 o                         
   2   7  16          9.45         32.76        23.91 o                         
   3   7  16          4.79         14.73        40.68 o                         
   4   7  16         11.57         27.73        38.78 o                         
   5   7  16          3.43         69.02        42.22 o                         
  -3   8  16          0.01         -4.79        28.90 o                         
  -2   8  16          0.67         36.52        20.32 o                         
  -1   8  16          9.89         -3.55        21.78 o                         
   0   8  16         56.04        157.07        47.06 o                         
   1   8  16          0.44         -2.10        40.10 o                         
   2   8  16          7.38         28.04        29.43 o                         
  -9   1  17         31.21         38.58        22.41 o                         
  -8   1  17          6.32         47.64        21.39 o                         
  -7   1  17         35.11         22.89        19.00 o                         
  -6   1  17          5.40         -6.67        23.26 o                         
  -5   1  17        117.82        134.92        21.58 o                         
  -4   1  17          1.33          4.05        16.42 o                         
  -3   1  17        757.92        784.78        22.42 o                         
  -2   1  17        473.78        468.98        30.06 o                         
  -1   1  17        468.79        512.46        14.58 o                         
   0   1  17        524.86        526.91        14.63 o                         
   1   1  17          0.04         -0.75         9.67 o                         
   2   1  17        334.38        333.14        13.59 o                         
   3   1  17         63.59         56.72        12.61 o                         
   4   1  17        364.58        361.64        15.95 o                         
   5   1  17         25.97         32.72        14.88 o                         
   6   1  17          2.19         -3.31        17.20 o                         
   7   1  17          0.74        -19.79        48.51 o                         
   8   1  17          0.30          5.25        23.68 o                         
  -9   2  17          4.35        -29.90        29.90 o                         
  -8   2  17         19.83          4.22        18.02 o                         
  -7   2  17        160.42        167.60        17.43 o                         
  -6   2  17        110.05        103.80        15.06 o                         
  -5   2  17          0.01          0.02        12.77 o                         
  -4   2  17         19.53         32.84        13.22 o                         
  -3   2  17          7.39          9.91         9.41 o                         
  -2   2  17         62.62         64.09        13.54 o                         
  -1   2  17        548.67        521.20        16.35 o                         
   0   2  17        155.08        157.23        24.06 o                         
   1   2  17         48.92         37.40         9.35 o                         
   2   2  17        205.46        197.04        18.17 o                         
   3   2  17          7.07          2.96        12.97 o                         
   4   2  17         79.61         98.27        14.71 o                         
   5   2  17         39.74         46.59        13.43 o                         
   6   2  17         11.53          0.70        19.62 o                         
   7   2  17         11.23          6.53        20.71 o                         
   8   2  17          1.09        -27.34        27.34 o                         
  -8   3  17          0.07        -28.19        28.19 o                         
  -7   3  17         15.08         -8.48        24.15 o                         
  -6   3  17         16.96         20.52        29.72 o                         
  -5   3  17          1.80         24.42        27.85 o                         
  -4   3  17         25.49         83.71        25.81 o                         
  -3   3  17         19.48         26.38        10.82 o                         
  -2   3  17        228.30        219.26        14.11 o                         
  -1   3  17         83.83        121.74        26.05 o                         
   0   3  17          0.13         -3.30        23.08 o                         
   1   3  17         51.70         81.98        26.38 o                         
   2   3  17         22.34         21.30        14.63 o                         
   3   3  17        254.23        254.85        16.29 o                         
   4   3  17        562.72        558.58        21.35 o                         
   5   3  17        366.89        348.25        22.02 o                         
   6   3  17         40.74         20.30        21.27 o                         
   7   3  17          2.23         35.40        21.55 o                         
  -8   4  17          2.64          6.58        34.10 o                         
  -7   4  17         19.37         37.82        31.17 o                         
  -6   4  17        127.91        148.13        35.33 o                         
  -5   4  17          2.44         72.78        25.39 o                         
  -4   4  17         30.18         19.00        30.49 o                         
  -3   4  17         44.31         55.20        17.54 o                         
  -2   4  17        160.83         11.35       110.20 o                         
  -1   4  17         25.34         -5.27        27.73 o                         
   0   4  17        117.81        109.22        30.47 o                         
   1   4  17         24.69         19.83        30.20 o                         
   2   4  17         57.91         66.12        35.11 o                         
   3   4  17        330.20        379.24        40.06 o                         
   4   4  17         19.57         43.89        40.40 o                         
   5   4  17        205.54        202.35        66.00 o                         
   6   4  17          1.83         11.60        21.41 o                         
   7   4  17          0.99         33.06        26.28 o                         
  -7   5  17          1.76        -17.12        27.30 o                         
  -6   5  17          2.02        -25.38        25.38 o                         
  -5   5  17         17.03         -0.83        17.34 o                         
  -4   5  17          0.71         38.97        51.03 o                         
  -3   5  17        175.67        179.92        21.59 o                         
  -2   5  17         64.66         75.23        18.71 o                         
  -1   5  17        112.33        114.55        30.49 o                         
   0   5  17          9.13        -10.23        18.01 o                         
   1   5  17         63.61         81.58        37.06 o                         
   2   5  17        128.27        127.61        40.46 o                         
   3   5  17          3.86         34.09        36.10 o                         
   4   5  17         83.22         73.28        36.54 o                         
   5   5  17        219.00        187.83        35.49 o                         
   6   5  17         26.50         -4.81        32.23 o                         
  -5   6  17          0.73         -9.16        27.85 o                         
  -4   6  17          0.61         50.49        35.37 o                         
  -3   6  17          9.33         48.86        36.81 o                         
  -2   6  17          4.17        -12.90        22.68 o                         
  -1   6  17        178.96        218.02        25.62 o                         
   0   6  17         12.17          4.06        21.40 o                         
   1   6  17         15.82         14.14        30.17 o                         
   2   6  17         10.27         17.24        30.93 o                         
   3   6  17          3.82         43.73        34.69 o                         
   4   6  17          0.52         25.54        32.64 o                         
   5   6  17         16.00        -38.90        38.90 o                         
  -5   7  17          4.39          7.17        27.55 o                         
  -4   7  17          7.14         -4.20        25.17 o                         
  -3   7  17          5.59         17.34        21.23 o                         
  -2   7  17          1.00         -8.87        22.94 o                         
  -1   7  17         60.55         94.35        21.63 o                         
   0   7  17         74.56         69.19        63.16 o                         
   1   7  17         23.70         37.78        27.09 o                         
   2   7  17          8.39         76.22        32.79 o                         
   3   7  17          2.62         45.14        39.27 o                         
   4   7  17         31.95         73.92        33.62 o                         
  -3   8  17          5.00         27.82        56.82 o                         
  -2   8  17          0.29         12.90        32.28 o                         
  -1   8  17         21.05         30.86        19.02 o                         
   0   8  17         37.79         72.35        25.74 o                         
   1   8  17         16.59        -15.57        56.55 o                         
   2   8  17          9.89         32.41        31.23 o                         
  -9   0  18          3.56         45.96        34.68 o                         
  -8   0  18        154.62         88.42        31.90 o                         
  -7   0  18        268.86        217.95        30.52 o                         
  -6   0  18         72.88         68.05        28.82 o                         
  -5   0  18        509.79        585.64        39.11 o                         
  -4   0  18        113.81        108.09        24.90 o                         
  -3   0  18        152.60        144.46        25.35 o                         
  -2   0  18        142.45        131.44        13.13 o                         
  -1   0  18        337.06        387.95        17.50 o                         
   0   0  18       1062.50       1097.20        24.97 o                         
   1   0  18         69.18         94.69        13.43 o                         
   2   0  18        789.55        888.39        26.38 o                         
   3   0  18         23.14         10.78        10.67 o                         
   4   0  18         72.15         59.31        12.63 o                         
   5   0  18         53.11         55.16        18.36 o                         
   6   0  18         46.52         18.35        32.68 o                         
   7   0  18         11.34         27.13        35.82 o                         
   8   0  18          1.14         38.05        37.12 o                         
  -9   1  18          2.16        -14.77        30.53 o                         
  -8   1  18          4.48         -6.93        23.66 o                         
  -7   1  18          2.41         12.12        28.38 o                         
  -6   1  18         44.86         44.93        18.63 o                         
  -5   1  18          8.75         -8.50        16.07 o                         
  -4   1  18        918.37        938.55        35.03 o                         
  -3   1  18        327.76        336.11        15.24 o                         
  -2   1  18         69.65         73.37        19.34 o                         
  -1   1  18        110.34         96.10        10.24 o                         
   0   1  18        366.90        425.20        23.96 o                         
   1   1  18        201.76        194.27        12.42 o                         
   2   1  18        266.74        247.92        16.78 o                         
   3   1  18        149.96        143.35        12.70 o                         
   4   1  18        208.80        194.21        14.58 o                         
   5   1  18         27.62         15.79        14.84 o                         
   6   1  18         14.61         13.73        16.00 o                         
   7   1  18          0.07         19.53        27.32 o                         
   8   1  18          0.69         54.33        22.02 o                         
  -9   2  18          0.34        -30.35        30.35 o                         
  -8   2  18         13.51         25.98        30.88 o                         
  -7   2  18         89.84         50.33        17.84 o                         
  -6   2  18          3.83          3.91        15.04 o                         
  -5   2  18         31.07         25.68        16.12 o                         
  -4   2  18        116.38        131.57        20.34 o                         
  -3   2  18         85.85         85.85         9.99 o                         
  -2   2  18         18.99         27.56         9.57 o                         
  -1   2  18        744.91        695.22        19.13 o                         
   0   2  18          0.34         -5.66        22.41 o                         
   1   2  18        186.95        163.00        26.09 o                         
   2   2  18         93.74         84.14        16.24 o                         
   3   2  18        219.51        214.48        16.11 o                         
   4   2  18        196.42        182.10        14.46 o                         
   5   2  18         49.87         45.54        12.45 o                         
   6   2  18          1.08         28.63        17.82 o                         
   7   2  18         20.60         48.28        21.74 o                         
   8   2  18         11.76         46.67        35.64 o                         
  -8   3  18         13.27         36.81        34.29 o                         
  -7   3  18         65.43         56.54        29.13 o                         
  -6   3  18         18.88         11.22        29.47 o                         
  -5   3  18          0.00         52.40        32.10 o                         
  -4   3  18         98.29         71.59        29.66 o                         
  -3   3  18          2.04          5.15        15.53 o                         
  -2   3  18          0.29         14.39        12.09 o                         
  -1   3  18          8.10         16.31        25.19 o                         
   0   3  18         14.42         31.56        24.58 o                         
   1   3  18         49.58         81.38        26.93 o                         
   2   3  18        312.58        284.66        19.84 o                         
   3   3  18          0.04         -5.39        13.53 o                         
   4   3  18         77.66        109.68        17.20 o                         
   5   3  18         33.61         27.15        14.82 o                         
   6   3  18          5.10          9.62        26.20 o                         
   7   3  18          0.23         39.81        28.93 o                         
  -8   4  18          1.10         78.87        40.30 o                         
  -7   4  18         19.16         39.13        33.22 o                         
  -6   4  18          1.13         13.14        25.29 o                         
  -5   4  18         54.58         54.86        24.92 o                         
  -4   4  18          2.58         39.21        25.83 o                         
  -3   4  18         20.02         19.31        18.53 o                         
  -2   4  18          8.92          4.01        16.40 o                         
  -1   4  18         97.79        108.44        25.27 o                         
   0   4  18         15.24         17.15        28.11 o                         
   1   4  18        161.71        170.75        33.15 o                         
   2   4  18         31.70         29.18        30.76 o                         
   3   4  18         33.85         81.83        28.10 o                         
   4   4  18         72.31         76.05        19.95 o                         
   5   4  18          4.27         42.48        20.52 o                         
   6   4  18         25.09          1.05        20.17 o                         
   7   4  18          1.57        -11.80        87.81 o                         
  -7   5  18          0.04        -29.17        29.17 o                         
  -6   5  18          0.68         62.67        30.54 o                         
  -5   5  18          1.99         26.69        19.10 o                         
  -4   5  18          3.81          5.73        26.64 o                         
  -3   5  18         22.77         51.47        17.78 o                         
  -2   5  18         42.59         52.38        18.24 o                         
  -1   5  18        209.51        264.59        35.36 o                         
   0   5  18          4.56          9.69        19.06 o                         
   1   5  18         79.87        116.03        42.00 o                         
   2   5  18          1.91         28.39        35.50 o                         
   3   5  18          0.96         15.78        34.40 o                         
   4   5  18          6.47        -30.83        30.83 o                         
   5   5  18          3.85         15.49        32.29 o                         
   6   5  18         17.50         57.12        32.12 o                         
  -5   6  18         14.30        -33.93        33.93 o                         
  -4   6  18          5.87         41.94        36.71 o                         
  -3   6  18          9.77         57.64        36.61 o                         
  -2   6  18          9.62         -0.75        22.10 o                         
  -1   6  18        150.91        160.45        26.15 o                         
   0   6  18        115.94        150.20        24.61 o                         
   1   6  18         12.53        -33.67        36.65 o                         
   2   6  18          9.01         11.61        35.39 o                         
   3   6  18         15.22         19.24        39.21 o                         
   4   6  18         42.17         45.22        41.27 o                         
   5   6  18         18.19         15.49        38.03 o                         
  -5   7  18          1.51        -13.55        28.00 o                         
  -4   7  18          2.40         -2.15        27.26 o                         
  -3   7  18         10.58         28.32        22.03 o                         
  -2   7  18          1.50          0.93        22.70 o                         
  -1   7  18         61.98         80.42        23.60 o                         
   0   7  18         20.77         67.52        23.94 o                         
   1   7  18          8.74         62.16        55.29 o                         
   2   7  18          5.78         -8.99        39.99 o                         
   3   7  18          2.37        122.30       114.73 o                         
   4   7  18          3.31         77.85        39.33 o                         
  -3   8  18          2.79         52.12        36.90 o                         
  -2   8  18          0.38        -20.11        20.11 o                         
  -1   8  18          4.88         -3.51        20.32 o                         
   0   8  18         57.61         63.43        27.05 o                         
   1   8  18          5.29         18.89        29.97 o                         
   2   8  18          3.94        160.96        41.19 o                         
  -9   1  19         10.58          5.68        32.35 o                         
  -8   1  19         14.10         10.47        55.01 o                         
  -7   1  19         51.37         76.85        21.83 o                         
  -6   1  19          0.87         29.81        35.10 o                         
  -5   1  19        115.40         96.58        20.28 o                         
  -4   1  19        170.55        178.04        19.80 o                         
  -3   1  19         69.66         80.19        12.49 o                         
  -2   1  19         72.08         69.53        12.10 o                         
  -1   1  19        733.59        773.41        25.64 o                         
   0   1  19        142.40        126.26        24.06 o                         
   1   1  19         49.01         35.03        10.28 o                         
   2   1  19        107.19        101.75        13.49 o                         
   3   1  19        179.66        174.55        13.63 o                         
   4   1  19        770.43        779.10        19.82 o                         
   5   1  19         25.11         16.19        15.90 o                         
   6   1  19          1.49         13.63        16.37 o                         
   7   1  19         21.73        -38.96        45.72 o                         
  -9   2  19         11.39        -34.05        34.05 o                         
  -8   2  19         42.51        150.02        50.81 o                         
  -7   2  19          3.90          6.07        18.17 o                         
  -6   2  19          3.10         25.33        18.82 o                         
  -5   2  19          3.38         -4.02        17.10 o                         
  -4   2  19         21.87         14.57        15.73 o                         
  -3   2  19         33.85         37.32        11.39 o                         
  -2   2  19        372.62        289.92        59.64 o                         
  -1   2  19        287.81        252.05        29.42 o                         
   0   2  19         41.87         74.87        26.25 o                         
   1   2  19        145.57        143.46        27.38 o                         
   2   2  19         17.02         -8.65        15.57 o                         
   3   2  19        190.42        182.03        17.20 o                         
   4   2  19         51.98         47.36        12.87 o                         
   5   2  19         62.71         79.55        14.75 o                         
   6   2  19          0.75         33.60        23.42 o                         
   7   2  19          4.77         14.02        18.40 o                         
   8   2  19          1.76         15.98        42.71 o                         
  -8   3  19          0.40         23.95        38.46 o                         
  -7   3  19          7.44         36.48        35.94 o                         
  -6   3  19         13.11         18.24        23.81 o                         
  -5   3  19         13.38         17.29        30.00 o                         
  -4   3  19        154.27        138.29        32.34 o                         
  -3   3  19        104.84         66.84        16.94 o                         
  -2   3  19        958.75        935.61        38.93 o                         
  -1   3  19        295.07        332.39        31.58 o                         
   0   3  19         37.74         31.55        25.01 o                         
   1   3  19          1.08          8.37        25.81 o                         
   2   3  19        232.85        251.05        19.90 o                         
   3   3  19         10.05         14.46        16.45 o                         
   4   3  19        222.50        223.48        28.02 o                         
   5   3  19        255.10        200.35        37.78 o                         
   6   3  19          6.78          6.21        17.32 o                         
   7   3  19          1.65         37.01        19.69 o                         
  -8   4  19          1.36        -16.51        33.38 o                         
  -7   4  19         15.84         17.15        36.22 o                         
  -6   4  19         25.34         64.03        27.20 o                         
  -5   4  19         14.27         19.93        25.05 o                         
  -4   4  19          0.00         -2.06        24.96 o                         
  -3   4  19          0.19          3.77        17.09 o                         
  -2   4  19        728.19        784.82        39.36 o                         
  -1   4  19         87.21        115.08        28.37 o                         
   0   4  19        315.39        330.63        33.56 o                         
   1   4  19         21.28         40.24        29.01 o                         
   2   4  19        136.83        177.94        35.04 o                         
   3   4  19        126.24        133.89        31.72 o                         
   4   4  19          0.78         13.58        21.18 o                         
   5   4  19        181.65        140.12        23.17 o                         
   6   4  19          0.46        -11.52        23.91 o                         
   7   4  19          0.68        -24.71        24.71 o                         
  -7   5  19          1.42         -6.47        30.41 o                         
  -6   5  19         16.45         75.03        32.17 o                         
  -5   5  19          0.02         43.05        19.01 o                         
  -4   5  19          0.00          7.15        30.60 o                         
  -3   5  19        118.23        153.12        27.49 o                         
  -2   5  19        304.47        299.83        23.46 o                         
  -1   5  19        408.61        470.40        41.64 o                         
   0   5  19          8.85          8.84        33.61 o                         
   1   5  19         84.01         71.15        37.51 o                         
   2   5  19        167.78        150.41        37.60 o                         
   3   5  19          6.91         31.43        31.46 o                         
   4   5  19          7.65        -18.76        28.20 o                         
   5   5  19        147.53        129.52        29.12 o                         
   6   5  19          5.53         12.48        34.39 o                         
  -5   6  19          1.76         36.72        39.34 o                         
  -4   6  19          0.00         70.02        31.42 o                         
  -3   6  19         22.65        165.72        41.09 o                         
  -2   6  19         13.99          1.89        31.11 o                         
  -1   6  19        310.69        281.82        24.54 o                         
   0   6  19         14.28        -16.59        35.89 o                         
   1   6  19         40.89         51.68        34.03 o                         
   2   6  19          7.81         21.60        38.14 o                         
   3   6  19          9.95         19.90        34.39 o                         
   4   6  19          0.07        -39.24        39.24 o                         
   5   6  19          6.80         85.44        32.48 o                         
  -5   7  19          2.41        -36.98        36.98 o                         
  -4   7  19          2.55        -35.17        35.17 o                         
  -3   7  19          0.09          0.85        23.55 o                         
  -2   7  19          2.43         20.89        23.53 o                         
  -1   7  19         89.35         68.36        19.96 o                         
   0   7  19         94.34        106.82        39.13 o                         
   1   7  19          4.16        -21.56        36.59 o                         
   2   7  19         12.05         36.44        31.88 o                         
   3   7  19          0.18         12.29        43.59 o                         
   4   7  19          5.87        159.37        46.50 o                         
  -2   8  19          0.42        -13.17        22.81 o                         
  -1   8  19          8.57         32.83        21.36 o                         
   0   8  19          3.67         27.62        24.23 o                         
   1   8  19          2.56         50.87        29.83 o                         
   2   8  19          1.85        100.33        48.70 o                         
  -8   0  20         28.49         34.38        27.18 o                         
  -7   0  20        338.44        345.28        38.05 o                         
  -6   0  20         81.65         71.15        28.27 o                         
  -5   0  20         59.20         73.70        25.53 o                         
  -4   0  20        146.53        163.64        28.40 o                         
  -3   0  20        379.58        335.31        29.91 o                         
  -2   0  20        104.52        140.35        22.73 o                         
  -1   0  20         32.93         30.34        21.55 o                         
   0   0  20        748.88        739.57        22.63 o                         
   1   0  20         44.57         52.74        12.76 o                         
   2   0  20        349.97        311.17        28.20 o                         
   3   0  20       1475.65       1359.81        33.01 o                         
   4   0  20        932.11        979.60        29.11 o                         
   5   0  20          4.41         12.02        28.21 o                         
   6   0  20         15.00         16.04        33.44 o                         
   7   0  20          0.49         55.64        37.90 o                         
  -9   1  20          0.07        -15.30        34.08 o                         
  -8   1  20          2.62         -3.47        21.57 o                         
  -7   1  20        101.02         80.40        20.33 o                         
  -6   1  20         44.99         64.91        19.38 o                         
  -5   1  20         56.20         52.06        19.55 o                         
  -4   1  20        430.07        432.39        23.88 o                         
  -3   1  20        180.72        177.42        14.21 o                         
  -2   1  20        307.38        279.71        19.54 o                         
  -1   1  20         11.61         31.91        10.93 o                         
   0   1  20        205.31        246.32        27.97 o                         
   1   1  20        314.76        282.37        13.91 o                         
   2   1  20        100.10        104.79        21.94 o                         
   3   1  20       1283.95       1295.96        33.15 o                         
   4   1  20        516.51        502.53        17.76 o                         
   5   1  20         41.47         51.98        14.77 o                         
   6   1  20          0.08        -22.73        22.73 o                         
   7   1  20          0.13         -0.14        25.47 o                         
  -9   2  20          7.44         61.30        37.04 o                         
  -8   2  20          9.02        -24.97        41.09 o                         
  -7   2  20          7.29         53.79        22.13 o                         
  -6   2  20        131.74        133.77        21.08 o                         
  -5   2  20         11.66          9.54        16.45 o                         
  -4   2  20        111.24        136.07        33.71 o                         
  -3   2  20         65.75         73.31        11.70 o                         
  -2   2  20          3.98         15.09        11.88 o                         
  -1   2  20        365.84        348.78        29.28 o                         
   0   2  20          0.01        -10.97        23.24 o                         
   1   2  20         82.87         67.28        28.30 o                         
   2   2  20        494.03        449.73        22.25 o                         
   3   2  20         16.86          5.68        14.40 o                         
   4   2  20        377.86        430.36        17.29 o                         
   5   2  20         39.28         28.23        13.85 o                         
   6   2  20          8.52          8.60        17.20 o                         
   7   2  20          0.03         26.74        18.66 o                         
   8   2  20          9.69        -43.22        43.22 o                         
  -8   3  20          6.57        -34.73        34.73 o                         
  -7   3  20         73.01        102.06        36.93 o                         
  -6   3  20         15.07         29.40        23.65 o                         
  -5   3  20         42.40         67.10        32.25 o                         
  -4   3  20        116.28         75.27        30.73 o                         
  -3   3  20        233.77        188.87        19.23 o                         
  -2   3  20        165.23        148.39        24.86 o                         
  -1   3  20        305.40        332.45        32.46 o                         
   0   3  20          6.47          8.76        23.55 o                         
   1   3  20         14.84         43.85        27.91 o                         
   2   3  20         28.01         50.32        27.16 o                         
   3   3  20        145.44        128.80        28.40 o                         
   4   3  20        175.51        180.42        21.94 o                         
   5   3  20         81.91         72.14        14.56 o                         
   6   3  20         62.55        104.47        28.31 o                         
   7   3  20         11.42         20.86        24.53 o                         
  -7   4  20          0.06        -31.11        31.11 o                         
  -6   4  20         28.53         -1.86        28.14 o                         
  -5   4  20          0.00         -4.27        28.49 o                         
  -4   4  20          7.93          6.06        25.35 o                         
  -3   4  20          1.38         15.59        17.94 o                         
  -2   4  20        254.87        241.58        29.95 o                         
  -1   4  20          8.54          2.88        26.23 o                         
   0   4  20          0.20         -8.68        28.45 o                         
   1   4  20         31.41         49.27        28.73 o                         
   2   4  20          3.82         -7.73        33.49 o                         
   3   4  20          7.35         11.68        25.72 o                         
   4   4  20          9.19         47.80        26.76 o                         
   5   4  20         21.79         33.81        28.91 o                         
   6   4  20          2.96        -21.60        21.60 o                         
   7   4  20         10.34        -21.95        38.73 o                         
  -7   5  20          0.34        -18.66        32.30 o                         
  -6   5  20          1.42        -38.67        38.67 o                         
  -5   5  20         48.26         63.33        31.38 o                         
  -4   5  20          0.67         26.28        27.27 o                         
  -3   5  20        107.75        104.82        19.06 o                         
  -2   5  20         59.20         68.64        27.29 o                         
  -1   5  20        387.63        427.78        40.33 o                         
   0   5  20         67.17         54.77        34.43 o                         
   1   5  20          0.95         11.28        36.38 o                         
   2   5  20         29.14          7.47        33.29 o                         
   3   5  20         23.66        150.39        33.06 o                         
   4   5  20          0.01         17.28        25.95 o                         
   5   5  20          1.31        -34.51        34.51 o                         
   6   5  20          3.44          5.50        38.03 o                         
  -5   6  20         13.35         77.91        33.50 o                         
  -4   6  20          8.10         71.35        30.83 o                         
  -2   6  20         41.83         88.35        32.93 o                         
  -1   6  20        154.42        160.40        25.44 o                         
   0   6  20          0.85        -17.33        37.26 o                         
   1   6  20         57.30         35.06        39.21 o                         
   2   6  20          4.58        -13.36        42.18 o                         
   3   6  20          4.67         58.56        35.93 o                         
   4   6  20         25.74         73.32        31.00 o                         
   5   6  20          0.14        215.58        42.83 o                         
  -5   7  20          4.65         22.29        36.48 o                         
  -4   7  20         32.92         52.35        25.20 o                         
  -3   7  20         10.54         38.71        24.21 o                         
  -2   7  20         21.29         48.99        20.10 o                         
  -1   7  20         76.76        114.51        22.30 o                         
   0   7  20         19.37        -40.31        40.31 o                         
   1   7  20          0.99         19.06        37.42 o                         
   2   7  20          2.30        112.24        44.29 o                         
   3   7  20         13.23          8.40        36.89 o                         
  -2   8  20          0.11         49.38        85.29 o                         
  -1   8  20         16.98         38.41        35.79 o                         
   0   8  20          3.31         32.98        25.48 o                         
   1   8  20          9.35        148.75        45.19 o                         
  -8   1  21          5.69         -2.32        21.08 o                         
  -7   1  21          2.85         -6.43        19.55 o                         
  -6   1  21          4.32         24.74        16.83 o                         
  -5   1  21         20.72         10.87        17.33 o                         
  -4   1  21         59.12         58.14        18.24 o                         
  -3   1  21        314.70        281.87        15.74 o                         
  -2   1  21        150.79        141.53        23.18 o                         
  -1   1  21        130.66        153.49        26.82 o                         
   0   1  21        222.44        198.90        54.80 o                         
   1   1  21         37.47         38.02        10.67 o                         
   2   1  21        190.66        211.24        20.28 o                         
   3   1  21         43.53         41.08        13.53 o                         
   4   1  21        447.58        429.04        17.74 o                         
   5   1  21         48.12         57.44        24.32 o                         
   6   1  21          3.97         17.21        24.90 o                         
   7   1  21          4.68         23.70        23.16 o                         
  -9   2  21         22.92        -20.89        36.28 o                         
  -8   2  21         95.64        101.19        25.48 o                         
  -7   2  21          0.01         29.31        18.84 o                         
  -6   2  21         46.14         54.62        21.71 o                         
  -5   2  21         21.31         45.38        25.23 o                         
  -4   2  21        220.96        231.44        20.60 o                         
  -3   2  21        348.68        343.56        16.64 o                         
  -2   2  21        168.75        161.76        26.09 o                         
  -1   2  21        396.97        382.69        31.85 o                         
   0   2  21         26.91         54.85        25.38 o                         
   1   2  21          5.46        -12.63        25.41 o                         
   2   2  21        687.66        702.37        40.40 o                         
   3   2  21        245.79        238.01        18.27 o                         
   4   2  21        291.76        287.92        15.86 o                         
   5   2  21          0.16         16.55        13.91 o                         
   6   2  21         39.66         -5.82        19.90 o                         
   7   2  21         17.60         54.14        19.57 o                         
  -8   3  21          3.62         14.25        33.38 o                         
  -7   3  21         79.90        125.33        38.99 o                         
  -6   3  21         29.22         73.92        27.29 o                         
  -5   3  21          4.68        -16.60        29.97 o                         
  -4   3  21          8.57         37.98        28.90 o                         
  -3   3  21        280.99        301.36        21.72 o                         
  -2   3  21       1396.64       1363.52        45.53 o                         
  -1   3  21          3.79         13.58        25.73 o                         
   0   3  21         32.82         31.38        24.85 o                         
   1   3  21        199.08        219.50        33.90 o                         
   2   3  21       1392.85       1475.46        51.66 o                         
   3   3  21          5.23         -3.36        16.15 o                         
   4   3  21         97.97         83.39        17.30 o                         
   5   3  21         25.87         25.44        13.40 o                         
   6   3  21          1.56        -23.23        34.36 o                         
   7   3  21          6.94        -21.02        21.02 o                         
  -7   4  21          1.25         13.80        33.05 o                         
  -6   4  21         26.08         28.95        27.76 o                         
  -5   4  21          1.10        -22.13        22.13 o                         
  -4   4  21         43.21         40.70        27.94 o                         
  -3   4  21         15.49          9.39        28.83 o                         
  -2   4  21        625.02        642.92        37.69 o                         
  -1   4  21         93.59        103.80        25.90 o                         
   0   4  21         85.12         88.91        29.08 o                         
   1   4  21        212.81        228.70        36.65 o                         
   2   4  21         36.62         -8.77        36.65 o                         
   3   4  21         97.32         82.44        30.98 o                         
   4   4  21          4.20         19.87        30.14 o                         
   5   4  21         34.20        -25.14        36.13 o                         
   6   4  21          2.06         21.57        18.68 o                         
  -7   5  21          1.41        -30.06        32.20 o                         
  -6   5  21         10.54         24.22        34.12 o                         
  -5   5  21         72.31         56.64        21.06 o                         
  -4   5  21         23.74         17.15        29.18 o                         
  -3   5  21          0.23         -2.30        18.81 o                         
  -2   5  21        629.87        613.08        27.68 o                         
  -1   5  21         39.54         82.52        31.83 o                         
   0   5  21         48.51         24.97        34.24 o                         
   1   5  21         14.27         27.35        33.50 o                         
   2   5  21         83.70        103.11        30.36 o                         
   3   5  21         12.85         14.40        36.35 o                         
   4   5  21         18.95         15.90        36.18 o                         
   5   5  21          0.10         14.72        33.97 o                         
  -5   6  21          6.72        151.89        32.64 o                         
  -4   6  21          5.67         35.85        30.61 o                         
  -2   6  21         25.76         81.39        36.49 o                         
  -1   6  21          9.24         10.22        21.72 o                         
   0   6  21         97.77         83.35        40.67 o                         
   1   6  21          8.67         -5.73        39.43 o                         
   2   6  21          1.04         -4.95        35.29 o                         
   3   6  21          4.06         33.67        35.04 o                         
   5   6  21          0.20        -22.02        37.09 o                         
  -5   7  21          0.05         -2.48        37.89 o                         
  -4   7  21         28.99        117.21        60.57 o                         
  -3   7  21          5.44         31.12        21.99 o                         
  -2   7  21          3.91         29.21        23.72 o                         
  -1   7  21         34.75        121.89        24.35 o                         
   0   7  21          6.10         39.13        43.38 o                         
   1   7  21          2.76          1.40        39.59 o                         
   2   7  21          9.96          1.62        43.88 o                         
   3   7  21          2.49         66.65        49.09 o                         
  -2   8  21          0.11        -18.88        24.30 o                         
  -1   8  21          6.59          3.73        39.96 o                         
  -8   0  22         59.89         27.34        31.06 o                         
  -7   0  22         68.36         37.11        32.03 o                         
  -6   0  22          0.91          3.10        27.72 o                         
  -5   0  22        635.34        708.68        42.18 o                         
  -4   0  22        648.53        569.05        36.34 o                         
  -3   0  22        761.25        880.23        39.09 o                         
  -2   0  22        134.73        104.15        22.61 o                         
  -1   0  22        168.19        166.73        27.81 o                         
   0   0  22        107.81        148.43        26.86 o                         
   1   0  22         79.65         64.72        27.98 o                         
   2   0  22          1.19         12.09        24.59 o                         
   3   0  22       1898.97       1837.72        38.99 o                         
   4   0  22         65.42         76.45        21.76 o                         
   5   0  22        304.54        346.49        40.44 o                         
   6   0  22         44.89         22.32        33.53 o                         
   7   0  22          9.89        114.65        42.42 o                         
  -8   1  22         17.94          4.08        42.03 o                         
  -7   1  22          5.13         -7.75        19.27 o                         
  -6   1  22        100.66        112.43        20.93 o                         
  -5   1  22         11.39         32.16        19.89 o                         
  -4   1  22        472.55        472.67        32.26 o                         
  -3   1  22        215.83        184.52        15.16 o                         
  -2   1  22          5.11          2.00        21.04 o                         
  -1   1  22         84.34         63.10        26.43 o                         
   0   1  22         81.17         76.90        13.36 o                         
   1   1  22        182.91        159.87        13.64 o                         
   2   1  22        160.17        144.67        26.97 o                         
   3   1  22       1700.85       1706.02        26.75 o                         
   4   1  22        345.67        327.58        19.82 o                         
   5   1  22         99.00        104.01        25.44 o                         
   6   1  22          1.10         22.88        25.14 o                         
   7   1  22          1.78         -4.58        25.64 o                         
  -8   2  22         86.42         71.87        22.02 o                         
  -7   2  22          0.46          3.32        19.23 o                         
  -6   2  22         58.42         44.92        27.04 o                         
  -5   2  22        149.28        168.23        21.94 o                         
  -4   2  22         16.08         47.58        19.53 o                         
  -3   2  22        705.03        686.55        25.67 o                         
  -2   2  22        366.41        382.32        29.96 o                         
  -1   2  22          0.34         -9.39        23.07 o                         
   0   2  22        285.42        265.02        31.99 o                         
   1   2  22         57.97         77.89        29.07 o                         
   2   2  22          9.70          2.54        24.94 o                         
   3   2  22        188.67        173.50        19.81 o                         
   4   2  22         36.91         49.77        13.03 o                         
   5   2  22          2.29        -13.95        13.95 o                         
   6   2  22         32.05         51.34        24.61 o                         
   7   2  22          8.10        -12.23        28.39 o                         
  -7   3  22          0.53         52.21        36.62 o                         
  -6   3  22         49.72         58.81        25.14 o                         
  -5   3  22          2.62         14.74        22.12 o                         
  -4   3  22          0.07         -2.72        29.11 o                         
  -3   3  22        402.82        443.52        22.80 o                         
  -2   3  22        259.86        283.65        32.34 o                         
  -1   3  22          4.57          9.17        24.35 o                         
   0   3  22          0.62         -7.48        27.86 o                         
   1   3  22        164.54        161.17        31.71 o                         
   2   3  22        657.39        675.18        43.52 o                         
   3   3  22         83.06         45.33        17.94 o                         
   4   3  22          4.69         -2.10        14.64 o                         
   5   3  22         11.98         19.66        12.95 o                         
   6   3  22         55.27         67.75        34.14 o                         
   7   3  22          0.00         30.67        28.89 o                         
  -7   4  22          6.90        -32.34        32.34 o                         
  -6   4  22          0.26        -25.44        25.44 o                         
  -5   4  22         50.87         43.77        24.66 o                         
  -4   4  22         25.49         54.23        30.13 o                         
  -3   4  22          0.94         -0.69        16.85 o                         
  -2   4  22        214.88        223.11        30.22 o                         
  -1   4  22         93.90         91.05        30.94 o                         
   0   4  22          0.69          0.66        29.21 o                         
   1   4  22         72.15         58.39        33.12 o                         
   2   4  22          0.07          7.75        24.74 o                         
   3   4  22          2.93          2.59        33.02 o                         
   4   4  22          0.56         46.26        30.79 o                         
   5   4  22         17.20         22.16        41.65 o                         
   6   4  22          2.13         19.13        27.35 o                         
  -7   5  22          1.64        -21.03        32.54 o                         
  -6   5  22          1.97        112.64        30.53 o                         
  -5   5  22          0.03          9.94        22.17 o                         
  -4   5  22          0.07        -29.13        29.13 o                         
  -3   5  22        180.22        190.24        20.56 o                         
  -2   5  22          5.08         11.91        18.98 o                         
  -1   5  22         43.70         94.40        32.35 o                         
   0   5  22         12.34         62.14        31.84 o                         
   1   5  22        217.92        256.52        34.25 o                         
   2   5  22          0.38        -31.87        31.87 o                         
   3   5  22          0.38        -32.14        32.14 o                         
   4   5  22          2.99         -3.85        29.11 o                         
   5   5  22          2.68         51.92        33.77 o                         
  -5   6  22          0.13         98.11        31.11 o                         
  -4   6  22          3.20        197.02        46.31 o                         
  -2   6  22          2.95         -0.23        32.34 o                         
  -1   6  22         18.45          6.10        21.19 o                         
   0   6  22         60.60         66.51        36.80 o                         
   1   6  22          2.86         19.83        43.84 o                         
   2   6  22          2.69         31.19        28.90 o                         
   4   6  22          1.21        -35.35        35.35 o                         
   5   6  22          0.51        -43.45        43.45 o                         
  -4   7  22          0.91        122.08        41.61 o                         
  -3   7  22         27.68         96.65        27.71 o                         
  -2   7  22          2.96         35.73        28.67 o                         
  -1   7  22          5.47         -3.26        36.82 o                         
   0   7  22         68.82         88.51        40.85 o                         
   1   7  22          0.95         24.01        41.45 o                         
   2   7  22          1.02         -3.49        36.18 o                         
  -2   8  22          0.74        -13.47        40.07 o                         
  -1   8  22          3.09         56.04        51.19 o                         
  -8   1  23          0.18        -12.81        51.51 o                         
  -7   1  23         57.58         16.74        21.60 o                         
  -6   1  23          8.52         -6.31        20.54 o                         
  -5   1  23         30.16         13.55        19.74 o                         
  -4   1  23         20.81         27.48        19.75 o                         
  -3   1  23        584.18        570.55        19.80 o                         
  -2   1  23        103.79        101.41        22.51 o                         
  -1   1  23         14.48         25.40        26.66 o                         
   0   1  23        324.60        393.38        34.50 o                         
   1   1  23        703.68        721.16        28.35 o                         
   2   1  23        316.24        331.46        23.26 o                         
   3   1  23         76.00         79.77        14.83 o                         
   4   1  23          5.58         -4.22        16.29 o                         
   5   1  23         87.50         60.93        22.69 o                         
   6   1  23          0.64        -11.57        25.37 o                         
   7   1  23          0.08         -4.75        28.17 o                         
  -8   2  23          2.98         -4.11        20.85 o                         
  -7   2  23          1.50        -11.66        21.65 o                         
  -6   2  23        114.96        119.03        19.75 o                         
  -5   2  23          9.09          2.70        17.92 o                         
  -4   2  23         92.37        144.84        22.52 o                         
  -3   2  23        567.95        566.58        19.83 o                         
  -2   2  23        244.16        262.75        29.60 o                         
  -1   2  23          9.63         15.36        28.44 o                         
   0   2  23          1.05         -6.76        25.38 o                         
   1   2  23        264.77        276.46        32.40 o                         
   2   2  23        139.90        144.59        32.71 o                         
   3   2  23        181.50        210.81        30.39 o                         
   4   2  23        188.72        224.56        24.64 o                         
   5   2  23         39.82         50.54        18.61 o                         
   6   2  23          2.27          5.86        27.76 o                         
   7   2  23          2.63         33.71        32.43 o                         
  -7   3  23          3.53         25.97        43.77 o                         
  -6   3  23         15.84         28.89        25.79 o                         
  -5   3  23          4.27          5.40        29.51 o                         
  -4   3  23        108.83        115.31        27.81 o                         
  -3   3  23         68.35         78.12        18.60 o                         
  -2   3  23        390.29        333.70        32.56 o                         
  -1   3  23         26.26         50.84        26.68 o                         
   0   3  23         24.74         44.04        30.51 o                         
   1   3  23         30.81         25.39        28.86 o                         
   2   3  23        142.63        127.45        32.26 o                         
   3   3  23          2.71         21.27        18.89 o                         
   4   3  23         39.70          3.89        20.75 o                         
   5   3  23          0.75         -6.14        14.39 o                         
   6   3  23          0.00         24.36        32.38 o                         
   7   3  23          0.54         23.79        27.21 o                         
  -7   4  23          0.03        -17.21        33.73 o                         
  -6   4  23          3.93        -26.27        28.47 o                         
  -5   4  23          4.00         12.01        23.94 o                         
  -4   4  23          0.59         29.93        28.40 o                         
  -3   4  23         68.29         57.48        18.18 o                         
  -2   4  23        478.29        460.22        38.36 o                         
  -1   4  23         61.64         61.79        30.41 o                         
   0   4  23         63.24         46.68        30.51 o                         
   1   4  23        160.27        170.95        34.08 o                         
   2   4  23         65.31        103.70        33.65 o                         
   3   4  23          2.99         54.44        29.93 o                         
   4   4  23          0.12        -10.69        26.31 o                         
   5   4  23          3.20         48.20        87.15 o                         
   6   4  23          6.52          4.68        57.07 o                         
  -6   5  23         10.03         15.56        32.98 o                         
  -5   5  23          0.61          5.94        25.21 o                         
  -4   5  23          7.86          4.14        26.76 o                         
  -3   5  23         20.13         35.05        19.52 o                         
  -2   5  23         76.26        146.89        49.76 o                         
  -1   5  23        183.14        136.46        30.34 o                         
   0   5  23        127.92        143.26        31.94 o                         
   1   5  23         88.21        117.59        32.94 o                         
   2   5  23         86.08         51.29        35.18 o                         
   3   5  23          5.28         17.70        28.33 o                         
   4   5  23         18.29         89.20        34.61 o                         
   5   5  23          2.23         26.56        38.86 o                         
  -5   6  23         34.21        147.77        33.48 o                         
  -2   6  23         62.92         57.89        25.51 o                         
  -1   6  23          9.26         66.10        38.75 o                         
   0   6  23         24.53          2.05        30.33 o                         
   1   6  23         34.48         49.70        34.12 o                         
   2   6  23          0.00         40.99        34.37 o                         
   3   6  23          2.49        -25.05        30.96 o                         
   4   6  23          0.45        -21.30        38.86 o                         
  -4   7  23          7.68        129.28        45.96 o                         
  -3   7  23          6.60         73.19        52.66 o                         
  -2   7  23          0.74         11.75        44.40 o                         
  -1   7  23         11.97         32.80        48.56 o                         
   0   7  23         30.66         26.17        40.10 o                         
   1   7  23          3.35        -20.24        35.33 o                         
  -2   8  23          3.08         -9.04        44.70 o                         
  -8   0  24          6.81        -28.09        28.09 o                         
  -7   0  24          0.89        -33.66        33.66 o                         
  -6   0  24        105.75        117.14        31.95 o                         
  -5   0  24          1.09          5.48        23.59 o                         
  -4   0  24       1424.68       1448.98        53.14 o                         
  -3   0  24        970.01        946.84        40.68 o                         
  -2   0  24         12.15         14.36        30.91 o                         
  -1   0  24         89.14         94.09        28.23 o                         
   0   0  24         96.24         60.06        26.43 o                         
   1   0  24         44.90         48.66        27.52 o                         
   2   0  24        391.44        422.99        34.26 o                         
   3   0  24        501.84        504.67        26.92 o                         
   4   0  24         72.12         18.77        21.87 o                         
   5   0  24         61.63          1.57        26.40 o                         
   6   0  24          1.64         -8.74        37.82 o                         
  -8   1  24         16.10         17.36        23.13 o                         
  -7   1  24          1.08         33.26        19.54 o                         
  -6   1  24          4.14         -4.00        19.74 o                         
  -5   1  24         64.65         44.43        19.01 o                         
  -4   1  24        881.58        936.07        71.32 o                         
  -3   1  24        724.64        657.41        23.54 o                         
  -2   1  24         10.28         39.84        24.95 o                         
  -1   1  24        268.62        303.66        31.95 o                         
   0   1  24        618.81        633.90        39.02 o                         
   1   1  24         10.38        -10.53        26.68 o                         
   2   1  24        150.88        152.64        21.68 o                         
   3   1  24       1124.35       1265.86        62.67 o                         
   4   1  24        140.98        147.87        19.21 o                         
   5   1  24         11.28          2.89        22.39 o                         
   6   1  24         51.57         46.35        38.57 o                         
   7   1  24          1.32         71.60        37.35 o                         
  -8   2  24          0.18        -25.48        32.42 o                         
  -7   2  24          0.83          0.33        18.34 o                         
  -6   2  24         69.16        111.10        20.14 o                         
  -5   2  24         97.71        113.36        20.59 o                         
  -4   2  24        472.51        439.62        26.76 o                         
  -3   2  24        383.54        351.89        18.25 o                         
  -2   2  24          0.22        -11.62        25.88 o                         
  -1   2  24         62.59         47.85        22.94 o                         
   0   2  24         89.36         53.62        27.73 o                         
   1   2  24        389.03        413.49        37.89 o                         
   2   2  24        146.32        167.13        33.01 o                         
   3   2  24         64.29         52.76        20.18 o                         
   4   2  24          0.42         12.46        33.60 o                         
   5   2  24          0.35        -14.94        18.23 o                         
   6   2  24          0.02         21.89        25.39 o                         
  -7   3  24          4.52         29.97        28.64 o                         
  -6   3  24         18.65        153.14        36.06 o                         
  -5   3  24         22.48         31.06        31.18 o                         
  -4   3  24         75.86         77.53        30.17 o                         
  -3   3  24        259.51        242.02        21.48 o                         
  -2   3  24        274.30        223.82        30.95 o                         
  -1   3  24         23.35         31.67        30.00 o                         
   0   3  24          4.57         -7.37        26.67 o                         
   1   3  24        319.71        341.41        40.32 o                         
   2   3  24         91.63         76.64        30.11 o                         
   3   3  24        189.29        176.82        20.71 o                         
   4   3  24         20.82         22.17        22.02 o                         
   5   3  24          6.86         14.68        14.84 o                         
   6   3  24         19.05          8.73        33.76 o                         
  -7   4  24          0.00        -28.68        33.59 o                         
  -6   4  24          3.36         -6.73        32.19 o                         
  -5   4  24         72.08        -29.39        29.39 o                         
  -4   4  24          0.10          9.71        23.93 o                         
  -3   4  24         56.25         61.32        22.11 o                         
  -2   4  24          5.53         92.06        33.19 o                         
  -1   4  24         14.04         30.53        29.95 o                         
   0   4  24          0.20         24.78        31.64 o                         
   1   4  24        198.81        221.71        34.65 o                         
   2   4  24         80.15        130.30        35.49 o                         
   3   4  24         21.89         13.43        29.18 o                         
   4   4  24          4.24         -9.24        28.26 o                         
   5   4  24          6.95        115.55        94.45 o                         
   6   4  24         10.37         -9.72        69.48 o                         
  -6   5  24         12.07         21.26        29.14 o                         
  -5   5  24          5.09         70.86        29.50 o                         
  -4   5  24          3.91          8.51        29.04 o                         
  -3   5  24         88.67         80.03        20.69 o                         
  -2   5  24         33.03         28.85        18.98 o                         
  -1   5  24         10.60          9.99        31.76 o                         
   0   5  24         17.42         48.00        31.12 o                         
   1   5  24         43.12         23.95        31.38 o                         
   2   5  24         21.32         54.17        34.62 o                         
   3   5  24         12.65         51.35        35.36 o                         
   4   5  24          1.67         68.10        34.19 o                         
   5   5  24          0.22         60.68        34.50 o                         
  -6   6  24          0.95        -34.48        34.48 o                         
  -5   6  24         11.76        253.07        88.51 o                         
  -2   6  24         14.17         24.28        25.19 o                         
  -1   6  24         68.17          1.15        31.55 o                         
   0   6  24         10.45        -22.33        36.61 o                         
   1   6  24         28.45         82.73        39.01 o                         
   2   6  24         11.40        -24.41        35.42 o                         
   3   6  24          4.69        -34.90        38.08 o                         
   4   6  24          0.00        -41.97        41.97 o                         
  -3   7  24         11.53         39.50        51.19 o                         
  -2   7  24          0.66        137.96       122.22 o                         
  -1   7  24         15.98        -31.11        31.11 o                         
   0   7  24          8.46         56.79        41.15 o                         
   1   7  24         12.53        164.36        40.02 o                         
  -8   1  25          4.58         32.53        36.46 o                         
  -7   1  25          1.80        -18.80        18.80 o                         
  -6   1  25         30.77         86.91        20.81 o                         
  -5   1  25        124.05        160.09        28.44 o                         
  -4   1  25         77.96         97.64        20.52 o                         
  -3   1  25        542.97        548.07        20.89 o                         
  -2   1  25         75.70         88.32        27.42 o                         
  -1   1  25         12.98         16.90        25.98 o                         
   0   1  25        123.62        176.12        30.67 o                         
   1   1  25        378.33        291.15        32.55 o                         
   2   1  25        108.61         74.37        28.98 o                         
   3   1  25         24.79         17.76        30.67 o                         
   4   1  25         50.56         60.49        18.10 o                         
   5   1  25          3.64          1.04        23.82 o                         
   6   1  25          8.59         43.67        27.64 o                         
  -7   2  25         34.08         -1.44        17.32 o                         
  -6   2  25         20.71          7.79        35.59 o                         
  -5   2  25         12.47         49.49        17.76 o                         
  -4   2  25          5.40         28.41        44.17 o                         
  -3   2  25        185.96        198.71        16.60 o                         
  -2   2  25        105.51        122.07        25.68 o                         
  -1   2  25         30.29         38.95        26.09 o                         
   0   2  25        495.88        573.02        40.32 o                         
   1   2  25        231.05        274.08        34.73 o                         
   2   2  25        227.41        196.87        31.97 o                         
   3   2  25        222.30        264.93        33.43 o                         
   4   2  25        125.33        134.06        17.87 o                         
   5   2  25         32.14         29.96        18.12 o                         
   6   2  25         44.75         27.35        23.24 o                         
  -7   3  25          5.51         10.76        32.01 o                         
  -6   3  25         18.82        -12.93        33.89 o                         
  -5   3  25        110.96        113.81        39.18 o                         
  -4   3  25        135.15        141.71        31.52 o                         
  -3   3  25         84.25         76.17        19.52 o                         
  -2   3  25        127.22         90.85        28.75 o                         
  -1   3  25         84.16         78.03        28.28 o                         
   0   3  25         63.86        100.65        31.55 o                         
   1   3  25        248.86        214.93        33.44 o                         
   2   3  25        566.78        617.20        43.29 o                         
   3   3  25          1.71         55.96        30.29 o                         
   4   3  25          0.01         -1.06        19.23 o                         
   5   3  25          1.28        -16.28        16.28 o                         
   6   3  25          2.50        -34.60        34.60 o                         
  -7   4  25         13.03        -28.83        28.83 o                         
  -6   4  25         35.33         69.82        38.83 o                         
  -5   4  25         27.17         -1.51        32.31 o                         
  -4   4  25          1.49         -5.27        32.25 o                         
  -3   4  25        184.16        176.40        21.85 o                         
  -2   4  25        157.65        161.91        30.78 o                         
  -1   4  25         56.14         45.84        27.54 o                         
   0   4  25         73.35         47.97        28.55 o                         
   1   4  25         13.42        -31.49        31.49 o                         
   2   4  25        147.33        192.01        29.68 o                         
   3   4  25         76.55         49.36        32.31 o                         
   4   4  25          0.44        -29.03        29.03 o                         
   5   4  25          1.74         36.37        66.64 o                         
   6   4  25         16.35         78.14        38.45 o                         
  -6   5  25         50.28         64.16        33.43 o                         
  -5   5  25          3.41         24.87        33.04 o                         
  -4   5  25         15.23         10.68        28.54 o                         
  -3   5  25          5.11        -17.66        17.66 o                         
  -2   5  25          0.26         23.31        22.27 o                         
  -1   5  25         19.44         25.02        33.52 o                         
   0   5  25          1.70         -0.59        32.87 o                         
   1   5  25        147.20        109.66        39.66 o                         
   2   5  25        124.92         76.71        27.94 o                         
   3   5  25          0.32         29.90        31.34 o                         
   4   5  25          2.74         33.16        29.65 o                         
   5   5  25          0.02          7.73        41.09 o                         
  -5   6  25          0.17        114.99       105.13 o                         
  -4   6  25          3.81        -11.40        31.99 o                         
  -2   6  25          1.46        -35.56        35.56 o                         
  -1   6  25          1.36        -29.90        29.90 o                         
   0   6  25          0.52         -6.71        33.96 o                         
   1   6  25          1.97          1.99        35.65 o                         
   2   6  25          1.80         63.22        33.49 o                         
   3   6  25          5.36        -31.19        31.90 o                         
  -3   7  25          3.32         50.13        34.17 o                         
  -2   7  25          0.04        -11.19        24.00 o                         
  -1   7  25          0.20          6.07        34.76 o                         
   0   7  25         25.48         70.24        36.17 o                         
   1   7  25         15.11         52.38        38.28 o                         
  -8   0  26          7.33         70.59        36.56 o                         
  -7   0  26         48.50          6.32        24.85 o                         
  -6   0  26         87.34        128.34        28.00 o                         
  -5   0  26         22.50         35.61        29.80 o                         
  -4   0  26        312.21        321.75        34.77 o                         
  -3   0  26        139.07        123.93        29.01 o                         
  -2   0  26        128.83        103.22        27.83 o                         
  -1   0  26       1824.34       1831.24        57.06 o                         
   0   0  26         19.94          2.73        26.61 o                         
   1   0  26        128.28        136.42        29.86 o                         
   2   0  26        221.35        212.90        34.94 o                         
   3   0  26        174.95        195.00        31.03 o                         
   4   0  26        220.94        291.62        96.16 o                         
   5   0  26          3.18        -14.78        30.34 o                         
   6   0  26          6.66        -38.06        38.06 o                         
  -8   1  26          2.83        -32.12        38.71 o                         
  -7   1  26          2.42          5.76        20.33 o                         
  -6   1  26          0.30        -33.35        34.75 o                         
  -5   1  26          7.35         50.07        36.62 o                         
  -4   1  26        530.58        522.28        31.11 o                         
  -3   1  26        286.47        260.06        19.27 o                         
  -2   1  26         73.87         81.94        26.78 o                         
  -1   1  26        251.22        192.17        32.28 o                         
   0   1  26        598.16        551.59        38.35 o                         
   1   1  26          7.97         18.58        27.81 o                         
   2   1  26        317.99        382.78        34.39 o                         
   3   1  26         69.52         76.63        31.10 o                         
   4   1  26          5.36         17.73        21.35 o                         
   5   1  26          3.47         -5.38        23.29 o                         
   6   1  26          9.51        -16.89        49.27 o                         
  -7   2  26          5.04         11.42        33.14 o                         
  -6   2  26          6.07        -13.26        19.67 o                         
  -5   2  26         18.93         22.64        20.27 o                         
  -4   2  26        240.28        228.89        23.98 o                         
  -3   2  26          7.70         11.48        14.77 o                         
  -2   2  26         61.93         55.07        26.64 o                         
  -1   2  26         39.68         15.13        30.57 o                         
   0   2  26        329.19        307.34        34.35 o                         
   1   2  26        663.93        703.36        43.50 o                         
   2   2  26        399.07        416.21        38.56 o                         
   3   2  26          4.38         30.14        27.04 o                         
   4   2  26         55.62         61.36        21.29 o                         
   5   2  26          6.15         -2.62        18.22 o                         
   6   2  26          4.04        -25.30        25.30 o                         
  -7   3  26          1.09        -20.67        39.00 o                         
  -6   3  26          6.81          4.95        24.46 o                         
  -5   3  26         73.48         51.44        31.05 o                         
  -4   3  26         47.37         87.66        33.68 o                         
  -3   3  26         47.26         84.43        20.04 o                         
  -2   3  26         15.89         12.21        26.53 o                         
  -1   3  26        106.33         67.78        31.01 o                         
   0   3  26          0.07          9.66        27.99 o                         
   1   3  26          0.11         -6.94        33.98 o                         
   2   3  26         38.48         19.11        28.29 o                         
   3   3  26         51.88         45.60        27.36 o                         
   4   3  26          6.20         -6.63        27.53 o                         
   5   3  26         31.04         27.76        21.03 o                         
   6   3  26          0.68        -21.48        21.48 o                         
  -6   4  26         10.51        -22.22        26.83 o                         
  -5   4  26         10.29         30.13        25.77 o                         
  -4   4  26          5.44         25.09        36.84 o                         
  -3   4  26          0.79         24.57        19.12 o                         
  -2   4  26         11.75         21.08        28.40 o                         
  -1   4  26          0.47         29.50        32.02 o                         
   0   4  26         12.51        -32.22        32.22 o                         
   1   4  26          8.17        -13.21        28.98 o                         
   2   4  26         11.06         -9.16        35.06 o                         
   3   4  26          4.85        -27.41        27.41 o                         
   4   4  26          0.50        -32.47        32.47 o                         
   5   4  26         29.64         91.48        42.47 o                         
   6   4  26          1.18         -2.85        34.47 o                         
  -6   5  26         12.45         82.21        38.06 o                         
  -5   5  26          1.91         17.73        25.47 o                         
  -4   5  26          0.03         41.69        27.77 o                         
  -3   5  26          0.20        -47.89        53.23 o                         
  -2   5  26          8.50         33.13        38.08 o                         
  -1   5  26          4.60         12.68        27.56 o                         
   0   5  26          0.51        -29.11        29.11 o                         
   1   5  26        130.16        120.91        32.28 o                         
   2   5  26          2.14         33.75        35.95 o                         
   3   5  26         25.68        -14.81        31.96 o                         
   4   5  26          5.33        -39.59        39.59 o                         
   5   5  26          6.92        -27.87        38.94 o                         
  -5   6  26          1.00         58.80        38.82 o                         
  -4   6  26         43.01        111.10        28.47 o                         
  -3   6  26          0.74         14.53        23.36 o                         
  -2   6  26          1.60         20.98        32.90 o                         
  -1   6  26         21.55          6.03        30.45 o                         
   0   6  26          5.71         36.25        31.80 o                         
   1   6  26         18.53          9.54        32.01 o                         
   2   6  26         11.71        -37.83        37.83 o                         
   3   6  26          2.84         28.15        38.77 o                         
  -3   7  26          1.76        -39.54        39.54 o                         
  -2   7  26          5.37        -24.88        24.88 o                         
  -1   7  26          0.46        -41.48        41.48 o                         
   0   7  26         36.91         23.56        42.74 o                         
  -8   1  27          1.16         60.70        37.54 o                         
  -7   1  27         14.64        -20.48        20.48 o                         
  -6   1  27          8.35        -27.44        34.61 o                         
  -5   1  27        222.66        279.84        26.43 o                         
  -4   1  27        232.48        244.40        25.35 o                         
  -3   1  27        141.50        116.58        16.35 o                         
  -2   1  27         10.14          0.88        27.54 o                         
  -1   1  27         17.14         82.25        31.33 o                         
   0   1  27         10.63         22.90        26.69 o                         
   1   1  27        119.35        109.88        29.83 o                         
   2   1  27        113.37         79.12        30.83 o                         
   3   1  27          0.63        -28.18        28.18 o                         
   4   1  27         72.83        106.04        24.38 o                         
   5   1  27          0.12        -24.42        24.42 o                         
   6   1  27         16.51          4.71        48.05 o                         
  -7   2  27          5.92         24.20        34.99 o                         
  -6   2  27          4.68        -19.55        19.55 o                         
  -5   2  27         65.63         59.11        21.97 o                         
  -4   2  27          0.12         10.42        18.06 o                         
  -3   2  27         95.78        108.43        15.73 o                         
  -2   2  27         81.15         42.98        28.57 o                         
  -1   2  27         28.07         56.65        30.03 o                         
   0   2  27         90.01        145.78        30.31 o                         
   1   2  27          0.81          8.64        32.99 o                         
   2   2  27         25.45         -9.85        29.82 o                         
   3   2  27         36.38         33.22        33.32 o                         
   4   2  27          0.02         -1.19        22.72 o                         
   5   2  27          0.32         -2.24        24.44 o                         
   6   2  27         11.56         16.03        29.59 o                         
  -7   3  27          0.70         -5.49        31.65 o                         
  -6   3  27         14.63         30.56        31.00 o                         
  -5   3  27         94.66         92.37        31.81 o                         
  -4   3  27         39.85         22.33        29.75 o                         
  -3   3  27          0.55          2.70        17.50 o                         
  -2   3  27          6.98          8.56        24.83 o                         
  -1   3  27          8.27         10.37        27.44 o                         
   0   3  27         12.37         -4.79        30.37 o                         
   1   3  27        254.40        243.45        35.36 o                         
   2   3  27         71.17         75.85        33.30 o                         
   3   3  27         19.13         19.49        30.78 o                         
   4   3  27          1.86          2.70        25.30 o                         
   5   3  27         21.24         62.38        36.19 o                         
  -6   4  27         23.39         60.91        37.81 o                         
  -5   4  27        139.40        206.73        38.94 o                         
  -4   4  27         38.10          3.73        33.35 o                         
  -3   4  27         15.40         20.38        22.85 o                         
  -2   4  27         87.60         84.13        31.08 o                         
  -1   4  27          1.21        -22.80        34.50 o                         
   0   4  27        147.42        119.52        31.50 o                         
   1   4  27        214.58        207.98        36.99 o                         
   2   4  27        141.00        120.16        36.24 o                         
   3   4  27         25.55         15.29        28.81 o                         
   4   4  27          0.14        106.99        27.63 o                         
   5   4  27          0.92         73.92        59.59 o                         
  -5   5  27         42.97          2.76        34.31 o                         
  -4   5  27          6.29        -17.08        31.70 o                         
  -3   5  27          2.74         30.43        30.89 o                         
  -2   5  27          0.57         -5.94        24.91 o                         
  -1   5  27         12.04         28.92        32.25 o                         
   0   5  27         13.31         23.91        32.87 o                         
   1   5  27        161.27        138.10        35.18 o                         
   2   5  27         78.97        106.93        32.75 o                         
   3   5  27          9.33         40.85        37.30 o                         
   4   5  27          1.19        -20.79        33.46 o                         
  -5   6  27          2.31        -32.06        32.06 o                         
  -4   6  27         15.40         10.81        35.62 o                         
  -3   6  27          3.15        -23.13        32.54 o                         
  -2   6  27          3.36         26.76        19.80 o                         
  -1   6  27         27.05        -25.89        38.96 o                         
   0   6  27          9.53         16.75        38.93 o                         
   1   6  27          6.90        -17.70        34.80 o                         
   2   6  27          0.54          0.60        29.88 o                         
  -2   7  27          5.43         76.73        42.85 o                         
  -1   7  27          3.58         77.63        32.07 o                         
  -7   0  28          1.09        -31.79        31.79 o                         
  -6   0  28          0.95         -2.23        28.96 o                         
  -5   0  28        222.16        209.49        35.26 o                         
  -4   0  28         17.65         65.08        31.72 o                         
  -3   0  28         76.08         70.72        30.36 o                         
  -2   0  28          3.42          1.10        28.14 o                         
  -1   0  28        882.75        762.26        43.29 o                         
   0   0  28          0.09         17.06        26.62 o                         
   1   0  28          2.24         10.38        25.74 o                         
   2   0  28         45.56        102.22        28.63 o                         
   3   0  28          7.13         22.97        31.54 o                         
   4   0  28         19.36         35.75        26.15 o                         
   5   0  28         44.40        -30.96        30.96 o                         
   6   0  28         35.19          7.28        43.58 o                         
  -7   1  28          1.82         33.11        26.92 o                         
  -6   1  28         98.44        117.72        23.31 o                         
  -5   1  28         54.95         53.69        18.22 o                         
  -4   1  28        152.45        159.95        22.50 o                         
  -3   1  28        137.25        122.82        16.85 o                         
  -2   1  28        195.10        221.97        33.30 o                         
  -1   1  28          4.51          0.95        29.79 o                         
   0   1  28          6.01         21.07        28.77 o                         
   1   1  28         43.81         26.02        28.08 o                         
   2   1  28         25.66         -0.74        26.07 o                         
   3   1  28         17.22          2.41        29.17 o                         
   4   1  28         21.55         48.72        20.64 o                         
   5   1  28         29.98          0.00        27.02 o                         
   6   1  28          0.28        -35.69        40.62 o                         
  -7   2  28          0.95        -28.91        28.91 o                         
  -6   2  28         20.48         50.66        45.84 o                         
  -5   2  28         18.80         40.55        20.33 o                         
  -4   2  28        255.64        206.34        24.98 o                         
  -3   2  28         29.43         50.64        28.97 o                         
  -2   2  28         16.42         12.52        29.10 o                         
  -1   2  28         54.77         61.52        26.38 o                         
   0   2  28        127.24         88.25        32.20 o                         
   1   2  28        301.33        356.89        39.24 o                         
   2   2  28          2.40          9.49        29.24 o                         
   3   2  28          8.33         35.43        32.14 o                         
   4   2  28          1.72         -6.20        21.00 o                         
   5   2  28          2.32        -25.23        34.94 o                         
   6   2  28         11.67        -13.69        37.64 o                         
  -6   3  28          0.02        -37.54        37.54 o                         
  -5   3  28         77.15         37.48        33.38 o                         
  -4   3  28          0.02          0.96        30.68 o                         
  -3   3  28         16.82         11.16        19.40 o                         
  -2   3  28          8.38          3.86        29.64 o                         
  -1   3  28         11.18         14.28        31.51 o                         
   0   3  28         38.67         35.64        29.45 o                         
   1   3  28         67.95         45.88        35.03 o                         
   2   3  28          7.22          8.56        31.96 o                         
   3   3  28          9.72         -7.70        31.32 o                         
   4   3  28          7.63         14.28        34.35 o                         
   5   3  28          9.46         28.76        37.84 o                         
  -6   4  28         10.69         -1.41        33.53 o                         
  -5   4  28          3.79        -13.40        26.69 o                         
  -4   4  28          7.85         31.23        24.63 o                         
  -3   4  28          1.33        -19.49        19.49 o                         
  -2   4  28         40.93         35.75        32.10 o                         
  -1   4  28         28.59         33.42        32.54 o                         
   0   4  28         26.43         10.34        30.69 o                         
   1   4  28          1.04          4.10        32.89 o                         
   2   4  28          0.93        -32.85        32.85 o                         
   3   4  28          1.22         32.26        33.18 o                         
   4   4  28          8.73         67.42        37.12 o                         
   5   4  28         24.18         29.75        41.81 o                         
  -5   5  28          5.58        -31.15        31.15 o                         
  -4   5  28          3.42        -28.34        28.34 o                         
  -3   5  28         18.69         11.34        25.93 o                         
  -2   5  28          4.70        -10.26        25.73 o                         
  -1   5  28         13.45        -35.13        35.13 o                         
   0   5  28         56.21         59.77        38.24 o                         
   1   5  28          9.02         46.67        33.09 o                         
   2   5  28          1.01        -33.35        33.35 o                         
   3   5  28          5.57          7.77        35.09 o                         
   4   5  28          0.02        -24.06        40.62 o                         
  -4   6  28         28.66         53.01        30.49 o                         
  -3   6  28          1.52        -31.24        31.24 o                         
  -2   6  28         11.24        -11.23        23.39 o                         
  -1   6  28          0.98         13.11        27.26 o                         
   0   6  28         47.24         38.68        34.20 o                         
   1   6  28         97.12         64.15        32.67 o                         
  -2   7  28          6.03         51.77        34.82 o                         
  -7   1  29          0.68         37.06        20.67 o                         
  -6   1  29          9.64          9.26        18.20 o                         
  -5   1  29         37.04         14.45        20.51 o                         
  -4   1  29        107.85        106.01        20.61 o                         
  -3   1  29          4.23         -3.49        15.65 o                         
  -2   1  29        107.54         94.40        27.01 o                         
  -1   1  29        363.21        354.78        38.21 o                         
   0   1  29          2.69         38.44        37.13 o                         
   1   1  29         21.08         77.75        30.25 o                         
   2   1  29         44.40         14.21        29.42 o                         
   3   1  29         75.90         61.88        31.78 o                         
   4   1  29          2.21        -23.81        30.55 o                         
   5   1  29          0.23         14.89        45.11 o                         
  -6   2  29        101.53         89.51        36.54 o                         
  -5   2  29         64.73         49.96        22.07 o                         
  -4   2  29          3.21          1.35        19.53 o                         
  -3   2  29        143.82        204.92        41.59 o                         
  -2   2  29          4.74        -31.21        31.21 o                         
  -1   2  29          6.88          3.35        27.25 o                         
   0   2  29         10.07         16.22        33.18 o                         
   1   2  29          5.43          3.88        26.98 o                         
   2   2  29          0.30         -8.17        29.41 o                         
   3   2  29         48.87         77.23        30.38 o                         
   4   2  29         67.47         51.00        38.34 o                         
   5   2  29         13.32          3.92        43.59 o                         
  -6   3  29         30.44         37.33        31.21 o                         
  -5   3  29        123.98        131.78        38.81 o                         
  -4   3  29          3.96         -6.59        26.77 o                         
  -3   3  29         58.46         37.47        20.82 o                         
  -2   3  29          2.16          5.84        29.85 o                         
  -1   3  29         12.36          9.31        30.76 o                         
   0   3  29          8.45         17.65        30.42 o                         
   1   3  29        178.23        142.83        32.18 o                         
   2   3  29          3.40        -23.88        23.88 o                         
   3   3  29          6.59          9.14        27.28 o                         
   4   3  29          8.75        -17.87        37.82 o                         
   5   3  29         14.48         52.68        35.33 o                         
  -5   4  29        172.53        267.62        42.11 o                         
  -4   4  29          0.01         49.16        34.17 o                         
  -3   4  29          2.45         -2.36        20.83 o                         
  -2   4  29         30.70         19.68        28.65 o                         
  -1   4  29         33.80         43.40        31.83 o                         
   0   4  29         81.16        123.31        34.75 o                         
   1   4  29         78.25        122.62        35.67 o                         
   2   4  29         70.66        109.99        32.55 o                         
   3   4  29          3.28         71.13        32.47 o                         
   4   4  29         20.61        -37.70        37.70 o                         
   5   4  29         11.31         93.95        35.20 o                         
  -5   5  29         93.30        109.15        42.32 o                         
  -4   5  29          0.01         13.25        32.85 o                         
  -3   5  29         36.09         35.90        26.87 o                         
  -2   5  29          0.01         13.06        29.39 o                         
  -1   5  29         19.10          5.49        30.84 o                         
   0   5  29         11.39        -16.43        28.25 o                         
   1   5  29         38.74         44.50        37.51 o                         
   2   5  29         12.49        -30.50        30.50 o                         
   3   5  29          5.64          7.85        34.24 o                         
  -4   6  29          6.29        -39.10        39.10 o                         
  -3   6  29          4.43        -28.42        28.42 o                         
  -2   6  29          2.72        -21.82        21.82 o                         
  -1   6  29          8.57        -35.71        35.71 o                         
   0   6  29         11.77         36.45        37.78 o                         
   1   6  29          5.79        -11.27        41.26 o                         
  -7   0  30          5.12         -5.32        38.14 o                         
  -6   0  30         45.86         92.31        32.11 o                         
  -5   0  30        160.45        115.00        34.06 o                         
  -4   0  30        106.07        135.65        34.07 o                         
  -3   0  30        202.00        228.75        34.35 o                         
  -2   0  30         15.24         18.24        29.86 o                         
  -1   0  30        152.48        206.91        33.38 o                         
   0   0  30        219.15        210.33        38.84 o                         
   1   0  30         53.60         84.04        35.02 o                         
   2   0  30        398.76        413.53        40.84 o                         
   3   0  30         27.08         49.83        26.95 o                         
   4   0  30          3.51         -4.82        32.16 o                         
  -7   1  30         17.11         24.43        78.05 o                         
  -6   1  30          0.70         37.38        22.29 o                         
  -5   1  30          4.28         45.48        23.78 o                         
  -4   1  30        100.73         65.83        20.82 o                         
  -3   1  30         28.82         40.64        22.52 o                         
  -2   1  30        580.42        579.79        41.40 o                         
  -1   1  30         20.00          6.16        31.52 o                         
   0   1  30        358.59        316.12        37.28 o                         
   1   1  30         17.11         55.77        29.73 o                         
   2   1  30         25.97         45.44        27.89 o                         
   3   1  30         24.22         51.01        33.22 o                         
   4   1  30         15.96         29.49        30.76 o                         
   5   1  30         27.80        -32.30        41.97 o                         
  -6   2  30          4.21         45.45        32.10 o                         
  -5   2  30          0.70          1.51        56.49 o                         
  -4   2  30          0.55        -12.25        19.93 o                         
  -3   2  30          0.23        -11.23        15.03 o                         
  -2   2  30          0.18        -11.23        26.85 o                         
  -1   2  30         86.82         63.95        32.55 o                         
   0   2  30         79.66         90.75        30.61 o                         
   1   2  30          0.07         -1.97        30.80 o                         
   2   2  30         34.31         36.79        31.69 o                         
   3   2  30          0.27        -25.17        29.57 o                         
   4   2  30          9.82        -29.11        35.04 o                         
   5   2  30          5.60          8.37        36.57 o                         
  -6   3  30          1.46        -36.04        37.31 o                         
  -5   3  30        120.53        152.77        34.39 o                         
  -4   3  30        107.11         35.14        28.63 o                         
  -3   3  30          4.60        -39.42        39.42 o                         
  -2   3  30         58.59         66.72        27.69 o                         
  -1   3  30         39.44         46.07        29.46 o                         
   0   3  30         12.70        -11.55        36.66 o                         
   1   3  30         13.30        -22.55        42.72 o                         
   2   3  30        164.29         88.48        34.37 o                         
   4   3  30          4.40         21.99        29.92 o                         
   5   3  30          1.62        -19.15        35.52 o                         
  -5   4  30          2.97         30.60        31.34 o                         
  -4   4  30          0.21         31.48        34.03 o                         
  -3   4  30          0.86        -20.65        20.65 o                         
  -2   4  30          0.13         18.36        34.93 o                         
  -1   4  30          2.53        -21.37        30.48 o                         
   0   4  30          7.28         28.24        33.84 o                         
   1   4  30          3.98         55.72        32.76 o                         
   2   4  30          2.72         10.98        32.85 o                         
   3   4  30          6.05        -15.10        35.56 o                         
   4   4  30         12.74        -35.43        35.43 o                         
  -4   5  30         12.85         57.19        33.96 o                         
  -3   5  30          7.20        -15.92        30.69 o                         
  -2   5  30          3.06         -4.60        27.46 o                         
  -1   5  30         41.64         20.43        35.36 o                         
   0   5  30         15.42        -38.38        38.38 o                         
   1   5  30          6.57         42.46        35.30 o                         
   2   5  30         12.52        -37.32        37.32 o                         
  -3   6  30          0.00        -16.96        36.50 o                         
  -2   6  30          0.43        -19.47        22.52 o                         
  -1   6  30         21.41         21.31        32.33 o                         
   0   6  30          7.37          5.89        42.24 o                         
  -7   1  31          0.79         -8.16        35.25 o                         
  -6   1  31          1.05         45.22        20.80 o                         
  -5   1  31          8.71         22.87        29.78 o                         
  -4   1  31          1.12          2.16        21.02 o                         
  -3   1  31        100.82         98.14        30.68 o                         
  -2   1  31         26.77         17.95        29.52 o                         
  -1   1  31          0.83         15.81        31.63 o                         
   0   1  31          0.53         50.79        32.49 o                         
   1   1  31         37.95         47.40        30.73 o                         
   2   1  31          1.93        -26.42        28.19 o                         
   3   1  31         88.59         91.55        34.37 o                         
   4   1  31          0.06          0.51        29.10 o                         
  -6   2  31         98.16        110.19        34.77 o                         
  -5   2  31         13.37         38.89        27.79 o                         
  -4   2  31         13.23         31.73        37.52 o                         
  -3   2  31         11.38         12.51        15.06 o                         
  -2   2  31          1.28        -18.50        31.94 o                         
  -1   2  31        180.97        174.28        38.42 o                         
   0   2  31         23.07         24.39        29.41 o                         
   1   2  31        358.38        291.57        43.45 o                         
   2   2  31         26.92         38.95        34.01 o                         
   3   2  31          2.24        -20.54        40.11 o                         
   4   2  31         18.25        -36.00        36.00 o                         
   5   2  31          0.03        -17.11        34.65 o                         
  -5   3  31         26.37         -9.16        37.12 o                         
  -4   3  31         27.14         70.04        35.99 o                         
  -3   3  31          2.11        -22.73        22.73 o                         
  -2   3  31         13.68         -6.34        29.75 o                         
  -1   3  31        157.52        168.17        34.52 o                         
   0   3  31        145.40        143.77        36.29 o                         
   1   3  31         17.62        -36.60        36.60 o                         
   2   3  31          0.44        -32.25        36.65 o                         
   3   3  31         11.57          5.34        33.51 o                         
   4   3  31          3.11        -26.91        34.23 o                         
   5   3  31         10.57        -43.01        43.01 o                         
  -5   4  31         13.69         56.64        43.19 o                         
  -4   4  31         35.22         19.35        31.67 o                         
  -3   4  31          0.00          3.23        23.27 o                         
  -2   4  31         30.75         -5.41        26.87 o                         
  -1   4  31          7.45         12.57        29.88 o                         
   0   4  31          0.01         14.79        28.49 o                         
   1   4  31          5.01          4.75        37.48 o                         
   2   4  31          0.47         28.56        27.23 o                         
   3   4  31          3.98         23.46        32.01 o                         
  -4   5  31          1.40         36.46        30.60 o                         
  -3   5  31          0.00         28.83        31.80 o                         
  -2   5  31         13.28         -6.77        70.30 o                         
  -1   5  31          1.28         25.69        30.13 o                         
   0   5  31         13.26        -25.35        30.59 o                         
   1   5  31          0.82          2.48        36.10 o                         
   2   5  31          2.60         21.18        31.34 o                         
  -3   6  31          1.13        -16.34        37.53 o                         
  -2   6  31         18.80         -2.08        22.05 o                         
  -1   6  31          4.88         14.08        39.18 o                         
  -6   0  32         79.68         42.90        37.18 o                         
  -5   0  32          6.70        -34.39        34.39 o                         
  -4   0  32         26.32         59.87        27.66 o                         
  -3   0  32        351.71        317.13        38.48 o                         
  -1   0  32         57.13         60.86        35.79 o                         
   0   0  32        746.98        657.49        47.87 o                         
   1   0  32         58.35         64.17        26.56 o                         
   2   0  32         42.83         60.09        32.48 o                         
   3   0  32         64.43        110.13        40.72 o                         
   4   0  32          0.12        120.21        33.79 o                         
  -6   1  32          0.00         -4.11        24.85 o                         
  -5   1  32         13.46        -11.83        25.62 o                         
  -4   1  32         24.71         40.62        27.67 o                         
  -3   1  32         65.48         47.14        17.34 o                         
  -2   1  32        127.73        110.87        37.69 o                         
  -1   1  32        210.36        199.54        33.95 o                         
   0   1  32        144.54        132.46        36.41 o                         
   1   1  32         87.18         50.88        26.07 o                         
   2   1  32          4.95        -29.40        29.40 o                         
   3   1  32          0.50         27.47        30.66 o                         
   4   1  32          0.60        -10.55        31.64 o                         
  -6   2  32          5.85        -36.76        36.76 o                         
  -5   2  32         25.57         67.18        34.23 o                         
  -4   2  32          3.45        -30.87        30.87 o                         
  -3   2  32          1.61         -9.22        16.57 o                         
  -2   2  32          0.53         33.86        33.70 o                         
  -1   2  32          0.74         -6.18        46.97 o                         
   0   2  32         19.88         12.41        30.40 o                         
   1   2  32         11.27        -11.09        34.95 o                         
   2   2  32          5.24        -11.17        36.80 o                         
   3   2  32          4.89          7.09        40.96 o                         
   4   2  32         57.94         48.52        35.57 o                         
  -5   3  32          0.16         21.63        33.85 o                         
  -4   3  32         28.64         43.61        32.25 o                         
  -3   3  32          0.94        -38.83        38.83 o                         
  -2   3  32         21.40          1.44        32.18 o                         
  -1   3  32         27.69         19.53        39.09 o                         
   0   3  32        116.65        135.75        40.63 o                         
   1   3  32          4.19          9.63        30.29 o                         
   2   3  32         79.61        111.75        28.34 o                         
   3   3  32          0.05         -0.71        30.04 o                         
   4   3  32          4.60        -40.44        45.02 o                         
  -4   4  32          0.06         72.75        32.50 o                         
  -3   4  32          8.59         -0.55        20.86 o                         
  -2   4  32         59.85          5.50        37.66 o                         
  -1   4  32          5.72        -36.66        36.66 o                         
   0   4  32          1.71         -4.90        37.72 o                         
   1   4  32          0.83          2.68        29.66 o                         
   2   4  32         13.96        -36.02        36.02 o                         
   3   4  32          0.10         -0.61        35.69 o                         
  -3   5  32          5.41        -32.99        33.43 o                         
  -2   5  32         65.49         80.71        31.92 o                         
  -1   5  32          0.87         16.88        37.20 o                         
   0   5  32          2.01         -5.98        42.62 o                         
   1   5  32          2.76          5.29        31.75 o                         
  -2   6  32          7.36         45.78        34.42 o                         
  -6   1  33          4.61          2.92        32.43 o                         
  -5   1  33          2.05         -6.67        21.92 o                         
  -4   1  33         69.89         99.23        56.65 o                         
  -3   1  33          0.11         19.44        16.38 o                         
  -2   1  33          7.17         45.29        31.79 o                         
  -1   1  33         22.13         43.82        27.50 o                         
   0   1  33        110.90         76.16        33.94 o                         
   1   1  33         13.43         73.26        29.98 o                         
   2   1  33         12.06         46.45        27.78 o                         
   3   1  33         14.07        -19.86        38.47 o                         
   4   1  33          2.40         29.69        32.47 o                         
  -5   2  33          0.81        -36.55        36.55 o                         
  -4   2  33         51.04         99.10        35.42 o                         
  -3   2  33          0.12         42.69        34.77 o                         
  -2   2  33          3.54        -10.21        35.99 o                         
  -1   2  33         31.58          5.79        36.74 o                         
   0   2  33          0.84        -28.67        34.29 o                         
   1   2  33         45.85         77.73        34.23 o                         
   2   2  33         20.10         27.89        36.44 o                         
   3   2  33         41.58         -6.91        38.55 o                         
   4   2  33          4.71         32.67        34.79 o                         
  -5   3  33         50.19         17.43        28.93 o                         
  -4   3  33          8.91          7.40        30.76 o                         
  -3   3  33          0.23        -22.07        22.07 o                         
  -2   3  33          0.68        -27.29        37.20 o                         
  -1   3  33         47.31         61.93        36.84 o                         
   0   3  33          0.00         15.25        36.97 o                         
   1   3  33          1.93         33.16        30.94 o                         
   2   3  33          2.18         32.50        34.17 o                         
   3   3  33          0.00         11.93        33.29 o                         
  -4   4  33          0.22        -36.98        38.69 o                         
  -3   4  33         21.16         36.76        43.20 o                         
  -2   4  33          0.79         98.37        40.10 o                         
  -1   4  33         37.16         -7.66        36.66 o                         
   0   4  33          5.17        -32.36        32.36 o                         
   1   4  33          0.40         -1.75        38.96 o                         
   2   4  33          6.29        -38.59        38.59 o                         
  -3   5  33         14.68         75.98        38.78 o                         
  -2   5  33         17.73         38.83        39.23 o                         
  -1   5  33          1.75         72.49        35.18 o                         
   0   5  33          8.23        102.50        36.77 o                         
  -6   0  34          7.08          4.15        28.92 o                         
  -5   0  34          1.14        -17.21        29.79 o                         
  -4   0  34          2.98          7.84        26.64 o                         
  -3   0  34        140.35         64.68        33.99 o                         
  -1   0  34          6.05         -2.20        32.58 o                         
   0   0  34         38.06         44.40        34.35 o                         
   1   0  34          0.84         -6.20        35.47 o                         
   2   0  34         59.73         74.71        36.72 o                         
   3   0  34         37.35         46.11        31.31 o                         
   4   0  34         14.90        -40.20        40.22 o                         
  -6   1  34          6.50         33.88        37.66 o                         
  -5   1  34         59.49         62.76        22.98 o                         
  -4   1  34         94.35        114.35        28.01 o                         
  -3   1  34         17.45         10.38        23.00 o                         
  -2   1  34          0.06        105.65        34.52 o                         
  -1   1  34          3.92          2.48        25.63 o                         
   0   1  34          1.39         11.70        37.53 o                         
   1   1  34          3.44         -5.76        32.30 o                         
   2   1  34         50.76         22.55        30.40 o                         
   3   1  34         53.88        209.20        38.31 o                         
   4   1  34          0.94         -2.45        36.11 o                         
  -5   2  34          2.44          5.69        34.36 o                         
  -4   2  34         26.07         13.46        33.90 o                         
  -3   2  34          0.45        -15.06        24.00 o                         
  -2   2  34          9.26         16.09        34.65 o                         
  -1   2  34         12.13         39.06        33.57 o                         
   0   2  34          4.04        -34.61        34.61 o                         
   1   2  34         25.79         -2.59        35.07 o                         
   2   2  34         45.70         -3.10        30.56 o                         
   3   2  34         29.07         41.98        38.28 o                         
   4   2  34          8.05         30.22        33.16 o                         
  -4   3  34          0.25        -16.91        28.09 o                         
  -3   3  34          2.90         -0.31        22.68 o                         
  -2   3  34         29.72         18.66        32.67 o                         
  -1   3  34         60.15         17.42        28.99 o                         
   0   3  34          0.13         -7.88        38.22 o                         
   1   3  34         35.41          4.98       116.30 o                         
   2   3  34          1.33        -10.60        38.14 o                         
   3   3  34         22.45        -41.20        41.20 o                         
  -3   4  34          8.48         29.73        31.73 o                         
  -2   4  34          0.03         61.13        36.01 o                         
  -1   4  34         22.35         20.84        29.61 o                         
   0   4  34         10.65        -33.93        34.23 o                         
   1   4  34         22.57         37.34        40.42 o                         
  -2   5  34        119.63        112.48        26.12 o                         
  -1   5  34          2.81         15.38        36.74 o                         
  -6   1  35         34.77        -38.98        38.98 o                         
  -5   1  35         20.36          9.06        24.52 o                         
  -4   1  35          0.36         16.82        22.30 o                         
  -3   1  35         14.49         16.88        21.41 o                         
  -2   1  35         25.50         28.24        29.92 o                         
  -1   1  35          9.59         33.27        32.99 o                         
   0   1  35          7.59         47.39        37.38 o                         
   1   1  35          5.43         19.47        35.18 o                         
   2   1  35          1.22         12.35        32.53 o                         
   3   1  35         12.29         70.43        43.48 o                         
  -4   2  35          0.13         -3.77        33.27 o                         
  -3   2  35         63.32        107.29        26.61 o                         
  -2   2  35          3.71         45.62        34.31 o                         
  -1   2  35         69.40         96.04        41.05 o                         
   0   2  35          9.34         21.15        43.54 o                         
   1   2  35          2.35         -6.19        36.94 o                         
   2   2  35          0.38         49.53        31.36 o                         
   3   2  35          0.11         20.24        39.32 o                         
  -4   3  35          4.52        -29.31        29.31 o                         
  -3   3  35         69.49         44.93        25.29 o                         
  -2   3  35         12.67        -32.37        32.55 o                         
  -1   3  35         22.05        -33.46        33.46 o                         
   0   3  35          7.63        -10.12        29.97 o                         
   1   3  35          0.66        -38.50        39.43 o                         
   2   3  35          4.36         60.30        40.24 o                         
  -2   4  35         16.17          0.71        34.89 o                         
  -1   4  35          0.81         59.85        45.46 o                         
   0   4  35         88.03        106.78        39.84 o                         
  -5   0  36         24.79         95.79        36.65 o                         
  -4   0  36         20.18        -14.47        32.31 o                         
  -3   0  36         68.19         86.43        33.85 o                         
   0   0  36          0.21         95.56        39.30 o                         
   1   0  36         16.11         70.82        34.42 o                         
   2   0  36         45.96         45.27        30.75 o                         
   3   0  36        192.51        413.72        54.08 o                         
  -5   1  36          0.95        -33.80        33.80 o                         
  -4   1  36          6.76         -6.10        19.94 o                         
  -3   1  36          4.86         -4.61        17.87 o                         
  -2   1  36         49.59         87.47        30.74 o                         
  -1   1  36          5.65          0.54        36.86 o                         
   0   1  36          3.19         18.46        35.17 o                         
   1   1  36          3.02         73.20        35.12 o                         
   2   1  36          1.23         64.17        41.95 o                         
   3   1  36         12.11        114.94        40.31 o                         
  -4   2  36          0.26          3.75        37.34 o                         
  -3   2  36          2.52         49.80        26.47 o                         
  -2   2  36          1.31        -35.38        35.38 o                         
  -1   2  36         60.76         31.10        37.14 o                         
   0   2  36          0.70          4.11        34.75 o                         
   1   2  36          0.28         26.54        30.55 o                         
   2   2  36          7.62         98.12        30.32 o                         
  -3   3  36         71.65        177.93        75.82 o                         
  -2   3  36         18.02         23.49        39.47 o                         
  -1   3  36          0.64        -39.35        39.35 o                         
   0   3  36          3.89         10.86        43.71 o                         
   1   3  36          2.73         -2.65        39.57 o                         
  -1   4  36          3.30         14.17        38.58 o                         
  -5   1  37         18.80        -19.66        32.83 o                         
  -4   1  37          0.05          8.94        22.57 o                         
  -3   1  37          3.32         -6.18        19.17 o                         
  -2   1  37         28.52         65.66        57.34 o                         
  -1   1  37          9.34         46.41        36.40 o                         
   0   1  37          9.52         -5.30        36.39 o                         
   1   1  37          0.85         46.64        37.93 o                         
   2   1  37          6.96        -40.55        40.55 o                         
  -3   2  37          1.49         10.43        23.67 o                         
  -2   2  37          6.00         -0.56        38.31 o                         
  -1   2  37          0.58        -30.76        48.30 o                         
   0   2  37          0.14        109.33        41.36 o                         
   1   2  37         43.98         34.79        29.88 o                         
  -3   3  37         16.79         23.90        36.98 o                         
  -2   3  37         44.00         89.62        39.88 o                         
  -1   3  37         48.96        -12.21        38.92 o                         
   0   3  37          0.46         -4.36        44.70 o                         
  -4   0  38          1.95        -18.14        31.25 o                         
  -3   0  38         37.52         43.00        32.28 o                         
  -4   1  38        133.26        194.34        35.74 o                         
  -3   1  38         46.14         32.03        47.06 o                         
  -1   1  38          1.82         68.79        39.78 o                         
   0   1  38          0.02        -15.49        30.40 o                         
   1   1  38          2.00         72.76        41.85 o                         
  -3   2  38         10.13        108.25        38.23 o                         
  -2   2  38          0.01         33.15        40.72 o                         
  -1   2  38         19.22          8.32        38.48 o                         
   0   2  38         26.09        120.40        43.89 o                         
  -3   3  38         57.15         82.14        34.84 o                         
  -2   3  38          1.76         51.66        45.88 o                         
  -3   1  39         10.77        -35.83        35.83 o                         
  -2   1  39          2.40          4.26        38.22 o                         
  -1   1  39          0.91         34.87        41.75 o                         
  -3   2  39          0.16        -38.43        38.43 o                         
  -2   2  39         17.49         45.40        44.18 o                         
  -3   1  40         12.00         -2.32        36.94 o                         
                                                                                
