# Supplementary material for: The structures of eleven (4-phen­yl)piperazinium salts containing organic anions
Source: Acta Crystallogr E Crystallogr Commun. 2022 Sep 22;78(Pt 10):1016–27. doi: 10.1107/S2056989022009057 (PMC9535824; doi:10.1107/S2056989022009057)
Supplement: Supplementary file 13 [file e-78-01016-7sup7.hkl]

data_7                                                                          
_shelx_title ' HP7 IN P-1'                                                      
_shelx_refln_list_code          4                                               
_shelx_F_calc_maximum      112.04                                               
_exptl_crystal_F_000       392.00                                               
_reflns_d_resolution_high  0.7542                                               
                                                                                
loop_                                                                           
 _space_group_symop_operation_xyz                                               
 'x, y, z'                                                                      
 '-x, -y, -z'                                                                   
                                                                                
_cell_length_a     5.7070                                                       
_cell_length_b    12.5050                                                       
_cell_length_c    13.1160                                                       
_cell_angle_alpha  97.410                                                       
_cell_angle_beta   93.280                                                       
_cell_angle_gamma 102.820                                                       
                                                                                
_shelx_F_squared_multiplier     1.000                                           
                                                                                
loop_                                                                           
 _refln_index_h                                                                 
 _refln_index_k                                                                 
 _refln_index_l                                                                 
 _refln_F_squared_calc                                                          
 _refln_F_squared_meas                                                          
 _refln_F_squared_sigma                                                         
 _refln_observed_status                                                         
  -3   1  -4        251.75        194.44        13.70 o                         
  -3   2  -4         25.04          9.78        12.47 o                         
  -4   3  -4         29.80         44.71        11.86 o                         
  -4   4  -4         20.09         -1.03        16.60 o                         
  -5   5  -4         22.96         -0.41        19.67 o                         
  -3   0  -3         46.71         45.64        11.92 o                         
  -2   0  -3         70.47         61.57         6.91 o                         
  -3   1  -3        147.55        157.55        13.77 o                         
  -2   1  -3          2.93          4.99         6.82 o                         
  -4   2  -3         73.90         65.28        11.78 o                         
  -3   2  -3        190.18        173.18        14.30 o                         
  -2   2  -3         53.51         52.43         8.29 o                         
  -4   3  -3          0.17         -5.24        17.11 o                         
  -3   3  -3        157.81        120.88        15.73 o                         
  -5   4  -3          9.48          3.94        19.19 o                         
  -4   4  -3         53.39         46.75        14.10 o                         
  -3   4  -3         13.41          2.16        16.59 o                         
  -5   5  -3          3.06          6.97        18.78 o                         
  -4   5  -3         76.18         38.77        23.61 o                         
  -6   6  -3          3.44         38.51        17.83 o                         
  -5   6  -3          3.33         27.94        24.64 o                         
  -4   6  -3          6.75          6.58        21.82 o                         
  -6   7  -3          0.00        -19.47        19.47 o                         
  -5   7  -3          1.82        -17.22        24.42 o                         
  -4   1  -2          0.58          1.97        16.88 o                         
  -3   1  -2         39.26         28.85        13.43 o                         
  -2   1  -2        458.79        480.74        12.63 o                         
  -5   2  -2          1.35        -12.23        18.04 o                         
  -3   2  -2        403.61        408.89        18.77 o                         
  -2   2  -2        139.33        157.98        10.39 o                         
  -5   3  -2         13.61         26.65        19.46 o                         
  -4   3  -2        116.57        131.72        14.18 o                         
  -3   3  -2        230.23        202.23        17.58 o                         
  -2   3  -2         16.45         15.77         9.70 o                         
  -5   4  -2         47.51         40.46        18.41 o                         
  -4   4  -2          0.29         -3.36        17.14 o                         
  -3   4  -2          4.41         -1.42        16.39 o                         
  -2   4  -2          8.75          6.19        10.16 o                         
  -6   5  -2          4.16         45.28        17.98 o                         
  -5   5  -2         10.50          0.09        20.18 o                         
  -4   5  -2         77.93         57.07        15.32 o                         
  -3   5  -2         53.63         64.70        18.41 o                         
  -6   6  -2          1.06         31.09        18.00 o                         
  -5   6  -2          1.73        -10.10        22.43 o                         
  -4   6  -2         31.67         48.93        16.80 o                         
  -6   7  -2          0.41        -19.19        19.19 o                         
  -5   7  -2          5.81         -0.13        24.04 o                         
  -4   7  -2          1.14         18.64        17.72 o                         
  -7   8  -2          1.20        -36.74        36.74 o                         
  -6   8  -2          0.31         -4.04        19.70 o                         
  -5   8  -2          1.20        -25.33        25.33 o                         
  -1   1  -1       1006.34       1016.78        12.79 o                         
  -5   2  -1          3.82          4.64        22.24 o                         
  -4   2  -1          3.60         -8.35        17.90 o                         
  -3   2  -1       1190.65       1180.31        26.51 o                         
  -2   2  -1        611.82        612.54        15.54 o                         
  -1   2  -1        613.37        636.73        12.32 o                         
  -6   3  -1          1.58          1.99        17.79 o                         
  -5   3  -1         30.48         20.45        21.96 o                         
  -4   3  -1        354.93        393.15        19.14 o                         
  -3   3  -1        685.83        766.81        23.33 o                         
  -2   3  -1         94.08         89.47        11.73 o                         
  -6   4  -1         23.05          0.71        17.48 o                         
  -5   4  -1         11.24          8.85        20.79 o                         
  -4   4  -1         28.02         36.68        12.44 o                         
  -3   4  -1        139.30        148.05        17.70 o                         
  -2   4  -1         68.96         73.33        12.02 o                         
  -6   5  -1         30.28         23.82        17.32 o                         
  -5   5  -1         17.72         63.02        21.73 o                         
  -4   5  -1         18.24         40.76        15.65 o                         
  -3   5  -1         28.29          6.28        17.98 o                         
  -2   5  -1         12.46         12.29        11.81 o                         
  -6   6  -1         20.12         14.77        18.28 o                         
  -5   6  -1         54.04         40.28        21.48 o                         
  -4   6  -1          2.42         10.58        15.84 o                         
  -3   6  -1         97.84         53.25        18.49 o                         
  -7   7  -1          2.06         -0.86        34.50 o                         
  -6   7  -1          0.04        -19.34        19.34 o                         
  -5   7  -1         76.93         76.37        22.55 o                         
  -4   7  -1        214.43        224.55        20.66 o                         
  -6   8  -1          0.29         38.71        20.39 o                         
  -5   8  -1         10.44          2.28        19.27 o                         
  -4   8  -1        245.82        251.56        21.94 o                         
  -6   9  -1          2.47        -20.58        20.58 o                         
  -5   9  -1         29.19         21.04        22.10 o                         
  -6   2   0         17.93         42.32        23.61 o                         
  -1   2   0       2130.92       2147.76        20.21 o                         
  -6   3   0          0.38          8.60        20.01 o                         
  -5   3   0          4.07          8.66        25.10 o                         
  -4   3   0         77.29        102.62        16.11 o                         
  -3   3   0         12.81         22.78        16.89 o                         
  -2   3   0        205.36        227.02        13.80 o                         
  -1   3   0        434.18        418.76        13.24 o                         
  -6   4   0          0.45         47.18        17.96 o                         
  -5   4   0         25.48         32.76        21.25 o                         
  -4   4   0         12.06         14.53        16.15 o                         
  -3   4   0         76.90         81.92        17.09 o                         
  -2   4   0          0.01          7.99        11.61 o                         
  -7   5   0          0.76        117.80        33.36 o                         
  -6   5   0          0.82          9.47        18.16 o                         
  -5   5   0         21.70         13.49        20.38 o                         
  -4   5   0         46.20         57.67        14.67 o                         
  -3   5   0         54.36         40.75        17.70 o                         
  -2   5   0        257.10        239.48        15.64 o                         
  -7   6   0          3.78         40.77        34.15 o                         
  -6   6   0          0.43        -17.69        17.69 o                         
  -5   6   0         67.94         86.48        20.60 o                         
  -4   6   0         33.73         45.84        16.12 o                         
  -3   6   0         48.64         53.31        19.31 o                         
  -2   6   0         57.21         56.23        14.12 o                         
  -7   7   0          0.82          4.83        35.31 o                         
  -6   7   0          8.86         17.65        20.31 o                         
  -5   7   0         35.74          8.76        22.65 o                         
  -4   7   0          3.51        -18.28        22.15 o                         
  -3   7   0         52.05         73.56        22.01 o                         
  -6   8   0          3.29         26.32        20.04 o                         
  -5   8   0         41.06         19.16        24.10 o                         
  -4   8   0        441.23        477.24        26.41 o                         
  -6   9   0          1.34        -14.66        19.81 o                         
  -5   9   0          2.92          6.20        25.51 o                         
  -4   9   0         78.19        117.20        21.73 o                         
  -6  10   0          1.10          4.66        22.65 o                         
  -5  10   0          7.74         31.87        20.09 o                         
  -1   2   1       4680.70       4768.98        30.61 o                         
  -6   3   1          3.58        -19.51        19.51 o                         
  -2   3   1         54.89         52.77        12.96 o                         
  -1   3   1        202.39        168.99        11.74 o                         
  -7   4   1          2.87         34.62        33.51 o                         
  -6   4   1          5.11         27.95        19.32 o                         
  -5   4   1          3.62         -0.32        23.12 o                         
  -4   4   1         21.51         32.10        17.61 o                         
  -3   4   1        162.97        166.59        19.27 o                         
  -2   4   1          0.02          8.51        13.16 o                         
  -1   4   1        143.19        153.21        14.81 o                         
  -7   5   1          0.12         56.55        34.88 o                         
  -6   5   1         16.99         30.32        19.19 o                         
  -5   5   1         93.96        132.92        20.60 o                         
  -4   5   1          0.52         -6.19        21.04 o                         
  -3   5   1        164.71        196.99        21.08 o                         
  -2   5   1          3.85         -2.98        13.21 o                         
  -6   6   1          0.08          5.12        19.30 o                         
  -5   6   1         12.55         13.00        24.17 o                         
  -4   6   1         29.51         28.18        16.62 o                         
  -3   6   1        149.16        148.34        23.69 o                         
  -2   6   1        111.84        120.53        15.68 o                         
  -7   7   1          0.90          9.53        36.38 o                         
  -6   7   1          7.41         -4.21        18.64 o                         
  -5   7   1         17.12         24.73        24.45 o                         
  -4   7   1         52.51         72.46        19.69 o                         
  -3   7   1        135.18        195.20        26.31 o                         
  -6   8   1          4.37         -8.58        21.95 o                         
  -5   8   1        158.35        138.44        24.50 o                         
  -4   8   1         57.53         54.96        21.78 o                         
  -3   8   1         51.11         62.41        24.38 o                         
  -6   9   1          7.71        -19.82        19.82 o                         
  -5   9   1         18.67        -26.78        26.78 o                         
  -4   9   1         53.15         44.33        22.47 o                         
  -5  10   1         26.86         76.69        26.89 o                         
  -6  11   1          0.35         35.10        24.90 o                         
  -7   2   2          1.34         32.59        36.66 o                         
  -7   3   2         21.96        136.42        35.67 o                         
  -6   3   2         11.93         25.71        21.88 o                         
  -1   3   2        311.81        340.51        15.87 o                         
  -7   4   2          0.61         93.20        36.20 o                         
  -6   4   2          0.32        -16.26        23.01 o                         
  -5   4   2         17.02          9.13        21.05 o                         
  -4   4   2          5.07         15.32        18.63 o                         
  -3   4   2         81.46         59.21        20.89 o                         
  -2   4   2        138.88        148.48        15.09 o                         
  -1   4   2        705.34        670.78        18.98 o                         
  -6   5   2          5.30        -13.25        19.84 o                         
  -5   5   2         42.86         22.28        32.13 o                         
  -4   5   2        169.06        241.76        22.37 o                         
  -3   5   2         68.69         63.92        20.75 o                         
  -2   5   2         57.70         57.50        13.94 o                         
  -1   5   2        767.42        813.30        21.08 o                         
  -6   6   2          5.74        -20.17        20.17 o                         
  -5   6   2        143.16        168.45        23.32 o                         
  -4   6   2        241.34        264.12        20.87 o                         
  -3   6   2        106.83        100.01        22.26 o                         
  -2   6   2        797.30        828.25        22.68 o                         
  -6   7   2          3.27          9.20        19.78 o                         
  -5   7   2         21.19         56.51        25.70 o                         
  -4   7   2         96.13        117.26        20.03 o                         
  -3   7   2         13.13         13.21        21.68 o                         
  -2   7   2        292.40        284.80        17.54 o                         
  -6   8   2          4.97        -15.74        20.42 o                         
  -5   8   2         26.23         19.43        24.94 o                         
  -4   8   2         24.36         25.55        21.26 o                         
  -3   8   2         18.41          0.01        26.02 o                         
  -6   9   2          0.24         -6.82        27.04 o                         
  -5   9   2         16.54        -16.14        34.06 o                         
  -4   9   2         83.71        101.61        25.16 o                         
  -3   9   2         29.55         71.54        24.55 o                         
  -6  10   2          2.50        -12.70        24.00 o                         
  -5  10   2          8.39         16.64        31.90 o                         
  -4  10   2          4.25        -16.79        30.46 o                         
  -5  11   2         10.12         40.15        25.77 o                         
  -7   3   3          0.60         42.65        38.02 o                         
   0   3   3        384.61        373.20         8.63 o                         
  -7   4   3          0.86         -4.36        39.04 o                         
  -6   4   3         12.37         10.38        22.22 o                         
  -2   4   3         48.80         46.76        13.31 o                         
  -1   4   3        136.34        129.52        14.86 o                         
  -6   5   3         15.64         10.32        20.70 o                         
  -5   5   3          5.44        -18.43        26.14 o                         
  -4   5   3          7.84          4.46        18.25 o                         
  -3   5   3         67.41         68.53        21.35 o                         
  -2   5   3         91.06         89.32        14.57 o                         
  -1   5   3        119.35         94.38        14.13 o                         
  -7   6   3          0.43        -36.45        36.45 o                         
  -6   6   3          0.00          9.65        19.92 o                         
  -5   6   3        308.47        319.63        31.44 o                         
  -4   6   3         16.60         26.08        19.62 o                         
  -3   6   3        108.00        109.18        22.44 o                         
  -2   6   3          3.07         -7.23        13.02 o                         
  -1   6   3          3.69         12.19        14.05 o                         
  -6   7   3         12.76          5.09        22.13 o                         
  -5   7   3        304.57        335.42        28.44 o                         
  -4   7   3         57.21         62.14        22.88 o                         
  -3   7   3         73.48         50.62        19.53 o                         
  -2   7   3          3.53         16.88        13.12 o                         
  -6   8   3          4.76        -22.85        22.85 o                         
  -5   8   3          6.98          7.17        26.79 o                         
  -4   8   3         77.64         82.35        20.75 o                         
  -3   8   3         18.74          3.47        22.79 o                         
  -2   8   3          0.88         -3.03        14.79 o                         
  -6   9   3          0.00        -16.93        23.29 o                         
  -5   9   3         14.28        -14.44        27.69 o                         
  -4   9   3         53.83         74.53        22.29 o                         
  -3   9   3         87.43         57.13        23.38 o                         
  -6  10   3          0.59         60.81        24.22 o                         
  -5  10   3          5.97         -4.70        34.54 o                         
  -4  10   3         13.72          8.66        32.05 o                         
  -5  11   3          8.88        -12.64        32.59 o                         
   0   3   4        317.72        276.87         8.16 o                         
  -1   4   4        278.72        243.40        16.06 o                         
  -7   5   4          1.90        -36.83        36.83 o                         
  -6   5   4          5.07          3.72        21.99 o                         
  -5   5   4          2.09         21.98        29.12 o                         
  -4   5   4        137.66        194.52        22.26 o                         
  -3   5   4          1.40         -7.02        21.51 o                         
  -2   5   4        157.82        146.40        14.61 o                         
  -1   5   4          3.13          0.82        13.18 o                         
  -6   6   4         11.14         39.77        20.61 o                         
  -5   6   4          3.55        -27.77        27.77 o                         
  -4   6   4        216.76        213.86        21.82 o                         
  -3   6   4          9.74         15.79        19.63 o                         
  -2   6   4         49.02         35.89        14.33 o                         
  -1   6   4          1.25          6.63        11.99 o                         
  -6   7   4          9.24         38.46        23.44 o                         
  -5   7   4         57.91         64.97        28.07 o                         
  -4   7   4         55.18         98.75        21.23 o                         
  -3   7   4          6.57        -13.56        23.27 o                         
  -2   7   4         14.99         21.90        13.68 o                         
  -6   8   4          1.68         10.48        24.67 o                         
  -5   8   4         52.49         35.91        28.40 o                         
  -4   8   4          6.82          6.26        20.77 o                         
  -3   8   4          3.99          2.99        21.74 o                         
  -2   8   4          0.06         75.09        12.64 o                         
  -6   9   4         14.64        -19.76        23.45 o                         
  -5   9   4         49.70         35.45        29.36 o                         
  -4   9   4         12.82         29.17        19.28 o                         
  -3   9   4         82.81         70.50        22.98 o                         
  -6  10   4          7.54        -23.42        23.42 o                         
  -5  10   4         10.14        -25.72        25.72 o                         
  -4  10   4          6.39          7.32        29.69 o                         
  -5  11   4          2.36         43.52        29.99 o                         
  -4  11   4         29.34         48.92        22.60 o                         
  -5  12   4          9.99         72.40        32.61 o                         
   0   3   5       1023.07        850.36        12.28 o                         
  -1   4   5        658.35        601.89        18.78 o                         
   0   4   5         50.40         42.92         6.21 o                         
  -6   5   5          9.46         -2.33        24.79 o                         
  -3   5   5         92.67         89.59        22.62 o                         
  -2   5   5         60.78         59.54        14.50 o                         
  -1   5   5         25.76         22.97        13.12 o                         
  -6   6   5         11.61        -21.51        23.70 o                         
  -5   6   5          3.14         15.88        26.92 o                         
  -4   6   5         75.59        105.84        21.37 o                         
  -3   6   5        107.78        106.28        22.55 o                         
  -2   6   5          1.04          5.54        13.30 o                         
  -1   6   5          6.90          4.35        12.96 o                         
  -6   7   5          7.19         13.84        20.94 o                         
  -5   7   5          2.42         49.55        26.74 o                         
  -4   7   5          9.29         22.18        20.16 o                         
  -3   7   5          4.97         43.13        21.89 o                         
  -2   7   5          0.42         13.36        13.95 o                         
  -6   8   5          0.12         55.69        25.68 o                         
  -5   8   5         19.38         27.12        28.19 o                         
  -4   8   5          7.45         -1.63        25.28 o                         
  -3   8   5          4.82         -2.46        22.23 o                         
  -2   8   5          1.80        -11.70        11.70 o                         
  -6   9   5          0.35         -3.39        22.97 o                         
  -5   9   5          0.07        -26.93        26.93 o                         
  -4   9   5          3.60          6.70        25.68 o                         
  -3   9   5          5.11         30.93        22.65 o                         
  -5  10   5          2.97         -7.11        47.71 o                         
  -4  10   5          1.03          1.74        29.52 o                         
  -3  10   5         31.93         31.88        25.11 o                         
  -5  11   5          4.03        -22.04        34.54 o                         
  -4  11   5         30.68         27.13        21.94 o                         
  -5  12   5          3.35        -30.06        36.13 o                         
   0   3   6         11.75          5.60         6.52 o                         
  -6   5   6         87.72        116.84        25.45 o                         
  -2   5   6        104.68         84.92        15.10 o                         
  -1   5   6         90.25         95.43        14.50 o                         
  -6   6   6          5.89         -8.22        23.99 o                         
  -5   6   6          8.29         13.24        27.34 o                         
  -4   6   6         14.77         -1.77        23.98 o                         
  -3   6   6          3.44         -7.15        21.21 o                         
  -2   6   6         18.78          7.39        13.15 o                         
  -1   6   6          6.16         15.44        12.24 o                         
  -6   7   6         25.69         23.39        24.64 o                         
  -5   7   6         10.99         41.31        26.62 o                         
  -4   7   6          4.61         26.35        18.31 o                         
  -3   7   6          1.19         54.78        21.90 o                         
  -2   7   6          0.03          1.23        13.89 o                         
  -6   8   6          0.02         35.84        25.75 o                         
  -5   8   6         26.79         -0.14        29.11 o                         
  -4   8   6          0.57         16.40        20.43 o                         
  -3   8   6          2.80        -22.68        22.68 o                         
  -2   8   6          6.16         -3.08        13.24 o                         
  -5   9   6          7.11          5.27        27.31 o                         
  -4   9   6         23.49         -6.95        28.05 o                         
  -3   9   6         30.85         33.59        21.79 o                         
  -5  10   6          1.34        -23.44        37.71 o                         
  -4  10   6          7.40         27.58        22.46 o                         
  -3  10   6         15.09         21.79        23.25 o                         
  -5  11   6          3.69         41.79        32.66 o                         
  -4  11   6          7.28        -13.09        25.25 o                         
  -2   5   7          9.87         -0.96        14.31 o                         
  -6   6   7         10.12          4.90        24.74 o                         
  -5   6   7         18.11         11.15        29.81 o                         
  -4   6   7         18.87         14.96        18.20 o                         
  -3   6   7         17.19         20.16        22.88 o                         
  -2   6   7         50.40         46.72        13.89 o                         
  -6   7   7          0.23         17.54        23.24 o                         
  -5   7   7          1.69        -30.76        30.76 o                         
  -4   7   7         36.35         33.65        20.40 o                         
  -3   7   7         20.95         -4.25        22.18 o                         
  -2   7   7          0.03        -13.10        13.10 o                         
  -6   8   7         10.67         72.36        22.56 o                         
  -5   8   7          0.45         43.21        26.63 o                         
  -4   8   7          1.86         15.30        25.61 o                         
  -3   8   7         15.84          6.48        21.69 o                         
  -5   9   7          5.24        -32.45        32.45 o                         
  -4   9   7         47.05         48.99        22.27 o                         
  -3   9   7          3.36         21.45        23.15 o                         
  -5  10   7          1.08         75.85        32.76 o                         
  -4  10   7          3.03         31.37        21.07 o                         
  -5  11   7          0.51         -3.75        32.66 o                         
  -4  11   7          3.09         15.43        22.83 o                         
  -6   6   8          1.19        -14.40        24.50 o                         
  -5   6   8          0.35         -1.61        29.37 o                         
  -4   6   8          1.26        -17.32        22.52 o                         
  -3   6   8         19.35         29.79        20.81 o                         
  -5   7   8          5.91          1.53        29.30 o                         
  -4   7   8          2.29         17.84        23.96 o                         
  -3   7   8          7.05         34.23        21.70 o                         
  -5   8   8          0.15         45.19        27.34 o                         
  -4   8   8          4.80         29.71        28.51 o                         
  -3   8   8         21.30         35.80        20.49 o                         
  -5   9   8         21.93         24.06        30.64 o                         
  -4   9   8          6.18          6.17        28.94 o                         
  -5  10   8          1.78        -19.46        35.13 o                         
  -4  10   8          6.60         22.20        19.78 o                         
  -5   6   9          2.16         32.29        29.00 o                         
  -4   6   9          7.46         48.19        19.50 o                         
  -3   6   9         13.55         29.43        22.68 o                         
  -5   7   9          6.82          3.74        28.19 o                         
  -4   7   9          0.36        -19.22        28.24 o                         
  -5   8   9          4.10          8.80        29.82 o                         
  -4   8   9          8.07        -25.55        25.55 o                         
  -5   9   9          6.95         41.01        29.65 o                         
  -5   6  10          8.89         23.73        29.19 o                         
  -4   6  10          8.76         47.22        22.71 o                         
  -5   7  10         36.85         30.45        30.76 o                         
  -4   7  10          8.48          8.76        21.58 o                         
  -5   8  10          2.68        -14.03        32.98 o                         
  -5   7  11          2.58         23.96        33.16 o                         
  -2  -4  -7          6.64          4.54        13.60 o                         
  -6   0  -7          0.43        -11.46        20.93 o                         
  -2  -6  -6         11.32          1.52        14.84 o                         
  -2  -5  -6         38.62         22.87        12.62 o                         
  -2  -4  -6          0.18          7.92        12.45 o                         
  -2  -3  -6          6.38         -4.99        11.65 o                         
  -6  -1  -6          1.23        -22.11        22.11 o                         
  -6   0  -6          1.16         14.81        23.19 o                         
  -2  -6  -5          0.30         16.79        12.55 o                         
  -2  -5  -5          5.72         -1.83        12.16 o                         
  -2  -4  -5          0.39         -0.16        11.21 o                         
  -2  -3  -5         29.55         33.33        12.24 o                         
  -6  -2  -5          0.03        -12.47        20.46 o                         
  -6  -1  -5          0.24         33.69        22.52 o                         
  -6   0  -5          0.06         27.73        23.51 o                         
  -2  -6  -4          1.54         -5.14        12.39 o                         
  -2  -5  -4          4.91         11.01        13.15 o                         
  -2  -4  -4         30.39         37.45        12.89 o                         
  -6  -3  -4          0.41        -12.48        19.58 o                         
  -2  -3  -4         31.08         20.67        12.94 o                         
  -6  -2  -4          1.07         29.27        19.30 o                         
  -6  -1  -4          0.14        -16.45        21.64 o                         
  -6   0  -4          0.89         -1.33        19.10 o                         
  -6   1  -4          2.34         30.08        19.90 o                         
  -2  -6  -3         16.15         10.61        13.24 o                         
  -2  -5  -3        139.06        165.27        15.17 o                         
  -2  -4  -3         16.13         21.01        12.47 o                         
  -6  -3  -3          3.52        -18.65        18.65 o                         
  -2  -3  -3          7.51         26.53        12.55 o                         
  -6  -2  -3          0.41          7.16        18.92 o                         
  -2  -2  -3         59.66         70.28        12.35 o                         
  -6  -1  -3          4.38         23.45        18.82 o                         
  -6   0  -3          1.17         11.21        19.92 o                         
  -6   1  -3          0.06         56.29        19.97 o                         
  -2  -5  -2          6.17          2.69        12.13 o                         
  -6  -4  -2          6.11         38.22        28.22 o                         
  -2  -4  -2        167.92        186.89        15.60 o                         
  -6  -3  -2          0.82        -17.28        17.28 o                         
  -2  -3  -2        297.03        319.73        15.23 o                         
  -6  -2  -2          0.14         63.11        17.61 o                         
  -2  -2  -2         55.61         63.44        13.05 o                         
  -6  -1  -2          1.74          6.83        21.23 o                         
  -6   0  -2          0.13          9.50        23.02 o                         
  -6   1  -2          3.04          6.62        18.42 o                         
  -6   2  -2          0.18          1.57        18.90 o                         
  -2  -5  -1         20.47         17.17        14.59 o                         
  -6  -4  -1          6.46          5.38        23.30 o                         
  -2  -4  -1        630.37        658.22        20.51 o                         
  -6  -3  -1          0.15         12.86        21.54 o                         
  -2  -3  -1         86.47         96.44        12.92 o                         
  -6  -2  -1          0.50          1.64        15.54 o                         
  -2  -2  -1        266.08        253.40        14.05 o                         
  -1  -2  -1        130.64        126.55         9.91 o                         
  -6  -1  -1          1.41        -21.64        21.64 o                         
  -6   0  -1          0.07         21.66        18.69 o                         
  -6   1  -1          1.02          2.00        16.24 o                         
  -6   2  -1          0.14         12.56        17.09 o                         
  -6  -4   0          1.80          9.15        20.94 o                         
  -2  -4   0          1.55         -5.78        15.11 o                         
  -6  -3   0          5.20          8.78        18.98 o                         
  -2  -3   0        197.38        240.60        17.58 o                         
  -1  -3   0        142.67        178.30        12.34 o                         
  -6  -2   0          3.06         15.03        21.46 o                         
  -2  -2   0        167.86        175.86        14.75 o                         
  -1  -2   0          7.91          8.36        10.36 o                         
  -6  -1   0          1.80          0.76        20.17 o                         
  -2  -1   0          9.51          8.86        12.20 o                         
  -1  -1   0          0.88         -0.20        10.01 o                         
  -6   0   0          0.26          3.29        17.67 o                         
  -6   1   0          2.64         21.52        16.36 o                         
  -6   2   0          9.91        -17.30        17.30 o                         
  -6   3   0          0.21         28.55        16.62 o                         
  -6  -4   1         16.88        -19.70        19.70 o                         
  -6  -3   1         34.31         -1.10        16.55 o                         
  -2  -3   1          3.14        -12.10        12.10 o                         
  -6  -2   1          9.63        -12.39        17.72 o                         
  -2  -2   1        124.56        132.73        11.09 o                         
  -6  -1   1         16.88          0.57        16.48 o                         
  -2  -1   1          0.01          2.25         9.12 o                         
  -1  -1   1        846.32        811.69        12.60 o                         
  -6   0   1          2.79        -13.48        16.49 o                         
  -2   0   1         41.36         34.25         9.90 o                         
  -1   0   1        270.63        302.17         9.47 o                         
  -6   1   1          0.48         -6.36        16.16 o                         
  -6   2   1          9.34         21.90        17.98 o                         
  -6   3   1          1.98         12.40        15.56 o                         
  -6   4   1          2.83          1.80        17.08 o                         
  -6  -4   2          2.07         17.38        19.00 o                         
  -6  -3   2          7.36         62.13        22.77 o                         
  -6  -2   2         12.33         57.72        20.22 o                         
  -2  -2   2         12.07         -7.21         9.31 o                         
  -6  -1   2          8.49         13.74        18.84 o                         
  -2  -1   2        295.04        355.36        15.86 o                         
  -6   0   2         25.30          3.86        18.33 o                         
  -2   0   2          5.21         -0.67         9.59 o                         
  -1   0   2        134.23        138.27         7.68 o                         
  -6   1   2         18.70         31.56        15.10 o                         
  -2   1   2          0.07         14.42         8.43 o                         
  -6   2   2          0.58         15.85        15.11 o                         
  -6   3   2          6.60         20.71        16.64 o                         
  -6  -3   3          5.07         -0.37        19.89 o                         
  -6  -2   3          0.01        -19.06        19.06 o                         
  -6  -1   3          2.82        -20.30        20.30 o                         
  -2  -1   3        212.00        207.77        13.59 o                         
  -6   0   3          0.16          3.25        15.91 o                         
  -2   0   3          0.22          4.93         8.96 o                         
  -6   1   3          0.00         14.77        15.98 o                         
  -2   1   3        731.26        770.28        13.98 o                         
  -6   2   3          1.69          2.02        15.11 o                         
  -2   2   3        451.75        387.33        10.85 o                         
  -6  -2   4          2.64         45.33        20.53 o                         
  -6  -1   4          4.49        112.58        22.45 o                         
  -6   0   4          0.85        -16.95        16.95 o                         
  -2   1   4        111.29        111.19         8.65 o                         
  -2   2   4         18.27         10.92         5.90 o                         
  -2   3   4         27.02         20.70         4.86 o                         
  -1  -2 -16          0.00         50.82        25.08 o                         
   0  -2 -16          0.37         35.53        33.87 o                         
  -1  -1 -16          4.00         -8.14        24.77 o                         
   0  -1 -16          2.38         28.21        33.18 o                         
  -1   0 -16          0.14        -25.76        25.76 o                         
   0   0 -16          0.41         12.26        34.40 o                         
   1   0 -16          7.93         79.09        36.63 o                         
  -1   1 -16         11.99        -17.98        24.68 o                         
   0   1 -16          0.01          0.16        34.05 o                         
   1   1 -16          6.78        -22.18        35.01 o                         
   0   2 -16          0.49        147.59        34.56 o                         
   1   2 -16          1.15         77.28        27.26 o                         
  -1   3 -16          0.03        109.27        26.87 o                         
   0   3 -16          2.30        -34.46        34.46 o                         
   1   3 -16          2.31        -34.91        34.91 o                         
  -1   4 -16          3.03         41.12        27.75 o                         
   0   4 -16          1.31         25.62        34.38 o                         
  -1   5 -16         15.01        -12.05        28.50 o                         
   0   5 -16          1.29        -35.99        35.99 o                         
  -1   6 -16          3.57        -16.05        30.83 o                         
  -1  -4 -15          0.01         84.92        24.14 o                         
   0  -4 -15          0.42        -11.94        32.13 o                         
   1  -4 -15          1.00         40.54        25.91 o                         
  -1  -3 -15          1.79         15.67        23.82 o                         
   0  -3 -15          7.30         -1.21        31.69 o                         
   1  -3 -15          0.23        -26.82        32.12 o                         
   2  -3 -15          4.97         40.19        22.85 o                         
  -1  -2 -15          0.01        -21.19        21.19 o                         
   0  -2 -15         14.00         56.37        29.18 o                         
   1  -2 -15          3.71         55.00        32.03 o                         
   2  -2 -15          0.00        -22.17        22.17 o                         
   3  -2 -15          1.33          3.28        24.67 o                         
  -1  -1 -15          4.37         34.01        22.11 o                         
   0  -1 -15          8.89         29.66        30.19 o                         
   1  -1 -15          5.23         -8.84        41.54 o                         
   2  -1 -15          0.01         -7.28        23.01 o                         
   3  -1 -15          0.14         14.62        22.90 o                         
   0   0 -15          1.17         74.98        29.80 o                         
   1   0 -15          2.95         24.28        32.66 o                         
   2   0 -15          0.01         16.30        21.94 o                         
   3   0 -15          1.28         -6.77        24.98 o                         
  -1   1 -15          4.66        -21.16        21.16 o                         
   0   1 -15          0.98        -29.94        29.94 o                         
   1   1 -15          9.96         36.77        32.44 o                         
   2   1 -15          4.54        -34.25        34.25 o                         
   3   1 -15          0.63          2.01        25.23 o                         
  -1   2 -15         17.62         12.08        23.45 o                         
   0   2 -15          0.56        125.39        29.72 o                         
   2   2 -15          1.35         29.24        24.62 o                         
   3   2 -15          0.37        106.55        26.11 o                         
  -1   3 -15          8.70        -21.98        22.69 o                         
   0   3 -15          4.96        -31.99        31.99 o                         
   1   3 -15          6.19         24.04        27.41 o                         
   2   3 -15          9.45         37.14        25.86 o                         
   3   3 -15          6.96        -24.40        24.40 o                         
  -1   4 -15          0.68          0.35        23.24 o                         
   0   4 -15          8.32        -30.57        30.57 o                         
   1   4 -15          5.12        -25.54        40.15 o                         
   2   4 -15          1.23         32.48        26.43 o                         
   3   4 -15          0.54        -17.40        29.04 o                         
  -1   5 -15          1.21        -25.41        25.41 o                         
   0   5 -15          5.60         65.32        34.39 o                         
   1   5 -15          1.87        106.62        25.05 o                         
   2   5 -15          0.00         16.91        26.99 o                         
  -2   6 -15          0.48        -24.40        24.40 o                         
  -1   6 -15          2.20         23.42        26.53 o                         
   0   6 -15          0.07         73.52        32.71 o                         
   1   6 -15          0.78        -15.78        34.29 o                         
   2   6 -15          0.35        -16.54        26.49 o                         
  -2   7 -15          0.06         58.85        29.05 o                         
  -1   7 -15          0.03        -19.87        28.06 o                         
   0   7 -15          1.12          4.03        34.45 o                         
   1   7 -15          5.32          2.83        37.17 o                         
  -2   8 -15          0.12        -31.06        31.06 o                         
  -1   8 -15          0.35          7.93        29.48 o                         
   0   8 -15          1.36          8.38        37.45 o                         
   0  -6 -14          8.28         36.07        32.76 o                         
   1  -6 -14          1.70          7.30        33.47 o                         
   2  -6 -14          0.01          4.48        20.00 o                         
  -1  -5 -14          3.03         54.98        22.59 o                         
   0  -5 -14          0.01         17.71        28.58 o                         
   3  -5 -14         29.31         39.39        22.66 o                         
  -1  -4 -14          0.03        -20.49        20.49 o                         
   1  -4 -14          0.56        -10.73        39.03 o                         
   2  -4 -14          1.71         -2.60        24.08 o                         
   3  -4 -14          2.78         14.24        20.43 o                         
   4  -4 -14          2.24         50.42        32.49 o                         
  -1  -3 -14          0.69         22.42        19.63 o                         
   0  -3 -14          0.91         -2.83        27.18 o                         
   1  -3 -14          7.06        -17.42        27.87 o                         
   2  -3 -14          0.89          6.76        20.87 o                         
   3  -3 -14          0.17         26.86        20.43 o                         
   4  -3 -14          0.91        173.48        32.65 o                         
  -1  -2 -14          5.76          9.20        19.67 o                         
   0  -2 -14          0.00         47.72        26.56 o                         
   1  -2 -14          2.84          4.13        32.94 o                         
   2  -2 -14          8.34         51.76        19.35 o                         
   3  -2 -14          0.14         -6.35        20.49 o                         
   4  -2 -14          2.37         14.82        33.07 o                         
  -1  -1 -14          2.71         -2.59        18.97 o                         
   0  -1 -14          0.02         14.94        25.23 o                         
   1  -1 -14          6.23          2.78        36.55 o                         
   2  -1 -14         10.11         -3.90        18.86 o                         
   3  -1 -14          0.16          6.88        21.81 o                         
   4  -1 -14          1.04         39.89        32.59 o                         
  -1   0 -14          0.62         35.41        18.85 o                         
   0   0 -14          5.79          8.14        28.97 o                         
   2   0 -14          1.09         23.11        19.90 o                         
   3   0 -14          0.00         -1.81        21.36 o                         
   4   0 -14          0.99        168.92        35.27 o                         
   0   1 -14          1.40        -27.89        27.89 o                         
   1   1 -14          0.23        -11.40        44.00 o                         
   2   1 -14          1.23          8.86        24.03 o                         
   3   1 -14          0.01         31.05        23.93 o                         
   0   2 -14          4.48         -1.71        29.00 o                         
   1   2 -14         45.23         64.42        31.10 o                         
   2   2 -14         16.00         -2.57        21.23 o                         
   3   2 -14          0.85        -23.17        23.17 o                         
   4   2 -14          4.06         27.50        33.99 o                         
  -1   3 -14         77.70         83.17        22.82 o                         
   0   3 -14          4.60        -26.52        26.52 o                         
   1   3 -14         23.48         -1.78        38.43 o                         
   2   3 -14          6.75         28.62        22.87 o                         
   3   3 -14          0.09         26.07        24.42 o                         
   4   3 -14          0.62         -2.06        34.13 o                         
  -1   4 -14         36.55         29.89        21.62 o                         
   0   4 -14          1.04         10.65        29.98 o                         
   1   4 -14          6.95         13.37        22.37 o                         
   2   4 -14          0.83        -21.23        21.23 o                         
   3   4 -14          3.36        -25.44        25.44 o                         
   4   4 -14          0.75         20.88        35.73 o                         
  -2   5 -14          0.48        -25.58        25.58 o                         
  -1   5 -14          4.98         15.33        25.03 o                         
   0   5 -14          0.38        -31.29        31.29 o                         
   1   5 -14          4.48         10.23        33.06 o                         
   2   5 -14          0.03        -21.17        26.90 o                         
   3   5 -14          0.03        -18.09        26.26 o                         
  -2   6 -14          2.56        110.82        23.80 o                         
  -1   6 -14          0.02         -7.81        22.22 o                         
   0   6 -14          6.37         17.35        32.32 o                         
   1   6 -14          6.48        -22.38        32.38 o                         
   2   6 -14          0.06         14.98        25.21 o                         
   3   6 -14          4.95         -3.66        26.41 o                         
  -2   7 -14          0.26         21.79        25.61 o                         
  -1   7 -14          0.71          3.32        25.61 o                         
   0   7 -14          1.46          9.02        34.71 o                         
   1   7 -14          3.14          8.38        38.34 o                         
   2   7 -14          0.92         47.11        25.54 o                         
  -2   8 -14          0.38        -26.39        26.39 o                         
  -1   8 -14          1.56         24.37        27.03 o                         
   1   8 -14          5.13          2.15        39.46 o                         
   2   8 -14          0.42         19.86        24.83 o                         
  -2   9 -14          0.29         31.86        28.52 o                         
  -1   9 -14          0.55         -1.87        30.08 o                         
   0   9 -14          1.78        -11.17        35.68 o                         
  -2  10 -14          1.09          6.94        32.34 o                         
  -1  10 -14          2.17         49.62        27.68 o                         
  -1  -7 -13          0.00          2.90        21.54 o                         
   0  -7 -13          3.16         77.64        29.79 o                         
   1  -7 -13          2.62          2.37        34.10 o                         
   2  -7 -13          2.58         -3.40        19.87 o                         
   3  -7 -13          0.55          2.60        20.33 o                         
  -1  -6 -13          2.75        -14.33        19.83 o                         
   0  -6 -13          2.72          0.35        26.20 o                         
   1  -6 -13          8.12         22.11        22.13 o                         
   2  -6 -13          4.14          3.20        21.02 o                         
   3  -6 -13          0.00        -19.33        19.33 o                         
   4  -6 -13         13.72        -31.31        31.31 o                         
  -1  -5 -13          1.29         -0.86        19.13 o                         
   0  -5 -13          0.01          5.49        25.84 o                         
   1  -5 -13          4.48         -9.97        29.49 o                         
   2  -5 -13         27.25          2.79        20.50 o                         
   3  -5 -13         29.66         45.23        20.71 o                         
   4  -5 -13          4.59        -16.29        30.26 o                         
  -1  -4 -13          2.35          2.70        18.92 o                         
   0  -4 -13         20.21         24.40        23.65 o                         
   1  -4 -13         22.37         25.48        32.62 o                         
   2  -4 -13         24.95         46.11        21.00 o                         
   3  -4 -13         13.82         -2.72        20.61 o                         
   4  -4 -13          1.53         22.21        29.82 o                         
  -1  -3 -13          0.69         -5.70        17.01 o                         
   0  -3 -13          0.12          1.28        23.84 o                         
   1  -3 -13          0.68         34.67        20.51 o                         
   2  -3 -13          0.21        -19.82        19.82 o                         
   3  -3 -13          0.34        -17.01        19.17 o                         
   4  -3 -13          0.28        150.94        29.85 o                         
  -1  -2 -13          0.55         18.81        18.25 o                         
   0  -2 -13         52.77         27.76        25.93 o                         
   1  -2 -13          0.88         20.28        19.31 o                         
   2  -2 -13          2.41         10.77        21.27 o                         
   3  -2 -13          4.59        -12.38        19.27 o                         
   4  -2 -13          1.60        -16.15        28.30 o                         
  -1  -1 -13          0.90         12.80        19.95 o                         
   0  -1 -13          1.36         17.72        25.10 o                         
   1  -1 -13         16.62         16.26        33.51 o                         
   2  -1 -13          2.56         -6.81        19.92 o                         
   3  -1 -13          0.67         17.32        19.73 o                         
   4  -1 -13          0.32          5.89        29.12 o                         
  -1   0 -13         19.49         17.97        17.76 o                         
   0   0 -13          2.68        -25.93        25.93 o                         
   1   0 -13          2.59        -29.50        29.50 o                         
   2   0 -13          4.12         17.42        21.86 o                         
   3   0 -13          0.44        -18.65        18.65 o                         
   4   0 -13          5.09         40.06        29.54 o                         
  -1   1 -13          0.59         18.58        16.08 o                         
   0   1 -13          6.40        -12.41        32.45 o                         
   2   1 -13          2.72        -19.34        19.34 o                         
   3   1 -13          0.34          1.64        20.33 o                         
   4   1 -13          3.42         23.36        29.97 o                         
  -1   2 -13          0.01        -17.47        18.34 o                         
   0   2 -13          1.17        -27.47        27.47 o                         
   1   2 -13         13.39        -13.36        29.05 o                         
   2   2 -13          4.22          7.10        22.39 o                         
   3   2 -13          6.07         -3.02        21.83 o                         
   4   2 -13          1.24        -29.88        29.88 o                         
  -2   3 -13         42.65         28.60        18.42 o                         
  -1   3 -13          1.37        -15.94        19.09 o                         
   0   3 -13          3.46        -25.71        33.95 o                         
   1   3 -13         16.17         -0.65        30.60 o                         
   2   3 -13          0.01        -23.32        23.32 o                         
   3   3 -13          5.29         11.47        21.80 o                         
   4   3 -13          8.54         12.63        30.78 o                         
  -2   4 -13         48.09         27.72        19.68 o                         
  -1   4 -13         25.90         -2.83        20.91 o                         
   0   4 -13          1.38         -1.15        28.91 o                         
   1   4 -13          1.18        -15.68        32.21 o                         
   2   4 -13          0.89         28.75        22.49 o                         
   3   4 -13         15.38         14.06        21.64 o                         
  -2   5 -13          3.81         33.18        19.57 o                         
  -1   5 -13          0.61         14.46        21.56 o                         
   0   5 -13          0.63        -21.41        29.92 o                         
   1   5 -13          6.04         -1.85        41.68 o                         
   2   5 -13          0.95        -11.67        23.43 o                         
   3   5 -13          1.58         -4.37        21.87 o                         
  -2   6 -13          0.05          2.63        21.88 o                         
  -1   6 -13          2.92          3.22        24.36 o                         
   0   6 -13          2.82        -28.89        28.89 o                         
   1   6 -13          2.21         11.10        35.15 o                         
   2   6 -13          0.69         10.09        24.58 o                         
   3   6 -13          8.18         -3.52        25.96 o                         
  -2   7 -13          3.78         -2.43        24.36 o                         
  -1   7 -13          0.40         30.07        25.19 o                         
   0   7 -13          0.02         92.73        30.26 o                         
   1   7 -13         12.22         37.23        24.92 o                         
   2   7 -13          0.49         -8.56        25.63 o                         
   3   7 -13          4.07         29.43        26.31 o                         
  -2   8 -13          2.65          4.48        24.17 o                         
   0   8 -13          6.90          3.88        34.10 o                         
   1   8 -13          9.49        -26.09        30.82 o                         
   3   8 -13          0.42          3.33        26.36 o                         
  -2   9 -13          0.24         13.74        25.34 o                         
  -1   9 -13          0.45        -25.70        25.70 o                         
   0   9 -13          2.77        105.30        35.52 o                         
   1   9 -13          2.11         10.67        28.48 o                         
   2   9 -13          0.06          3.64        25.27 o                         
  -2  10 -13          1.29         19.32        28.93 o                         
  -1  10 -13          2.58         24.37        25.94 o                         
   0  10 -13          0.10         19.31        34.03 o                         
   1  10 -13          1.04         27.48        36.11 o                         
  -2  11 -13          0.05        152.84        33.04 o                         
  -1  11 -13          0.01        -24.57        26.87 o                         
   0  -9 -12         10.61        124.11        31.03 o                         
   1  -9 -12         11.02         36.26        21.68 o                         
   2  -9 -12          2.34         36.26        20.68 o                         
  -1  -8 -12          0.62         88.06        20.75 o                         
   0  -8 -12          0.41         92.51        27.83 o                         
   1  -8 -12          0.46        -25.84        25.84 o                         
   2  -8 -12         15.33        -15.42        20.11 o                         
   3  -8 -12          0.01         30.43        20.37 o                         
   4  -8 -12          1.26         -3.50        29.59 o                         
  -1  -7 -12          0.19         62.50        19.01 o                         
   0  -7 -12          4.64         50.08        24.69 o                         
   1  -7 -12         12.38          1.25        35.59 o                         
   2  -7 -12          1.56        -17.06        17.06 o                         
   3  -7 -12         10.17         15.94        21.57 o                         
   4  -7 -12          2.35         14.22        28.89 o                         
  -1  -6 -12          0.02         33.53        18.97 o                         
   0  -6 -12          1.20         33.42        23.24 o                         
   1  -6 -12          1.92         -6.85        49.55 o                         
   2  -6 -12         32.62         23.76        19.59 o                         
   3  -6 -12          0.41        -19.77        19.77 o                         
   4  -6 -12          1.29          9.56        27.70 o                         
  -1  -5 -12          0.02        -11.61        17.47 o                         
   0  -5 -12          1.46        -15.59        24.54 o                         
   1  -5 -12         25.48        -18.70        49.70 o                         
   2  -5 -12         23.77         21.82        17.55 o                         
   3  -5 -12          5.65          9.42        19.93 o                         
   4  -5 -12          7.59         74.48        26.76 o                         
  -1  -4 -12         45.41         61.17        18.16 o                         
   0  -4 -12          1.98          7.77        21.22 o                         
   1  -4 -12         62.43        124.13        30.35 o                         
   2  -4 -12         52.59         43.96        20.62 o                         
   3  -4 -12          1.43          8.97        20.08 o                         
   4  -4 -12          4.17        -25.55        25.55 o                         
  -1  -3 -12         28.52         78.07        16.83 o                         
   0  -3 -12         16.62         56.35        27.00 o                         
   1  -3 -12         15.98         10.86        30.65 o                         
   2  -3 -12         10.56         17.49        19.83 o                         
   3  -3 -12          2.42         -9.08        19.03 o                         
   4  -3 -12          2.42        -25.44        25.44 o                         
  -1  -2 -12          1.08         16.35        17.08 o                         
   0  -2 -12          5.99         74.99        24.61 o                         
   1  -2 -12         22.63         16.10        32.03 o                         
   2  -2 -12          4.26        -20.52        20.52 o                         
   3  -2 -12          0.00        -18.31        18.31 o                         
   4  -2 -12         11.71          6.98        28.42 o                         
  -1  -1 -12          3.61         25.89        17.46 o                         
   0  -1 -12         22.84          5.83        22.25 o                         
   1  -1 -12         25.40          0.18        36.96 o                         
   2  -1 -12          1.76         16.51        19.87 o                         
   3  -1 -12         11.66         30.66        18.98 o                         
   4  -1 -12         47.41        115.41        30.30 o                         
  -1   0 -12         41.96         41.57        18.02 o                         
   0   0 -12          5.47         -7.89        26.41 o                         
   1   0 -12         11.83         33.72        26.21 o                         
   2   0 -12          1.95         21.93        21.78 o                         
   3   0 -12          1.31          4.73        20.12 o                         
   4   0 -12          0.39         70.35        25.57 o                         
  -1   1 -12         10.50         10.37        16.16 o                         
   0   1 -12         14.87         30.64        25.72 o                         
   1   1 -12         35.62         11.95        29.22 o                         
   2   1 -12         12.58         -5.09        19.77 o                         
   3   1 -12         18.92         -3.13        20.63 o                         
  -2   2 -12         28.29          7.65        14.63 o                         
  -1   2 -12          9.62         16.53        18.36 o                         
   0   2 -12          3.00          6.80        25.50 o                         
   1   2 -12          2.34         22.55        23.57 o                         
   2   2 -12          2.42          5.18        21.09 o                         
   3   2 -12         15.63         62.58        19.18 o                         
   4   2 -12          6.35         70.54        26.05 o                         
  -2   3 -12         20.81         25.72        15.12 o                         
  -1   3 -12          4.13          0.30        17.03 o                         
   0   3 -12         15.19         26.55        24.93 o                         
   1   3 -12         11.50          0.27        33.10 o                         
   2   3 -12          5.69          1.76        21.16 o                         
   3   3 -12          2.84         26.36        23.24 o                         
   4   3 -12         10.19         60.20        26.93 o                         
  -2   4 -12         13.04         18.67        18.07 o                         
  -1   4 -12          0.22         -4.60        19.10 o                         
   0   4 -12          6.70         24.24        26.93 o                         
   1   4 -12          0.92        -11.71        33.56 o                         
   2   4 -12          3.18         -5.95        21.79 o                         
   3   4 -12         10.77          8.75        19.73 o                         
  -2   5 -12          1.67         -2.76        18.72 o                         
  -1   5 -12          0.46         -5.89        22.10 o                         
   0   5 -12          0.20        -17.66        29.85 o                         
   1   5 -12          2.05         24.75        24.88 o                         
   2   5 -12          0.06         -2.82        21.56 o                         
   3   5 -12          4.40         -3.25        24.12 o                         
  -2   6 -12          0.41         -1.32        18.33 o                         
  -1   6 -12          0.57         29.13        19.47 o                         
   0   6 -12          0.16         38.44        25.51 o                         
   1   6 -12         24.59          7.07        34.47 o                         
   2   6 -12          5.86         13.45        23.07 o                         
   3   6 -12          0.57          3.71        23.39 o                         
  -2   7 -12          1.94         59.01        20.35 o                         
  -1   7 -12          5.04         13.18        21.10 o                         
   0   7 -12         26.71         44.26        31.93 o                         
   1   7 -12          0.76        -23.69        30.04 o                         
   2   7 -12         15.39         23.95        22.02 o                         
   3   7 -12         13.01         25.71        22.76 o                         
  -2   8 -12          1.80        -17.24        22.03 o                         
  -1   8 -12          0.01        -22.64        22.64 o                         
   0   8 -12          2.52        -30.64        30.64 o                         
   1   8 -12          2.65          7.84        35.26 o                         
   2   8 -12          5.51         43.46        25.97 o                         
   3   8 -12          0.03         50.83        23.29 o                         
  -2   9 -12          1.07         27.97        25.05 o                         
  -1   9 -12          4.56         42.32        24.28 o                         
   0   9 -12          2.83         21.04        31.83 o                         
   1   9 -12         10.75         44.53        30.02 o                         
   2   9 -12          3.08         38.79        23.36 o                         
   3   9 -12          0.21         33.74        26.74 o                         
  -2  10 -12          4.95        -13.75        27.27 o                         
  -1  10 -12          9.02         13.82        26.42 o                         
   0  10 -12          4.49        123.51        36.51 o                         
   1  10 -12          6.41         32.37        35.54 o                         
   2  10 -12          0.80         -7.20        25.89 o                         
  -2  11 -12          2.89         28.00        27.23 o                         
  -1  11 -12         11.55         -1.74        23.80 o                         
   0  11 -12          2.99        103.30        34.74 o                         
   1  11 -12          4.32         52.66        33.25 o                         
  -2  12 -12          0.39         35.76        30.18 o                         
  -1  12 -12          7.24        -22.16        27.58 o                         
   0 -10 -11          0.25         12.68        30.67 o                         
   1 -10 -11          1.21         59.37        20.34 o                         
   2 -10 -11          3.18          5.89        20.13 o                         
  -1  -9 -11          0.01        114.78        20.56 o                         
   0  -9 -11          8.30         31.14        26.95 o                         
   1  -9 -11         25.78         22.46        19.30 o                         
   2  -9 -11          6.44        -16.66        19.90 o                         
   3  -9 -11          0.00        -18.40        18.40 o                         
   4  -9 -11          0.92         49.60        28.18 o                         
   0  -8 -11          1.89        -13.84        24.68 o                         
   1  -8 -11         57.55         17.72        34.58 o                         
   2  -8 -11         29.89         37.63        15.98 o                         
   3  -8 -11          5.32         49.69        16.73 o                         
   4  -8 -11         17.51        138.26        26.72 o                         
  -1  -7 -11          2.42        -11.21        17.29 o                         
   0  -7 -11          0.01         31.40        25.92 o                         
   1  -7 -11          9.78        -25.14        25.14 o                         
   2  -7 -11         22.55         25.10        15.97 o                         
   3  -7 -11          3.40         -1.18        16.03 o                         
   4  -7 -11         29.19         83.18        25.40 o                         
  -1  -6 -11          0.00         19.75        16.61 o                         
   0  -6 -11         22.83         24.53        23.64 o                         
   1  -6 -11         12.64        -13.09        23.87 o                         
   2  -6 -11         29.71          1.42        16.91 o                         
   3  -6 -11          0.12        -21.17        21.17 o                         
   4  -6 -11          2.60         41.96        23.35 o                         
  -1  -5 -11          5.02          4.95        15.29 o                         
   0  -5 -11          1.51         21.61        24.84 o                         
   1  -5 -11         13.03          0.86        31.92 o                         
   2  -5 -11         22.55         23.65        18.17 o                         
   3  -5 -11          8.52        -16.93        16.93 o                         
   4  -5 -11          0.14         65.20        22.94 o                         
  -1  -4 -11          4.45        -10.38        15.95 o                         
   0  -4 -11         10.15         35.59        19.95 o                         
   1  -4 -11         12.91         24.71        24.33 o                         
   2  -4 -11         10.30         25.91        18.66 o                         
   3  -4 -11          2.46          2.57        18.86 o                         
   4  -4 -11          0.41        -18.73        23.45 o                         
  -1  -3 -11         18.70         38.09        17.06 o                         
   0  -3 -11         10.49         -5.43        24.32 o                         
   1  -3 -11          3.26         -3.53        35.88 o                         
   2  -3 -11          3.97          9.96        16.73 o                         
   3  -3 -11          0.76          6.51        18.22 o                         
   4  -3 -11          3.01         48.47        22.03 o                         
  -1  -2 -11          5.82         -6.15        16.36 o                         
   0  -2 -11         20.32         31.40        22.22 o                         
   1  -2 -11         86.69         48.78        22.30 o                         
   2  -2 -11          0.27        -16.34        17.66 o                         
   3  -2 -11          2.70          2.52        17.31 o                         
   4  -2 -11         11.28        -22.94        22.94 o                         
  -1  -1 -11         71.43         72.37        16.88 o                         
   0  -1 -11        125.09        176.87        25.07 o                         
   1  -1 -11         16.74         -7.09        26.35 o                         
   2  -1 -11          7.19          9.57        19.75 o                         
   3  -1 -11          2.87         52.36        20.15 o                         
   4  -1 -11          9.89        110.11        27.37 o                         
  -2   0 -11         19.23         15.80        15.86 o                         
  -1   0 -11         12.88          1.48        14.47 o                         
   0   0 -11         53.14         73.93        23.31 o                         
   1   0 -11         93.12         60.13        27.79 o                         
   2   0 -11          7.58         -3.03        19.59 o                         
   3   0 -11         13.43          7.25        19.09 o                         
   4   0 -11          3.59         11.70        23.23 o                         
  -2   1 -11        125.62         68.95        16.63 o                         
  -1   1 -11         18.20         16.90        15.37 o                         
   0   1 -11         25.51         52.01        24.81 o                         
   1   1 -11         90.56         53.84        29.25 o                         
   2   1 -11         28.60         40.44        19.79 o                         
   3   1 -11          3.82         -4.71        17.53 o                         
   4   1 -11          2.05         85.66        23.80 o                         
  -2   2 -11        242.70        252.28        19.92 o                         
  -1   2 -11          1.42          0.17        16.19 o                         
   0   2 -11         21.58         35.51        24.76 o                         
   1   2 -11          8.86        -13.54        26.13 o                         
   2   2 -11          0.55         -6.53        20.63 o                         
   3   2 -11         18.31         25.27        19.44 o                         
   4   2 -11          3.00        -24.57        24.57 o                         
  -2   3 -11          0.29         10.83        14.99 o                         
  -1   3 -11          1.33        -10.83        17.05 o                         
   0   3 -11         11.45         33.78        23.71 o                         
   1   3 -11         14.85         20.34        21.09 o                         
   2   3 -11         36.97         59.35        21.47 o                         
   3   3 -11          0.73         10.51        20.73 o                         
  -2   4 -11          1.22         -6.53        15.80 o                         
  -1   4 -11         25.93         31.01        19.54 o                         
   0   4 -11         73.39         98.60        26.81 o                         
   1   4 -11         13.81         19.89        29.59 o                         
   2   4 -11          5.97         19.66        22.79 o                         
   3   4 -11         44.08         58.63        19.87 o                         
  -2   5 -11          7.26         -4.93        18.32 o                         
  -1   5 -11          6.87         11.36        19.32 o                         
   0   5 -11          7.74          7.91        25.32 o                         
   1   5 -11          7.92          7.77        23.06 o                         
   2   5 -11         34.15         34.07        23.64 o                         
   3   5 -11         64.55         67.16        24.10 o                         
  -2   6 -11          8.92         25.83        18.98 o                         
  -1   6 -11          6.38         16.08        21.01 o                         
   0   6 -11          1.47         -8.00        26.17 o                         
   1   6 -11          0.74         -2.18        35.96 o                         
   2   6 -11          4.01          4.46        21.63 o                         
   3   6 -11          4.85          4.05        21.87 o                         
  -2   7 -11         10.48         16.39        20.64 o                         
  -1   7 -11          0.07         -4.42        21.13 o                         
   0   7 -11          3.51          4.61        29.42 o                         
   1   7 -11         16.37         21.63        25.96 o                         
   2   7 -11          0.71         43.81        23.92 o                         
   3   7 -11          1.83        -21.16        21.16 o                         
  -2   8 -11          0.04         43.43        24.37 o                         
  -1   8 -11          0.04         23.02        23.31 o                         
   0   8 -11         27.72         71.87        30.91 o                         
   1   8 -11          4.21         18.44        31.33 o                         
   2   8 -11          0.47        -16.00        22.53 o                         
   3   8 -11          1.04        -22.70        22.70 o                         
  -2   9 -11          1.02         19.10        23.14 o                         
  -1   9 -11          7.60         13.23        23.84 o                         
   0   9 -11          4.34         38.02        31.41 o                         
   1   9 -11          3.54         22.39        31.40 o                         
   2   9 -11          3.32         25.41        21.50 o                         
   3   9 -11          0.40         23.48        24.28 o                         
  -2  10 -11          1.60         43.19        23.87 o                         
  -1  10 -11          0.89         10.99        21.90 o                         
   0  10 -11          2.25         15.31        31.46 o                         
   1  10 -11          4.24          4.57        32.23 o                         
   2  10 -11          0.18         10.98        22.83 o                         
   3  10 -11          0.33         39.76        26.28 o                         
  -2  11 -11          1.43         48.53        24.32 o                         
  -1  11 -11          0.00        -12.92        22.54 o                         
   0  11 -11          1.15        -33.58        33.58 o                         
   1  11 -11          4.90          9.18        34.61 o                         
   2  11 -11          2.36        -16.54        24.50 o                         
  -1  12 -11          8.71        -27.73        27.73 o                         
   0  12 -11          0.72          7.47        33.49 o                         
   1  12 -11         22.96         46.00        31.12 o                         
  -2  13 -11          5.89          7.27        29.26 o                         
   0 -11 -10         10.39        -30.12        30.12 o                         
   1 -11 -10          1.81        110.86        23.70 o                         
   2 -11 -10          3.24         30.17        20.49 o                         
  -1 -10 -10          3.27        -21.04        21.04 o                         
   0 -10 -10          1.53        -27.53        27.53 o                         
   1 -10 -10          4.98         36.93        25.84 o                         
   2 -10 -10          6.61         32.47        17.88 o                         
   3 -10 -10          1.29         43.43        17.40 o                         
  -1  -9 -10          3.42        -19.08        19.08 o                         
   0  -9 -10          3.04        -24.37        24.37 o                         
   1  -9 -10          6.79          3.27        34.53 o                         
   2  -9 -10          1.11        -16.48        16.48 o                         
   3  -9 -10          0.59          2.29        16.60 o                         
   4  -9 -10          2.28        -25.70        25.70 o                         
  -1  -8 -10         12.24         -0.35        16.78 o                         
   0  -8 -10          9.97         72.37        24.03 o                         
   1  -8 -10         25.20         27.47        25.39 o                         
   2  -8 -10          0.84          9.09        15.31 o                         
   3  -8 -10          0.65         50.86        15.72 o                         
   4  -8 -10          1.14        -24.05        24.05 o                         
  -1  -7 -10         11.96         26.93        16.35 o                         
   0  -7 -10         54.34        113.46        24.16 o                         
   1  -7 -10         24.85          9.31        25.33 o                         
   2  -7 -10         25.21         41.95        19.94 o                         
   3  -7 -10          0.24         -9.53        18.77 o                         
   4  -7 -10          8.48         65.84        21.68 o                         
  -1  -6 -10         41.67         35.47        14.30 o                         
   0  -6 -10         43.09         86.54        22.52 o                         
   1  -6 -10        116.04         59.08        29.69 o                         
   2  -6 -10        120.61        101.91        19.89 o                         
   3  -6 -10          8.31          9.83        17.61 o                         
   4  -6 -10          8.76         42.10        22.31 o                         
  -1  -5 -10          0.40         -5.03        15.42 o                         
   0  -5 -10          9.21        -16.10        23.28 o                         
   1  -5 -10          1.72         -5.54        23.49 o                         
   2  -5 -10          1.39         15.77        17.65 o                         
   3  -5 -10          2.90        -14.44        16.64 o                         
   4  -5 -10          7.45         -0.47        21.18 o                         
  -1  -4 -10          1.16         14.44        15.34 o                         
   0  -4 -10          5.53         -6.41        21.72 o                         
   1  -4 -10         46.23         22.75        27.34 o                         
   2  -4 -10         10.63         -2.63        18.10 o                         
   3  -4 -10          4.47          0.43        17.74 o                         
   4  -4 -10          2.56         19.04        21.44 o                         
  -1  -3 -10         83.05         77.02        15.69 o                         
   0  -3 -10         14.65         14.73        21.22 o                         
   1  -3 -10         50.63         16.78        19.74 o                         
   2  -3 -10         11.39          1.64        16.96 o                         
   3  -3 -10          0.49          5.43        17.99 o                         
   4  -3 -10         40.82        117.55        22.99 o                         
  -1  -2 -10         27.18         27.13        15.88 o                         
   0  -2 -10          8.36          2.62        22.13 o                         
   1  -2 -10          3.43         -8.07        24.71 o                         
   2  -2 -10          4.67         24.82        19.41 o                         
   3  -2 -10          1.04         21.01        18.45 o                         
   4  -2 -10          0.63          3.98        24.11 o                         
  -2  -1 -10        147.50        124.98        16.89 o                         
  -1  -1 -10          5.36         31.53        16.33 o                         
   0  -1 -10         43.14         62.67        20.83 o                         
   1  -1 -10         66.38         29.13        20.98 o                         
   2  -1 -10          2.41        -15.88        17.79 o                         
   3  -1 -10         15.02         10.50        18.33 o                         
   4  -1 -10         28.42         39.22        22.97 o                         
  -2   0 -10        131.60        140.34        17.89 o                         
  -1   0 -10         27.65         16.45        15.67 o                         
   0   0 -10         38.08         34.80        19.34 o                         
   1   0 -10         36.82         26.72        26.04 o                         
   2   0 -10          9.20          4.11        18.79 o                         
   3   0 -10         60.97         21.48        17.88 o                         
   4   0 -10          1.71        -21.13        21.13 o                         
  -2   1 -10          3.80         19.20        13.90 o                         
  -1   1 -10         12.64          7.52        14.42 o                         
   0   1 -10          5.21          4.16        20.13 o                         
   1   1 -10         12.37         -1.59        39.40 o                         
   2   1 -10          9.53         -5.45        19.15 o                         
   3   1 -10         92.25        103.95        17.49 o                         
   4   1 -10          0.74        147.02        20.85 o                         
  -2   2 -10        142.11        138.34        16.27 o                         
  -1   2 -10          6.70        -15.53        15.78 o                         
   0   2 -10          4.68          4.77        22.21 o                         
   1   2 -10          9.58         18.08        25.86 o                         
   2   2 -10        150.55        143.35        21.94 o                         
   3   2 -10         35.08         31.43        17.80 o                         
  -2   3 -10         51.68         42.89        14.71 o                         
  -1   3 -10          0.25        -16.98        16.98 o                         
   0   3 -10          2.44          0.11        25.04 o                         
   1   3 -10         22.00         31.11        23.76 o                         
   2   3 -10          0.01         10.90        20.05 o                         
   3   3 -10          6.29        -19.79        19.79 o                         
  -2   4 -10          0.09         71.39        18.10 o                         
  -1   4 -10          4.45         17.13        18.17 o                         
   0   4 -10         35.49         84.99        24.79 o                         
   1   4 -10          2.27         -0.10        30.89 o                         
   2   4 -10         19.24         11.96        19.79 o                         
   3   4 -10         30.97          8.10        20.50 o                         
  -2   5 -10          8.06          5.74        16.45 o                         
  -1   5 -10          0.31         -2.78        18.78 o                         
   0   5 -10         75.73        148.30        28.64 o                         
   1   5 -10          1.37          7.88        27.21 o                         
   2   5 -10        114.49        130.46        23.36 o                         
   3   5 -10        133.56        131.55        24.08 o                         
  -2   6 -10          0.00        -19.69        19.69 o                         
  -1   6 -10          0.52        -13.67        19.79 o                         
   0   6 -10        211.21        393.14        32.87 o                         
   1   6 -10          0.09         -2.40        29.76 o                         
   2   6 -10          0.73          7.61        20.53 o                         
   3   6 -10         18.43         54.73        21.94 o                         
  -2   7 -10          0.06         12.42        20.86 o                         
  -1   7 -10          0.16         -6.45        20.05 o                         
   0   7 -10          0.15         -5.05        26.76 o                         
   1   7 -10         11.31         24.98        25.22 o                         
   2   7 -10          2.09         -4.63        20.03 o                         
   3   7 -10          0.07         69.83        19.93 o                         
  -2   8 -10          0.02        -12.30        18.30 o                         
  -1   8 -10          1.27         13.22        20.39 o                         
   0   8 -10         11.63         39.45        27.44 o                         
   1   8 -10         16.16         39.08        24.95 o                         
   2   8 -10          0.89         45.04        21.99 o                         
   3   8 -10          0.18         -2.65        21.92 o                         
  -2   9 -10          1.62         16.84        20.67 o                         
  -1   9 -10          0.14         -4.58        20.87 o                         
   0   9 -10          0.05         45.08        27.80 o                         
   1   9 -10         17.07         18.44        28.65 o                         
   2   9 -10          1.20         10.45        20.21 o                         
   3   9 -10          0.03         26.58        21.93 o                         
  -2  10 -10         10.63        -21.92        21.92 o                         
  -1  10 -10         27.80          4.07        21.53 o                         
   0  10 -10          0.00         19.36        29.57 o                         
   1  10 -10          1.43         46.55        25.33 o                         
   2  10 -10          9.50         36.31        21.86 o                         
   3  10 -10          0.17          4.60        23.12 o                         
  -2  11 -10          7.65        -22.39        24.79 o                         
  -1  11 -10          1.85          4.84        23.93 o                         
   0  11 -10          0.03        -20.81        35.89 o                         
   1  11 -10          0.08          2.54        30.16 o                         
   2  11 -10          3.16        -21.72        21.92 o                         
   3  11 -10          5.22        -25.66        25.66 o                         
  -3  12 -10          0.90        222.93        29.03 o                         
  -2  12 -10          1.62         -9.25        23.15 o                         
  -1  12 -10          0.12          2.65        29.51 o                         
   1  12 -10          5.49        100.79        29.98 o                         
   2  12 -10          1.59          7.26        23.27 o                         
  -2  13 -10          2.25         19.84        28.14 o                         
  -1  13 -10          7.58          8.61        24.77 o                         
   0  13 -10          0.21         -8.20        32.34 o                         
  -1 -11  -9          0.58        -16.35        20.92 o                         
   0 -11  -9          1.77         87.79        24.52 o                         
   1 -11  -9         12.10         12.81        26.11 o                         
   2 -11  -9          4.01        -11.58        18.61 o                         
   3 -11  -9          1.64         24.70        18.43 o                         
   4 -11  -9          0.90        -28.89        28.89 o                         
  -1 -10  -9         16.53         12.87        18.72 o                         
   0 -10  -9          6.98        -24.40        24.40 o                         
   1 -10  -9          1.71         29.05        24.58 o                         
   2 -10  -9          1.06        -16.00        16.00 o                         
   3 -10  -9          0.74          6.58        17.87 o                         
  -1  -9  -9          0.89          5.33        16.78 o                         
   0  -9  -9          0.36        -19.10        22.22 o                         
   1  -9  -9         35.35          4.51        30.29 o                         
   2  -9  -9         20.67         20.00        16.60 o                         
   3  -9  -9          1.70         66.99        16.58 o                         
   4  -9  -9          8.38        121.68        24.60 o                         
  -1  -8  -9          2.51         -6.85        15.05 o                         
   0  -8  -9          8.18          0.29        23.00 o                         
   1  -8  -9         77.93         60.38        24.51 o                         
   2  -8  -9          6.46         -0.95        16.71 o                         
   3  -8  -9          0.01          1.75        16.53 o                         
   4  -8  -9          8.07         25.86        22.30 o                         
  -1  -7  -9          0.01          3.09        13.42 o                         
   0  -7  -9         54.29         59.15        19.49 o                         
   1  -7  -9        114.19         67.79        27.80 o                         
   2  -7  -9         95.64         79.00        19.39 o                         
   3  -7  -9          0.15         13.11        17.59 o                         
   4  -7  -9          0.36         36.14        21.76 o                         
  -1  -6  -9          0.26         27.00        15.54 o                         
   0  -6  -9        146.49        195.35        23.91 o                         
   1  -6  -9        101.53         53.71        27.10 o                         
   2  -6  -9         60.06         50.88        17.52 o                         
   3  -6  -9         12.62         18.12        16.18 o                         
   4  -6  -9          7.46         13.84        24.93 o                         
  -1  -5  -9         21.17         11.54        14.30 o                         
   0  -5  -9         55.92         62.01        19.46 o                         
   1  -5  -9         22.17         14.95        23.74 o                         
   2  -5  -9          0.34         -4.88        16.02 o                         
   3  -5  -9         26.19         30.34        16.66 o                         
   4  -5  -9          7.64         41.05        20.10 o                         
  -1  -4  -9         22.94          9.85        14.56 o                         
   0  -4  -9         16.24          9.08        19.13 o                         
   1  -4  -9         97.79         58.42        26.05 o                         
   2  -4  -9         11.74         -2.57        16.67 o                         
   3  -4  -9         37.08         62.10        19.38 o                         
   4  -4  -9          4.28         65.20        21.80 o                         
  -1  -3  -9         22.18         31.77        14.00 o                         
   0  -3  -9         54.82         41.85        19.32 o                         
   1  -3  -9         50.41         41.17        24.20 o                         
   2  -3  -9          7.36         -4.53        16.40 o                         
   3  -3  -9          0.11         31.39        18.02 o                         
   4  -3  -9          1.94         11.27        22.42 o                         
  -2  -2  -9          5.13         13.95        12.12 o                         
  -1  -2  -9         83.69         83.60        16.23 o                         
   0  -2  -9        196.83        326.79        22.46 o                         
   1  -2  -9         59.98         61.03        24.18 o                         
   2  -2  -9         16.46         17.53        17.29 o                         
   3  -2  -9        142.43        158.02        18.96 o                         
   4  -2  -9         25.85         70.74        22.10 o                         
  -2  -1  -9          1.48          6.59        13.26 o                         
  -1  -1  -9         96.77        107.64        15.72 o                         
   0  -1  -9         69.32         89.39        20.34 o                         
   1  -1  -9         16.74          7.95        25.43 o                         
   2  -1  -9         35.53          5.41        18.12 o                         
   3  -1  -9         12.74          8.16        17.33 o                         
   4  -1  -9         22.96         -5.00        22.77 o                         
  -2   0  -9         27.12         36.50        14.72 o                         
  -1   0  -9          0.43         -0.69        13.22 o                         
   0   0  -9         88.11        132.75        20.51 o                         
   1   0  -9          3.99          5.04        25.25 o                         
   2   0  -9         86.88         62.24        17.08 o                         
   3   0  -9         21.73         16.25        16.21 o                         
   4   0  -9          9.70        -19.26        19.26 o                         
  -2   1  -9          0.24         -2.34        11.55 o                         
  -1   1  -9          7.20         10.00        14.84 o                         
   0   1  -9        156.78        225.53        22.34 o                         
   1   1  -9          1.68          4.10        25.96 o                         
   2   1  -9        174.83        190.03        20.69 o                         
   3   1  -9         50.25         60.56        15.29 o                         
  -2   2  -9          9.06        -10.81        13.01 o                         
  -1   2  -9          0.14          7.09        14.85 o                         
   0   2  -9         25.65         40.41        22.82 o                         
   1   2  -9         33.37         10.66        26.01 o                         
   2   2  -9         39.84         32.18        18.69 o                         
   3   2  -9         11.09         13.72        15.44 o                         
  -2   3  -9          0.02         -5.84        16.04 o                         
  -1   3  -9          1.17        -10.30        15.48 o                         
   0   3  -9          0.71          3.50        20.90 o                         
   1   3  -9         87.25         54.64        25.73 o                         
   2   3  -9         61.32         74.30        19.35 o                         
   3   3  -9        171.98        175.53        21.93 o                         
  -2   4  -9          0.97         -2.23        13.97 o                         
  -1   4  -9          0.49         -0.51        16.08 o                         
   0   4  -9         92.30        101.61        23.76 o                         
   1   4  -9         10.33         18.41        22.73 o                         
   2   4  -9        101.53         93.78        21.08 o                         
   3   4  -9         11.73         19.22        18.94 o                         
  -2   5  -9          0.30         17.44        15.60 o                         
  -1   5  -9         17.78         17.97        18.66 o                         
   0   5  -9         57.16         91.34        24.62 o                         
   1   5  -9         35.28         28.12        26.90 o                         
   2   5  -9         20.23         11.84        18.86 o                         
   3   5  -9         25.73         43.55        18.80 o                         
  -2   6  -9         34.00         34.45        19.38 o                         
  -1   6  -9         56.96         48.54        21.18 o                         
   0   6  -9        111.04        153.39        28.47 o                         
   1   6  -9         30.92         32.67        23.66 o                         
   2   6  -9          4.28        -17.59        20.75 o                         
   3   6  -9          1.02         19.48        18.60 o                         
  -2   7  -9          0.56         -7.00        18.41 o                         
  -1   7  -9          0.02          1.96        18.59 o                         
   0   7  -9          4.04         -3.95        25.52 o                         
   1   7  -9         36.09         65.83        27.34 o                         
   2   7  -9         18.14         24.56        19.82 o                         
   3   7  -9          0.11          7.82        18.34 o                         
  -2   8  -9          2.20        -21.32        21.32 o                         
   0   8  -9        125.41        186.59        30.19 o                         
   1   8  -9         76.14         81.02        25.73 o                         
   2   8  -9          0.80         32.36        19.59 o                         
   3   8  -9          3.27        -20.58        20.58 o                         
  -2   9  -9          1.08         13.61        18.88 o                         
  -1   9  -9         44.99         48.90        21.83 o                         
   0   9  -9         25.12          7.46        28.72 o                         
   1   9  -9          3.67        -28.47        28.47 o                         
   2   9  -9          1.58         29.72        18.28 o                         
   3   9  -9          7.26         14.25        20.02 o                         
  -3  10  -9          0.10         31.25        22.59 o                         
  -2  10  -9         11.24         -9.63        27.20 o                         
  -1  10  -9          6.34          5.44        20.98 o                         
   0  10  -9         22.65         21.50        28.92 o                         
   1  10  -9         27.00        -29.18        29.18 o                         
   2  10  -9         24.85         -3.11        18.45 o                         
   3  10  -9          1.32         13.71        23.86 o                         
  -3  11  -9          0.29        -25.38        30.95 o                         
  -2  11  -9          0.73         -0.77        20.41 o                         
  -1  11  -9         41.39         34.62        24.86 o                         
   0  11  -9          6.37         -5.52        28.02 o                         
   1  11  -9         10.22        -20.33        29.68 o                         
   2  11  -9          5.76          5.72        20.08 o                         
  -3  12  -9          1.21          0.52        39.77 o                         
  -2  12  -9          1.10          4.62        22.93 o                         
  -1  12  -9         10.44         19.01        19.65 o                         
   0  12  -9          0.00        -18.92        30.38 o                         
   2  12  -9          1.98          0.56        21.83 o                         
  -3  13  -9          0.28        -37.54        37.54 o                         
  -2  13  -9          0.00         -7.42        24.86 o                         
  -1  13  -9          5.07        -13.55        24.47 o                         
   0  13  -9          0.32         40.49        29.68 o                         
   1  13  -9          4.58        120.77        27.46 o                         
  -3  14  -9          2.90        -43.31        43.31 o                         
  -2  14  -9          3.69        -30.00        30.00 o                         
  -1  14  -9          1.71          4.55        26.15 o                         
  -1 -12  -8          3.10         38.95        22.69 o                         
   0 -12  -8          7.80          4.72        29.32 o                         
   1 -12  -8          1.68         -7.61        27.84 o                         
   2 -12  -8          8.77         43.38        20.11 o                         
   3 -12  -8          5.27          6.80        19.83 o                         
   4 -12  -8          0.26         -1.93        30.84 o                         
  -1 -11  -8          2.48         12.32        19.41 o                         
   0 -11  -8          8.30        -25.34        25.34 o                         
   1 -11  -8          8.48         32.57        20.40 o                         
   2 -11  -8          2.69         68.44        16.48 o                         
   3 -11  -8          0.74        -11.57        16.42 o                         
   4 -11  -8          1.36         10.69        26.89 o                         
  -1 -10  -8         12.62        -17.50        17.50 o                         
   0 -10  -8          2.37        -22.31        22.31 o                         
   1 -10  -8          2.27          8.59        29.15 o                         
   2 -10  -8          1.47         14.50        16.83 o                         
   3 -10  -8          1.12        -17.39        17.39 o                         
   4 -10  -8          6.60         45.45        24.33 o                         
  -1  -9  -8          0.24        -13.24        15.07 o                         
   0  -9  -8         64.23        150.72        23.87 o                         
   1  -9  -8         11.70         -8.47        22.06 o                         
   2  -9  -8          7.21         -2.42        16.71 o                         
   3  -9  -8          4.00          4.08        16.25 o                         
   4  -9  -8          6.18        -24.28        24.28 o                         
   0  -8  -8          8.23         21.72        18.78 o                         
   1  -8  -8         56.89         31.54        19.09 o                         
   2  -8  -8          6.75         -6.11        16.98 o                         
   3  -8  -8         20.34         -1.60        16.16 o                         
   4  -8  -8          4.80        -20.06        20.06 o                         
  -1  -7  -8         34.03         25.98        15.32 o                         
   0  -7  -8        125.56        171.55        22.56 o                         
   1  -7  -8         78.28         62.47        25.89 o                         
   2  -7  -8          1.73        -12.76        15.48 o                         
   3  -7  -8          7.02         11.51        17.04 o                         
   4  -7  -8          2.29         -8.27        23.89 o                         
  -1  -6  -8         12.57         17.63        13.36 o                         
   0  -6  -8          3.74         10.43        19.59 o                         
   1  -6  -8        208.04        173.18        27.28 o                         
   2  -6  -8         14.88          9.76        15.72 o                         
   3  -6  -8          0.47         -4.14        16.35 o                         
   4  -6  -8          1.26        -20.04        20.04 o                         
  -1  -5  -8          0.68          6.26        14.94 o                         
   0  -5  -8         12.21         13.83        16.92 o                         
   1  -5  -8          3.28         -3.10        19.75 o                         
   2  -5  -8          2.04         -2.12        15.71 o                         
   3  -5  -8          0.12         17.18        16.86 o                         
   4  -5  -8          0.11          7.22        19.19 o                         
  -1  -4  -8          0.31          0.00        12.87 o                         
   0  -4  -8         71.99         57.30        16.68 o                         
   1  -4  -8         40.19         20.33        17.24 o                         
   2  -4  -8          2.01          0.45        15.99 o                         
   3  -4  -8          9.74         17.81        14.08 o                         
   4  -4  -8          5.95         32.68        16.48 o                         
  -2  -3  -8          1.81          7.59        16.19 o                         
  -1  -3  -8          0.31         -3.58        12.70 o                         
   0  -3  -8          7.17          7.76        16.10 o                         
   1  -3  -8          0.94        -11.61        20.87 o                         
   2  -3  -8          1.92         -9.39        15.59 o                         
   3  -3  -8         42.86         29.38        15.21 o                         
   4  -3  -8        100.05        229.42        22.35 o                         
  -2  -2  -8         79.00         77.41        11.37 o                         
  -1  -2  -8          0.40         -5.64        12.43 o                         
   0  -2  -8        376.18        565.09        27.23 o                         
   1  -2  -8         45.38         46.24        19.20 o                         
   2  -2  -8         51.88         68.95        16.06 o                         
   3  -2  -8         97.37        125.94        16.80 o                         
   4  -2  -8         68.41        143.53        20.58 o                         
  -2  -1  -8        199.76        194.74        15.48 o                         
  -1  -1  -8         24.97         21.89        12.79 o                         
   0  -1  -8        682.59       1051.63        28.30 o                         
   1  -1  -8         81.55         64.57        23.12 o                         
   2  -1  -8         12.78         13.74        14.92 o                         
   3  -1  -8          0.08         -3.74        15.38 o                         
   4  -1  -8          2.98         18.01        18.74 o                         
  -2   0  -8         91.16         60.48        12.34 o                         
  -1   0  -8        122.40        114.46        14.67 o                         
   0   0  -8        116.15        147.72        18.76 o                         
   1   0  -8        178.79        175.77        23.97 o                         
   2   0  -8         46.98         43.70        15.41 o                         
   3   0  -8          1.52         -1.96        15.08 o                         
  -2   1  -8          2.73         -6.82        11.60 o                         
  -1   1  -8          0.18         -1.31        12.60 o                         
   0   1  -8        556.42        893.19        27.72 o                         
   1   1  -8         35.73         50.91        22.75 o                         
   2   1  -8          0.45          6.24        16.32 o                         
   3   1  -8         27.12         19.45        15.23 o                         
  -2   2  -8         44.78         27.15        12.60 o                         
  -1   2  -8         60.69         13.06        13.97 o                         
   0   2  -8        321.96        473.46        24.82 o                         
   1   2  -8        147.43        147.93        23.88 o                         
   2   2  -8         17.08         29.21        17.52 o                         
   3   2  -8         18.24         19.94        15.15 o                         
  -2   3  -8         52.64         34.63        13.45 o                         
  -1   3  -8         93.17         98.61        16.67 o                         
   0   3  -8         53.25         95.11        20.04 o                         
   1   3  -8        226.40        195.67        24.49 o                         
   2   3  -8        277.48        315.39        22.57 o                         
   3   3  -8         79.99         59.92        18.14 o                         
  -2   4  -8          8.25         10.24        13.50 o                         
  -1   4  -8        115.81        119.70        19.20 o                         
   0   4  -8          5.75         -4.89        22.31 o                         
   1   4  -8         89.85        119.40        22.33 o                         
   2   4  -8         10.77         17.29        18.36 o                         
   3   4  -8         50.74         69.26        19.37 o                         
  -2   5  -8          8.08          1.14        15.81 o                         
  -1   5  -8         71.94         76.80        18.54 o                         
   0   5  -8          4.19         -8.62        23.20 o                         
   1   5  -8         10.15         21.26        21.09 o                         
   2   5  -8         18.02          4.58        18.00 o                         
   3   5  -8         19.36         49.95        18.47 o                         
  -2   6  -8         37.26         49.12        17.04 o                         
  -1   6  -8         14.02         21.70        27.00 o                         
   0   6  -8        147.34        258.40        26.32 o                         
   1   6  -8         59.89         42.51        22.06 o                         
   2   6  -8         12.06          7.51        18.26 o                         
   3   6  -8         21.09         27.43        19.27 o                         
  -2   7  -8          0.29          1.28        17.30 o                         
  -1   7  -8         59.47         36.63        18.09 o                         
   0   7  -8          0.01         15.05        22.89 o                         
   1   7  -8         70.33         53.72        22.61 o                         
   2   7  -8          0.27         -2.12        17.41 o                         
   3   7  -8          0.02         14.44        18.84 o                         
  -3   8  -8         15.43         -2.82        43.22 o                         
  -2   8  -8         13.96        -14.78        18.36 o                         
  -1   8  -8        106.86         98.65        20.26 o                         
   0   8  -8          0.91         12.11        21.97 o                         
   1   8  -8         26.13        -10.71        30.14 o                         
   2   8  -8          3.61        -19.53        19.53 o                         
   3   8  -8          0.01         22.39        19.73 o                         
  -3   9  -8          0.59         11.88        30.17 o                         
  -2   9  -8         29.68          7.90        18.70 o                         
  -1   9  -8         38.21         40.30        20.83 o                         
   0   9  -8          5.89        -24.77        24.77 o                         
   1   9  -8         44.29         16.51        24.32 o                         
   2   9  -8          3.26         31.15        17.62 o                         
   3   9  -8          4.93        -10.57        18.29 o                         
  -3  10  -8          1.08         11.63        22.71 o                         
  -2  10  -8          1.10          0.71        20.07 o                         
  -1  10  -8         23.28          7.23        21.35 o                         
   0  10  -8          0.08        -25.17        27.57 o                         
   1  10  -8         25.85          2.31        27.58 o                         
   2  10  -8          0.25          1.18        16.62 o                         
  -3  11  -8         25.42         36.96        22.67 o                         
  -2  11  -8        154.82        138.31        24.64 o                         
  -1  11  -8         14.22         22.19        22.39 o                         
   0  11  -8         10.81         24.04        27.61 o                         
   1  11  -8         26.69         56.08        26.79 o                         
   2  11  -8          2.12          2.73        18.70 o                         
  -3  12  -8         11.01         51.81        29.00 o                         
  -2  12  -8         34.41         14.03        21.43 o                         
  -1  12  -8         19.57         36.79        22.88 o                         
   0  12  -8          0.01         42.79        28.15 o                         
   1  12  -8          2.57         55.49        28.53 o                         
  -3  13  -8          0.77         17.70        29.68 o                         
   0  13  -8          0.09         55.48        31.87 o                         
   1  13  -8          0.45         -8.64        30.05 o                         
   2  13  -8          0.25        -22.70        22.70 o                         
  -3  14  -8          0.17        117.37        38.02 o                         
   0  14  -8          3.16         47.90        34.32 o                         
   0 -13  -7          0.11         -5.35        31.25 o                         
   1 -13  -7         21.53        -34.13        34.13 o                         
   2 -13  -7          7.27         -0.91        20.11 o                         
   3 -13  -7          0.30        -19.21        19.21 o                         
  -1 -12  -7         22.35         34.72        20.72 o                         
   0 -12  -7          0.18         58.06        28.22 o                         
   1 -12  -7          2.33         19.01        21.50 o                         
   2 -12  -7          1.06          1.43        18.40 o                         
   3 -12  -7          0.25        -17.88        17.88 o                         
   4 -12  -7          4.88        -30.76        30.76 o                         
  -1 -11  -7          1.95         21.12        17.96 o                         
   1 -11  -7          5.75        -10.30        27.20 o                         
   2 -11  -7          1.10        -13.37        17.17 o                         
   3 -11  -7          0.19         44.44        18.32 o                         
   4 -11  -7          3.09          0.72        26.33 o                         
  -1 -10  -7          5.94         12.33        15.70 o                         
   0 -10  -7          8.53          9.25        24.33 o                         
   1 -10  -7         11.26         13.38        23.49 o                         
   2 -10  -7         13.76          7.71        17.36 o                         
   3 -10  -7          1.71         -1.07        16.06 o                         
   4 -10  -7          3.03         68.62        25.32 o                         
  -1  -9  -7          1.46        -14.71        14.71 o                         
   0  -9  -7        161.14        164.97        24.80 o                         
   1  -9  -7         16.75         22.66        25.39 o                         
   2  -9  -7         14.43         21.37        15.24 o                         
   3  -9  -7          1.95          9.38        16.03 o                         
   4  -9  -7         47.05         43.93        21.87 o                         
  -1  -8  -7          8.26         14.05        13.87 o                         
   0  -8  -7         33.70         80.08        18.84 o                         
   1  -8  -7         53.93         22.41        24.80 o                         
   2  -8  -7          4.60         14.23        15.85 o                         
   3  -8  -7          3.11        -15.53        15.53 o                         
   4  -8  -7          1.86         -3.51        19.69 o                         
  -1  -7  -7          3.89          3.63        12.93 o                         
   0  -7  -7         84.93        131.04        20.69 o                         
   1  -7  -7         91.36         65.03        24.25 o                         
   2  -7  -7          0.03         -9.01        14.99 o                         
   3  -7  -7         17.75         22.64        15.40 o                         
   4  -7  -7         36.35         35.93        18.22 o                         
  -1  -6  -7          2.33          4.05        13.82 o                         
   0  -6  -7         13.15          7.83        16.17 o                         
   1  -6  -7          1.99         -1.92        24.61 o                         
   2  -6  -7         50.40         58.21        15.44 o                         
   3  -6  -7         17.19         14.42        16.21 o                         
   4  -6  -7         18.87         14.93        17.82 o                         
  -1  -5  -7          3.29         -4.13        13.52 o                         
   0  -5  -7          0.86         -0.48        24.27 o                         
   1  -5  -7         32.65         11.19        15.97 o                         
   2  -5  -7          9.87          7.39        14.63 o                         
   3  -5  -7         35.75         44.50        16.43 o                         
   4  -5  -7        114.12        200.44        19.84 o                         
  -2  -4  -7         20.24          7.82        16.03 o                         
  -1  -4  -7         21.07         34.33        12.54 o                         
   0  -4  -7         39.23         21.55        18.74 o                         
   1  -4  -7         16.60         14.27        15.96 o                         
   2  -4  -7          0.08         -0.33        13.69 o                         
   3  -4  -7         24.67         29.47        14.86 o                         
   4  -4  -7         84.82        146.35        19.73 o                         
  -2  -3  -7         14.63          0.75        14.56 o                         
  -1  -3  -7         24.29         22.29        12.76 o                         
   0  -3  -7         20.84         55.50        15.47 o                         
   1  -3  -7        113.85         92.31        17.16 o                         
   2  -3  -7         11.74         14.89        14.61 o                         
   3  -3  -7         75.62         70.82        14.22 o                         
   4  -3  -7         10.93         25.34        18.15 o                         
  -2  -2  -7          7.43          0.28         9.65 o                         
  -1  -2  -7        111.00         95.13        13.45 o                         
   0  -2  -7         57.71         71.78        16.09 o                         
   1  -2  -7         24.33         17.79        20.48 o                         
   2  -2  -7          0.65          5.45        14.51 o                         
   3  -2  -7         10.17         18.89        14.93 o                         
   4  -2  -7          9.09         35.99        16.35 o                         
  -2  -1  -7         67.15         61.27        11.03 o                         
  -1  -1  -7          0.30         -0.08        11.83 o                         
   0  -1  -7       1036.20       1497.43        29.47 o                         
   1  -1  -7         31.64         24.54        17.69 o                         
   2  -1  -7         16.05         14.81        14.52 o                         
   3  -1  -7          0.21         -1.51        13.42 o                         
  -2   0  -7        120.10        107.23        12.66 o                         
  -1   0  -7          4.33         -3.68        11.39 o                         
   0   0  -7         46.70         56.41        16.05 o                         
   1   0  -7          0.35          3.15        20.00 o                         
   2   0  -7        708.18        713.91        23.55 o                         
   3   0  -7          2.40          0.60        14.15 o                         
  -2   1  -7         53.34         42.83        12.08 o                         
  -1   1  -7          0.57          3.80        11.39 o                         
   0   1  -7         95.68        126.88        17.59 o                         
   1   1  -7        364.94        338.37        25.21 o                         
   2   1  -7         30.91         26.04        15.76 o                         
   3   1  -7         12.26         19.58        14.44 o                         
  -2   2  -7         17.99         11.46        11.47 o                         
  -1   2  -7         25.39         25.14         9.37 o                         
   0   2  -7         29.78         42.22        17.15 o                         
   1   2  -7        963.70        897.39        30.65 o                         
   2   2  -7        578.10        627.91        23.71 o                         
   3   2  -7          0.06        -14.27        14.27 o                         
  -2   3  -7         81.21         78.98        12.91 o                         
  -1   3  -7          0.09         11.95        14.57 o                         
   0   3  -7         29.25         41.69        17.81 o                         
   1   3  -7        453.64        403.60        20.86 o                         
   2   3  -7        704.15        804.23        26.23 o                         
   3   3  -7         34.28         25.39        15.45 o                         
  -2   4  -7          3.14         -4.40        13.62 o                         
  -1   4  -7        631.00        697.01        23.49 o                         
   0   4  -7         24.42         38.07        18.75 o                         
   1   4  -7        504.15        430.99        28.08 o                         
   2   4  -7        367.62        407.61        22.93 o                         
   3   4  -7          0.10        -11.82        16.82 o                         
  -2   5  -7          0.44          2.83        13.96 o                         
  -1   5  -7          1.15         -0.87        16.09 o                         
   0   5  -7          0.35        -14.35        21.17 o                         
   1   5  -7         11.58          0.92        22.15 o                         
   2   5  -7          1.69          0.93        16.47 o                         
   3   5  -7         29.13         28.47        16.72 o                         
  -2   6  -7          6.08        -13.50        15.43 o                         
  -1   6  -7          8.16         -6.39        16.22 o                         
   0   6  -7         78.05        139.17        21.28 o                         
   1   6  -7         20.53        -12.83        37.31 o                         
   2   6  -7          2.83         26.17        18.58 o                         
   3   6  -7          2.15         10.44        17.78 o                         
  -3   7  -7         31.11        -20.73        20.73 o                         
  -2   7  -7         17.18         21.00        16.96 o                         
  -1   7  -7          0.31         -9.41        17.79 o                         
   0   7  -7        169.37        222.44        25.57 o                         
   1   7  -7         17.89         10.97        20.13 o                         
   2   7  -7          0.56        -16.55        16.55 o                         
   3   7  -7         22.32         49.75        18.18 o                         
  -3   8  -7         13.71         -6.98        31.97 o                         
  -2   8  -7         17.47          7.73        17.61 o                         
  -1   8  -7          5.09          4.21        17.84 o                         
   0   8  -7         34.17         51.93        23.01 o                         
   1   8  -7         12.54        -16.84        24.03 o                         
   2   8  -7          0.27         89.25        13.42 o                         
   3   8  -7          1.61        -12.09        16.85 o                         
  -3   9  -7         36.86         45.70        24.27 o                         
  -2   9  -7         27.90         21.43        19.05 o                         
  -1   9  -7         20.48         24.07        20.19 o                         
   0   9  -7          9.36        -20.76        24.39 o                         
   1   9  -7         24.75         18.07        19.66 o                         
   2   9  -7          0.01         15.31        18.16 o                         
  -3  10  -7         20.66         48.97        23.62 o                         
   1  10  -7          6.94          9.40        24.70 o                         
   2  10  -7         11.88         10.50        16.18 o                         
   1  11  -7         14.50         11.92        28.79 o                         
   2  11  -7          8.80         -8.07        17.58 o                         
   1  12  -7          1.51         37.58        23.05 o                         
   2  12  -7         10.99          3.74        18.94 o                         
   2  13  -7          0.11         19.78        22.88 o                         
   1 -13  -6          5.48         47.73        33.19 o                         
   2 -13  -6          0.96         37.73        23.61 o                         
   3 -13  -6          0.00         18.01        18.78 o                         
   4 -13  -6          1.88         33.24        32.25 o                         
   0 -12  -6          0.49         29.18        25.28 o                         
   1 -12  -6          0.33         -6.20        30.78 o                         
   2 -12  -6          1.85          5.80        17.30 o                         
   3 -12  -6          0.21          6.63        17.03 o                         
   4 -12  -6          2.84        -28.72        28.72 o                         
  -1 -11  -6          0.15        -16.40        17.06 o                         
   0 -11  -6          3.78         -1.29        21.98 o                         
   1 -11  -6         23.50          8.30        27.65 o                         
   2 -11  -6          1.19        -13.37        16.34 o                         
   3 -11  -6         17.97         17.14        18.55 o                         
   4 -11  -6          7.28         81.60        24.72 o                         
  -1 -10  -6          0.22        -15.65        15.65 o                         
   0 -10  -6          0.02         17.18        21.69 o                         
   1 -10  -6         41.69         18.61        24.69 o                         
   2 -10  -6         23.87         27.50        16.69 o                         
   3 -10  -6          7.26          0.81        16.43 o                         
   4 -10  -6          7.40          5.41        21.69 o                         
  -1  -9  -6          5.48        -10.49        14.44 o                         
   0  -9  -6         95.88        180.58        21.90 o                         
   1  -9  -6         67.85         59.78        25.04 o                         
   2  -9  -6         23.25         26.02        16.73 o                         
   3  -9  -6          3.99          2.32        18.61 o                         
   4  -9  -6         23.49         49.04        21.35 o                         
  -1  -8  -6          1.25        -13.68        13.97 o                         
   0  -8  -6        248.17        341.24        22.70 o                         
   1  -8  -6        532.86        462.71        23.21 o                         
   2  -8  -6          6.16         16.78        15.34 o                         
   3  -8  -6          0.54          3.96        14.86 o                         
  -1  -7  -6        130.69        178.34        17.33 o                         
   0  -7  -6         34.60         41.82        17.19 o                         
   1  -7  -6         24.38         28.18        20.99 o                         
   2  -7  -6          0.03         -9.15        14.47 o                         
   3  -7  -6          0.55          1.48        14.77 o                         
   4  -7  -6          4.61          4.30        18.22 o                         
  -1  -6  -6          1.60         11.21        12.84 o                         
   0  -6  -6         10.01          2.99        15.58 o                         
   1  -6  -6          6.16          6.58        14.58 o                         
   2  -6  -6         18.78          8.01        14.40 o                         
   3  -6  -6          1.70        -11.83        14.46 o                         
   4  -6  -6         14.77         11.69        16.95 o                         
  -2  -5  -6         69.88         91.52        16.18 o                         
  -1  -5  -6          6.99         17.41        11.43 o                         
   0  -5  -6        190.51        201.99        21.45 o                         
   1  -5  -6         90.25         74.44        21.75 o                         
   2  -5  -6        104.68         95.95        15.05 o                         
   3  -5  -6          0.03         -9.30        13.01 o                         
   4  -5  -6         48.12         87.20        18.83 o                         
  -2  -4  -6         28.19         42.97        13.96 o                         
  -1  -4  -6        130.43        123.52        13.88 o                         
   0  -4  -6         24.67         40.31        14.84 o                         
   1  -4  -6         98.33         71.08        19.97 o                         
   2  -4  -6        121.14        114.29        15.10 o                         
   3  -4  -6         61.81         60.43        13.35 o                         
   4  -4  -6        297.20        512.20        22.33 o                         
  -2  -3  -6         17.00          1.98        13.88 o                         
  -1  -3  -6        175.12        184.39        13.77 o                         
   0  -3  -6         11.75         18.78        13.88 o                         
   1  -3  -6         54.39         39.65        16.86 o                         
   2  -3  -6         47.93         40.57        13.85 o                         
   3  -3  -6         90.60        123.30        14.50 o                         
   4  -3  -6         23.28         32.05        14.60 o                         
  -2  -2  -6         28.13         20.88         8.88 o                         
  -1  -2  -6         51.21         42.60        11.90 o                         
   0  -2  -6         33.82         41.70        14.43 o                         
   1  -2  -6          0.95         27.59        20.62 o                         
   2  -2  -6          0.03          7.34        12.97 o                         
   3  -2  -6         44.20         56.78        14.22 o                         
  -2  -1  -6          2.87          3.21         8.61 o                         
  -1  -1  -6          0.79         -4.33         8.94 o                         
   0  -1  -6         65.86         81.11        14.74 o                         
   1  -1  -6        178.13        127.42        17.57 o                         
   2  -1  -6          8.19         -5.03        12.47 o                         
   3  -1  -6        102.52        112.63        14.55 o                         
  -2   0  -6          0.55         -6.40         9.27 o                         
  -1   0  -6        183.63        166.63        12.75 o                         
   0   0  -6         65.87         81.51        14.47 o                         
   1   0  -6        321.99        256.57        21.13 o                         
   2   0  -6         11.86         -4.94        13.07 o                         
   3   0  -6          8.69         17.18        13.16 o                         
  -2   1  -6          1.84          0.04         8.85 o                         
  -1   1  -6         17.57         21.28        11.38 o                         
   0   1  -6         94.58        126.48        15.83 o                         
   1   1  -6          4.36         -0.93        20.36 o                         
   2   1  -6        813.96        793.00        22.45 o                         
   3   1  -6          2.32          2.74        12.86 o                         
  -2   2  -6         13.53         20.52         9.92 o                         
  -1   2  -6          1.62         -6.42        11.48 o                         
   0   2  -6       1003.58       1280.86        26.41 o                         
   1   2  -6       1195.38       1214.45        28.06 o                         
   2   2  -6         91.00         91.77        15.55 o                         
   3   2  -6         61.02         56.49        14.79 o                         
  -2   3  -6         41.19         27.48        11.82 o                         
  -1   3  -6        324.09        315.43        17.67 o                         
   0   3  -6          7.77         26.84        15.97 o                         
   1   3  -6        407.36        367.26        22.90 o                         
   2   3  -6        812.14        805.61        25.27 o                         
   3   3  -6          2.19          3.40        17.76 o                         
  -2   4  -6        139.83        130.31        14.50 o                         
  -1   4  -6        317.68        305.69        18.65 o                         
   0   4  -6        187.05        251.18        18.87 o                         
   1   4  -6        205.04        194.59        16.75 o                         
   2   4  -6        265.59        261.52        19.54 o                         
   3   4  -6         18.03         26.84        14.80 o                         
  -2   5  -6         30.50         20.50        13.74 o                         
  -1   5  -6        355.54        339.81        19.63 o                         
   0   5  -6         56.58         46.15        17.66 o                         
   1   5  -6        104.62         83.18        22.31 o                         
   2   5  -6          4.97         -1.40        14.53 o                         
   3   5  -6         10.89         -0.14        19.93 o                         
  -3   6  -6         23.22         -7.15        18.34 o                         
  -2   6  -6          6.22         -4.21        14.01 o                         
  -1   6  -6          2.90          9.96        15.65 o                         
   0   6  -6          0.93         -9.69        21.43 o                         
   1   6  -6        172.47        106.48        20.95 o                         
   2   6  -6          0.57        -15.33        15.33 o                         
   3   6  -6         12.87         23.87        20.83 o                         
  -3   7  -6          4.02         19.80        21.92 o                         
  -2   7  -6          5.65          8.82        15.04 o                         
   0   7  -6         38.38         28.71        20.48 o                         
   1   7  -6         49.28         50.76        18.90 o                         
   2   7  -6          2.43        -10.71        15.57 o                         
   3   7  -6        162.20        170.14        21.22 o                         
  -3   8  -6         23.45         36.32        17.03 o                         
   1   8  -6         85.10         59.86        21.58 o                         
   2   8  -6          2.51          7.56        16.02 o                         
   3   8  -6         21.88         -7.93        21.55 o                         
   2   9  -6         22.52         40.22        18.32 o                         
   2  10  -6          0.95         16.77        16.53 o                         
   2  11  -6          7.30         34.16        18.94 o                         
   1 -13  -5         10.67         61.06        23.99 o                         
   2 -13  -5         24.62         -1.07        18.39 o                         
   3 -13  -5          0.02         43.92        20.56 o                         
   4 -13  -5          9.08         25.36        28.24 o                         
   0 -12  -5          3.10          2.30        25.84 o                         
   1 -12  -5          3.36         34.24        20.59 o                         
   2 -12  -5          8.20          6.46        17.72 o                         
   3 -12  -5          0.43         15.88        16.03 o                         
   4 -12  -5          1.48         28.11        26.34 o                         
   0 -11  -5          8.58         60.48        20.59 o                         
   1 -11  -5         10.11         -3.05        27.31 o                         
   2 -11  -5          1.36         20.77        16.45 o                         
   3 -11  -5          3.78         19.42        16.82 o                         
   4 -11  -5         30.68         50.75        26.47 o                         
  -1 -10  -5          0.36         -7.19        13.96 o                         
   0 -10  -5          0.06         27.68        19.79 o                         
   1 -10  -5         43.91         -7.40        30.72 o                         
   2 -10  -5          1.47         22.42        16.56 o                         
   3 -10  -5          0.00          8.11        15.89 o                         
   4 -10  -5          1.03        -20.65        20.65 o                         
  -1  -9  -5         10.00          4.29        14.05 o                         
   0  -9  -5         10.95         12.50        17.29 o                         
   1  -9  -5         37.71         12.29        17.37 o                         
   2  -9  -5          3.18         15.60        14.09 o                         
   3  -9  -5          4.98          0.82        15.12 o                         
   4  -9  -5          3.60         15.15        22.26 o                         
  -1  -8  -5         36.52         15.18        14.18 o                         
   0  -8  -5       1345.97       1740.26        35.28 o                         
   1  -8  -5         67.81         74.78        21.34 o                         
   2  -8  -5          1.80        -12.45        15.50 o                         
   3  -8  -5          4.81         45.16        14.16 o                         
   4  -8  -5          7.45        -16.06        20.28 o                         
  -1  -7  -5          1.27          2.06        12.31 o                         
   0  -7  -5         74.70        105.59        16.41 o                         
   1  -7  -5         15.38         17.59        18.82 o                         
   2  -7  -5          0.42         -0.96        14.02 o                         
   3  -7  -5          1.48         -1.35        13.55 o                         
   4  -7  -5          9.29         18.48        17.33 o                         
  -2  -6  -5          3.95          4.60        14.83 o                         
  -1  -6  -5         16.57          1.06        11.78 o                         
   0  -6  -5        306.10        322.89        22.31 o                         
   1  -6  -5          6.90         -3.64        22.33 o                         
   2  -6  -5          1.04         -2.74        13.09 o                         
   3  -6  -5        101.72        107.50        14.49 o                         
   4  -6  -5         75.59        140.17        19.70 o                         
  -2  -5  -5         10.36         -7.14        14.73 o                         
  -1  -5  -5         12.48         -3.26        15.84 o                         
   0  -5  -5         56.20         80.97        14.70 o                         
   1  -5  -5         25.76         27.69        18.70 o                         
   2  -5  -5         60.78         67.47        14.38 o                         
   3  -5  -5          4.22         -6.40        12.60 o                         
   4  -5  -5        104.32        167.24        17.64 o                         
  -2  -4  -5         11.08         11.78        13.26 o                         
  -1  -4  -5          4.93         12.70        10.84 o                         
   0  -4  -5         50.40         55.06        13.40 o                         
   1  -4  -5        658.35        537.28        19.02 o                         
   2  -4  -5        163.66        165.00        14.76 o                         
   3  -4  -5        122.68        136.96        12.92 o                         
  -2  -3  -5        111.31         93.36        14.11 o                         
  -1  -3  -5        916.84        938.85        20.30 o                         
   0  -3  -5       1023.07       1233.96        23.57 o                         
   1  -3  -5        188.12        180.35        15.63 o                         
   2  -3  -5        118.20        138.64        13.81 o                         
   3  -3  -5         14.20         14.73        10.20 o                         
  -2  -2  -5         87.22         76.48         9.99 o                         
  -1  -2  -5         68.94         77.20        11.57 o                         
   0  -2  -5        148.47        190.36        14.44 o                         
   1  -2  -5         34.51         26.23        13.25 o                         
   2  -2  -5         46.33         45.88        12.49 o                         
   3  -2  -5        247.74        253.62        16.81 o                         
  -2  -1  -5         86.54         72.96         8.74 o                         
  -1  -1  -5         13.61          1.11         9.46 o                         
   0  -1  -5          6.88         -4.34        15.58 o                         
   1  -1  -5        315.27        294.88        17.84 o                         
   2  -1  -5        174.34        170.17        13.45 o                         
   3  -1  -5          6.99         -0.16        11.77 o                         
  -2   0  -5          5.34          0.86         7.98 o                         
  -1   0  -5        392.82        346.61        13.39 o                         
   0   0  -5          9.01          3.99        11.77 o                         
   1   0  -5       1318.08       1215.53        26.68 o                         
   2   0  -5         17.71         16.87        12.02 o                         
   3   0  -5          5.76          3.33        11.65 o                         
  -2   1  -5         44.34         46.52         8.26 o                         
  -1   1  -5        152.21        130.35        12.19 o                         
   0   1  -5          8.49          9.37        12.98 o                         
   1   1  -5        427.18        401.02        20.98 o                         
   2   1  -5          8.97          4.57        11.90 o                         
   3   1  -5         44.88         41.69        11.86 o                         
  -2   2  -5          0.04         -2.32         8.96 o                         
  -1   2  -5        699.34        681.50        17.85 o                         
   0   2  -5        112.43        160.38        15.10 o                         
   1   2  -5        253.20        256.00        19.62 o                         
   2   2  -5        614.19        572.54        19.62 o                         
   3   2  -5          0.17         -4.02        14.73 o                         
  -2   3  -5        582.26        557.22        16.48 o                         
  -1   3  -5          0.36          2.73        11.92 o                         
   0   3  -5          2.57         -1.08        16.81 o                         
   1   3  -5        554.36        553.05        23.36 o                         
   2   3  -5        195.40        199.78        16.45 o                         
   3   3  -5         14.34         24.80        16.35 o                         
  -2   4  -5        180.39        154.01        12.98 o                         
  -1   4  -5         30.86         20.54        13.31 o                         
   0   4  -5        140.53        165.50        16.39 o                         
   1   4  -5        122.35         79.46        18.26 o                         
   2   4  -5         78.29         69.85        14.04 o                         
   3   4  -5         24.57         38.46        17.97 o                         
  -3   5  -5        141.38         66.15        17.95 o                         
  -2   5  -5         56.09         68.98        14.23 o                         
  -1   5  -5         83.86         77.88        15.67 o                         
   0   5  -5          5.02         13.67        15.31 o                         
   1   5  -5         41.59         25.72        19.68 o                         
   2   5  -5         63.31         54.29        15.01 o                         
   3   5  -5         29.44         39.97        19.04 o                         
  -3   6  -5          3.47         -4.05        50.86 o                         
   1   6  -5         23.47          9.04        20.50 o                         
   2   6  -5          4.20          4.70        13.78 o                         
   3   6  -5        125.31        127.25        20.57 o                         
   2   7  -5          0.01        -10.13        14.71 o                         
   3   7  -5        123.86        100.05        22.22 o                         
   1 -12  -4         15.47         33.50        22.05 o                         
   2 -12  -4         16.62          4.19        24.94 o                         
   3 -12  -4          8.60         23.26        17.64 o                         
   4 -12  -4          0.60         45.33        26.05 o                         
   0 -11  -4         32.62        134.36        24.36 o                         
   1 -11  -4         15.07         21.34        24.65 o                         
   2 -11  -4          4.79         -2.64        15.70 o                         
   3 -11  -4         48.58         20.12        17.34 o                         
   4 -11  -4         29.34         62.39        26.24 o                         
   0 -10  -4        117.74        151.75        22.83 o                         
   1 -10  -4         29.74          6.29        23.44 o                         
   2 -10  -4          0.15          3.29        15.24 o                         
   3 -10  -4         55.55         17.33        15.43 o                         
   4 -10  -4          6.39         51.64        22.68 o                         
  -1  -9  -4         16.56         17.93        20.50 o                         
   0  -9  -4         28.98         13.16        19.33 o                         
   1  -9  -4         13.70         22.68        22.77 o                         
   2  -9  -4          0.58         -8.25        14.62 o                         
   3  -9  -4         82.81         58.93        16.78 o                         
   4  -9  -4         12.82        -20.66        20.66 o                         
  -1  -8  -4         16.84         15.13        19.20 o                         
   0  -8  -4         60.14         52.50        18.12 o                         
   1  -8  -4         36.99          7.31        21.80 o                         
   2  -8  -4          0.06         14.53        13.47 o                         
   3  -8  -4          3.16         -2.05        13.82 o                         
   4  -8  -4          6.82          9.33        17.96 o                         
  -2  -7  -4          2.63         10.14        16.60 o                         
  -1  -7  -4         65.70         27.89        16.48 o                         
   0  -7  -4         23.52         34.42        14.73 o                         
   1  -7  -4        196.50        123.47        20.82 o                         
   2  -7  -4         14.99          2.76        13.60 o                         
   3  -7  -4          6.57          8.92        17.86 o                         
   4  -7  -4         55.18         98.97        18.84 o                         
  -2  -6  -4          3.77         -1.56        14.48 o                         
  -1  -6  -4        128.32        105.38        17.20 o                         
   0  -6  -4         10.59          0.82        15.30 o                         
   1  -6  -4          1.25          0.25        18.84 o                         
   2  -6  -4         49.02         43.34        13.89 o                         
   3  -6  -4          9.74         24.21        17.08 o                         
   4  -6  -4        216.76        323.13        18.71 o                         
  -2  -5  -4          9.11         17.88        13.44 o                         
  -1  -5  -4          2.06         -1.66        10.41 o                         
   0  -5  -4         21.41         16.06        13.44 o                         
   1  -5  -4          3.13         -4.14        17.33 o                         
   2  -5  -4        157.82        154.55        14.41 o                         
   3  -5  -4          1.40          7.97        15.11 o                         
  -2  -4  -4         55.56         54.52        12.61 o                         
  -1  -4  -4          4.21          1.38        13.25 o                         
   0  -4  -4        301.88        336.49        16.05 o                         
   1  -4  -4        278.72        219.35        16.74 o                         
   2  -4  -4       1066.65       1116.36        22.70 o                         
   3  -4  -4         80.48         71.20        14.80 o                         
  -2  -3  -4         56.22         37.02         8.80 o                         
  -1  -3  -4        177.73        160.39        12.10 o                         
   0  -3  -4        317.72        342.93        15.08 o                         
   1  -3  -4       1474.09       1329.87        26.98 o                         
   2  -3  -4         48.88         46.27        11.18 o                         
   3  -3  -4         69.95         58.32        13.78 o                         
  -2  -2  -4        100.52         98.00         8.80 o                         
  -1  -2  -4       2523.04       2597.61        26.53 o                         
   0  -2  -4          7.65          8.57        10.74 o                         
   1  -2  -4        337.67        311.86        17.62 o                         
   2  -2  -4         33.05         30.36        11.44 o                         
   3  -2  -4         65.13         54.28        10.74 o                         
  -2  -1  -4        208.01        211.65         9.02 o                         
  -1  -1  -4        220.88        258.06        11.86 o                         
   0  -1  -4         72.86         82.15        11.77 o                         
   1  -1  -4        428.90        426.00        17.90 o                         
   2  -1  -4        201.32        189.37        12.61 o                         
   3  -1  -4        338.25        350.42        16.52 o                         
  -2   0  -4          5.39          9.37         6.89 o                         
  -1   0  -4        552.43        540.27        13.75 o                         
   0   0  -4        915.64        914.32        18.26 o                         
   1   0  -4       1359.12       1318.36        24.73 o                         
   2   0  -4        164.42        148.58        12.50 o                         
   3   0  -4         98.40         83.32        13.11 o                         
  -2   1  -4         33.80         21.53         7.26 o                         
  -1   1  -4       1026.65        993.98        18.67 o                         
   0   1  -4       2372.26       2563.95        27.01 o                         
   1   1  -4       4123.47       4048.64        36.90 o                         
   2   1  -4        258.61        245.38        13.75 o                         
   3   1  -4         24.20         38.43        11.31 o                         
  -2   2  -4        474.89        466.77        12.42 o                         
  -1   2  -4         80.56         81.65        11.46 o                         
   0   2  -4       5559.21       6545.74        42.24 o                         
   1   2  -4       1244.93       1302.61        25.59 o                         
   2   2  -4        230.24        210.25        14.58 o                         
   3   2  -4          8.02          6.80        13.16 o                         
  -2   3  -4          1.73         -5.87         8.93 o                         
  -1   3  -4         16.25         13.50        11.49 o                         
   0   3  -4        965.38       1140.22        21.73 o                         
   1   3  -4        275.82        220.71        17.76 o                         
   2   3  -4         33.39         29.07        12.48 o                         
   3   3  -4          7.13         29.06        16.66 o                         
  -2   4  -4        685.94        653.06        17.50 o                         
   1   4  -4        137.97        106.41        17.41 o                         
   2   4  -4        189.63        156.98        14.29 o                         
   3   4  -4         66.21         63.21        17.45 o                         
   2   5  -4          0.51          1.46        12.77 o                         
   3   5  -4        184.29        152.56        19.78 o                         
   3   6  -4         79.38         78.62        18.91 o                         
   1 -11  -3         40.16         65.81        22.04 o                         
   2 -11  -3         26.82         50.72        25.84 o                         
   3 -11  -3         22.46         18.90        16.79 o                         
   4 -11  -3          2.58         56.20        20.28 o                         
   0 -10  -3        843.02       1498.17        34.98 o                         
   1 -10  -3        197.14        207.51        22.64 o                         
   2 -10  -3          5.15         32.37        16.35 o                         
   3 -10  -3         35.70         38.10        23.89 o                         
   4 -10  -3         13.72         15.10        18.67 o                         
   0  -9  -3        149.32        175.82        18.30 o                         
   1  -9  -3          3.10          2.42        19.84 o                         
   2  -9  -3          3.57         15.64        15.17 o                         
   3  -9  -3         87.43         97.91        23.45 o                         
   4  -9  -3         53.83         61.74        18.72 o                         
  -1  -8  -3          2.72         28.48        20.87 o                         
   0  -8  -3          7.55         -2.34        17.86 o                         
   1  -8  -3          8.41          0.76        19.27 o                         
   2  -8  -3          0.88         -0.10        11.90 o                         
   3  -8  -3         18.74         28.41        19.92 o                         
   4  -8  -3         77.64        118.16        19.80 o                         
  -1  -7  -3          8.87         34.92        19.59 o                         
   0  -7  -3          0.53        -15.76        16.74 o                         
   1  -7  -3        242.32        211.19        18.16 o                         
   2  -7  -3          3.53          4.23        12.75 o                         
   3  -7  -3         73.48         52.23        17.64 o                         
   4  -7  -3         57.21         71.55        15.96 o                         
  -2  -6  -3         29.25         34.57        16.10 o                         
  -1  -6  -3        186.14        179.60        17.83 o                         
   0  -6  -3         23.96         43.50        13.38 o                         
   1  -6  -3          3.69          2.70        15.50 o                         
   2  -6  -3          3.07         -0.30        11.72 o                         
   3  -6  -3        108.00         84.60        16.88 o                         
  -2  -5  -3        259.84        276.87        16.93 o                         
  -1  -5  -3          2.21         -7.22        13.56 o                         
   0  -5  -3        104.98        128.77        13.11 o                         
   1  -5  -3        119.35        105.87        15.61 o                         
   2  -5  -3         91.06        104.37        12.70 o                         
   3  -5  -3         67.41         76.78        14.69 o                         
  -2  -4  -3         29.17         24.45         8.30 o                         
  -1  -4  -3         53.25         63.01        10.24 o                         
   0  -4  -3         30.16         19.15        11.42 o                         
   1  -4  -3        136.34        118.81        13.92 o                         
   2  -4  -3         48.80         48.80        10.77 o                         
   3  -4  -3        200.21        259.39        15.89 o                         
  -2  -3  -3         13.59          7.06         6.98 o                         
  -1  -3  -3        193.66        206.23        11.51 o                         
   0  -3  -3        384.61        426.00        14.66 o                         
   1  -3  -3        314.60        306.36        16.91 o                         
   2  -3  -3          0.04         -3.33         9.74 o                         
   3  -3  -3         35.11         33.80        13.09 o                         
  -2  -2  -3        107.92         93.31         7.60 o                         
  -1  -2  -3        531.93        538.81        13.14 o                         
   0  -2  -3          9.33          1.85         9.54 o                         
   1  -2  -3        342.11        342.22        16.42 o                         
   2  -2  -3        817.21        859.01        16.62 o                         
   3  -2  -3         69.23         49.36        11.90 o                         
  -2  -1  -3         70.32         46.83         6.69 o                         
  -1  -1  -3        254.07        236.67        10.05 o                         
   0  -1  -3        154.77        183.34        11.55 o                         
   1  -1  -3        318.95        344.68        13.09 o                         
   2  -1  -3       1322.83       1268.21        19.49 o                         
   3  -1  -3        300.35        307.60        14.79 o                         
  -2   0  -3         70.47         52.65         6.26 o                         
  -1   0  -3        184.68        201.35        11.22 o                         
   0   0  -3       1344.46       1284.64        17.63 o                         
   1   0  -3       4398.54       4381.29        30.54 o                         
   2   0  -3          0.39          2.01         8.53 o                         
   3   0  -3        260.86        241.37        14.84 o                         
  -2   1  -3          2.93          7.02         5.70 o                         
  -1   1  -3        126.36        115.00         9.32 o                         
   0   1  -3       2107.89       2239.79        22.83 o                         
   1   1  -3      12552.88      12965.84        53.52 o                         
   2   1  -3        383.51        378.09        13.50 o                         
   3   1  -3          3.02          2.55        12.40 o                         
  -2   2  -3         53.51         50.75         7.16 o                         
  -1   2  -3         88.76         86.77         9.90 o                         
   0   2  -3        156.01        164.39        12.64 o                         
   1   2  -3       9495.50       9746.04        49.92 o                         
   2   2  -3         19.76         21.24        10.62 o                         
   3   2  -3         32.64         37.50        13.47 o                         
  -2   3  -3       1166.89       1191.15        17.72 o                         
   1   3  -3         56.85         49.71        14.70 o                         
   2   3  -3        117.40        101.19        12.27 o                         
   3   3  -3         32.27         37.46        15.18 o                         
   2   4  -3        110.91         80.29        12.53 o                         
   3   4  -3          5.26         -2.35        14.66 o                         
   2 -10  -2          5.05          2.77        21.71 o                         
   1  -9  -2        201.74        189.77        24.06 o                         
   2  -9  -2          9.08          3.88        13.76 o                         
   3  -9  -2         29.55         51.28        20.99 o                         
   4  -9  -2         83.71        145.20        19.96 o                         
   0  -8  -2          2.87          2.98        15.57 o                         
   1  -8  -2         21.73         25.81        18.08 o                         
   2  -8  -2          0.98         -7.85        13.65 o                         
   3  -8  -2         18.41         29.56        18.70 o                         
   4  -8  -2         24.36         26.60        17.30 o                         
   0  -7  -2          0.37          7.28        16.67 o                         
   1  -7  -2        134.69        103.09        17.67 o                         
   2  -7  -2        292.40        285.41        16.55 o                         
   3  -7  -2         13.13         16.08        15.97 o                         
  -1  -6  -2        169.75        165.29        19.54 o                         
   0  -6  -2          2.05         -0.99        15.06 o                         
   1  -6  -2        214.52        198.36        18.39 o                         
   2  -6  -2        797.30        861.49        21.25 o                         
   3  -6  -2        106.83        100.41        15.78 o                         
  -1  -5  -2        119.60        251.68        17.08 o                         
   0  -5  -2        129.58        140.78        12.34 o                         
   1  -5  -2        767.42        788.99        21.90 o                         
   2  -5  -2         57.70         54.55        11.16 o                         
   3  -5  -2         68.69         71.57        15.07 o                         
  -2  -4  -2        303.77        299.24        11.05 o                         
  -1  -4  -2       1368.22       1382.91        20.18 o                         
   0  -4  -2         11.42         -0.65        13.60 o                         
   1  -4  -2        705.34        732.93        19.22 o                         
   2  -4  -2        138.88        143.15        11.34 o                         
   3  -4  -2         81.46         80.61        12.72 o                         
  -2  -3  -2        537.32        556.65        12.52 o                         
  -1  -3  -2        263.96        253.81        10.86 o                         
   0  -3  -2         11.48         14.32         9.83 o                         
   1  -3  -2        311.81        340.92        15.53 o                         
   2  -3  -2        905.76        997.21        17.37 o                         
   3  -3  -2        105.57        106.99        11.63 o                         
  -2  -2  -2        100.59         95.18         6.75 o                         
  -1  -2  -2        143.87        146.58         8.52 o                         
   0  -2  -2       1061.62       1176.22        16.51 o                         
   1  -2  -2       1561.68       1569.72        20.95 o                         
   2  -2  -2         14.71         17.92         8.26 o                         
   3  -2  -2         96.11         87.85        11.24 o                         
  -2  -1  -2        580.96        580.38         8.43 o                         
  -1  -1  -2        217.34        206.02         8.26 o                         
   0  -1  -2       2291.55       2543.16        19.96 o                         
   1  -1  -2       1158.23       1075.47        17.40 o                         
   2  -1  -2          0.12         -0.99         7.56 o                         
   3  -1  -2        773.36        805.42        14.66 o                         
   0   0  -2       2397.82       2452.73        17.95 o                         
   1   0  -2        265.26        231.43        12.61 o                         
   2   0  -2          9.42          7.86         7.50 o                         
   3   0  -2        430.67        475.42        12.65 o                         
   0   1  -2         74.83         77.10         9.21 o                         
   1   1  -2       2917.01       2916.55        24.05 o                         
   2   1  -2        533.73        507.78        12.41 o                         
   3   1  -2         79.63         82.23        10.62 o                         
  -2   2  -2        139.33        155.74         7.19 o                         
   1   2  -2         12.95          1.68         9.79 o                         
   2   2  -2         21.84         20.21         8.54 o                         
   3   2  -2         19.86         19.25        12.35 o                         
   2   3  -2         90.71         79.06        10.29 o                         
   1  -8  -1        131.18        114.04        21.57 o                         
   2  -8  -1          0.04         10.75        13.68 o                         
   1  -7  -1         73.90         72.40        19.25 o                         
   2  -7  -1         68.20         80.60        13.13 o                         
   3  -7  -1        135.18        153.79        17.68 o                         
   0  -6  -1          3.25          4.17        12.77 o                         
   1  -6  -1       1211.25       1340.76        28.19 o                         
   2  -6  -1        111.84        133.55        13.15 o                         
   3  -6  -1        149.16        146.62        16.70 o                         
   0  -5  -1        854.83        995.44        21.19 o                         
   1  -5  -1       1522.04       1562.91        26.98 o                         
   2  -5  -1          3.85          3.90         9.99 o                         
   3  -5  -1        164.71        181.99        14.35 o                         
   0  -4  -1          3.87          4.15         8.98 o                         
   1  -4  -1         40.59         46.35        10.04 o                         
   2  -4  -1          0.02         -2.36         8.93 o                         
   3  -4  -1        162.97        146.45        12.29 o                         
  -1  -3  -1        185.60        199.30         8.71 o                         
   0  -3  -1         29.61         23.69         8.78 o                         
   1  -3  -1        202.39        184.57        10.57 o                         
   2  -3  -1         54.89         58.55         8.25 o                         
   3  -3  -1        506.99        499.15        13.51 o                         
  -1  -2  -1        236.33        219.40         8.18 o                         
   0  -2  -1        360.59        371.70        10.29 o                         
   1  -2  -1       4680.70       4785.11        26.12 o                         
   2  -2  -1       1139.09       1181.56        14.26 o                         
   3  -2  -1        119.57        123.53         8.99 o                         
   2  -1  -1       1321.40       1326.66        12.71 o                         
   3  -1  -1        424.48        388.81         8.00 o                         
   2   1  -1          0.02          0.80         6.38 o                         
   1  -5   0        816.22        910.52        23.50 o                         
   2  -5   0        257.10        255.63        13.94 o                         
   1  -4   0        114.63        117.68        10.80 o                         
   2  -4   0          0.01          1.74         8.93 o                         
   1  -3   0        434.18        429.82        11.97 o                         
   2  -3   0        205.36        214.21         9.28 o                         
   0  -2   0        707.84        782.53        11.56 o                         
   1  -2   0       2130.92       2137.13        16.57 o                         
   2  -2   0        366.30        371.98         8.28 o                         
   2   0   0          6.42          4.03         5.77 o                         
   1   1   0          0.88         -1.12         7.23 o                         
   2   1   0          9.51          7.02         7.38 o                         
   1   2   0          7.91          4.37         9.43 o                         
   2   2   0        167.86        163.54        11.07 o                         
   1   3   0        142.67        181.48        13.09 o                         
   2   3   0        197.38        204.55        12.76 o                         
   2   4   0          1.55          0.90        12.34 o                         
   2   5   0          9.29         17.38        13.79 o                         
   2  -4   1         38.12         33.42         8.26 o                         
   2  -3   1         52.01         65.83         7.76 o                         
   1  -2   1        339.07        361.12         9.86 o                         
   2  -2   1        338.21        381.87         9.36 o                         
   2  -1   1          0.01          8.92         6.86 o                         
   1   0   1        874.53        853.31        10.52 o                         
   2   0   1        307.28        345.12        10.20 o                         
   1   1   1       1124.70       1093.74        14.20 o                         
   2   1   1        137.58        137.89         9.32 o                         
   1   2   1        130.64        152.18        10.51 o                         
   2   2   1        266.08        272.92        11.25 o                         
  -1   3   1        111.88        100.33         7.34 o                         
   1   3   1        102.60        119.22        11.17 o                         
   2   3   1         86.47         85.06        10.79 o                         
  -1   4   1         22.44         20.41         7.67 o                         
   2   4   1        630.37        662.49        19.67 o                         
   2   5   1         20.47         24.25        13.03 o                         
   2   6   1          7.93         15.74        14.17 o                         
   2   7   1         60.49         48.33        15.51 o                         
   2  -5   2         78.60         87.68        10.36 o                         
   2  -4   2          4.84         11.33         9.01 o                         
   1  -3   2         14.74          7.27         8.97 o                         
   2  -3   2          9.09         12.12         7.76 o                         
   2  -2   2         77.02         93.56         8.41 o                         
   2  -1   2        253.62        264.84         9.76 o                         
   2   0   2         27.04         18.62         7.18 o                         
   2   1   2        321.15        351.00        11.95 o                         
  -1   2   2        796.88        713.45         9.78 o                         
   2   2   2         55.61         68.17        10.32 o                         
  -1   3   2        128.40        125.94         7.61 o                         
   2   3   2        297.03        347.60        15.26 o                         
  -1   4   2        309.25        277.10        10.26 o                         
   2   4   2        167.92        203.32        15.60 o                         
  -1   5   2          6.12         -2.84        10.10 o                         
   2   5   2          6.17         11.12        13.18 o                         
   2   6   2         21.76         37.82        14.30 o                         
   2   7   2         10.04         19.83        15.61 o                         
   3   8   2          0.71         16.60        19.57 o                         
   2  -6   3          6.43          8.36        10.35 o                         
   2  -5   3          8.24          0.99         9.52 o                         
   2  -4   3        188.91        189.01        11.11 o                         
   2  -3   3        645.05        643.17        14.13 o                         
   2  -2   3         29.58         29.31         8.21 o                         
  -1  -1   3       6912.08       7155.33        35.05 o                         
   2  -1   3          1.62          2.12         7.85 o                         
   3  -1   3         61.66         60.66         8.66 o                         
  -2   0   3          0.22         -6.70         6.70 o                         
  -1   0   3       2392.89       2490.16        19.80 o                         
   2   0   3         38.95         41.16         9.10 o                         
   2   1   3         38.87         40.44        10.32 o                         
  -1   2   3        111.48        106.27         7.68 o                         
   2   2   3         59.66         63.01        10.92 o                         
  -2   3   3          0.02         -0.63         5.04 o                         
  -1   3   3         11.36         13.51         7.60 o                         
   2   3   3          7.51          9.27        10.60 o                         
  -2   4   3         26.98         25.29         7.16 o                         
  -1   4   3         16.19          0.01         7.88 o                         
   2   4   3         16.13         10.55        11.52 o                         
  -2   5   3         50.34         48.21         8.38 o                         
  -1   5   3         49.70         55.94         9.40 o                         
   2   5   3        139.06        152.00        15.71 o                         
   3   5   3          0.83         11.80        13.44 o                         
  -2   6   3          1.70          7.58         8.52 o                         
   2   6   3         16.15         22.24        14.17 o                         
   3   6   3          0.00         12.63        16.57 o                         
   2   7   3         21.50         18.97        16.74 o                         
   3   7   3         10.77          9.41        18.18 o                         
   2   8   3          0.99         -9.81        17.52 o                         
   3   8   3          6.98         26.99        19.17 o                         
   3   9   3          0.11          0.11        16.45 o                         
   2  10   3          1.49          5.63        20.55 o                         
   2  -8   4         17.51         15.47        12.96 o                         
   2  -7   4         12.20          8.95        11.63 o                         
   2  -6   4          1.56         -7.25        10.25 o                         
   2  -5   4          1.21          8.72        10.04 o                         
   2  -4   4        379.18        378.52        14.54 o                         
   3  -4   4          2.09          0.25         9.70 o                         
   2  -3   4          0.95          7.11         9.77 o                         
   3  -3   4          0.02         -2.50         9.36 o                         
  -1  -2   4        683.23        658.88        16.87 o                         
   2  -2   4        262.52        261.78        12.51 o                         
   3  -2   4         11.71         14.59         9.07 o                         
  -2  -1   4        142.96        140.40         9.85 o                         
  -1  -1   4       2254.83       2274.04        23.99 o                         
   2  -1   4         18.68         14.80        10.12 o                         
  -2   0   4         90.89         91.78         8.39 o                         
   2   0   4          2.98          1.25        10.08 o                         
   3   0   4          6.51         15.39         9.71 o                         
  -2   1   4        111.29        107.59         7.75 o                         
  -1   1   4         68.28         66.00         9.12 o                         
   2   1   4        114.99        140.86        13.04 o                         
   3   1   4         15.94         15.77        10.73 o                         
  -2   2   4         18.27         12.63         6.67 o                         
  -1   2   4        119.17        107.36         9.25 o                         
   2   2   4         55.57         61.03        11.88 o                         
   3   2   4         88.45        102.25        12.55 o                         
  -2   3   4         27.02         27.81         6.02 o                         
  -1   3   4         43.87         51.40         9.08 o                         
   2   3   4         31.08         32.53        11.93 o                         
   3   3   4          6.06         -0.52         9.72 o                         
  -2   4   4        589.64        555.44        12.69 o                         
  -1   4   4         99.76         89.97         9.65 o                         
   2   4   4         30.39         15.51        12.98 o                         
   3   4   4          3.49          8.17        12.35 o                         
  -2   5   4         87.24         69.16         8.76 o                         
   2   5   4          4.91          3.35        12.23 o                         
   3   5   4          0.02          4.43        14.45 o                         
  -2   6   4         27.10         21.99         8.00 o                         
  -1   6   4          0.06          6.17         9.50 o                         
   2   6   4          1.54         -8.90        13.60 o                         
   3   6   4          0.13         10.02        15.72 o                         
   2   7   4          0.48         -7.68        13.79 o                         
   3   7   4         31.93         18.47        21.08 o                         
   2   8   4          0.20        -14.65        16.66 o                         
   3   8   4          5.67         -1.65        20.11 o                         
   2   9   4          0.38         -2.44        17.71 o                         
   3   9   4          0.74         -0.13        18.64 o                         
   3  10   4         10.09         56.77        23.35 o                         
   2  11   4          0.56         35.27        23.48 o                         
   2 -11   5         24.16          9.65        15.24 o                         
   2 -10   5         60.38         35.28        15.52 o                         
   2  -9   5          3.73         -1.47        13.34 o                         
   2  -8   5          3.45        -10.96        12.75 o                         
   2  -7   5         56.09         36.70        13.07 o                         
   3  -7   5          3.44         12.03        11.44 o                         
   2  -6   5          8.44          6.34        12.00 o                         
   2  -5   5         31.01         35.29        11.97 o                         
   3  -5   5         59.51         75.77        11.58 o                         
   2  -4   5         99.72         98.45        12.70 o                         
   3  -4   5         23.31         27.31        10.42 o                         
  -1  -3   5        297.02        303.21        15.39 o                         
   2  -3   5        321.87        335.83        15.17 o                         
   3  -3   5         14.28          8.62        10.38 o                         
  -2  -2   5        339.52        330.82        14.53 o                         
  -1  -2   5        139.86        133.53        12.27 o                         
   2  -2   5          0.02         -0.08        10.68 o                         
   3  -2   5          7.27          7.78         9.73 o                         
  -2  -1   5          4.96         10.63         9.36 o                         
  -1  -1   5         22.43         25.41        11.29 o                         
   2  -1   5         24.51         23.86        12.34 o                         
   3  -1   5         16.24         10.13        10.47 o                         
  -2   0   5          9.79          9.08         8.43 o                         
  -1   0   5        682.12        729.47        16.57 o                         
   2   0   5          2.95          9.76        11.48 o                         
   3   0   5         10.93          3.65        10.39 o                         
  -2   1   5         96.38         74.51         8.69 o                         
  -1   1   5         54.24         65.27         9.76 o                         
   2   1   5         47.84         65.21        12.56 o                         
   3   1   5         16.43         16.72        12.14 o                         
  -2   2   5         25.61         31.50         7.30 o                         
  -1   2   5         14.92         18.23         8.97 o                         
   2   2   5         48.21         48.78        12.55 o                         
   3   2   5         26.18         26.20        10.46 o                         
  -2   3   5         65.34         60.83         7.31 o                         
  -1   3   5         82.93         75.33         9.51 o                         
   2   3   5         29.55         19.13        13.70 o                         
   3   3   5          1.74         -4.29        12.48 o                         
  -2   4   5         90.47         82.39         8.69 o                         
  -1   4   5         83.76        107.70        10.74 o                         
   2   4   5          0.39          1.92        12.49 o                         
   3   4   5          0.64          1.80        12.05 o                         
  -2   5   5         33.60         29.53         8.15 o                         
  -1   5   5         12.74          6.80         9.65 o                         
   2   5   5          5.72         -1.75        12.54 o                         
   3   5   5          2.27         -3.38        13.97 o                         
   2   6   5          0.30         26.83        14.20 o                         
   3   6   5         26.86         25.55        15.13 o                         
  -1   7   5          3.44         -3.38        10.86 o                         
   2   7   5          0.00         17.36        13.83 o                         
   3   7   5          7.83         16.83        18.18 o                         
  -1   8   5         37.10         23.65        11.03 o                         
   2   8   5          5.23          0.00        14.21 o                         
   3   8   5         12.77        -17.56        17.66 o                         
  -1   9   5          9.68          3.96        12.06 o                         
   2   9   5          2.77         24.66        18.48 o                         
   3   9   5          0.18         -2.12        21.09 o                         
  -1  10   5         21.22         40.72        13.92 o                         
   2  10   5          0.00         10.66        19.38 o                         
   3  10   5          0.11         16.83        21.86 o                         
  -1  11   5          5.48        -13.94        13.94 o                         
   2  11   5          6.38         17.06        21.12 o                         
   2  12   5          1.08         49.74        25.10 o                         
   2 -15   6          0.02        -13.34        21.84 o                         
   2 -14   6          1.56          0.31        21.13 o                         
   2 -13   6          0.07         16.81        18.85 o                         
   2 -12   6          2.37         10.41        17.12 o                         
   3 -12   6          0.67        -16.14        16.14 o                         
   2 -11   6          1.57         -8.18        15.52 o                         
   3 -11   6          1.32         12.09        14.83 o                         
   2 -10   6          4.24          6.99        14.55 o                         
   3 -10   6         25.98         33.04        14.66 o                         
   2  -9   6        134.21         85.42        17.34 o                         
   3  -9   6          0.04          1.19        12.90 o                         
   2  -8   6         68.13         49.74        14.58 o                         
   3  -8   6          4.06          8.91        12.73 o                         
   2  -7   6          3.13          8.56        13.06 o                         
   3  -7   6          2.19         -0.42        11.86 o                         
   2  -6   6          3.44         -0.70        13.16 o                         
   3  -6   6          2.36         18.44        11.47 o                         
  -1  -5   6         56.95         51.83        14.63 o                         
   2  -5   6         16.86         23.18        13.02 o                         
   3  -5   6          3.01         -4.57        14.02 o                         
  -2  -4   6        146.82        131.01        16.18 o                         
  -1  -4   6          4.70          0.55        12.81 o                         
   2  -4   6         77.30         70.63        13.63 o                         
   3  -4   6          1.98         -8.31        11.46 o                         
  -2  -3   6        448.95        438.34        17.97 o                         
  -1  -3   6        128.11        136.40        14.46 o                         
   2  -3   6         22.77         23.82        12.12 o                         
   3  -3   6          4.49          2.08        11.35 o                         
  -2  -2   6         50.31         42.83        10.85 o                         
  -1  -2   6        561.76        605.71        19.10 o                         
   2  -2   6          7.48         22.13        12.44 o                         
   3  -2   6          8.76         24.30        12.38 o                         
  -2  -1   6        449.96        450.70        15.81 o                         
  -1  -1   6          1.91         -0.80        11.12 o                         
   2  -1   6          1.02        -12.65        12.65 o                         
   3  -1   6         23.13         23.24        12.32 o                         
  -2   0   6          6.55          8.90         9.05 o                         
  -1   0   6        172.63        182.77        13.44 o                         
   2   0   6          0.30         -7.20        12.85 o                         
   3   0   6         39.46         33.58        13.39 o                         
  -2   1   6          4.53         -0.26         9.19 o                         
  -1   1   6         42.35         59.73        11.07 o                         
   2   1   6          1.59          7.95        13.56 o                         
   3   1   6         13.35         12.89        12.27 o                         
  -2   2   6          0.02         -5.62         7.69 o                         
  -1   2   6          0.28         -5.49         9.68 o                         
   2   2   6         15.55         10.09        14.49 o                         
   3   2   6         55.85         53.64        14.17 o                         
  -2   3   6         26.49         18.41         8.17 o                         
  -1   3   6         14.42         16.00         9.74 o                         
   2   3   6          6.38          8.12        12.69 o                         
   3   3   6          0.00         -2.82        12.01 o                         
  -2   4   6         66.96         47.61         8.96 o                         
  -1   4   6          0.84          1.91         9.42 o                         
   2   4   6          0.18         -6.28        12.93 o                         
   3   4   6          3.20         -8.36        12.67 o                         
  -1   5   6         10.03         20.85        10.47 o                         
   2   5   6         38.62         20.90        12.65 o                         
   3   5   6         12.73         12.18        12.71 o                         
  -1   6   6          1.27         -6.81        10.84 o                         
   2   6   6         11.32         35.79        13.92 o                         
   3   6   6          1.41        -15.35        15.68 o                         
  -1   7   6         12.99         22.02        11.56 o                         
   2   7   6          8.41         10.82        14.39 o                         
   3   7   6          6.20         18.27        16.45 o                         
  -1   8   6        254.62        252.09        16.38 o                         
   2   8   6          1.00        -14.63        14.63 o                         
   3   8   6          1.16         26.94        20.29 o                         
  -1   9   6         37.12         16.94        12.23 o                         
   2   9   6          0.05         16.61        15.56 o                         
   3   9   6          0.20        -20.10        20.10 o                         
  -1  10   6         21.37          7.36        13.89 o                         
   2  10   6          4.79        -18.54        18.54 o                         
   3  10   6          1.88         -6.45        22.42 o                         
  -1  11   6         12.92         24.43        13.99 o                         
   2  11   6          3.67          8.83        20.38 o                         
  -1  12   6          0.14         39.45        17.63 o                         
   2 -15   7          1.92         15.92        22.79 o                         
   2 -14   7          0.01         22.26        20.27 o                         
   2 -13   7          0.11         30.92        19.69 o                         
   2 -12   7         26.75        -17.49        17.49 o                         
   3 -12   7         12.00          5.82        15.91 o                         
   2 -11   7         27.26          0.30        18.04 o                         
   3 -11   7          0.00          8.59        15.53 o                         
   2 -10   7         26.37          9.64        16.87 o                         
   3 -10   7         11.41         12.53        15.73 o                         
   2  -9   7         15.42          6.92        16.16 o                         
   3  -9   7         13.93         13.53        14.44 o                         
   2  -8   7          9.66          2.74        14.56 o                         
   3  -8   7          1.66          6.80        15.25 o                         
  -1  -7   7          8.34          9.87        16.25 o                         
   2  -7   7          9.50         11.37        14.65 o                         
   3  -7   7          1.69         12.31        13.95 o                         
  -2  -6   7          1.56          7.07        15.85 o                         
  -1  -6   7         11.26         14.39        16.31 o                         
   2  -6   7          3.36          5.96        14.21 o                         
   3  -6   7          4.37         21.46        12.91 o                         
  -2  -5   7          0.94          6.48        14.55 o                         
  -1  -5   7          3.91        -10.95        14.50 o                         
   2  -5   7          0.24         15.85        13.79 o                         
   3  -5   7          1.46         15.70        12.01 o                         
  -2  -4   7        203.22        191.07        17.22 o                         
  -1  -4   7        278.34        265.12        18.05 o                         
   2  -4   7          1.74          9.39        14.15 o                         
   3  -4   7          4.21          2.66        12.29 o                         
  -2  -3   7        389.25        406.26        19.21 o                         
  -1  -3   7         57.95         58.83        15.27 o                         
   2  -3   7         44.90         52.01        15.12 o                         
   3  -3   7          0.69         -2.76        12.14 o                         
  -2  -2   7        319.57        310.42        16.19 o                         
  -1  -2   7        532.70        551.93        19.59 o                         
   2  -2   7          9.95          2.14        14.36 o                         
   3  -2   7          6.60        -12.72        12.94 o                         
  -2  -1   7         17.09         24.34        11.17 o                         
  -1  -1   7        193.98        204.99        14.46 o                         
   2  -1   7         29.49         31.12        14.94 o                         
   3  -1   7        226.75        237.83        17.80 o                         
  -2   0   7        391.48        402.53        16.17 o                         
  -1   0   7          0.02          4.76        11.49 o                         
   2   0   7         66.39         69.27        16.18 o                         
   3   0   7         15.58         15.91        13.44 o                         
  -2   1   7          8.87         -1.74        10.00 o                         
  -1   1   7         16.17         17.01        11.72 o                         
   2   1   7         37.12         37.83        14.04 o                         
   3   1   7        121.47        130.66        16.84 o                         
  -2   2   7          0.36         -1.43         8.39 o                         
  -1   2   7         13.36         17.63        11.50 o                         
   2   2   7          4.11          0.81        13.53 o                         
   3   2   7         13.32          4.97        14.79 o                         
  -2   3   7          6.49          7.96        20.60 o                         
  -1   3   7         29.02         24.64        10.51 o                         
   2   3   7          7.46         18.15        13.65 o                         
   3   3   7         18.88         15.91        14.10 o                         
  -2   4   7          0.04         -3.40         9.02 o                         
  -1   4   7          1.75         -5.66        10.85 o                         
   2   4   7          6.64          6.59        13.46 o                         
   3   4   7          0.03          2.51        12.91 o                         
  -1   5   7         11.61         19.49        11.57 o                         
   2   5   7          5.68          4.39        13.66 o                         
   3   5   7          0.96        -13.56        13.56 o                         
  -1   6   7          0.09         17.24        11.77 o                         
   2   6   7         37.62         38.17        16.06 o                         
   3   6   7         21.66          2.14        14.91 o                         
  -1   7   7         49.79         32.97        13.27 o                         
   2   7   7         17.08          2.56        14.32 o                         
  -1   8   7         28.62         32.43        12.02 o                         
   2   8   7          0.27        -15.20        15.20 o                         
   3   8   7          0.02        -17.68        19.02 o                         
  -1   9   7          6.73         -8.35        13.28 o                         
   2   9   7          5.38         10.40        17.57 o                         
   3   9   7          0.68          7.18        19.78 o                         
  -1  10   7          5.78         10.72        14.15 o                         
   2  10   7          4.98          7.05        18.89 o                         
  -1  11   7          1.36        -14.64        14.64 o                         
  -1  12   7          0.69        -17.21        17.73 o                         
  -1  13   7          5.08         31.42        21.15 o                         
   2 -14   8          0.03         -3.24        22.35 o                         
   3 -13   8          0.02        170.76        20.99 o                         
   2 -12   8         19.02        -12.29        16.94 o                         
   3 -12   8          3.87         38.90        18.30 o                         
   2 -11   8         85.58         48.55        17.97 o                         
   3 -11   8         13.05         18.81        17.18 o                         
  -1 -10   8          9.94          9.20        21.39 o                         
   2 -10   8          0.61          1.59        18.65 o                         
   3 -10   8          0.56          8.82        14.57 o                         
  -1  -9   8         17.37         -4.42        18.33 o                         
   2  -9   8         16.41         10.40        17.39 o                         
   3  -9   8          0.01         16.24        14.62 o                         
  -2  -8   8          2.00         11.12        19.51 o                         
  -1  -8   8          2.77          0.29        17.48 o                         
   2  -8   8          7.72          5.90        15.83 o                         
   3  -8   8          0.67         -4.82        14.51 o                         
  -2  -7   8          0.15         -2.19        17.51 o                         
  -1  -7   8          6.22          3.92        17.05 o                         
   2  -7   8          0.16         12.12        15.76 o                         
   3  -7   8          1.19         -4.10        14.11 o                         
  -2  -6   8          6.66         46.09        16.25 o                         
  -1  -6   8         14.93         14.45        15.75 o                         
   2  -6   8         20.60          0.27        16.30 o                         
   3  -6   8         31.89         27.58        14.89 o                         
  -2  -5   8          9.96          9.20        15.51 o                         
  -1  -5   8          1.33         -6.61        15.92 o                         
   2  -5   8          4.47         19.16        15.69 o                         
   3  -5   8          3.62         -8.83        14.84 o                         
  -2  -4   8          5.95         -7.48        14.09 o                         
  -1  -4   8         27.68         24.97        14.92 o                         
   2  -4   8          4.56          3.16        13.77 o                         
   3  -4   8          0.50          8.86        15.05 o                         
  -2  -3   8        153.39        174.93        17.17 o                         
  -1  -3   8         89.77         93.80        15.75 o                         
   2  -3   8         29.10         31.58        15.52 o                         
   3  -3   8          1.75          7.56        14.73 o                         
  -2  -2   8          9.44         31.19        17.01 o                         
  -1  -2   8         53.03         42.38        14.20 o                         
   2  -2   8         24.75         34.60        16.38 o                         
   3  -2   8         20.46         28.78        15.67 o                         
  -2  -1   8          0.25          9.98        12.48 o                         
  -1  -1   8          1.21        -11.60        14.54 o                         
   2  -1   8          1.51        -14.95        14.95 o                         
   3  -1   8          5.21         27.30        16.15 o                         
  -2   0   8         25.97         29.47        11.61 o                         
  -1   0   8         98.78        109.68        14.60 o                         
   2   0   8         50.40         49.03        16.65 o                         
   3   0   8        352.91        367.29        21.20 o                         
  -2   1   8          7.06         -5.80        11.38 o                         
  -1   1   8          7.68          2.74        11.38 o                         
   2   1   8        110.43        141.45        17.14 o                         
   3   1   8          1.84         24.94        16.03 o                         
  -2   2   8         28.68         31.55        12.24 o                         
  -1   2   8         17.45         27.16        12.75 o                         
   2   2   8         43.67         47.78        15.00 o                         
   3   2   8          0.15         -3.43        15.27 o                         
  -2   3   8          1.06         -1.66         9.67 o                         
  -1   3   8          0.40         10.04        11.48 o                         
   2   3   8          0.90        -11.30        14.85 o                         
   3   3   8          0.93         15.62        15.78 o                         
  -2   4   8          1.11          3.24         8.82 o                         
  -1   4   8         22.12          5.48        10.77 o                         
   2   4   8          8.80         18.97        13.82 o                         
   3   4   8          1.33         12.56        14.42 o                         
  -1   5   8          1.72         -5.49        11.87 o                         
   2   5   8         37.07         19.38        15.51 o                         
   3   5   8         23.23         13.44        14.83 o                         
  -1   6   8        114.80         85.03        14.02 o                         
   2   6   8          5.74          1.17        16.05 o                         
   3   6   8          1.58         28.61        16.55 o                         
  -1   7   8         39.43         41.79        14.10 o                         
   2   7   8          5.67          5.49        13.76 o                         
   3   7   8          2.31         -3.00        17.92 o                         
  -1   8   8         21.05          8.43        13.08 o                         
   2   8   8          0.25         -3.33        14.36 o                         
   3   8   8          0.19         19.16        17.17 o                         
  -1   9   8          3.92          1.36        12.81 o                         
   2   9   8          6.81         10.50        15.64 o                         
  -1  10   8          1.18          9.80        15.66 o                         
   2  10   8          1.34          6.96        18.89 o                         
  -1  11   8          0.83        -15.99        16.42 o                         
  -1  12   8          0.17         -4.56        18.50 o                         
  -1  13   8          3.90         31.88        22.75 o                         
   2 -14   9          2.04         -3.83        22.28 o                         
   3 -14   9          0.01         40.58        21.40 o                         
  -1 -13   9          2.01         -1.53        26.07 o                         
   2 -13   9          0.00        -19.81        19.81 o                         
   3 -13   9          0.10          8.00        20.20 o                         
  -2 -12   9          1.10          0.00        33.55 o                         
  -1 -12   9          0.14         22.31        24.19 o                         
   2 -12   9          0.61         16.83        20.05 o                         
   3 -12   9          0.66          6.42        17.93 o                         
  -2 -11   9          3.18        -23.24        23.24 o                         
  -1 -11   9          2.46         -0.56        22.93 o                         
   2 -11   9          0.41        -19.94        19.94 o                         
   3 -11   9          0.11         -9.56        17.97 o                         
  -2 -10   9         13.74         27.41        21.72 o                         
  -1 -10   9          2.28         13.24        22.07 o                         
   2 -10   9          6.21         36.85        17.87 o                         
   3 -10   9          0.03         59.28        19.94 o                         
  -2  -9   9          0.88         16.06        22.69 o                         
  -1  -9   9          0.09          5.77        19.97 o                         
   2  -9   9          0.60         -7.22        17.65 o                         
   3  -9   9          1.51         -1.16        16.11 o                         
  -2  -8   9          0.44         -5.01        20.46 o                         
  -1  -8   9         28.34         -0.31        18.87 o                         
   2  -8   9          1.22         10.43        16.69 o                         
   3  -8   9          0.09         12.13        16.07 o                         
  -2  -7   9         10.03          5.37        17.19 o                         
  -1  -7   9         19.60         17.40        17.65 o                         
   2  -7   9          0.31          2.26        15.80 o                         
   3  -7   9          8.87          1.74        15.85 o                         
  -2  -6   9          2.36        -16.18        16.18 o                         
  -1  -6   9         17.09          9.56        17.17 o                         
   2  -6   9         18.80         26.26        16.38 o                         
   3  -6   9          0.08         -1.42        14.83 o                         
  -2  -5   9         11.18         12.93        14.89 o                         
  -1  -5   9          2.09         12.71        16.87 o                         
   2  -5   9          0.17         16.03        16.21 o                         
   3  -5   9          1.43         -9.94        14.63 o                         
  -2  -4   9         56.12         69.80        16.90 o                         
  -1  -4   9          0.28        -10.12        15.21 o                         
   2  -4   9          0.54          1.21        15.37 o                         
   3  -4   9         11.23         23.88        14.72 o                         
  -2  -3   9         33.90         13.18        14.90 o                         
  -1  -3   9         48.08         63.88        16.44 o                         
   2  -3   9          0.01        -11.32        15.05 o                         
   3  -3   9          9.27         -2.52        16.59 o                         
  -2  -2   9         22.02         44.99        14.77 o                         
  -1  -2   9         18.09          6.84        15.14 o                         
   2  -2   9          5.01         -5.64        16.92 o                         
   3  -2   9         14.18         15.08        17.20 o                         
  -2  -1   9         96.65         97.34        15.23 o                         
  -1  -1   9          0.89         -6.60        13.33 o                         
   2  -1   9          0.13         16.00        17.06 o                         
   3  -1   9        183.22        221.16        23.20 o                         
  -2   0   9         48.03         44.52        13.66 o                         
  -1   0   9          0.01          0.65        12.48 o                         
   2   0   9         14.99         21.26        17.19 o                         
   3   0   9          8.41          0.23        16.13 o                         
  -2   1   9         19.64         26.65        12.61 o                         
  -1   1   9          9.12         25.31        12.10 o                         
   2   1   9          0.82         -3.82        16.02 o                         
   3   1   9          0.33          2.29        14.62 o                         
  -2   2   9          9.10         12.26        11.95 o                         
  -1   2   9          3.58          2.97        12.47 o                         
   2   2   9          2.83          7.94        15.65 o                         
   3   2   9          3.49          5.10        15.77 o                         
  -2   3   9          4.07          4.32        10.80 o                         
  -1   3   9          2.29          2.56        13.24 o                         
   2   3   9          0.02         -9.77        15.27 o                         
   3   3   9         10.20         19.70        16.18 o                         
  -2   4   9          6.49          6.20        10.35 o                         
  -1   4   9         47.28         33.87        13.01 o                         
   2   4   9          2.85        -13.90        15.23 o                         
   3   4   9          0.31         -2.22        15.38 o                         
  -1   5   9          5.24          6.14        13.15 o                         
   2   5   9         41.74         28.21        16.68 o                         
   3   5   9          0.16         35.42        16.07 o                         
  -1   6   9         49.65         14.09        13.08 o                         
   2   6   9          1.49          1.42        14.48 o                         
   3   6   9          0.51          5.04        16.57 o                         
  -1   7   9         63.04         53.78        14.81 o                         
   2   7   9          0.41        -14.78        14.78 o                         
   3   7   9          2.95         -0.59        15.76 o                         
  -1   8   9         43.07         39.17        15.25 o                         
   2   8   9          0.00         -9.98        15.57 o                         
   3   8   9          0.53         14.53        18.64 o                         
  -1   9   9         18.77         71.02        15.52 o                         
   2   9   9          0.07          5.96        18.07 o                         
  -1  10   9          0.67         40.64        15.91 o                         
  -1  11   9          1.64        -18.07        18.07 o                         
  -1  12   9          0.64         37.81        20.49 o                         
   2 -14  10          1.64         -0.55        25.00 o                         
   3 -14  10          0.10          1.02        24.19 o                         
   2 -13  10          1.25        -21.59        21.59 o                         
   3 -13  10          0.18         30.97        22.26 o                         
  -2 -12  10          0.88         -0.52        26.66 o                         
  -1 -12  10          0.72         17.35        23.65 o                         
   2 -12  10          0.89         37.45        18.80 o                         
   3 -12  10          0.38         32.32        20.38 o                         
  -2 -11  10          1.75         -8.00        24.24 o                         
  -1 -11  10          0.01         18.50        20.88 o                         
   2 -11  10          4.23          4.33        20.25 o                         
   3 -11  10          1.32        -18.03        18.03 o                         
  -2 -10  10          5.25         19.16        24.39 o                         
  -1 -10  10          0.22         18.04        22.71 o                         
   2 -10  10          5.88         47.50        20.79 o                         
   3 -10  10          0.04         18.54        20.31 o                         
  -2  -9  10          0.66         -0.59        21.08 o                         
  -1  -9  10          0.94         32.44        18.32 o                         
   2  -9  10          0.89          4.90        19.22 o                         
   3  -9  10          0.05         25.67        17.47 o                         
  -2  -8  10          0.49        -11.49        19.51 o                         
  -1  -8  10          8.89        -19.86        19.86 o                         
   2  -8  10          0.01         -7.79        16.38 o                         
   3  -8  10          0.05         23.70        21.93 o                         
  -2  -7  10          1.16        -18.28        18.28 o                         
  -1  -7  10          5.86         -3.10        18.00 o                         
   2  -7  10          0.03          6.51        18.05 o                         
   3  -7  10         14.96        -17.06        17.06 o                         
  -2  -6  10          0.40         20.47        17.47 o                         
  -1  -6  10          0.00        -16.95        16.95 o                         
   2  -6  10          0.00          6.84        16.89 o                         
   3  -6  10         12.35          2.33        16.48 o                         
  -2  -5  10         63.29         75.42        20.45 o                         
  -1  -5  10          0.60          5.22        18.10 o                         
   2  -5  10          4.46        -15.16        18.31 o                         
   3  -5  10          0.97          9.14        16.17 o                         
  -2  -4  10         10.64         31.63        16.59 o                         
  -1  -4  10          1.16          1.09        16.55 o                         
   2  -4  10          0.05         -9.62        16.79 o                         
   3  -4  10         23.60         11.78        17.39 o                         
  -2  -3  10          0.00        -15.33        15.33 o                         
  -1  -3  10         10.80         -0.16        15.18 o                         
   2  -3  10         28.57         34.72        18.23 o                         
   3  -3  10          0.16          3.99        17.50 o                         
  -2  -2  10         83.23         76.99        15.93 o                         
  -1  -2  10          5.22          1.39        15.31 o                         
   2  -2  10         78.56         83.51        19.53 o                         
   3  -2  10        108.06        123.09        20.44 o                         
  -2  -1  10          5.27         11.07        13.32 o                         
  -1  -1  10          4.79         -1.25        13.85 o                         
   2  -1  10          2.10        -18.66        18.66 o                         
   3  -1  10          0.01         13.29        18.17 o                         
  -2   0  10          5.09        -11.16        14.21 o                         
  -1   0  10         16.49         -2.82        14.44 o                         
   2   0  10         72.75         85.54        18.40 o                         
   3   0  10         13.17         15.29        17.48 o                         
  -2   1  10          1.33          3.57        13.89 o                         
  -1   1  10         28.25         24.19        13.76 o                         
   2   1  10         81.54         96.14        19.28 o                         
   3   1  10          9.36        -16.92        16.92 o                         
  -2   2  10          2.58         10.94        12.11 o                         
  -1   2  10          0.26         -5.89        14.41 o                         
   2   2  10          0.16        -10.94        16.05 o                         
   3   2  10          0.01        -15.98        15.98 o                         
  -2   3  10          6.29         13.64        12.17 o                         
  -1   3  10         19.68         21.09        14.70 o                         
   2   3  10          1.48        -16.12        16.12 o                         
   3   3  10          1.87         -3.94        16.95 o                         
  -2   4  10          5.88        -11.38        11.38 o                         
  -1   4  10          0.18          4.85        13.24 o                         
   2   4  10          0.41         -1.48        15.19 o                         
   3   4  10          0.00         -9.31        14.75 o                         
  -1   5  10          0.59          2.72        13.10 o                         
   2   5  10         19.97          0.00        16.86 o                         
   3   5  10          2.37        -17.31        17.31 o                         
  -1   6  10         64.02         46.03        14.62 o                         
   2   6  10          0.36         13.86        15.32 o                         
   3   6  10          2.79          6.25        16.29 o                         
  -1   7  10          1.00         -6.04        15.26 o                         
   2   7  10          0.71        -15.06        15.06 o                         
   3   7  10          1.09         10.15        17.58 o                         
  -1   8  10         10.28         13.12        15.51 o                         
   2   8  10          0.34        100.99        17.51 o                         
  -1   9  10          0.01         28.47        16.08 o                         
  -1  10  10          1.71         -4.49        18.45 o                         
  -1  11  10          0.00         25.31        20.16 o                         
   2 -13  11          3.26         57.21        24.27 o                         
   3 -13  11          0.00         28.79        25.13 o                         
  -1 -12  11          0.48         22.52        25.16 o                         
   2 -12  11          3.99         40.12        23.65 o                         
   3 -12  11          1.11         -4.51        22.93 o                         
  -2 -11  11          1.31          7.57        27.60 o                         
  -1 -11  11          0.04         -8.76        24.44 o                         
   2 -11  11          0.79         27.20        26.09 o                         
   3 -11  11          0.00          1.13        20.06 o                         
   2 -10  11          0.89          5.03        20.40 o                         
   3 -10  11          0.02         -0.69        18.34 o                         
  -1  -9  11          1.68          8.69        20.46 o                         
   2  -9  11          0.56        -20.39        20.39 o                         
   3  -9  11          6.63          5.67        18.75 o                         
  -2  -8  11          0.26         43.70        26.13 o                         
  -1  -8  11          0.00        -10.86        17.26 o                         
   2  -8  11          0.02         -0.70        19.80 o                         
   3  -8  11          0.09        -16.73        16.85 o                         
  -2  -7  11          0.39          9.08        19.59 o                         
  -1  -7  11          9.04        -16.98        16.98 o                         
   2  -7  11          5.79         -7.02        15.32 o                         
   3  -7  11          1.55          9.16        19.53 o                         
  -2  -6  11          2.22        -10.92        17.54 o                         
  -1  -6  11          0.39          3.70        18.04 o                         
   2  -6  11          4.93          9.78        18.16 o                         
   3  -6  11          7.20         -1.51        16.64 o                         
  -2  -5  11         18.88         18.91        18.09 o                         
  -1  -5  11          2.43         -6.10        16.72 o                         
   2  -5  11          4.01         23.33        18.89 o                         
   3  -5  11          1.92         -0.48        16.02 o                         
  -2  -4  11          3.30          2.91        16.15 o                         
  -1  -4  11          5.53          6.89        16.22 o                         
   2  -4  11          0.67        -14.38        19.26 o                         
   3  -4  11          0.76         22.60        17.87 o                         
  -2  -3  11         20.44         26.19        15.85 o                         
  -1  -3  11          0.28          0.00        14.75 o                         
   2  -3  11          0.16        -19.76        19.76 o                         
   3  -3  11          0.03          1.36        17.76 o                         
  -2  -2  11          0.31         -7.86        15.30 o                         
  -1  -2  11          4.49          0.74        15.08 o                         
   2  -2  11        134.17        190.39        22.58 o                         
  -2  -1  11         15.81         14.79        15.55 o                         
  -1  -1  11         49.63         22.10        15.91 o                         
   2  -1  11         69.44        110.94        18.82 o                         
   3  -1  11          0.88        -16.50        16.50 o                         
  -2   0  11          4.19          1.37        15.21 o                         
  -1   0  11         45.92         36.14        15.46 o                         
   2   0  11         10.63        -16.06        16.06 o                         
   3   0  11          1.68         12.55        18.16 o                         
  -2   1  11          3.97          6.87        14.05 o                         
  -1   1  11          5.32         11.31        15.08 o                         
   2   1  11          1.18         -6.00        17.43 o                         
   3   1  11          0.73         14.77        17.49 o                         
  -2   2  11          0.15         -1.87        14.14 o                         
  -1   2  11         26.09         29.77        16.38 o                         
   2   2  11          0.39         13.35        18.08 o                         
   3   2  11          0.09         18.28        19.62 o                         
  -1   3  11          0.02         -5.70        14.14 o                         
   2   3  11          5.90         -3.30        16.36 o                         
   3   3  11          0.11        -14.77        14.77 o                         
  -1   4  11          1.42          1.85        12.61 o                         
   2   4  11          7.41         24.70        16.03 o                         
   3   4  11          0.09         10.04        15.85 o                         
  -1   5  11          5.84         23.64        13.47 o                         
   2   5  11          0.01         -1.91        17.98 o                         
   3   5  11          0.66        -17.99        17.99 o                         
  -1   6  11          5.45          0.49        13.38 o                         
   2   6  11          0.58         10.94        15.90 o                         
   3   6  11          0.12         20.16        17.66 o                         
  -1   7  11          5.40        -10.41        15.93 o                         
   2   7  11          0.36         -0.06        17.76 o                         
  -1   8  11         31.07         32.10        15.97 o                         
  -1   9  11          7.04        -14.63        18.75 o                         
  -1  10  11          0.67         -2.97        20.12 o                         
   2 -12  12          0.21        -10.27        23.75 o                         
   3 -12  12          0.00         85.58        24.21 o                         
  -1 -11  12          0.17        -17.74        24.27 o                         
   2 -11  12          1.60         20.59        21.61 o                         
   3 -11  12          0.20         25.47        23.09 o                         
  -2 -10  12          0.44        -26.33        26.33 o                         
  -1 -10  12          0.01          1.80        24.03 o                         
   2 -10  12          2.74         44.73        23.52 o                         
   3 -10  12          0.90         26.32        22.50 o                         
  -2  -9  12          1.70         17.50        23.93 o                         
  -1  -9  12          3.18          8.30        22.54 o                         
   2  -9  12          0.59          3.98        22.27 o                         
   3  -9  12          9.18        -13.59        19.37 o                         
  -2  -8  12          3.05        -26.37        26.37 o                         
  -1  -8  12          0.07         10.15        24.00 o                         
   2  -8  12          0.99        -18.74        18.74 o                         
   3  -8  12          2.92         -2.94        19.00 o                         
  -2  -7  12          8.51        -12.18        21.72 o                         
  -1  -7  12          0.42         39.97        18.13 o                         
   2  -7  12          1.07          3.37        19.38 o                         
   3  -7  12          3.53         15.83        18.94 o                         
  -2  -6  12          3.24         15.81        20.97 o                         
  -1  -6  12         12.05         11.73        20.11 o                         
   2  -6  12          0.23        -17.84        17.84 o                         
   3  -6  12          0.55        -10.77        18.40 o                         
  -2  -5  12          0.03         37.32        18.59 o                         
  -1  -5  12          0.96         18.21        16.62 o                         
   2  -5  12          0.92         30.08        20.47 o                         
   3  -5  12          0.20         -6.72        23.86 o                         
  -2  -4  12          1.76          4.22        18.31 o                         
  -1  -4  12          0.37          8.37        18.03 o                         
   2  -4  12          7.21          6.33        18.98 o                         
   3  -4  12          0.46         16.81        16.16 o                         
  -2  -3  12          3.15         11.76        15.77 o                         
  -1  -3  12          6.29          7.26        14.30 o                         
   2  -3  12         11.51         11.74        19.97 o                         
   3  -3  12          0.57          2.14        19.09 o                         
  -2  -2  12          1.34         -3.50        15.57 o                         
  -1  -2  12          0.04         -7.26        16.12 o                         
   2  -2  12         15.64         33.26        19.65 o                         
   3  -2  12          0.86          1.02        21.42 o                         
  -2  -1  12          6.95         16.74        14.23 o                         
  -1  -1  12         16.75         15.95        15.06 o                         
   2  -1  12         11.59         28.33        19.35 o                         
   3  -1  12         16.27         21.35        21.70 o                         
  -2   0  12          1.08          5.01        15.97 o                         
  -1   0  12          3.33         36.16        16.63 o                         
   2   0  12          6.80         -6.43        18.13 o                         
   3   0  12          0.73          0.06        17.66 o                         
  -2   1  12          0.97        -15.30        15.30 o                         
  -1   1  12          1.22        -16.92        16.92 o                         
   2   1  12          1.12         -7.14        17.73 o                         
   3   1  12          0.01        -14.05        17.52 o                         
  -1   2  12         11.41         10.24        17.23 o                         
   2   2  12          1.61        -16.44        16.44 o                         
   3   2  12          0.26         43.72        20.09 o                         
  -1   3  12          8.50         12.93        15.78 o                         
   2   3  12          0.05         -0.92        15.86 o                         
   3   3  12          0.86          2.36        18.92 o                         
  -1   4  12         25.80         -0.27        14.79 o                         
   2   4  12          0.75        -16.88        16.88 o                         
   3   4  12          6.93        -18.28        18.28 o                         
  -1   5  12          0.21         -8.64        14.01 o                         
   2   5  12          0.00         22.33        17.92 o                         
  -1   6  12          1.05        -12.11        16.07 o                         
   2   6  12          0.98         25.14        18.74 o                         
  -1   7  12          6.84          8.98        18.25 o                         
  -1   8  12          0.19        -12.32        18.40 o                         
  -1   9  12          5.90         36.08        20.26 o                         
   2 -11  13          0.03         74.12        26.55 o                         
  -2 -10  13          0.00          3.95        28.68 o                         
  -1 -10  13          0.57         43.23        29.77 o                         
   2 -10  13          0.72         -6.69        20.99 o                         
   3 -10  13          0.09        -23.53        23.53 o                         
  -2  -9  13          0.04        -15.57        25.73 o                         
  -1  -9  13          0.38         19.67        22.72 o                         
   2  -9  13          0.13        -15.22        21.49 o                         
   3  -9  13          0.35        -21.85        21.85 o                         
  -2  -8  13          1.26          7.58        23.98 o                         
  -1  -8  13          5.11         25.08        22.60 o                         
   2  -8  13          1.47         -3.57        21.82 o                         
   3  -8  13          3.47          1.33        19.87 o                         
  -2  -7  13          0.27         43.31        23.58 o                         
  -1  -7  13          6.75         11.26        21.61 o                         
   2  -7  13          2.09        -13.66        22.27 o                         
   3  -7  13          0.06         -1.90        20.39 o                         
  -2  -6  13          0.38          7.73        21.07 o                         
  -1  -6  13          1.10          5.99        19.95 o                         
   2  -6  13          0.03         16.45        21.10 o                         
   3  -6  13          0.14        -10.54        18.95 o                         
  -2  -5  13          0.53          7.04        18.65 o                         
  -1  -5  13          2.44         11.66        19.40 o                         
   2  -5  13          2.11        -10.48        17.18 o                         
   3  -5  13          1.59         -8.61        19.78 o                         
  -2  -4  13          0.49         -7.91        19.57 o                         
  -1  -4  13          0.47          7.59        19.23 o                         
   2  -4  13         26.58          5.11        22.54 o                         
   3  -4  13          1.91         16.46        19.52 o                         
  -2  -3  13          0.01         28.35        19.20 o                         
  -1  -3  13          1.02          6.45        16.03 o                         
   2  -3  13         23.58         46.71        20.55 o                         
   3  -3  13          9.97         33.88        22.47 o                         
  -2  -2  13          2.33        -14.15        16.03 o                         
  -1  -2  13          6.98         19.39        19.10 o                         
   2  -2  13          1.33         -2.98        20.54 o                         
   3  -2  13          0.10          9.75        19.71 o                         
  -2  -1  13          1.50         35.28        20.12 o                         
  -1  -1  13          1.19        -18.34        18.34 o                         
   2  -1  13         16.96         30.86        21.05 o                         
   3  -1  13          0.24          2.04        19.55 o                         
  -2   0  13          2.28          5.99        16.42 o                         
  -1   0  13          1.25        -14.32        17.68 o                         
   2   0  13          1.37          1.66        19.23 o                         
   3   0  13          0.82         26.13        18.47 o                         
  -1   1  13          3.23         39.50        18.30 o                         
   2   1  13          2.17         39.33        20.22 o                         
   3   1  13          0.44         -5.51        21.95 o                         
  -1   2  13          0.21         -6.95        17.31 o                         
   2   2  13          0.20          3.81        19.19 o                         
   3   2  13          0.27          5.86        18.70 o                         
  -1   3  13          0.21          3.37        17.86 o                         
   2   3  13          1.29          5.91        18.44 o                         
   3   3  13          2.58          7.10        19.44 o                         
  -1   4  13         12.16         39.61        17.71 o                         
   2   4  13          0.06         30.58        18.65 o                         
  -1   5  13          1.76        -16.99        16.99 o                         
   2   5  13          5.10         19.58        19.71 o                         
  -1   6  13          4.09        -18.08        18.08 o                         
  -1   7  13          0.61         20.63        18.88 o                         
  -1   8  13          2.28        -19.36        20.61 o                         
  -2  -9  14          0.02         68.59        29.58 o                         
  -1  -9  14          0.17        -10.21        25.94 o                         
   2  -9  14          0.16         19.43        23.66 o                         
  -2  -8  14          0.23        -26.97        26.97 o                         
  -1  -8  14          2.67         54.61        26.30 o                         
   2  -8  14          0.21         -3.13        23.70 o                         
   3  -8  14          3.48        -23.61        23.61 o                         
  -2  -7  14          0.51        -23.82        23.82 o                         
  -1  -7  14          1.26         -2.21        21.93 o                         
   2  -7  14          0.15          0.15        23.54 o                         
   3  -7  14          1.57        -14.82        24.10 o                         
  -2  -6  14          0.03          8.75        22.57 o                         
  -1  -6  14          3.37        -21.58        21.58 o                         
   2  -6  14          1.42          5.50        20.74 o                         
   3  -6  14          0.13         -3.02        22.04 o                         
  -2  -5  14          0.02         23.06        21.14 o                         
  -1  -5  14          2.47         24.80        19.92 o                         
   2  -5  14          0.27          8.73        22.61 o                         
   3  -5  14          0.86          1.32        21.19 o                         
  -2  -4  14          0.46        -19.74        19.74 o                         
  -1  -4  14          2.32          4.27        18.00 o                         
   2  -4  14          0.55         -5.83        20.32 o                         
   3  -4  14          2.97         25.68        20.77 o                         
  -2  -3  14          3.73         -2.68        19.94 o                         
  -1  -3  14          1.81        -15.28        19.24 o                         
   3  -3  14          0.76         19.60        21.89 o                         
  -2  -2  14          8.84          6.66        18.40 o                         
  -1  -2  14          1.26         27.83        19.11 o                         
   2  -2  14         13.70         12.17        22.81 o                         
   3  -2  14          1.89         24.13        23.41 o                         
  -1  -1  14          0.11        -17.43        17.43 o                         
   2  -1  14          7.20         18.57        20.06 o                         
   3  -1  14          0.03          0.74        20.73 o                         
  -1   0  14         13.08         -6.64        17.77 o                         
   2   0  14          2.66        -10.80        18.91 o                         
   3   0  14          0.09         18.65        21.55 o                         
  -1   1  14          3.26         20.03        19.87 o                         
   2   1  14          0.12         -1.73        22.83 o                         
  -1   2  14          0.74          5.14        17.98 o                         
   2   2  14          0.55         -4.05        19.72 o                         
  -1   3  14          2.14         16.97        17.81 o                         
   2   3  14          0.87        -20.65        20.65 o                         
  -1   4  14          0.10         -2.07        17.56 o                         
  -1   5  14          2.45         20.63        18.62 o                         
  -1   6  14          0.01         -3.58        19.46 o                         
  -1   7  14          1.40         32.86        21.09 o                         
  -1  -8  15          1.66         23.52        26.21 o                         
  -2  -7  15          1.73        107.05        27.71 o                         
   2  -7  15          0.04         -9.76        26.40 o                         
  -2  -6  15          0.20        -24.46        24.46 o                         
  -1  -6  15          0.42         35.29        23.87 o                         
   2  -6  15          0.27        -23.28        23.28 o                         
  -2  -5  15          0.00        -20.19        24.11 o                         
  -1  -5  15          0.36         10.08        22.33 o                         
   2  -5  15          0.42          1.31        23.53 o                         
  -2  -4  15          0.68        -19.44        22.67 o                         
  -1  -4  15          2.46         33.75        21.53 o                         
   2  -4  15          2.65        -23.03        23.03 o                         
  -2  -3  15          5.22        -13.11        21.46 o                         
  -1  -3  15          3.22         40.89        20.34 o                         
   2  -3  15          1.48         19.44        22.62 o                         
  -1  -2  15          1.84         19.00        23.01 o                         
   2  -2  15          4.44         43.46        22.98 o                         
  -1  -1  15          0.12        -21.32        21.32 o                         
   2  -1  15          0.68          9.08        21.64 o                         
  -1   0  15          0.20         -4.56        20.75 o                         
   2   0  15          0.04         -7.81        21.85 o                         
  -1   1  15          1.30         16.98        20.50 o                         
  -1   2  15          0.71         64.74        20.33 o                         
  -1   3  15          0.13        -20.92        20.92 o                         
  -1   4  15          0.01          9.64        20.77 o                         
  -1   5  15          0.00         30.28        22.16 o                         
  -1   6  15          0.06          3.03        22.84 o                         
  -2  -6  16          0.72         -6.10        28.64 o                         
  -1  -6  16          0.00        -25.21        26.85 o                         
  -2  -5  16          0.13          0.70        26.31 o                         
  -1  -5  16          0.29         21.75        26.07 o                         
  -1  -3  16          0.35         41.14        24.30 o                         
  -1  -2  16          0.62        -24.54        24.54 o                         
  -1  -1  16          0.69        -23.96        23.96 o                         
  -1   0  16          0.72         34.12        24.48 o                         
  -1   1  16          0.49         25.36        24.37 o                         
  -1   3  16          0.11        -18.61        24.16 o                         
  -1   4  16          0.22        -17.78        24.49 o                         
  -1  -1  17          0.55          1.20        27.96 o                         
  -4   7 -11         13.11        105.10        16.41 o                         
  -5   8 -11          1.36        141.01        30.56 o                         
  -4   8 -11          8.60          5.52        17.47 o                         
  -4   9 -11         13.23         -4.95        17.97 o                         
  -3   7 -10         51.43         37.32        17.57 o                         
  -5   8 -10          1.22        202.64        27.96 o                         
  -4   8 -10         16.27         44.53        15.97 o                         
  -3   8 -10         35.77         17.20        17.61 o                         
  -5   9 -10          0.28        -29.25        29.25 o                         
  -4   9 -10          7.53         13.00        16.11 o                         
  -3   9 -10          2.77         -1.10        18.82 o                         
  -4  10 -10          1.98         -1.80        16.53 o                         
  -3  10 -10          1.09        -19.85        19.85 o                         
  -4  12 -10          1.83         23.36        19.56 o                         
  -2   6  -9         34.00         25.90         9.45 o                         
  -3   7  -9         33.16         47.18        18.62 o                         
  -2   7  -9          0.56         -6.49         9.98 o                         
  -5   8  -9         16.34        130.07        25.00 o                         
  -4   8  -9         14.83         39.02        15.76 o                         
  -3   8  -9         73.99         69.27        17.25 o                         
  -2   8  -9          2.20          5.02         9.26 o                         
  -5   9  -9          4.02         59.23        26.16 o                         
  -4   9  -9          0.67         -0.24        14.18 o                         
  -3   9  -9         12.91          7.24        19.10 o                         
  -2   9  -9          1.08        -10.43        10.43 o                         
  -5  10  -9          0.06        -14.43        28.59 o                         
  -3  10  -9          0.10          6.45        19.84 o                         
  -2  10  -9         11.24         -1.11        11.36 o                         
  -4  11  -9          1.85          2.39        14.97 o                         
  -2  11  -9          0.73         -5.62        12.26 o                         
  -4  12  -9          2.81         33.34        17.07 o                         
  -2  12  -9          1.10          9.82        12.14 o                         
  -3  13  -9          0.28         51.93        25.03 o                         
  -2  13  -9          0.00          2.77        14.33 o                         
  -3  14  -9          2.90         39.87        37.87 o                         
  -2  14  -9          3.69        -15.86        16.36 o                         
  -1   4  -8        205.57        211.73        13.25 o                         
  -1   5  -8         99.63        112.73        11.63 o                         
  -2   6  -8         37.26         38.40        10.84 o                         
  -1   6  -8         15.35         33.24        11.14 o                         
  -3   7  -8          8.64         12.31        17.68 o                         
  -2   7  -8          0.29         -0.77         9.49 o                         
  -1   7  -8         74.40         59.76        13.09 o                         
  -5   8  -8          8.89         68.26        26.01 o                         
  -4   8  -8         47.53         61.73        16.25 o                         
  -3   8  -8         15.43          8.94        16.97 o                         
  -2   8  -8         13.96         11.90        10.33 o                         
  -1   8  -8        113.09        148.78        15.98 o                         
  -5   9  -8          0.50         -7.09        24.77 o                         
  -4   9  -8          6.57         -1.18        14.36 o                         
  -3   9  -8          0.59        -21.04        21.20 o                         
  -2   9  -8         29.68         23.74        11.37 o                         
  -1   9  -8         40.98         36.89        14.69 o                         
  -5  10  -8          0.90        -12.00        25.23 o                         
  -4  10  -8          1.46         -5.79        14.31 o                         
  -3  10  -8          1.08          7.50        16.17 o                         
  -2  10  -8          1.10        -11.88        12.04 o                         
  -1  10  -8         40.65         61.64        18.50 o                         
  -4  11  -8          0.68          0.84        13.91 o                         
  -3  11  -8         25.42        -20.76        21.91 o                         
  -2  11  -8        154.82        108.13        15.18 o                         
  -1  11  -8         24.17         55.30        19.09 o                         
  -4  12  -8          0.59        -15.24        15.24 o                         
  -2  12  -8         34.41         34.14        13.67 o                         
  -1  12  -8         28.34         46.45        21.08 o                         
  -3  13  -8          0.77         -3.64        23.89 o                         
  -2  13  -8          4.24        -14.96        14.96 o                         
  -1  13  -8          4.33         46.43        20.92 o                         
  -3  14  -8          0.17         59.09        27.49 o                         
  -2  14  -8          0.06         40.62        18.07 o                         
  -1  14  -8          0.25         57.56        26.12 o                         
  -2  15  -8          1.04         49.70        17.97 o                         
  -1  15  -8          0.01         76.12        30.56 o                         
   0   2  -7         29.78         17.77         4.81 o                         
   0   3  -7         29.25         22.10         5.07 o                         
  -1   4  -7        688.95        764.03        16.56 o                         
   0   4  -7         24.42         20.36         5.68 o                         
  -1   5  -7        279.49        288.04        13.03 o                         
   0   5  -7          0.35         10.91         7.28 o                         
  -2   6  -7          6.08          8.31        10.06 o                         
  -1   6  -7         12.06          7.76        10.64 o                         
   0   6  -7         78.05         92.16         9.15 o                         
  -3   7  -7         31.11         27.57        17.13 o                         
  -2   7  -7         17.18         19.28         9.38 o                         
  -1   7  -7         11.56         -5.64        13.15 o                         
   0   7  -7        169.37        172.75        11.46 o                         
  -5   8  -7         11.42         56.61        24.95 o                         
  -4   8  -7          3.40         -1.56        13.54 o                         
  -3   8  -7         13.71          0.39        16.94 o                         
  -2   8  -7         17.47         21.62         9.38 o                         
  -1   8  -7         13.42          7.77        14.98 o                         
   0   8  -7         34.17         50.04        11.01 o                         
  -5   9  -7          2.92         45.84        26.60 o                         
  -4   9  -7          7.00         25.84        14.64 o                         
  -3   9  -7         36.86         21.68        16.98 o                         
  -2   9  -7         27.90         34.34        11.87 o                         
  -1   9  -7         21.15         10.10        16.51 o                         
   0   9  -7          9.36         13.89        12.74 o                         
  -5  10  -7          0.34         13.86        25.89 o                         
  -4  10  -7          9.74         13.95        15.42 o                         
  -3  10  -7         20.66          8.27        16.62 o                         
  -2  10  -7         47.71         18.90        12.36 o                         
  -1  10  -7         16.21         30.62        18.50 o                         
   0  10  -7          1.31         13.61        13.59 o                         
  -5  11  -7          3.29        -26.27        26.27 o                         
  -4  11  -7          0.41          1.02        16.24 o                         
  -3  11  -7          0.01        -12.37        21.13 o                         
  -2  11  -7         49.31         57.10        13.71 o                         
  -1  11  -7          6.48         14.39        20.04 o                         
   0  11  -7          1.35         42.41        14.78 o                         
  -4  12  -7          5.18          3.54        16.21 o                         
  -3  12  -7         24.42         -1.03        22.07 o                         
  -2  12  -7         48.39         46.89        13.82 o                         
  -1  12  -7          8.09         -7.56        21.08 o                         
   0  12  -7          0.51          1.08        15.02 o                         
  -3  13  -7          2.89         31.22        19.37 o                         
  -2  13  -7          0.20          0.14        13.85 o                         
  -1  13  -7          1.21         10.14        22.93 o                         
   0  13  -7          1.46          5.30        18.60 o                         
  -3  14  -7          3.29         14.27        27.79 o                         
  -2  14  -7          0.02         15.55        15.99 o                         
  -1  14  -7          2.68         64.75        25.53 o                         
   0  14  -7          0.33         -5.84        22.82 o                         
  -2  15  -7          3.47         37.87        17.40 o                         
  -1  15  -7          5.54         28.76        29.45 o                         
   0  15  -7          8.01         58.05        25.09 o                         
   0   2  -6       1003.58        847.13         9.92 o                         
   0   3  -6          7.77         13.90         4.83 o                         
   1   3  -6        407.36        395.35        10.06 o                         
  -1   4  -6        445.78        451.86        14.54 o                         
   0   4  -6        187.05        167.29         7.66 o                         
   1   4  -6        205.04        186.61         9.42 o                         
   2   4  -6        265.59        225.34        13.13 o                         
  -1   5  -6        360.24        363.46        12.60 o                         
   0   5  -6         56.58         51.11         7.76 o                         
   1   5  -6        104.62        113.48        14.09 o                         
   2   5  -6          4.97          7.28        10.87 o                         
  -2   6  -6          6.22          7.99        10.07 o                         
  -1   6  -6         59.85         76.18        12.03 o                         
   0   6  -6          0.93          6.46         8.60 o                         
   1   6  -6        172.47        181.58        15.77 o                         
   2   6  -6          0.57         -9.99        11.71 o                         
  -3   7  -6          4.02         -4.85        25.41 o                         
  -2   7  -6          5.65          3.24         8.69 o                         
  -1   7  -6        215.60        184.77        14.60 o                         
   0   7  -6         38.38         37.84        10.57 o                         
   2   7  -6          2.43          2.90        13.95 o                         
  -5   8  -6         10.52         60.50        24.57 o                         
  -4   8  -6         15.90         18.93        13.78 o                         
  -3   8  -6         23.45         28.74        18.85 o                         
  -2   8  -6        123.24        167.10        12.46 o                         
  -1   8  -6         78.64         65.03        14.55 o                         
   0   8  -6         39.39         58.32        11.11 o                         
   1   8  -6         85.10        103.37        19.34 o                         
   2   8  -6          2.51        -13.55        17.46 o                         
  -6   9  -6          0.04         59.73        16.64 o                         
  -5   9  -6          2.18         21.91        24.31 o                         
  -4   9  -6          2.59        -12.87        14.73 o                         
  -3   9  -6          1.27         23.45        15.11 o                         
  -2   9  -6        242.79        279.41        15.32 o                         
  -1   9  -6         89.20         82.55        16.92 o                         
   0   9  -6         12.60         15.77        11.43 o                         
   1   9  -6        133.22        214.37        23.55 o                         
   2   9  -6         22.52        -10.76        19.05 o                         
  -5  10  -6          1.75        -16.65        25.15 o                         
  -4  10  -6          1.81         12.17        11.57 o                         
  -3  10  -6         59.34         94.16        18.64 o                         
  -2  10  -6          7.68          2.29        12.70 o                         
  -1  10  -6         74.31         79.03        18.84 o                         
   0  10  -6          9.61          2.19        12.70 o                         
   1  10  -6          0.39        -23.16        23.16 o                         
  -5  11  -6          3.92         16.05        24.46 o                         
  -4  11  -6         22.44         37.91        14.91 o                         
  -3  11  -6          3.27         -6.70        22.99 o                         
  -2  11  -6          2.84         -3.25        13.25 o                         
  -1  11  -6          0.38         10.00        20.69 o                         
   0  11  -6          2.59         15.49        16.34 o                         
   1  11  -6          5.89         -0.33        25.64 o                         
  -5  12  -6          1.53        -10.11        27.02 o                         
  -3  12  -6          4.54        -16.65        22.74 o                         
  -2  12  -6          4.29          8.06        12.54 o                         
  -1  12  -6          3.58         44.91        22.17 o                         
   0  12  -6         28.99         37.62        17.76 o                         
   1  12  -6          7.87        -26.34        26.34 o                         
  -3  13  -6          9.65          9.12        24.41 o                         
  -2  13  -6          0.13          7.11        14.30 o                         
  -1  13  -6          5.83         20.25        21.94 o                         
   0  13  -6          0.17         -1.88        19.04 o                         
   1  13  -6          0.82        -30.67        31.91 o                         
  -3  14  -6         15.53         31.85        25.44 o                         
  -2  14  -6          2.82         15.85        15.06 o                         
  -1  14  -6          1.47         57.24        26.23 o                         
   0  14  -6          3.71        -19.83        19.83 o                         
   1  14  -6          1.26        185.96        36.57 o                         
  -2  15  -6          0.04         58.06        17.21 o                         
  -1  15  -6          2.27          4.60        27.87 o                         
   0   2  -5        112.43         97.74         5.32 o                         
   2   2  -5        614.19        528.60        11.97 o                         
   0   3  -5          2.57         -3.74         4.88 o                         
   1   3  -5        554.36        544.99        11.24 o                         
   2   3  -5        195.40        197.14        11.87 o                         
   3   3  -5         14.34          6.81        16.97 o                         
  -1   4  -5        327.88        312.55        13.25 o                         
   0   4  -5        140.53        134.30         7.52 o                         
   1   4  -5        122.35        121.81        11.26 o                         
   2   4  -5         78.29         77.19        10.92 o                         
   3   4  -5         24.57         12.80        19.11 o                         
  -2   5  -5         56.09         91.31        12.15 o                         
  -1   5  -5        125.86        110.56        12.41 o                         
   0   5  -5          5.02         10.65         7.89 o                         
   1   5  -5         41.59         45.47        13.57 o                         
   2   5  -5         63.31         76.10        12.55 o                         
   3   5  -5         29.44         26.52        21.15 o                         
  -2   6  -5         15.27         12.09        10.19 o                         
  -1   6  -5         25.72         33.76        11.95 o                         
   0   6  -5          5.25          7.33         8.54 o                         
   1   6  -5         23.47         17.16        12.66 o                         
   2   6  -5          4.20        -13.34        13.34 o                         
   3   6  -5        125.31         98.70        21.73 o                         
  -3   7  -5         16.19         28.49        17.52 o                         
  -2   7  -5        101.47        113.41        11.48 o                         
  -1   7  -5         42.35         17.86        13.33 o                         
   0   7  -5        245.20        263.55        12.67 o                         
   1   7  -5          9.80          2.02        17.49 o                         
   2   7  -5          0.01         -6.30        12.92 o                         
   3   7  -5        123.86        103.62        23.83 o                         
  -6   8  -5          2.42         19.13        17.13 o                         
  -5   8  -5         12.57         39.06        14.52 o                         
  -4   8  -5          4.88         10.63        14.89 o                         
  -3   8  -5         15.14          1.96        18.50 o                         
  -2   8  -5          6.24          4.72         9.59 o                         
  -1   8  -5          6.51          3.31        14.36 o                         
   0   8  -5        267.38        266.11        14.43 o                         
   1   8  -5         88.65         97.74        19.50 o                         
   2   8  -5          1.94         -4.20        18.48 o                         
   3   8  -5         28.33         40.29        25.57 o                         
  -6   9  -5          1.09          3.60        17.35 o                         
  -4   9  -5          1.19         13.39        10.85 o                         
  -3   9  -5          7.87         -4.28        19.33 o                         
  -2   9  -5          6.76         -8.96        11.80 o                         
  -1   9  -5         84.82         85.14        16.85 o                         
   0   9  -5         52.09         47.88        10.93 o                         
   1   9  -5         42.78         35.89        23.21 o                         
   2   9  -5         23.10          1.51        19.48 o                         
   3   9  -5         29.27         69.79        25.99 o                         
  -5  10  -5          0.34          0.62        14.59 o                         
  -4  10  -5         46.45         38.63        15.07 o                         
  -3  10  -5        272.13        296.26        20.40 o                         
  -2  10  -5        109.23        113.54        14.19 o                         
  -1  10  -5         24.89         21.97        20.44 o                         
   0  10  -5          0.50          2.07        11.17 o                         
   1  10  -5          1.15          4.08        20.23 o                         
   2  10  -5         44.99         25.34        23.18 o                         
  -5  11  -5          0.00        -14.86        14.86 o                         
  -4  11  -5         12.06         12.43        13.91 o                         
  -3  11  -5         24.62         27.97        22.46 o                         
  -2  11  -5         43.71         33.05        14.19 o                         
  -1  11  -5          0.64         -8.55        19.49 o                         
   0  11  -5         18.71         21.75        15.11 o                         
   1  11  -5          3.36        -27.50        27.50 o                         
   2  11  -5          7.62        -13.10        25.43 o                         
  -5  12  -5          2.54         16.21        15.99 o                         
  -3  12  -5          4.94         -4.99        22.09 o                         
  -2  12  -5          2.52         13.92        13.44 o                         
  -1  12  -5          1.88         29.09        20.77 o                         
   0  12  -5          1.88          5.27        17.85 o                         
   1  12  -5          4.72         25.25        26.66 o                         
  -4  13  -5          2.55        -10.59        15.98 o                         
  -3  13  -5          0.21         15.09        23.99 o                         
  -2  13  -5          0.04          4.98        14.81 o                         
  -1  13  -5          6.29         27.03        24.36 o                         
   0  13  -5         19.17         14.01        18.56 o                         
   1  13  -5          2.61        201.53        29.51 o                         
   2  13  -5         27.41        -35.35        35.35 o                         
  -4  14  -5          1.05         -4.75        19.80 o                         
  -3  14  -5          0.10        -26.33        26.33 o                         
  -2  14  -5          0.33         25.73        15.76 o                         
  -1  14  -5          1.47        -20.38        25.74 o                         
   0  14  -5          5.50         20.88        19.20 o                         
  -3  15  -5          8.97         40.43        34.29 o                         
  -2  15  -5          0.02         -4.18        17.62 o                         
  -1  15  -5          0.62         -3.39        26.89 o                         
   0  15  -5          0.00        -23.55        23.55 o                         
   1  15  -5          0.15        241.87        39.19 o                         
   0   2  -4       5559.21       5188.01        19.13 o                         
   1   2  -4       1244.93       1288.34        12.97 o                         
   2   2  -4        230.24        200.27        10.76 o                         
   0   3  -4        965.38        918.64        10.85 o                         
   1   3  -4        275.82        250.00        10.89 o                         
   2   3  -4         33.39         30.79        10.14 o                         
   3   3  -4          7.13         22.99        18.22 o                         
  -1   4  -4        385.32        348.25        13.55 o                         
   0   4  -4        105.34         96.66         7.55 o                         
   1   4  -4        137.97        139.66        12.00 o                         
   2   4  -4        189.63        177.84        13.12 o                         
   3   4  -4         66.21         65.91        19.53 o                         
  -2   5  -4          2.19          5.56        10.43 o                         
  -1   5  -4        100.13        113.66        11.96 o                         
   0   5  -4         40.24         41.00         7.83 o                         
   1   5  -4         16.39          5.56        13.08 o                         
   2   5  -4          0.51         -3.50        11.49 o                         
   3   5  -4        184.29        166.66        24.73 o                         
   4   5  -4         51.95         41.97        20.15 o                         
  -2   6  -4          2.82          3.16        10.01 o                         
  -1   6  -4         29.11          2.96        12.63 o                         
   0   6  -4        257.77        264.54        11.72 o                         
   1   6  -4         37.10         12.41        17.15 o                         
   2   6  -4         18.46         12.97        12.31 o                         
   3   6  -4         79.38         67.74        24.17 o                         
   4   6  -4         24.07         26.30        17.89 o                         
  -4   7  -4         30.49         54.11        15.31 o                         
  -3   7  -4         44.42         38.08        15.92 o                         
  -2   7  -4         22.07         26.56        10.33 o                         
  -1   7  -4         20.84          4.72        13.93 o                         
   0   7  -4          2.16         16.25        10.05 o                         
   1   7  -4          2.53         -1.12        16.64 o                         
   2   7  -4          7.67         -7.51        14.90 o                         
   3   7  -4         40.70         13.19        24.75 o                         
   4   7  -4          0.64        -18.02        18.02 o                         
  -6   8  -4          1.66         81.59        18.97 o                         
  -5   8  -4         19.94         30.49        15.37 o                         
  -4   8  -4         12.99          0.10        15.26 o                         
  -3   8  -4         51.96         59.98        15.60 o                         
  -2   8  -4         31.68         31.67        10.79 o                         
  -1   8  -4          3.01          3.73        15.11 o                         
   0   8  -4          2.03         16.06        11.36 o                         
   1   8  -4         11.25          7.71        19.44 o                         
   2   8  -4          1.92        -12.80        16.12 o                         
   3   8  -4          2.41         16.56        26.40 o                         
   4   8  -4         16.67         44.83        22.93 o                         
  -6   9  -4          0.17         -0.49        17.30 o                         
  -5   9  -4          0.98         14.52        14.52 o                         
  -4   9  -4         23.99          3.91        15.01 o                         
  -3   9  -4        225.00        249.61        19.32 o                         
  -2   9  -4          3.18         -9.84        11.41 o                         
  -1   9  -4          6.27         24.65        16.78 o                         
   0   9  -4        140.29        137.11        14.12 o                         
   1   9  -4          4.81        -14.32        22.41 o                         
   2   9  -4          1.24         -5.44        17.89 o                         
   4   9  -4          0.26          9.39        30.76 o                         
  -6  10  -4          5.20          9.78        18.41 o                         
  -5  10  -4          0.97        -10.79        14.23 o                         
  -4  10  -4         14.05         13.95        13.64 o                         
  -3  10  -4        220.30        241.68        19.08 o                         
  -2  10  -4         25.89          8.34        11.63 o                         
  -1  10  -4          3.50         13.66        18.81 o                         
   0  10  -4          9.72         13.21        13.50 o                         
   1  10  -4          1.29        -24.36        24.36 o                         
   2  10  -4         18.83         -7.46        20.62 o                         
   3  10  -4         16.17          0.68        29.84 o                         
  -5  11  -4          0.55        -10.44        14.36 o                         
  -4  11  -4         22.31         16.54        12.86 o                         
  -2  11  -4          6.87         22.16        13.24 o                         
  -1  11  -4          0.87          1.52        20.55 o                         
   0  11  -4         26.87         58.49        15.94 o                         
   1  11  -4         44.69         15.83        25.55 o                         
   2  11  -4         11.84        -23.34        23.34 o                         
   3  11  -4         19.63        129.34        38.13 o                         
  -5  12  -4          2.03        -15.13        15.13 o                         
  -4  12  -4          5.89         41.14        15.93 o                         
  -3  12  -4         19.99          4.51        22.05 o                         
  -2  12  -4          9.66         12.23        13.94 o                         
  -1  12  -4         27.67        109.89        21.61 o                         
   0  12  -4         36.77         38.89        17.73 o                         
   1  12  -4          8.62        -21.61        27.94 o                         
   2  12  -4         37.05         24.15        25.19 o                         
   3  12  -4          3.53         31.35        42.62 o                         
  -3  13  -4          3.34         17.63        23.73 o                         
  -2  13  -4          0.01         49.49        18.25 o                         
  -1  13  -4          8.52         47.65        24.61 o                         
   0  13  -4          0.69         14.34        16.33 o                         
   1  13  -4         20.05        111.14        30.38 o                         
   2  13  -4         26.62        -30.85        31.10 o                         
   3  13  -4          7.67         22.79        50.34 o                         
  -4  14  -4          0.57          9.05        16.73 o                         
  -2  14  -4          6.98          9.84        15.58 o                         
  -1  14  -4         20.89         42.87        26.59 o                         
   0  14  -4          2.36        -16.28        20.22 o                         
   1  14  -4          0.86         87.48        30.80 o                         
   2  14  -4          4.20         34.85        38.29 o                         
  -3  15  -4         10.78         27.41        28.55 o                         
  -2  15  -4          0.07          8.52        18.42 o                         
  -1  15  -4          0.48         21.31        30.71 o                         
   0  15  -4          0.27          4.68        24.27 o                         
   0   2  -3        156.01        165.82         6.56 o                         
   1   2  -3       9495.50       9691.52        36.14 o                         
   2   2  -3         19.76         20.29         9.71 o                         
   0   3  -3         16.69         12.13         6.09 o                         
   1   3  -3         56.85         54.77         9.46 o                         
   2   3  -3        117.40        112.88        11.82 o                         
   3   3  -3         32.27         39.59        19.33 o                         
  -1   4  -3         98.16         79.76        11.06 o                         
   0   4  -3        201.16        194.18         8.53 o                         
   1   4  -3         79.03         47.83        12.11 o                         
   2   4  -3        110.91        109.75        13.15 o                         
   3   4  -3          5.26         -5.76        20.17 o                         
   4   4  -3         18.47         31.28        19.47 o                         
  -2   5  -3         14.91         14.16        10.42 o                         
  -1   5  -3         83.71         83.50        11.77 o                         
   0   5  -3        395.78        400.38        11.64 o                         
   1   5  -3        181.03        152.10        15.44 o                         
   2   5  -3          0.03          2.48        12.39 o                         
   3   5  -3         78.27         86.94        23.99 o                         
   4   5  -3         11.58         13.98        20.00 o                         
  -3   6  -3         10.39         11.26        17.49 o                         
  -2   6  -3         11.64          4.31        10.15 o                         
  -1   6  -3        212.40        176.23        14.24 o                         
   0   6  -3        704.60        811.48        16.34 o                         
   1   6  -3        104.17         89.46        16.16 o                         
   2   6  -3        234.85        240.20        17.21 o                         
   3   6  -3        124.74        134.89        26.62 o                         
   4   6  -3         40.75         38.79        19.33 o                         
  -4   7  -3         44.10         50.26        16.03 o                         
  -3   7  -3         38.73         45.29        15.00 o                         
  -2   7  -3         36.40         42.52        10.34 o                         
  -1   7  -3        137.29        144.28        15.25 o                         
   0   7  -3        110.97        100.32        10.84 o                         
   1   7  -3        107.31         85.45        16.78 o                         
   2   7  -3         14.36          4.12        14.98 o                         
   3   7  -3         26.16         -7.27        25.68 o                         
   4   7  -3          1.73          9.67        22.79 o                         
  -6   8  -3          0.11         19.68        15.94 o                         
  -5   8  -3          8.96         13.88        15.61 o                         
  -4   8  -3         25.28         12.56        16.10 o                         
  -3   8  -3        278.30        294.57        18.98 o                         
  -2   8  -3          0.26        -10.44        10.44 o                         
  -1   8  -3        163.18        185.24        16.41 o                         
   0   8  -3        367.14        389.15        15.90 o                         
   1   8  -3          8.40        -19.37        19.37 o                         
   2   8  -3          2.95         -9.10        17.21 o                         
   3   8  -3          2.66        -26.05        26.05 o                         
   4   8  -3          6.98         -6.42        24.22 o                         
  -6   9  -3          0.02        -15.59        15.59 o                         
  -4   9  -3         92.83         92.42        15.33 o                         
  -3   9  -3        100.26        122.28        18.70 o                         
  -2   9  -3          7.94         -7.14        11.69 o                         
  -1   9  -3          5.59         11.49        16.78 o                         
   0   9  -3         32.49         42.53        13.26 o                         
   1   9  -3         17.08          5.25        22.97 o                         
   2   9  -3          2.80          2.33        17.60 o                         
   3   9  -3          8.62         -7.22        29.02 o                         
   4   9  -3          0.16        -27.00        27.00 o                         
  -6  10  -3          1.74        -17.19        17.19 o                         
  -5  10  -3          0.53          5.26        17.27 o                         
  -4  10  -3         14.15         41.04        13.92 o                         
  -3  10  -3         62.69         54.65        18.23 o                         
  -2  10  -3          0.31        -11.36        12.56 o                         
  -1  10  -3         13.87         27.48        19.22 o                         
   0  10  -3          0.02         -3.76        14.10 o                         
   1  10  -3         12.20         -1.75        23.60 o                         
   2  10  -3          0.01         -7.78        19.79 o                         
   4  10  -3          1.40        -15.19        28.13 o                         
  -5  11  -3          0.20         13.13        13.45 o                         
  -4  11  -3          0.83        -13.71        14.20 o                         
  -3  11  -3          4.24        -14.08        28.17 o                         
  -2  11  -3         15.98         18.67        13.82 o                         
  -1  11  -3         15.17         48.39        20.13 o                         
   0  11  -3          9.91         -4.35        15.39 o                         
   2  11  -3         42.76         33.82        26.11 o                         
   3  11  -3         12.03         99.44        33.60 o                         
   4  11  -3          4.71          5.27        36.40 o                         
  -5  12  -3          1.66        -16.62        16.62 o                         
  -4  12  -3         22.47         28.69        16.26 o                         
  -3  12  -3         10.54        -18.81        22.77 o                         
  -2  12  -3          0.68         -3.55        13.70 o                         
  -1  12  -3          1.73         -7.68        21.32 o                         
   0  12  -3          0.20          4.61        18.40 o                         
   1  12  -3          0.97        -25.12        25.12 o                         
   2  12  -3          0.09        -23.94        23.94 o                         
   3  12  -3          3.66        157.99        41.05 o                         
  -5  13  -3          2.49          0.98        17.13 o                         
  -4  13  -3          0.28          9.94        15.90 o                         
  -3  13  -3          9.88         80.80        24.25 o                         
  -2  13  -3          0.13         -0.11        15.22 o                         
  -1  13  -3          0.56         37.52        23.50 o                         
   0  13  -3          0.19         16.38        19.25 o                         
   1  13  -3         27.43         63.57        29.76 o                         
   2  13  -3         23.20        -28.49        28.49 o                         
  -4  14  -3          7.99         39.98        17.08 o                         
  -3  14  -3         11.16         96.56        25.26 o                         
  -2  14  -3         14.76         12.26        16.78 o                         
  -1  14  -3         25.33         30.89        27.54 o                         
   1  14  -3          1.25          2.08        31.67 o                         
   2  14  -3          1.13         -3.35        34.42 o                         
  -3  15  -3          3.77         59.96        26.44 o                         
  -2  15  -3          0.69        -16.62        18.25 o                         
  -1  15  -3          1.66         33.18        27.72 o                         
   0  15  -3          2.00          1.61        24.96 o                         
   1   1  -2       2917.01       2842.43        20.10 o                         
   2   1  -2        533.73        466.73        13.79 o                         
   0   2  -2       9364.74       9555.94        24.89 o                         
   1   2  -2         27.68         21.95        11.73 o                         
   2   2  -2         21.84         16.56        10.53 o                         
   3   2  -2         19.86         42.65        19.57 o                         
  -1   3  -2         33.82         25.31        11.58 o                         
   0   3  -2        819.09        859.91        12.48 o                         
   1   3  -2        163.12        188.68        12.18 o                         
   2   3  -2         90.71        103.55        13.16 o                         
   3   3  -2        122.19        113.01        21.29 o                         
  -1   4  -2        225.29        225.95        12.19 o                         
   0   4  -2       1429.90       1526.37        16.12 o                         
   1   4  -2        188.97        191.20        13.57 o                         
   2   4  -2          2.87         -2.28        11.73 o                         
   3   4  -2        123.58         86.39        21.68 o                         
   4   4  -2        136.69        119.71        18.92 o                         
  -2   5  -2        142.18        144.43        11.24 o                         
  -1   5  -2        327.92        287.50        12.54 o                         
   0   5  -2          3.88          6.45         8.03 o                         
   1   5  -2         19.84          9.22        14.97 o                         
   2   5  -2         18.20         15.46        12.42 o                         
   3   5  -2        206.76        192.43        27.33 o                         
   4   5  -2         46.02         37.33        19.43 o                         
  -3   6  -2         47.73         37.25        15.98 o                         
  -2   6  -2          0.23          3.83         9.11 o                         
  -1   6  -2         16.81         17.41        12.99 o                         
   0   6  -2          5.07          8.61         9.84 o                         
   1   6  -2        348.12        350.26        18.53 o                         
   2   6  -2        113.93        128.10        15.54 o                         
   3   6  -2         79.98         69.67        25.98 o                         
   4   6  -2         14.69         52.43        16.82 o                         
  -4   7  -2          1.14          4.96        13.86 o                         
  -3   7  -2          2.93          8.51        17.06 o                         
  -2   7  -2        100.49        104.42        10.84 o                         
  -1   7  -2        577.76        679.76        19.24 o                         
   0   7  -2       1113.33       1142.79        20.86 o                         
   1   7  -2         46.29          4.65        17.69 o                         
   2   7  -2          2.01        -13.51        15.19 o                         
   3   7  -2         12.82          3.37        26.68 o                         
   4   7  -2         15.43         13.71        21.49 o                         
   5   7  -2          3.94         99.73        38.19 o                         
  -6   8  -2          0.31         48.53        14.76 o                         
  -5   8  -2          0.42         25.31        13.67 o                         
  -4   8  -2         15.03         23.81        14.36 o                         
  -3   8  -2         73.85         80.00        16.12 o                         
  -2   8  -2          5.64         15.76        11.08 o                         
  -1   8  -2         48.75         71.43        16.12 o                         
   0   8  -2        270.40        327.87        15.77 o                         
   1   8  -2          7.23         -4.03        18.23 o                         
   2   8  -2         11.16          7.11        16.93 o                         
   3   8  -2         13.79        -22.76        29.47 o                         
   4   8  -2          6.68        -19.52        19.52 o                         
   5   8  -2          0.03        164.03        47.74 o                         
  -6   9  -2          0.73          7.93        16.55 o                         
  -5   9  -2         17.29         -5.66        13.16 o                         
  -4   9  -2         16.24          5.08        14.42 o                         
  -3   9  -2        187.09        215.68        19.69 o                         
  -2   9  -2          4.55         -4.56        11.70 o                         
  -1   9  -2         11.64          5.54        16.79 o                         
   0   9  -2         29.76         40.55        14.26 o                         
   1   9  -2          4.60        -20.89        20.89 o                         
   2   9  -2          0.00         11.06        17.92 o                         
   3   9  -2          2.18         -9.88        28.74 o                         
   4   9  -2          5.46          0.42        22.04 o                         
   5   9  -2          0.04         88.75        49.04 o                         
  -5  10  -2          5.81         22.25        13.00 o                         
  -4  10  -2         66.27         61.97        14.00 o                         
  -3  10  -2         24.19         25.03        21.67 o                         
  -2  10  -2          0.77          5.68        12.67 o                         
  -1  10  -2          6.26         17.04        18.46 o                         
   0  10  -2          3.40         20.66        14.92 o                         
   1  10  -2         43.70         83.62        23.71 o                         
   2  10  -2         30.29        -18.76        18.76 o                         
   3  10  -2          0.56        -25.12        29.79 o                         
   4  10  -2          1.20         15.99        31.73 o                         
  -5  11  -2          0.39        -14.30        14.30 o                         
  -4  11  -2          2.28         -0.74        14.48 o                         
  -2  11  -2          0.26        -13.86        13.86 o                         
  -1  11  -2         30.62        106.76        21.62 o                         
   0  11  -2          6.91          2.67        15.44 o                         
   1  11  -2         39.43         53.14        23.98 o                         
   2  11  -2         48.56         10.65        22.09 o                         
   3  11  -2          5.28         86.17        35.61 o                         
   4  11  -2          0.05         19.88        32.98 o                         
  -4  12  -2          7.35        -15.81        15.81 o                         
  -3  12  -2          8.48         14.67        20.01 o                         
  -2  12  -2          0.00         -0.06        14.38 o                         
  -1  12  -2         42.34         64.54        22.64 o                         
   0  12  -2          0.81         25.55        19.63 o                         
   1  12  -2         19.86        122.54        27.49 o                         
   2  12  -2         40.58         70.74        25.37 o                         
   3  12  -2          1.62         72.92        40.05 o                         
  -5  13  -2          0.56        -16.67        16.67 o                         
  -4  13  -2          0.28        -14.18        14.18 o                         
  -3  13  -2          1.08        -19.36        23.95 o                         
  -2  13  -2          3.17         22.18        15.18 o                         
  -1  13  -2         12.68         44.41        24.16 o                         
   0  13  -2          0.07          0.29        19.55 o                         
   1  13  -2          4.06         63.61        29.22 o                         
  -4  14  -2          2.01          3.28        16.67 o                         
  -3  14  -2          8.13         27.03        25.67 o                         
  -2  14  -2          5.89         28.19        18.80 o                         
  -1  14  -2          4.52          8.27        23.17 o                         
   0  14  -2          5.77          5.57        23.44 o                         
   1  14  -2          1.57        172.23        30.61 o                         
  -3  15  -2          2.99          0.85        28.84 o                         
  -2  15  -2          0.15          2.63        19.14 o                         
  -1  15  -2          1.18          4.91        29.48 o                         
   0  15  -2          0.29        -16.73        23.44 o                         
   1   1  -1       1870.05       1789.73        19.31 o                         
   2   1  -1          0.02         -0.87        10.62 o                         
   0   2  -1        456.91        513.31         8.25 o                         
   1   2  -1        652.07        653.57        16.90 o                         
   2   2  -1        225.33        198.56        13.26 o                         
   3   2  -1         98.31         96.85        21.70 o                         
  -1   3  -1        360.60        341.95        12.82 o                         
   0   3  -1         24.95         79.70         8.75 o                         
   1   3  -1        806.70        850.00        17.84 o                         
   2   3  -1          5.67         11.56        12.04 o                         
   3   3  -1         36.81         47.34        22.09 o                         
  -2   4  -1         68.96         69.86        10.17 o                         
  -1   4  -1        863.72        886.28        15.72 o                         
   0   4  -1        163.87        163.48         9.46 o                         
   1   4  -1        416.38        418.49        15.50 o                         
   2   4  -1        314.43        303.28        16.17 o                         
   3   4  -1         87.15         77.50        22.99 o                         
   4   4  -1        246.31        246.95        23.18 o                         
  -2   5  -1         12.46          1.99         9.60 o                         
  -1   5  -1        734.37        725.89        16.45 o                         
   0   5  -1       1726.63       1719.04        20.08 o                         
   1   5  -1          2.13          9.16        12.69 o                         
   2   5  -1         57.65         52.17        13.18 o                         
   3   5  -1         65.30         71.30        24.29 o                         
   4   5  -1         43.63         67.26        20.44 o                         
  -3   6  -1         97.84         79.05        16.13 o                         
  -2   6  -1         19.36         21.76         9.45 o                         
  -1   6  -1          1.75         -1.44        12.46 o                         
   0   6  -1         45.57         60.71        10.58 o                         
   1   6  -1        408.03        433.01        18.56 o                         
   2   6  -1        112.15        109.88        15.25 o                         
   3   6  -1         35.91          8.12        30.39 o                         
   4   6  -1         14.56        -11.92        20.82 o                         
  -5   7  -1          5.21         16.55        14.93 o                         
  -4   7  -1        214.43        219.65        16.88 o                         
  -3   7  -1         82.91         56.95        16.48 o                         
  -2   7  -1         19.70          9.59         9.75 o                         
  -1   7  -1        723.54        848.96        20.44 o                         
   0   7  -1        275.23        277.97        14.19 o                         
   1   7  -1          2.92          2.27        16.10 o                         
   2   7  -1         49.14         36.91        14.30 o                         
   3   7  -1         78.79         57.48        27.02 o                         
   4   7  -1          5.14         14.27        20.53 o                         
   5   7  -1          2.75        116.06        40.53 o                         
  -6   8  -1          0.29         11.40        14.26 o                         
  -5   8  -1          4.61         -3.41        14.33 o                         
  -4   8  -1        245.82        259.22        17.30 o                         
  -3   8  -1        226.00        237.53        19.15 o                         
  -2   8  -1         52.80         55.02        11.95 o                         
  -1   8  -1          3.56          3.83        15.46 o                         
   0   8  -1         34.35         54.15        12.67 o                         
   1   8  -1         21.00         26.69        18.71 o                         
   2   8  -1          0.83         -9.31        15.32 o                         
   3   8  -1         24.78        -29.23        29.23 o                         
   4   8  -1         11.29        -20.43        20.76 o                         
   5   8  -1          2.48         85.41        43.53 o                         
  -6   9  -1          2.47         14.97        14.57 o                         
  -5   9  -1         22.51         37.53        12.46 o                         
  -4   9  -1         64.74         58.91        14.34 o                         
  -3   9  -1         48.54         55.68        17.79 o                         
  -2   9  -1          0.41         -5.61        11.50 o                         
  -1   9  -1         21.00         27.91        17.70 o                         
   0   9  -1         56.23         69.74        14.96 o                         
   1   9  -1          3.31         21.66        20.71 o                         
   2   9  -1        248.49        203.04        22.17 o                         
   3   9  -1         18.28         18.62        29.98 o                         
   4   9  -1          6.13         -3.02        26.52 o                         
  -6  10  -1          0.30        -15.94        15.94 o                         
  -5  10  -1          1.12          6.03        13.18 o                         
  -4  10  -1         13.31         16.62        12.75 o                         
  -3  10  -1         19.54         17.33        21.56 o                         
  -2  10  -1          0.22          2.95        12.67 o                         
  -1  10  -1          5.94         44.18        18.88 o                         
   0  10  -1          0.03         -1.83        15.14 o                         
   1  10  -1        136.10        186.07        24.08 o                         
   2  10  -1         29.63         39.14        19.94 o                         
   3  10  -1          2.38         -2.52        31.00 o                         
  -5  11  -1          2.04          1.19        12.47 o                         
  -4  11  -1         16.03         -8.33        12.66 o                         
  -3  11  -1         18.15         28.71        22.12 o                         
  -2  11  -1          0.74          4.46        14.57 o                         
  -1  11  -1         82.53         83.48        22.90 o                         
   0  11  -1          0.33          4.74        16.41 o                         
   1  11  -1         83.74        149.90        25.50 o                         
   2  11  -1         98.01         58.33        23.38 o                         
   3  11  -1          1.92         -7.25        33.77 o                         
  -5  12  -1          2.23        -15.91        15.91 o                         
  -4  12  -1          4.10        -15.78        15.78 o                         
  -3  12  -1          3.93          1.78        18.67 o                         
  -2  12  -1         17.15         23.42        15.16 o                         
  -1  12  -1         48.95         25.15        21.14 o                         
   0  12  -1         21.53         12.63        15.92 o                         
   1  12  -1         21.19         62.97        26.52 o                         
   2  12  -1         11.28         -4.28        23.36 o                         
   3  12  -1          3.07        -33.24        37.68 o                         
  -4  13  -1          5.44         32.97        16.81 o                         
  -3  13  -1          1.00          2.94        24.69 o                         
  -2  13  -1          3.35         -0.50        18.86 o                         
  -1  13  -1         13.13         25.12        23.20 o                         
   0  13  -1          2.36        -19.57        19.57 o                         
   1  13  -1          1.09         72.43        28.22 o                         
   2  13  -1          2.61        -26.80        26.80 o                         
  -4  14  -1          0.66         19.22        17.23 o                         
  -3  14  -1          5.13         -9.99        24.65 o                         
  -2  14  -1          6.03         -4.00        17.72 o                         
  -1  14  -1          1.49         35.33        30.41 o                         
   0  14  -1          2.93        -14.55        24.65 o                         
   1  14  -1         11.90        139.22        31.50 o                         
  -3  15  -1          0.98        -40.02        40.02 o                         
  -2  15  -1          0.04         48.74        17.35 o                         
  -1  15  -1          6.59         33.60        29.82 o                         
   0  15  -1          0.46         19.66        23.58 o                         
   1   1   0       1179.55       1176.47        19.78 o                         
   2   1   0         17.20         12.68        11.65 o                         
   0   2   0        707.84        722.18         9.41 o                         
   1   2   0        254.31        240.91        15.87 o                         
   2   2   0        303.66        299.98        15.19 o                         
   3   2   0        297.94        336.80        23.64 o                         
  -1   3   0        434.18        436.21         9.82 o                         
   0   3   0        702.68        691.93        11.94 o                         
   1   3   0        321.46        321.02        15.94 o                         
   2   3   0        357.06        342.91        17.64 o                         
   3   3   0         97.64        113.67        23.42 o                         
  -2   4   0          0.01          0.63         8.98 o                         
  -1   4   0        257.30        261.83        12.12 o                         
   0   4   0        447.54        440.10        11.41 o                         
   1   4   0        618.71        605.80        17.93 o                         
   2   4   0          2.80          6.13        12.64 o                         
   3   4   0         75.14         99.24        23.15 o                         
   4   4   0         35.37         29.63        20.22 o                         
  -2   5   0        257.10        256.36        11.45 o                         
  -1   5   0        816.22        934.69        17.42 o                         
   0   5   0        370.28        345.88        12.18 o                         
   1   5   0        433.61        427.18        17.56 o                         
   2   5   0         16.81         24.75        12.97 o                         
   3   5   0         29.67         23.21        24.64 o                         
   4   5   0         36.44         19.79        21.17 o                         
  -4   6   0         33.73         37.11        13.18 o                         
  -3   6   0         48.64         47.38        14.87 o                         
  -2   6   0         57.21         67.18         9.50 o                         
  -1   6   0        282.34        289.68        15.02 o                         
   0   6   0         22.24         17.19        11.11 o                         
   1   6   0         97.02        112.56        15.17 o                         
   2   6   0         30.99         28.39        13.67 o                         
   3   6   0         45.55         23.89        24.61 o                         
   4   6   0         29.32         25.44        20.65 o                         
  -6   7   0          8.86         59.95        13.22 o                         
  -5   7   0          7.52          6.65        13.51 o                         
  -4   7   0          3.51        -10.30        11.82 o                         
  -3   7   0         52.05         45.89        16.78 o                         
  -2   7   0        626.22        629.85        16.32 o                         
  -1   7   0        175.45        223.96        16.84 o                         
   0   7   0         45.76         43.10        11.68 o                         
   1   7   0         80.72         75.33        18.33 o                         
   2   7   0          5.60          3.89        15.34 o                         
   3   7   0         48.71         29.63        24.98 o                         
   4   7   0         19.35          8.17        20.64 o                         
   5   7   0          5.73         70.47        39.17 o                         
  -7   8   0          1.36         87.84        25.88 o                         
  -6   8   0          3.29          5.99        14.01 o                         
  -5   8   0         37.80         22.57        12.39 o                         
  -4   8   0        441.23        444.84        18.51 o                         
  -3   8   0         70.75         73.23        16.26 o                         
  -2   8   0         97.65         88.07        12.39 o                         
  -1   8   0        117.05        115.26        16.95 o                         
   0   8   0        106.16        126.44        15.06 o                         
   1   8   0          2.02        -11.81        19.77 o                         
   2   8   0         40.43         26.88        16.92 o                         
   3   8   0         17.87         -7.43        27.06 o                         
   4   8   0          0.19          7.83        22.68 o                         
   5   8   0         17.50         88.74        40.16 o                         
  -6   9   0          1.34        -14.65        14.68 o                         
  -5   9   0          2.29          1.18        14.01 o                         
  -4   9   0         78.19         60.37        13.27 o                         
  -3   9   0         43.15         15.16        19.76 o                         
  -2   9   0         26.75         31.60        11.08 o                         
  -1   9   0          1.30         47.88        17.84 o                         
   0   9   0         45.68         49.38        16.31 o                         
   1   9   0         27.17         64.89        20.44 o                         
   2   9   0          3.78         -2.22        18.99 o                         
   3   9   0         12.52        -23.77        29.71 o                         
   4   9   0          1.27        -23.36        23.36 o                         
  -5  10   0          2.51         -6.13        13.08 o                         
  -4  10   0         24.96          1.32        13.18 o                         
  -3  10   0         43.96         26.33        21.04 o                         
  -2  10   0         57.50         75.72        14.29 o                         
  -1  10   0         19.70         38.89        19.64 o                         
   0  10   0         10.93         17.33        15.91 o                         
   1  10   0         50.31         61.28        23.36 o                         
   2  10   0          8.59         -1.32        20.59 o                         
   3  10   0          2.67        -30.90        30.90 o                         
   4  10   0          8.47         34.08        26.14 o                         
  -6  11   0          0.13        -17.22        17.22 o                         
  -5  11   0          1.35         -4.19        12.62 o                         
  -4  11   0          8.28         -8.48        13.19 o                         
  -3  11   0         15.51          8.92        17.77 o                         
  -2  11   0          0.03         20.32        14.13 o                         
  -1  11   0         27.90         18.84        20.81 o                         
   0  11   0        117.44        102.18        20.16 o                         
   1  11   0        236.28        249.00        27.00 o                         
   2  11   0          0.30          0.66        21.28 o                         
   3  11   0          2.47        -34.79        34.79 o                         
  -4  12   0          6.57          0.33        14.39 o                         
  -3  12   0         20.54         39.21        20.90 o                         
  -2  12   0         31.38         43.03        15.85 o                         
  -1  12   0        131.09         59.65        22.90 o                         
   0  12   0          8.97        -10.64        19.66 o                         
   2  12   0          1.37        -19.84        23.78 o                         
   3  12   0          4.40         -1.16        39.61 o                         
  -4  13   0         11.04         56.60        17.19 o                         
  -3  13   0          2.94         21.05        23.66 o                         
  -2  13   0         13.45         20.58        15.57 o                         
  -1  13   0         23.53         -3.04        26.78 o                         
   0  13   0         16.95        -22.30        22.40 o                         
   1  13   0          6.19         87.07        27.98 o                         
   2  13   0          0.28         10.81        25.92 o                         
  -4  14   0          2.82         -7.16        17.21 o                         
  -3  14   0          1.09          3.41        24.60 o                         
  -2  14   0          0.06        -14.19        17.86 o                         
  -1  14   0          4.43         43.53        26.83 o                         
   0  14   0          0.00         42.69        22.94 o                         
   1  14   0          1.99        146.21        32.90 o                         
  -3  15   0          4.54         -0.24        30.24 o                         
  -2  15   0          0.21          8.90        18.81 o                         
  -1  15   0          1.11        -27.94        27.94 o                         
   0  15   0          0.54         89.51        26.61 o                         
   1   1   1       4622.04       4260.91        30.08 o                         
   2   1   1        248.87        216.81        14.19 o                         
  -1   2   1       4680.70       4780.32        21.46 o                         
   0   2   1        360.59        329.16         8.05 o                         
   1   2   1        348.22        333.85        17.52 o                         
   2   2   1        481.34        470.69        17.48 o                         
   3   2   1        124.12        140.28        22.87 o                         
  -1   3   1        333.04        350.00        11.21 o                         
   0   3   1         29.61         30.72         8.58 o                         
   1   3   1        208.04        212.51        15.79 o                         
   2   3   1        156.42        157.08        14.81 o                         
   3   3   1        118.93        137.36        24.98 o                         
  -2   4   1          0.02          0.61         8.10 o                         
  -1   4   1        143.19        167.80        11.81 o                         
   0   4   1          3.87         -1.38         8.31 o                         
   1   4   1       1113.28        990.01        21.26 o                         
   2   4   1       1140.34       1161.13        24.93 o                         
   3   4   1         11.85         26.59        23.81 o                         
   4   4   1         33.10         42.61        19.19 o                         
  -3   5   1        164.71        169.40        14.96 o                         
  -2   5   1          3.85          9.44         8.33 o                         
  -1   5   1       1522.04       1634.13        20.88 o                         
   0   5   1        854.83        782.42        15.94 o                         
   1   5   1        775.84        689.77        20.52 o                         
   2   5   1         37.03         28.97        14.22 o                         
   3   5   1         24.50          8.37        24.21 o                         
   4   5   1         47.30         53.16        20.13 o                         
  -5   6   1          0.37         10.40        11.95 o                         
  -4   6   1         29.51         23.88        11.68 o                         
  -3   6   1        149.16        137.11        14.75 o                         
  -2   6   1        111.84        111.47        10.06 o                         
  -1   6   1       1211.25       1433.20        23.03 o                         
   0   6   1          3.25          4.09        10.52 o                         
   1   6   1         41.12         51.72        16.26 o                         
   2   6   1         14.34          9.74        14.31 o                         
   3   6   1         42.46         -5.76        26.15 o                         
   4   6   1          6.97         19.83        21.36 o                         
  -7   7   1          0.90        161.10        24.64 o                         
  -6   7   1          7.41         35.16        13.29 o                         
  -5   7   1          4.41          5.82        12.58 o                         
  -4   7   1         52.51         50.70        11.87 o                         
  -3   7   1        135.18        130.08        16.20 o                         
  -2   7   1         68.20         67.49        10.21 o                         
  -1   7   1         73.90         42.39        15.24 o                         
   0   7   1         32.88         34.86        11.91 o                         
   1   7   1         72.65         62.06        13.10 o                         
   2   7   1        109.42         79.36        15.77 o                         
   3   7   1         22.98          2.90        27.05 o                         
   4   7   1          1.75         -6.74        20.63 o                         
   5   7   1          0.72         86.45        35.02 o                         
  -7   8   1          3.16         58.25        24.46 o                         
  -6   8   1          4.37          0.23        13.51 o                         
  -5   8   1         18.74         27.39        12.78 o                         
  -4   8   1         57.53         54.23        12.75 o                         
  -3   8   1         51.11         10.54        16.56 o                         
  -2   8   1          0.04         -0.20        10.96 o                         
  -1   8   1        131.18        170.28        17.30 o                         
   0   8   1        224.46        201.40        16.38 o                         
   1   8   1         22.19         56.31        19.58 o                         
   2   8   1         57.72         55.63        17.01 o                         
   3   8   1         14.80        -28.01        28.01 o                         
   4   8   1         13.07         -5.21        20.85 o                         
   5   8   1          5.41          6.13        39.96 o                         
  -6   9   1          7.71          1.48        15.00 o                         
  -5   9   1         10.67          4.60         9.85 o                         
  -4   9   1         53.15         51.21        12.82 o                         
  -3   9   1         31.72         25.15        16.63 o                         
  -2   9   1          0.21          8.27        11.79 o                         
  -1   9   1         14.87         17.38        17.48 o                         
   0   9   1         19.65         27.70        16.50 o                         
   1   9   1          5.91         39.53        20.86 o                         
   2   9   1          3.65         19.65        17.23 o                         
   4   9   1         34.46        -22.76        25.34 o                         
  -6  10   1          0.37          0.43        15.04 o                         
  -5  10   1         26.64         49.69        12.14 o                         
  -4  10   1         33.45          3.98        13.09 o                         
  -3  10   1         33.53         58.15        20.09 o                         
  -2  10   1         78.17         75.29        14.43 o                         
  -1  10   1          3.29          7.45        19.57 o                         
   0  10   1         21.35         18.56        18.57 o                         
   1  10   1         95.01        112.65        25.22 o                         
   2  10   1         15.58          2.11        17.66 o                         
   3  10   1          8.99         16.17        29.83 o                         
   4  10   1          7.16         -5.20        26.66 o                         
  -6  11   1          0.35        -16.62        16.62 o                         
  -5  11   1          0.34         -3.06        13.92 o                         
  -4  11   1         10.72         -9.27        15.25 o                         
  -3  11   1          9.90         -1.01        21.57 o                         
  -2  11   1          2.22          0.61        14.28 o                         
  -1  11   1         56.51         73.18        21.65 o                         
   0  11   1          3.83        -18.75        18.75 o                         
   1  11   1          7.18         22.68        23.34 o                         
   2  11   1          1.20         25.36        20.68 o                         
  -4  12   1          0.10         17.32        13.92 o                         
  -3  12   1         17.71         48.48        20.24 o                         
  -2  12   1         68.18         75.70        16.33 o                         
  -1  12   1         12.99          2.27        23.28 o                         
   0  12   1         12.67         -1.87        21.73 o                         
   1  12   1          2.28         -2.42        28.54 o                         
   2  12   1          3.41         -7.79        22.85 o                         
  -5  13   1          6.40          5.13        17.39 o                         
  -4  13   1          0.77         -7.63        16.23 o                         
  -3  13   1          4.52          8.41        21.83 o                         
  -2  13   1          0.07         14.07        15.08 o                         
  -1  13   1          3.13         11.09        23.57 o                         
   0  13   1          2.33        -15.72        22.95 o                         
   1  13   1         11.76          7.46        32.18 o                         
   2  13   1          1.65        -16.16        25.80 o                         
  -4  14   1         15.31         55.28        18.27 o                         
  -3  14   1          1.96         30.53        25.59 o                         
  -2  14   1          0.91         -0.71        16.21 o                         
  -1  14   1          7.20         52.83        26.94 o                         
   0  14   1          8.38         42.59        22.48 o                         
  -3  15   1          7.27         17.54        27.04 o                         
  -2  15   1          0.05         48.78        22.54 o                         
   1   1   2       1014.22        902.23        19.92 o                         
   2   1   2        580.96        584.95        18.37 o                         
  -1   2   2       1561.68       1587.20        12.89 o                         
   0   2   2       1061.62        988.59        12.63 o                         
   1   2   2        272.27        267.77        17.34 o                         
   2   2   2        100.59        105.29        14.54 o                         
   3   2   2         92.30         67.90        22.89 o                         
  -2   3   2        905.76        992.07        14.67 o                         
  -1   3   2        311.81        352.65        10.75 o                         
   0   3   2         11.48          5.18         8.29 o                         
   1   3   2        573.21        557.69        18.72 o                         
   2   3   2        537.32        575.53        20.82 o                         
   3   3   2         67.12         42.96        24.72 o                         
  -2   4   2        138.88        145.08         8.68 o                         
  -1   4   2        705.34        733.87        14.60 o                         
   0   4   2         11.42          2.76         8.34 o                         
   1   4   2       1374.34       1338.69        25.62 o                         
   2   4   2        303.77        289.02        17.63 o                         
   3   4   2         44.25         39.06        25.98 o                         
   4   4   2         44.49         55.85        19.86 o                         
  -4   5   2        169.06        178.87        13.01 o                         
  -3   5   2         68.69         67.30        11.77 o                         
  -2   5   2         57.70         60.55         8.68 o                         
  -1   5   2        767.42        820.29        16.87 o                         
   0   5   2        129.58        150.47        11.90 o                         
   1   5   2        119.60        107.12        17.26 o                         
   2   5   2         11.17         17.86        14.29 o                         
   3   5   2         16.18         21.61        24.92 o                         
   4   5   2         38.93         80.97        20.50 o                         
  -6   6   2          5.74         54.80        13.15 o                         
  -5   6   2        141.92        122.96        13.35 o                         
  -4   6   2        241.34        216.06        14.21 o                         
  -3   6   2        106.83         99.61        13.23 o                         
  -2   6   2        797.30        798.12        16.52 o                         
  -1   6   2        214.52        199.59        15.07 o                         
   0   6   2          2.05        -10.30        10.74 o                         
   1   6   2        169.75        116.05        16.68 o                         
   2   6   2         39.36         26.57        14.86 o                         
   3   6   2         79.88         51.61        25.90 o                         
   4   6   2          7.60          8.89        19.57 o                         
  -6   7   2          3.27         28.31        13.66 o                         
  -5   7   2         18.55          4.82        12.04 o                         
  -4   7   2         96.13         98.31        11.99 o                         
  -3   7   2         13.13         23.98        12.57 o                         
  -2   7   2        292.40        272.07        12.77 o                         
  -1   7   2        134.69        137.07        16.24 o                         
   0   7   2          0.37          0.12        12.24 o                         
   1   7   2         32.88         13.84        17.59 o                         
   2   7   2         18.16         18.11        13.45 o                         
   3   7   2         19.87          8.31        26.25 o                         
   4   7   2          4.13         11.04        19.69 o                         
   5   7   2          2.15         80.23        37.63 o                         
  -6   8   2          4.97         22.36        13.46 o                         
  -5   8   2          6.72        -11.18        11.18 o                         
  -4   8   2         24.36         22.72        11.56 o                         
  -3   8   2         18.41        -15.71        15.71 o                         
  -2   8   2          0.98          2.11        10.97 o                         
  -1   8   2         21.73         29.94        17.16 o                         
   0   8   2          2.87         -1.44        14.05 o                         
   1   8   2        360.40        388.08        23.92 o                         
   2   8   2          9.09          0.08        17.04 o                         
   3   8   2         13.70          2.94        27.10 o                         
   4   8   2          1.13         18.98        19.32 o                         
  -6   9   2          0.24         11.04        13.77 o                         
  -5   9   2          1.58          3.63        12.20 o                         
  -4   9   2         83.71         82.85        13.53 o                         
  -3   9   2         29.55         28.11        17.05 o                         
  -2   9   2          9.08          3.20        12.08 o                         
  -1   9   2        201.74        207.01        20.58 o                         
   0   9   2        458.26        484.69        22.71 o                         
   1   9   2        901.39        839.43        31.07 o                         
   2   9   2         13.57         -4.88        17.50 o                         
   3   9   2          7.72         -3.95        30.15 o                         
   4   9   2         25.99         17.25        23.22 o                         
  -6  10   2          2.50         -9.52        15.36 o                         
  -5  10   2          8.23          1.53        11.49 o                         
  -4  10   2          4.25        -12.27        14.17 o                         
  -3  10   2         14.34         13.88        18.28 o                         
  -2  10   2          0.03         -8.91        13.02 o                         
  -1  10   2        500.54        484.97        26.03 o                         
   0  10   2          0.25          3.40        18.64 o                         
   1  10   2        104.90        140.43        24.86 o                         
   2  10   2          6.29         24.04        19.16 o                         
  -5  11   2         10.07         45.96        13.16 o                         
  -4  11   2          2.95         16.61        12.91 o                         
  -3  11   2         17.20         15.52        20.86 o                         
  -2  11   2          2.69         17.28        14.74 o                         
  -1  11   2         60.08         32.98        23.52 o                         
   0  11   2         73.07         76.87        13.77 o                         
   1  11   2         10.69         77.43        24.51 o                         
   2  11   2          1.01         31.62        22.05 o                         
   3  11   2          1.85        -28.10        36.08 o                         
  -4  12   2          7.71          6.16        14.08 o                         
  -3  12   2          6.97         14.27        21.91 o                         
  -2  12   2          1.80         -1.64        16.16 o                         
  -1  12   2          8.87         -7.12        25.69 o                         
   0  12   2         20.67         22.32        20.25 o                         
   1  12   2          1.51          4.23        25.61 o                         
   2  12   2          0.48        -19.40        22.22 o                         
  -5  13   2          2.07         -4.60        16.86 o                         
  -4  13   2         20.71         21.05        15.56 o                         
  -3  13   2         13.39         56.62        23.70 o                         
  -2  13   2          0.00          8.44        16.63 o                         
  -1  13   2          1.43         12.87        25.91 o                         
   1  13   2          0.87         -6.34        31.40 o                         
   2  13   2          0.02        -17.91        26.14 o                         
  -4  14   2          6.91         45.73        18.12 o                         
  -3  14   2          7.95         10.16        27.73 o                         
  -2  14   2          0.15         18.64        18.67 o                         
  -1  14   2          1.17        -12.66        28.49 o                         
   0  14   2          3.74         14.43        25.01 o                         
  -3  15   2          1.49        -23.07        30.11 o                         
  -2  15   2          0.66        -21.57        21.57 o                         
  -1  15   2         19.68         60.37        32.38 o                         
   0   1   3        154.77        178.44         8.79 o                         
   1   1   3        365.55        341.24        17.57 o                         
  -1   2   3        342.11        359.05         8.13 o                         
   0   2   3          9.33          2.59         7.24 o                         
   1   2   3        543.29        582.34        17.28 o                         
   2   2   3        107.92        107.04        15.45 o                         
  -2   3   3          0.04          0.04         6.07 o                         
  -1   3   3        314.60        313.81        10.18 o                         
   0   3   3        384.61        370.93        11.20 o                         
   1   3   3        209.85        236.03        17.38 o                         
   2   3   3         13.59          6.20        14.55 o                         
   3   3   3         16.86         36.36        25.95 o                         
  -3   4   3        200.21        184.08        12.11 o                         
  -2   4   3         48.80         42.08         7.02 o                         
  -1   4   3        136.34        154.43        11.34 o                         
   0   4   3         30.16         15.15         9.03 o                         
   1   4   3        102.95        105.46        16.88 o                         
   2   4   3         29.17         29.55        14.49 o                         
   3   4   3          4.11          1.87        23.97 o                         
   4   4   3         12.30         10.81        19.64 o                         
  -4   5   3          7.84         12.59         7.93 o                         
  -3   5   3         67.41         48.89        11.07 o                         
  -2   5   3         91.06        101.03         9.08 o                         
  -1   5   3        119.35        158.63        12.83 o                         
   0   5   3        104.98         94.34        11.43 o                         
   1   5   3          2.21         -9.91        16.33 o                         
   2   5   3        251.56        249.55        18.10 o                         
   3   5   3          3.25        -10.75        25.09 o                         
   4   5   3         21.52         71.70        20.54 o                         
  -5   6   3        144.94        141.97        13.02 o                         
  -4   6   3         16.60         14.96         9.39 o                         
  -3   6   3        108.00        102.68        10.08 o                         
  -2   6   3          3.07          6.70         8.69 o                         
  -1   6   3          3.69         15.06        13.22 o                         
   0   6   3         23.96         31.00        12.12 o                         
   2   6   3         29.22         35.59        15.31 o                         
   3   6   3         45.78         31.37        24.81 o                         
   4   6   3          3.83         12.30        21.54 o                         
  -5   7   3        256.77        195.56        13.59 o                         
  -4   7   3         57.21         39.21         9.68 o                         
  -3   7   3         73.48         51.44        11.65 o                         
  -2   7   3          3.53          0.47         9.16 o                         
  -1   7   3        242.32        250.53        17.28 o                         
   0   7   3          0.53        -12.72        12.72 o                         
   1   7   3          8.87         -7.40        28.48 o                         
   2   7   3         38.89         43.23        17.06 o                         
   3   7   3         50.19         25.69        28.02 o                         
   4   7   3         44.82         81.35        23.90 o                         
  -5   8   3          5.48          5.96         9.80 o                         
  -4   8   3         77.64         67.41        11.88 o                         
  -3   8   3         18.74          9.54        15.81 o                         
  -2   8   3          0.88         12.21        12.17 o                         
  -1   8   3          8.41         17.98        17.31 o                         
   0   8   3          7.55         -3.47        14.28 o                         
   1   8   3          2.72         -9.61        20.34 o                         
   2   8   3          1.80          6.89        17.35 o                         
   3   8   3         39.48         -9.66        27.57 o                         
   4   8   3          1.09        -20.87        20.87 o                         
  -5   9   3         13.82         -4.81        10.58 o                         
  -4   9   3         53.83         16.93        11.67 o                         
  -3   9   3         87.43         71.73        17.64 o                         
  -2   9   3          3.57          1.94        12.16 o                         
  -1   9   3          3.10          3.44        19.75 o                         
   0   9   3        149.32        124.28        18.88 o                         
   1   9   3        138.31        131.27        24.00 o                         
   2   9   3         22.17         -5.34        16.94 o                         
   3   9   3          4.96        -33.20        33.20 o                         
   4   9   3          4.01        -24.99        24.99 o                         
  -5  10   3          5.97         42.91        12.36 o                         
  -4  10   3         13.72          6.48        12.14 o                         
  -3  10   3         35.70         22.71        18.71 o                         
  -2  10   3          5.15         23.53        12.93 o                         
  -1  10   3        197.14        176.09        23.68 o                         
   0  10   3        843.02        817.94        29.50 o                         
   1  10   3         25.75         27.84        24.31 o                         
   2  10   3          2.70          2.12        19.14 o                         
  -5  11   3          8.13        -13.41        13.41 o                         
  -4  11   3          2.58         -9.76        12.36 o                         
  -3  11   3         23.17         44.97        21.60 o                         
  -2  11   3         14.56         25.38        14.10 o                         
  -1  11   3         40.16          0.02        23.75 o                         
   0  11   3          7.13         30.18        18.59 o                         
   1  11   3          0.54        -23.77        29.45 o                         
   2  11   3          4.20         -0.87        20.46 o                         
  -5  12   3          3.78          3.71        15.32 o                         
  -4  12   3          0.64         -0.51        14.22 o                         
  -3  12   3          4.58         33.26        17.81 o                         
  -2  12   3          7.70         10.71        16.28 o                         
  -1  12   3          0.32        -12.98        26.70 o                         
   0  12   3         42.29         83.08        24.13 o                         
   1  12   3          1.17        -13.71        28.17 o                         
   2  12   3          2.00        -22.89        24.19 o                         
  -5  13   3          0.11         28.11        17.43 o                         
  -4  13   3         14.48         54.26        16.32 o                         
  -3  13   3          2.53         17.88        23.73 o                         
  -2  13   3          0.85        -10.00        15.63 o                         
  -1  13   3          1.99        -15.65        28.08 o                         
   0  13   3          8.98         93.93        21.15 o                         
   1  13   3          1.48        -24.85        32.70 o                         
  -4  14   3          3.85         28.17        19.15 o                         
  -3  14   3          1.10         -0.65        28.32 o                         
  -2  14   3          0.01         -6.26        18.80 o                         
  -1  14   3          0.83         20.21        31.52 o                         
   0  14   3          8.41        146.54        27.65 o                         
  -2  15   3          0.25        -24.35        24.35 o                         
   0   1   4         72.86         69.37         8.24 o                         
   1   1   4        340.05        305.53        17.32 o                         
  -2   2   4         33.05         27.01         5.67 o                         
  -1   2   4        337.67        361.54         8.67 o                         
   0   2   4          7.65          5.39         8.48 o                         
   1   2   4       2566.91       2617.44        30.79 o                         
   2   2   4        100.52        109.11        15.30 o                         
  -3   3   4         69.95         76.18         9.88 o                         
  -2   3   4         48.88         52.61         6.12 o                         
  -1   3   4       1474.09       1583.14        16.66 o                         
   0   3   4        317.72        331.35        11.98 o                         
   1   3   4        277.49        261.56        18.43 o                         
   2   3   4         56.22         53.57        15.37 o                         
   3   3   4         67.20         79.27        26.81 o                         
  -4   4   4         44.91         64.07         8.93 o                         
  -3   4   4         80.48         74.05        10.55 o                         
  -2   4   4       1066.65       1109.42        14.78 o                         
  -1   4   4        278.72        306.00        12.83 o                         
   0   4   4        301.88        262.57        12.53 o                         
   1   4   4          4.21         12.96        16.73 o                         
   2   4   4         54.98         36.98        17.95 o                         
   3   4   4          7.13          6.31        26.50 o                         
  -4   5   4        137.66        116.62        11.36 o                         
  -3   5   4          1.40         -1.01        10.22 o                         
  -2   5   4        157.82        170.25         9.39 o                         
  -1   5   4          3.13         19.57        11.80 o                         
   0   5   4         21.41         25.95        10.48 o                         
   1   5   4          2.12          4.60        17.22 o                         
   2   5   4          8.88         -8.75        14.38 o                         
   3   5   4          2.69          6.42        26.49 o                         
   4   5   4          2.10         13.95        21.71 o                         
  -4   6   4        216.76        170.36        12.35 o                         
  -3   6   4          9.74        -12.54        12.54 o                         
  -2   6   4         49.02         48.34         9.51 o                         
  -1   6   4          1.25          7.36        12.72 o                         
   0   6   4         10.59         19.49        12.37 o                         
   1   6   4        128.32         86.98        16.30 o                         
   2   6   4          2.78        -10.96        17.09 o                         
   3   6   4          2.98        -26.19        26.19 o                         
   4   6   4          0.95          0.05        22.48 o                         
  -4   7   4         55.18         37.98        10.64 o                         
  -3   7   4          6.57          6.75        15.17 o                         
  -2   7   4         14.99         19.37        10.08 o                         
  -1   7   4        196.50        204.57        16.87 o                         
   0   7   4         23.52         28.98        13.33 o                         
   1   7   4         65.70         37.42        19.09 o                         
   2   7   4          0.87        -11.02        16.71 o                         
   3   7   4         57.76         34.31        27.77 o                         
   4   7   4         23.32         18.72        22.84 o                         
  -4   8   4          6.82        -11.33        11.33 o                         
  -3   8   4          3.99          0.01        15.76 o                         
  -2   8   4          0.06          4.41        10.71 o                         
  -1   8   4         36.99         17.20        17.90 o                         
   0   8   4         60.14         62.49        15.75 o                         
   1   8   4         16.84         13.47        21.60 o                         
   2   8   4          0.36        -17.88        17.88 o                         
   3   8   4         12.35        -20.57        30.37 o                         
   4   8   4          2.56         63.89        24.61 o                         
  -4   9   4         12.82          8.50        11.12 o                         
  -3   9   4         82.81         93.03        16.33 o                         
  -2   9   4          0.58          1.81        10.92 o                         
  -1   9   4         13.70         21.60        20.13 o                         
   0   9   4         28.98         78.96        17.77 o                         
   1   9   4         16.56         19.84        24.41 o                         
   2   9   4          0.69         11.30        18.86 o                         
   3   9   4          1.58        -30.81        30.81 o                         
   4   9   4          7.20         73.36        27.74 o                         
  -4  10   4          6.39         14.39        13.63 o                         
  -3  10   4         66.32         40.66        18.11 o                         
  -2  10   4          0.15         10.52        13.63 o                         
  -1  10   4         29.74          4.48        22.85 o                         
   0  10   4        117.74         81.98        19.19 o                         
   1  10   4         17.93         -7.50        24.41 o                         
   2  10   4          3.47         -8.09        18.46 o                         
  -4  11   4         29.34         44.93        12.49 o                         
  -3  11   4         55.56         61.37        21.21 o                         
  -2  11   4          4.79         33.68        15.33 o                         
  -1  11   4         15.07         -7.00        24.62 o                         
   0  11   4         32.62        112.86        21.19 o                         
   1  11   4         27.90        -12.33        27.96 o                         
   2  11   4          1.01         12.13        22.21 o                         
  -4  12   4          0.60         14.37        14.64 o                         
  -2  12   4         14.70         10.47        15.06 o                         
  -1  12   4         15.47         -3.28        27.53 o                         
   0  12   4          1.37         27.72        19.54 o                         
   1  12   4          0.53        -29.15        29.15 o                         
   2  12   4         28.02         53.21        25.40 o                         
  -4  13   4          3.24         76.29        17.07 o                         
  -3  13   4          2.88         -2.27        24.55 o                         
  -2  13   4          1.31        -15.94        17.12 o                         
  -1  13   4          0.82        -28.83        28.83 o                         
   0  13   4          6.61         64.21        24.59 o                         
  -3  14   4          7.60         -2.25        28.19 o                         
  -2  14   4          0.42         17.82        22.54 o                         
  -1  14   4          0.18         -4.34        33.46 o                         
   0  14   4          0.21        143.73        31.14 o                         
  -2  15   4          2.73         -8.02        25.20 o                         
  -2   1   5        174.34        144.88         5.36 o                         
   0   1   5          6.88          8.47         7.28 o                         
   1   1   5         28.52         34.07        15.40 o                         
  -2   2   5         46.33         53.67         4.70 o                         
  -1   2   5         34.51         21.91         7.48 o                         
   0   2   5        148.47        140.90        10.50 o                         
   1   2   5        151.86        141.90        17.53 o                         
   2   2   5         87.22         89.05        16.14 o                         
  -3   3   5         20.72         15.84         8.55 o                         
  -2   3   5        118.20        110.55         8.46 o                         
  -1   3   5        188.12        177.95        10.72 o                         
   0   3   5       1023.07       1003.00        18.18 o                         
   1   3   5       1000.60       1001.53        25.35 o                         
   2   3   5         53.45         56.49        16.55 o                         
   3   3   5          4.09          7.08        24.74 o                         
  -3   4   5        138.61        122.63         9.07 o                         
  -2   4   5        163.66        152.93         8.13 o                         
  -1   4   5        658.35        658.63        16.04 o                         
   0   4   5         50.40         48.77        10.83 o                         
   1   4   5         17.66         34.89        17.56 o                         
   2   4   5          0.70          1.15        13.67 o                         
   3   4   5          1.46        -11.08        26.87 o                         
  -3   5   5         92.67         65.16        11.45 o                         
  -2   5   5         60.78         67.83         8.25 o                         
  -1   5   5         25.76         26.35        12.10 o                         
   0   5   5         56.20         48.58        11.95 o                         
   1   5   5         12.48          9.52        18.21 o                         
   2   5   5         10.34          5.03        16.88 o                         
   3   5   5          4.40         32.68        27.78 o                         
   4   5   5         15.45         61.82        23.65 o                         
  -3   6   5        107.78         96.12        12.70 o                         
  -2   6   5          1.04         -2.82         8.38 o                         
  -1   6   5          6.90          4.25        14.39 o                         
   0   6   5        306.10        257.20        15.75 o                         
   1   6   5         20.01         10.92        17.99 o                         
   2   6   5          0.54        -16.48        17.08 o                         
   3   6   5         50.79         32.89        28.54 o                         
   4   6   5         13.07          1.46        23.30 o                         
  -3   7   5          4.97          1.72        13.42 o                         
  -2   7   5          0.42         -0.70         9.16 o                         
  -1   7   5         15.38         12.76        16.77 o                         
   0   7   5         74.70         92.39        14.68 o                         
   1   7   5         38.37         22.17        20.90 o                         
   2   7   5          0.00          9.63        18.15 o                         
   3   7   5         18.17        -30.87        30.87 o                         
   4   7   5          9.89         46.27        25.57 o                         
  -3   8   5          4.82         16.70        15.20 o                         
  -2   8   5          1.80         17.76        11.29 o                         
  -1   8   5         67.81         67.62        18.64 o                         
   0   8   5       1345.97       1324.63        30.58 o                         
   1   8   5         46.21         39.58        22.77 o                         
   2   8   5          9.47        -13.07        19.94 o                         
   3   8   5         33.04        -14.29        33.55 o                         
   4   8   5          3.30          7.99        24.69 o                         
  -3   9   5          5.11        -16.76        19.01 o                         
  -2   9   5          3.18         -2.82        11.84 o                         
  -1   9   5         37.71         38.44        21.30 o                         
   0   9   5         10.95         45.09        16.85 o                         
   1   9   5         31.21         20.68        22.58 o                         
   2   9   5          5.01        -20.25        20.25 o                         
   3   9   5          0.44        -24.12        34.47 o                         
  -3  10   5         31.93         22.26        17.91 o                         
  -2  10   5          1.47         12.56        13.16 o                         
  -1  10   5         43.91         15.86        22.17 o                         
   0  10   5          0.06         47.22        18.57 o                         
   1  10   5          5.84        -24.40        24.40 o                         
   2  10   5          0.00         -1.40        19.97 o                         
  -3  11   5          9.45         18.39        19.96 o                         
  -2  11   5          1.36          8.94        20.81 o                         
  -1  11   5         10.11         -5.67        24.79 o                         
   0  11   5          8.58         59.81        20.16 o                         
   1  11   5          4.69        -26.99        26.99 o                         
   2  11   5         11.54         85.96        24.66 o                         
  -3  12   5          1.17        -12.30        23.59 o                         
  -2  12   5          8.20         -5.48        18.21 o                         
  -1  12   5          3.36        -27.28        27.28 o                         
   0  12   5          3.10        123.01        24.08 o                         
   1  12   5         10.35        -32.54        32.54 o                         
   2  12   5          1.96         36.78        25.93 o                         
  -3  13   5         10.11          7.12        24.88 o                         
  -2  13   5         24.62         37.36        20.68 o                         
  -1  13   5         10.67         13.45        31.90 o                         
   0  13   5          0.02         48.53        27.79 o                         
   1  13   5          5.95        -38.53        38.53 o                         
  -3  14   5          0.28        -16.38        30.70 o                         
  -2  14   5          2.14         61.71        25.38 o                         
  -1  14   5          6.33        326.88        36.69 o                         
   0  14   5          1.27        -32.14        32.14 o                         
   0   1   6         65.86         58.93         8.64 o                         
  -1   2   6          0.95          3.87         7.67 o                         
   0   2   6         33.82         34.98         9.81 o                         
   1   2   6         65.62         79.70        15.71 o                         
   2   2   6         28.13         30.63        14.59 o                         
  -1   3   6         54.39         41.62         9.49 o                         
   0   3   6         11.75          6.33        10.08 o                         
   1   3   6        175.96        147.14        19.55 o                         
   2   3   6         11.55         18.26        14.98 o                         
  -2   4   6        121.14        116.49         7.71 o                         
  -1   4   6         98.33         85.98        12.03 o                         
   0   4   6         24.67         17.46        11.11 o                         
   1   4   6        140.46         95.53        19.97 o                         
   2   4   6          0.33         14.01        15.76 o                         
   3   4   6         15.60         28.91        29.87 o                         
  -2   5   6        104.68        104.06         8.57 o                         
  -1   5   6         90.25         82.92        13.93 o                         
   0   5   6        190.51        153.09        14.50 o                         
   1   5   6          8.26          5.47        18.95 o                         
   2   5   6         69.86         33.53        15.59 o                         
   3   5   6         24.75          7.68        29.29 o                         
  -2   6   6         18.78         14.81         9.21 o                         
  -1   6   6          6.16         -9.20        15.63 o                         
   0   6   6         10.01          3.16        13.01 o                         
   1   6   6         14.59         12.36        20.14 o                         
   2   6   6         20.47         10.46        18.17 o                         
   3   6   6          3.63         24.00        27.36 o                         
   4   6   6          3.00         63.86        22.72 o                         
  -2   7   6          0.03          0.42         9.89 o                         
  -1   7   6         24.38          0.95        18.90 o                         
   0   7   6         34.60         37.13        14.51 o                         
   1   7   6        385.32        286.80        26.01 o                         
   2   7   6         15.21         -8.51        20.53 o                         
   3   7   6         12.15        -11.04        32.02 o                         
   4   7   6          2.16        -11.27        24.46 o                         
  -2   8   6          6.16         -0.12        11.85 o                         
  -1   8   6        532.86        442.76        23.77 o                         
   0   8   6        248.17        222.29        19.50 o                         
   1   8   6         38.37         65.61        22.87 o                         
   2   8   6          1.81        -17.15        17.15 o                         
   3   8   6          2.21         21.30        33.85 o                         
   4   8   6          8.37        106.97        25.29 o                         
  -2   9   6         23.25         17.24        12.78 o                         
  -1   9   6         67.85         54.16        21.76 o                         
   0   9   6         95.88         63.71        19.28 o                         
   1   9   6         26.85         13.55        23.05 o                         
   2   9   6          0.09        -12.51        20.41 o                         
   3   9   6          0.51        -35.55        35.55 o                         
  -2  10   6         23.87         34.14        13.82 o                         
  -1  10   6         41.69        109.94        24.51 o                         
   0  10   6          0.02         47.26        19.02 o                         
   1  10   6         13.14        -23.06        26.43 o                         
   2  10   6          8.66          6.21        21.90 o                         
   3  10   6          3.56        -18.25        38.51 o                         
  -2  11   6          1.19         46.95        18.44 o                         
  -1  11   6         23.50         89.99        24.81 o                         
   0  11   6          3.78        -19.16        19.16 o                         
   1  11   6          0.28         12.48        29.37 o                         
   2  11   6          6.65        -24.76        24.76 o                         
  -2  12   6          1.85          5.21        19.11 o                         
  -1  12   6          0.33         81.87        27.79 o                         
   1  12   6          6.38         35.51        35.46 o                         
  -1  13   6          5.48         32.17        33.63 o                         
  -2  14   6          0.02         54.82        26.74 o                         
  -1  14   6          8.23        140.79        40.40 o                         
   0   2   7         57.71         47.41        12.48 o                         
   1   2   7        140.02        127.46        17.32 o                         
   0   3   7         20.84         20.27        10.73 o                         
   1   3   7         26.05         11.70        18.17 o                         
   2   3   7         13.50         10.60        15.38 o                         
   0   4   7         39.23         30.06        12.26 o                         
   1   4   7         32.68          3.17        19.83 o                         
   2   4   7         12.01         18.64        15.17 o                         
   3   4   7          3.93         -4.10        28.86 o                         
   0   5   7          0.86         12.77        11.86 o                         
   1   5   7          3.38        -21.02        21.02 o                         
   2   5   7         10.27          9.79        16.30 o                         
   3   5   7         12.99         89.93        28.22 o                         
   0   6   7         13.15          3.83        14.02 o                         
   1   6   7         52.12         33.20        24.02 o                         
   2   6   7         68.04         18.37        17.52 o                         
   3   6   7         41.40         84.77        32.67 o                         
  -1   7   7         91.36        145.13        17.87 o                         
   0   7   7         84.93         53.69        16.09 o                         
   1   7   7         32.51         10.16        22.77 o                         
   2   7   7         30.90         20.93        19.99 o                         
   4   7   7          1.58        141.24        29.37 o                         
  -1   8   7         53.93         24.44        17.36 o                         
   0   8   7         33.70         15.00        16.95 o                         
   1   8   7         15.00         33.09        22.32 o                         
   2   8   7          0.48        -20.37        20.37 o                         
   3   8   7          0.44         48.13        34.61 o                         
  -1   9   7         16.75        -17.38        22.12 o                         
   0   9   7        161.14        108.01        19.78 o                         
   1   9   7          7.24         57.28        25.77 o                         
   2   9   7          9.74        -16.48        24.54 o                         
   3   9   7          4.14         11.57        39.03 o                         
  -1  10   7         11.26        166.58        22.07 o                         
   0  10   7          8.53        -10.12        18.05 o                         
   1  10   7          7.30         74.98        28.62 o                         
   0  11   7          0.75        -23.04        24.31 o                         
   1  11   7          2.64         21.84        33.46 o                         
   2  11   7          0.43         -9.53        31.66 o                         
   0  12   7          0.18        -21.06        26.71 o                         
   1  12   7         27.42         58.32        37.07 o                         
   1   2   8          0.80         10.62        17.19 o                         
   1   3   8         22.43         15.92        20.23 o                         
   2   3   8          1.62          0.51        16.05 o                         
   0   4   8         71.99         53.55        13.19 o                         
   1   4   8          2.03          6.71        20.36 o                         
   2   4   8         15.92         16.47        17.17 o                         
   0   5   8         12.21         28.34        13.60 o                         
   1   5   8        115.48         64.86        23.30 o                         
   2   5   8         67.06         54.79        19.21 o                         
   3   5   8         42.03         77.33        30.82 o                         
   0   6   8          3.74        -13.21        13.21 o                         
   1   6   8         52.00         28.78        22.25 o                         
   2   6   8         10.38         -5.75        18.15 o                         
   3   6   8          3.80         69.50        30.67 o                         
   0   7   8        125.56        118.99        15.84 o                         
   1   7   8         55.08         44.47        25.73 o                         
   2   7   8         10.26         -8.33        18.55 o                         
   3   7   8          4.58         32.73        32.75 o                         
   0   8   8          8.23         37.70        17.23 o                         
   1   8   8         12.24        -23.61        23.61 o                         
   2   8   8          0.44         -0.69        21.31 o                         
   3   8   8          1.26         50.39        37.79 o                         
   0   9   8         64.23         50.61        18.83 o                         
   1   9   8          1.42         -8.38        29.39 o                         
   2   9   8         12.31        -23.05        23.05 o                         
   0  10   8          2.37        -13.72        20.54 o                         
   1  10   8         13.45        -32.08        32.08 o                         
   0  11   8          8.30         30.57        25.34 o                         
   1  11   8          2.65         42.21        37.64 o                         
   1  12   8          6.99         72.25        44.80 o                         
   2   4   9          5.16         96.15        20.12 o                         
   1   5   9         70.83         58.89        22.60 o                         
   2   5   9         75.51         91.63        20.39 o                         
   1   6   9         63.31         12.00        25.93 o                         
   2   6   9          2.69         -2.32        18.38 o                         
   3   6   9          1.25        112.35        32.05 o                         
   1   7   9         43.08          9.27        29.61 o                         
   2   7   9          0.73         -1.28        20.74 o                         
   3   7   9          6.05         75.17        38.20 o                         
   2   8   9          0.00         -0.22        21.40 o                         
   3   8   9          1.47        110.93        40.75 o                         
   2   9   9          0.13        -24.72        24.72 o                         
   2  10   9          0.96        -29.07        29.07 o                         
   2 -10 -10          3.65          0.72        25.01 o                         
   2  -9 -10          0.61          6.17        22.52 o                         
   2  -8 -10          0.46        -20.21        20.21 o                         
   2  -7 -10         13.94         18.50        18.78 o                         
   2 -10  -9          0.58          2.29        23.44 o                         
   2  -9  -9         11.43          9.60        23.25 o                         
   2  -8  -9          3.57         -0.93        24.57 o                         
   2  -7  -9         52.87         82.35        22.69 o                         
   2  -6  -9         33.20         18.64        19.35 o                         
   2 -13  -8          3.57        -32.72        32.72 o                         
   2 -10  -8          0.81        -22.61        22.61 o                         
   2  -9  -8          3.99         -4.41        21.32 o                         
   2  -8  -8          3.73         -5.07        20.09 o                         
   2  -7  -8          0.95         13.40        18.66 o                         
   2  -6  -8          8.22         11.20        17.16 o                         
   2  -5  -8          1.13         14.53        17.52 o                         
   2 -13  -7          4.02        -28.43        28.43 o                         
   2 -11  -7          0.61        -25.00        25.00 o                         
   2 -10  -7          7.61        -16.13        21.05 o                         
   2  -9  -7          7.98          1.57        21.29 o                         
   2  -8  -7          2.54         -8.61        18.92 o                         
   2  -7  -7          0.02        -12.31        18.34 o                         
   2  -6  -7         27.86         37.62        17.83 o                         
   2  -5  -7          5.45          5.05        15.96 o                         
   2 -13  -6          0.53         39.62        23.44 o                         
   2 -12  -6          1.03         -5.12        22.40 o                         
   2 -11  -6          0.66        -22.35        22.35 o                         
   2 -10  -6         13.20        -20.26        20.26 o                         
   2  -9  -6         12.85         24.64        20.31 o                         
   2  -8  -6          3.41        -10.59        17.70 o                         
   2  -7  -6          0.01        -17.41        17.41 o                         
   2  -6  -6         10.38          2.51        17.46 o                         
   2  -5  -6         57.87         67.76        17.61 o                         
   2  -4  -6         66.96         82.82        16.28 o                         
   2 -14  -5          1.18         75.99        24.83 o                         
   2 -13  -5         13.61         39.17        20.93 o                         
  -2 -12  -5          1.08         13.57        22.77 o                         
   2 -12  -5          4.53         18.97        19.50 o                         
  -2 -11  -5          6.38        -19.91        19.91 o                         
   2 -11  -5          0.75        -13.18        20.75 o                         
  -2 -10  -5          0.00          9.52        17.31 o                         
   2 -10  -5          0.81         11.02        18.27 o                         
  -2  -9  -5          2.77         21.36        14.88 o                         
   2  -9  -5          1.76        -17.45        17.45 o                         
  -2  -8  -5          5.23          6.95        14.13 o                         
   2  -8  -5          0.99         -7.05        17.59 o                         
  -2  -7  -5          0.00          2.68        13.14 o                         
   2  -7  -5          0.23         -3.36        15.92 o                         
  -2  -6  -5          0.30         -7.14        10.26 o                         
   2  -6  -5          0.57        -14.91        17.78 o                         
  -2  -5  -5          5.72         21.85        10.11 o                         
   2  -5  -5         33.60         31.59        16.34 o                         
  -2  -4  -5          0.39          7.33         8.20 o                         
   2  -4  -5         90.47         96.89        17.33 o                         
  -2  -3  -5         29.55         40.42         7.83 o                         
  -2  -2  -5         48.21         43.11         6.55 o                         
  -2  -1  -5         47.84         42.55         5.84 o                         
  -2   0  -5          2.95         -3.78         4.76 o                         
  -2   1  -5         24.51         20.84         3.55 o                         
   2 -14  -4          0.23          5.46        22.14 o                         
   2 -13  -4          0.73         -7.14        19.28 o                         
  -2 -12  -4         15.49          9.69        21.76 o                         
   2 -12  -4          8.12         -4.52        18.01 o                         
  -2 -11  -4          0.56         10.31        18.29 o                         
   2 -11  -4          2.65        -15.84        18.41 o                         
  -2 -10  -4          1.92         -8.18        14.53 o                         
   2 -10  -4          0.08        -14.96        14.96 o                         
  -2  -9  -4          0.38          2.58        16.78 o                         
   2  -9  -4          0.32        -16.52        16.52 o                         
  -2  -8  -4          0.20         13.89        13.56 o                         
   2  -8  -4          0.03        -11.04        16.71 o                         
  -2  -7  -4          0.48          9.58        12.44 o                         
   2  -7  -4          8.29        -13.23        13.56 o                         
  -2  -6  -4          1.54         11.27        11.52 o                         
   2  -6  -4         27.10         17.39        14.63 o                         
  -2  -5  -4          4.91          4.74         9.54 o                         
   2  -5  -4         87.24         79.22        14.98 o                         
  -2  -4  -4         30.39         33.16         8.90 o                         
   2  -4  -4        589.64        596.69        21.77 o                         
  -2  -3  -4         31.08         21.32         7.63 o                         
  -2  -2  -4         55.57         51.25         7.73 o                         
  -2  -1  -4        114.99        120.52         7.02 o                         
  -2   0  -4          2.98          4.10         5.02 o                         
   2 -14  -3          0.00         21.27        20.19 o                         
  -2 -13  -3          3.18          1.89        23.38 o                         
   2 -13  -3          0.47         15.17        22.43 o                         
  -2 -12  -3          1.11        -14.16        21.33 o                         
   2 -12  -3          4.26        -17.31        17.31 o                         
  -2 -11  -3          2.32         24.85        17.66 o                         
   2 -11  -3          8.05         10.35        16.91 o                         
  -2 -10  -3          1.49         -5.69        16.76 o                         
   2 -10  -3          2.85        -10.38        15.85 o                         
  -2  -9  -3         12.26         21.39        15.79 o                         
   2  -9  -3          1.97         15.52        16.38 o                         
  -2  -8  -3          0.99         -0.12        13.34 o                         
   2  -8  -3          0.49         -1.78        15.90 o                         
  -2  -7  -3         21.50         23.65        12.30 o                         
   2  -7  -3          1.95        -10.61        15.04 o                         
  -2  -6  -3         16.15         13.48        11.00 o                         
   2  -6  -3          1.70         -1.23        14.08 o                         
  -2  -5  -3        139.06        155.86        12.12 o                         
   2  -5  -3         50.34         55.03        14.93 o                         
  -2  -4  -3         16.13         18.16         9.51 o                         
   2  -4  -3         26.98         21.92        13.90 o                         
  -2  -3  -3          7.51         13.31         8.44 o                         
   2  -3  -3          0.02         -0.87        13.37 o                         
  -2  -2  -3         59.66         50.28         7.70 o                         
  -2  -1  -3         38.87         40.65         6.42 o                         
  -2   0  -3         38.95         42.83         5.96 o                         
   2 -15  -2          0.36          7.79        22.47 o                         
   2 -14  -2          0.08        -10.24        19.27 o                         
  -2 -13  -2          0.01          4.96        21.32 o                         
   2 -13  -2          0.00          0.65        18.05 o                         
  -2 -12  -2          0.26         56.28        21.29 o                         
   2 -12  -2          1.00          4.48        16.12 o                         
  -2 -11  -2          0.56         38.83        19.69 o                         
   2 -11  -2          1.49          7.03        17.27 o                         
  -2 -10  -2          3.48         23.88        17.09 o                         
   2 -10  -2          0.02         -3.20        14.96 o                         
  -2  -9  -2          7.50         15.19        15.56 o                         
   2  -9  -2          5.02          2.12        15.10 o                         
  -5  -8  -2          0.04         10.29        17.22 o                         
  -2  -8  -2          5.02         12.15        13.42 o                         
   2  -8  -2          0.54          0.92        15.76 o                         
  -5  -7  -2          0.03         16.04        20.18 o                         
  -2  -7  -2         10.04          7.01        12.30 o                         
   2  -7  -2        161.64        125.86        15.76 o                         
  -2  -6  -2         21.76         17.56        11.79 o                         
   2  -6  -2        440.75        457.58        19.15 o                         
  -5  -5  -2          0.01        -15.58        15.58 o                         
  -2  -5  -2          6.17         13.74        10.42 o                         
   2  -5  -2         31.90         26.06        14.20 o                         
  -5  -4  -2          0.46          4.80        12.58 o                         
  -2  -4  -2        167.92        178.47        11.47 o                         
   2  -4  -2         76.77         69.14        13.25 o                         
  -5  -3  -2          1.50        -11.45        11.45 o                         
  -2  -3  -2        297.03        349.88        11.93 o                         
   2  -3  -2        500.70        516.73        18.34 o                         
  -5  -2  -2         47.80         48.38        12.26 o                         
  -2  -2  -2         55.61         60.46         7.33 o                         
  -5  -1  -2        163.53        119.20        11.65 o                         
  -2  -1  -2        321.15        332.48         9.51 o                         
  -5   0  -2          0.78         23.33        10.42 o                         
   2 -15  -1          0.03        -17.38        22.05 o                         
   2 -14  -1          0.50         -6.87        18.39 o                         
  -2 -13  -1          0.91        -18.69        18.69 o                         
   2 -13  -1          0.04        -11.97        19.31 o                         
  -2 -12  -1          1.89         -0.89        18.87 o                         
   2 -12  -1         37.69         29.35        15.74 o                         
  -2 -11  -1          0.66          5.41        14.87 o                         
   2 -11  -1          1.23          6.64        16.69 o                         
  -2 -10  -1          8.61         12.95        15.46 o                         
   2 -10  -1         43.21         44.92        16.24 o                         
  -2  -9  -1          2.02          3.72        15.78 o                         
   2  -9  -1          0.11         -3.79        15.08 o                         
  -5  -8  -1          2.36        -17.75        17.92 o                         
  -2  -8  -1         31.91         24.86        15.69 o                         
   2  -8  -1          0.02          2.20        14.19 o                         
  -5  -7  -1          0.18         10.56        14.76 o                         
  -2  -7  -1         60.49         53.11        15.22 o                         
   2  -7  -1         37.70         50.66        14.07 o                         
  -5  -6  -1          0.05        -11.58        11.58 o                         
  -2  -6  -1          7.93         14.17        10.95 o                         
   2  -6  -1         61.82         72.58        14.31 o                         
  -2  -5  -1         20.47         22.80        11.45 o                         
   2  -5  -1          2.13         -2.73        12.89 o                         
  -6  -4  -1          6.46          4.22        16.82 o                         
  -5  -4  -1         14.95         13.13        10.82 o                         
  -2  -4  -1        630.37        693.40        15.79 o                         
   2  -4  -1          0.01          5.12        13.15 o                         
  -6  -3  -1          0.15        -13.67        13.67 o                         
  -5  -3  -1         19.51         32.91        11.75 o                         
  -2  -3  -1         86.47        102.96         8.92 o                         
   2  -3  -1         30.34         30.27        13.53 o                         
  -6  -2  -1          0.50         -8.98        13.38 o                         
  -5  -2  -1          2.64          4.75        13.01 o                         
  -2  -2  -1        266.08        272.41         9.75 o                         
  -6  -1  -1          1.41        -13.71        13.71 o                         
  -5  -1  -1          1.24         -1.98        11.37 o                         
  -2  -1  -1        137.58        133.71         8.12 o                         
  -1  -1  -1       1124.70       1125.08        11.23 o                         
  -6   0  -1          0.07         -1.71        12.91 o                         
   2 -15   0          0.11        -10.26        20.53 o                         
   2 -14   0          0.03         -3.80        19.15 o                         
  -2 -13   0          0.15         -3.50        19.57 o                         
   2 -13   0          7.44         -7.07        17.70 o                         
  -2 -12   0          0.76         24.32        19.92 o                         
   2 -12   0         17.35         -7.68        16.90 o                         
  -2 -11   0          0.17        -17.83        17.83 o                         
   2 -11   0          0.02         -4.27        14.80 o                         
  -2 -10   0          4.75         10.03        17.00 o                         
   2 -10   0         31.79         26.50        15.20 o                         
  -2  -9   0          2.09         30.09        17.59 o                         
   2  -9   0         14.79         11.64        15.62 o                         
  -5  -8   0          7.72         22.47        19.25 o                         
  -2  -8   0         22.35         35.88        16.73 o                         
   2  -8   0         53.98         45.03        14.92 o                         
  -2  -7   0          3.09         22.83        13.68 o                         
   2  -7   0        346.17        324.09        17.47 o                         
  -2  -6   0         17.13         16.17        12.96 o                         
   2  -6   0         31.63         29.88        13.58 o                         
  -6  -5   0          0.15        -15.22        15.22 o                         
  -5  -5   0          0.22        -11.51        11.51 o                         
  -2  -5   0          9.29         11.33        11.30 o                         
   2  -5   0        142.12        130.64        14.99 o                         
  -6  -4   0          1.80          2.63        14.35 o                         
  -5  -4   0          8.00         21.89         9.34 o                         
  -2  -4   0          1.55          7.83         9.59 o                         
   2  -4   0          0.01         -2.95        12.95 o                         
  -6  -3   0          5.20        -14.31        14.31 o                         
  -5  -3   0        139.61        110.78        14.14 o                         
  -2  -3   0        197.38        211.75        10.87 o                         
   2  -3   0        113.52        138.56        13.02 o                         
  -6  -2   0          3.06         17.74        13.32 o                         
  -5  -2   0         12.70         14.60        11.07 o                         
  -2  -2   0        167.86        180.27        10.82 o                         
  -1  -2   0          7.91         11.79         7.57 o                         
  -6  -1   0          1.80         33.39        12.91 o                         
  -5  -1   0         12.18         26.91        12.86 o                         
  -1  -1   0          0.88          0.49         7.13 o                         
   2 -14   1          3.33         -7.10        20.39 o                         
  -2 -13   1          1.44        -20.40        20.40 o                         
   2 -13   1          1.85         -5.07        18.42 o                         
  -2 -12   1          6.23        -17.52        19.30 o                         
   2 -12   1          9.48         11.34        17.33 o                         
  -2 -11   1         54.18         36.89        18.63 o                         
   2 -11   1          0.41         -4.29        16.20 o                         
  -2 -10   1         16.38         20.93        17.07 o                         
   2 -10   1          0.12         -5.24        15.59 o                         
  -2  -9   1        137.36        115.14        18.81 o                         
   2  -9   1          0.23         -7.28        14.07 o                         
  -5  -8   1          0.09        -18.66        18.66 o                         
  -2  -8   1          0.46          9.11        15.03 o                         
   2  -8   1         29.19         23.85        14.16 o                         
  -2  -7   1         27.17         29.48        14.32 o                         
   2  -7   1         10.89         14.15        12.50 o                         
  -5  -6   1          0.10        -15.17        15.62 o                         
  -2  -6   1         62.00         56.65        13.43 o                         
   2  -6   1         10.70         17.33        13.09 o                         
  -6  -5   1          1.12        -16.94        16.94 o                         
  -5  -5   1          5.24         -9.46        12.88 o                         
  -2  -5   1         31.87         22.70        11.91 o                         
   2  -5   1          6.89          2.80        12.50 o                         
  -6  -4   1         16.88        -10.36        15.44 o                         
  -5  -4   1          0.63         20.88        13.68 o                         
  -2  -4   1        173.82        190.57        12.52 o                         
   2  -4   1         38.12         25.68        12.92 o                         
  -6  -3   1         34.31         -4.24        14.96 o                         
  -5  -3   1          3.26         -4.04        13.28 o                         
  -2  -3   1          3.14         -4.38         9.15 o                         
   2  -3   1         52.01         58.02        10.62 o                         
  -6  -2   1          9.63         28.75        13.40 o                         
  -5  -2   1         28.22         18.53        11.98 o                         
  -2  -2   1        124.56        116.06         9.19 o                         
  -6  -1   1         16.88         53.28        12.11 o                         
   2 -15   2          0.08        -21.26        21.26 o                         
   2 -14   2          3.26        -18.73        18.73 o                         
  -2 -13   2          0.02         27.09        19.75 o                         
   2 -13   2          1.75         -3.38        18.65 o                         
  -2 -12   2         22.44        -14.40        25.58 o                         
   2 -12   2          0.00         -2.17        17.15 o                         
  -2 -11   2         26.85         37.67        18.95 o                         
   2 -11   2          0.14         -6.06        15.08 o                         
  -2 -10   2         16.75         29.02        17.53 o                         
   2 -10   2          0.43        -14.41        14.41 o                         
  -2  -9   2          0.00          9.31        16.60 o                         
   2  -9   2          2.51         -2.02        13.84 o                         
  -2  -8   2          6.17         11.54        15.45 o                         
   2  -8   2          3.12         -4.09        13.04 o                         
  -2  -7   2          1.11         -0.55        13.27 o                         
   2  -7   2         55.55         48.72        12.85 o                         
  -5  -6   2          0.67         -1.73        14.30 o                         
  -2  -6   2         62.98         60.51        13.48 o                         
   2  -6   2          0.13          3.17        11.69 o                         
  -6  -5   2          4.06          3.79        18.76 o                         
  -5  -5   2         19.72         24.14        14.59 o                         
  -2  -5   2         10.06          6.48        10.90 o                         
   2  -5   2         78.60         78.05        11.20 o                         
  -5  -4   2          6.68          1.48        13.43 o                         
  -2  -4   2          1.59          0.08        10.49 o                         
   2  -4   2          4.84          4.96        10.65 o                         
  -6  -3   2          7.36          7.06        18.30 o                         
  -5  -3   2          5.83          7.47        15.05 o                         
  -2  -3   2         50.14         42.67        10.55 o                         
  -6  -2   2         12.33         40.82        15.55 o                         
  -5  -2   2         71.72         99.22        17.30 o                         
   2 -16   3          1.24        -26.05        26.05 o                         
   2 -14   3          8.16          8.16        20.07 o                         
  -2 -13   3         12.82         35.57        22.65 o                         
   2 -13   3          0.07        -16.43        16.43 o                         
  -2 -12   3          0.05         44.51        20.95 o                         
   2 -12   3          0.38        -14.72        14.72 o                         
  -2 -11   3         23.64         46.85        20.69 o                         
   2 -11   3          8.84          6.38        13.90 o                         
  -2 -10   3          0.00          5.90        18.06 o                         
   2 -10   3          0.17        -14.43        14.43 o                         
  -2  -9   3          1.55         12.35        16.58 o                         
   2  -9   3          4.39         14.76        12.75 o                         
  -2  -8   3          1.63         -2.66        14.85 o                         
   2  -8   3          0.15         -9.68        11.67 o                         
  -5  -7   3          2.15        -16.65        16.65 o                         
  -2  -7   3          7.94        -14.03        14.03 o                         
   2  -7   3         20.12         11.63        10.67 o                         
  -5  -6   3          3.41          0.78        16.08 o                         
  -2  -6   3        129.83        130.12        13.86 o                         
   2  -6   3          6.43          7.88        10.71 o                         
  -6  -5   3         15.59          8.02        20.52 o                         
  -5  -5   3          4.62        -11.17        14.36 o                         
  -2  -5   3          0.02         -2.94        10.14 o                         
   2  -5   3          8.24          5.57         9.72 o                         
  -6  -4   3         17.79          0.30        18.99 o                         
  -5  -4   3          5.19         15.28        16.12 o                         
  -2  -4   3         61.31         68.18        11.06 o                         
   2  -4   3        188.91        205.57        11.55 o                         
  -6  -3   3          5.07        -12.30        17.58 o                         
  -5  -3   3          0.78         17.22        16.62 o                         
  -2  -3   3         64.90         57.67        10.77 o                         
  -6  -2   3          0.01         24.61        16.33 o                         
   2 -15   4          0.04        -22.26        22.26 o                         
   2 -14   4          3.86        -12.53        18.80 o                         
  -2 -13   4         14.71         45.33        22.08 o                         
   2 -13   4          0.01         -6.39        17.36 o                         
  -2 -12   4         20.48         49.81        20.57 o                         
   2 -12   4          5.34          1.33        15.91 o                         
  -2 -11   4          6.55         10.58        18.77 o                         
   2 -11   4          3.80        -14.93        14.93 o                         
  -2 -10   4         10.41         16.72        18.24 o                         
   2 -10   4         14.31          8.66        13.47 o                         
  -2  -9   4          0.68          9.93        16.33 o                         
   2  -9   4          1.76        -11.95        11.95 o                         
  -2  -8   4          1.06        -15.08        15.28 o                         
   2  -8   4         17.51          9.32        11.24 o                         
  -5  -7   4          1.53        -17.78        17.78 o                         
  -2  -7   4          4.24         -8.13        13.71 o                         
   2  -7   4         12.20          5.13        10.44 o                         
  -5  -6   4          1.34          9.88        17.55 o                         
  -2  -6   4         10.20         16.14        12.13 o                         
   2  -6   4          1.56          2.08         9.33 o                         
  -6  -5   4          5.66         22.66        20.68 o                         
  -5  -5   4          2.15        -15.55        15.55 o                         
  -2  -5   4          0.28         -3.91        10.83 o                         
   2  -5   4          1.21          8.81         8.57 o                         
  -6  -4   4         12.38         -7.17        20.20 o                         
  -5  -4   4          0.04        -18.15        18.15 o                         
  -2  -4   4        104.83         99.80        11.37 o                         
   2  -4   4        379.18        377.30        12.07 o                         
  -6  -3   4          5.29         28.28        19.56 o                         
  -5  -3   4          0.65         11.30        15.34 o                         
  -2  -3   4         18.46         18.49        10.15 o                         
  -6  -2   4          2.64         69.02        17.52 o                         
   2 -15   5          0.01         22.94        22.48 o                         
   2 -14   5          0.18        -18.52        19.71 o                         
  -2 -13   5         15.15        -19.34        22.47 o                         
   2 -13   5          0.02        -16.72        16.72 o                         
  -2 -12   5          3.60         41.33        20.39 o                         
   2 -12   5          1.39         -7.97        13.47 o                         
  -2 -11   5          4.21         -6.93        17.46 o                         
   2 -11   5         24.16         13.52        15.68 o                         
  -2 -10   5         24.87         46.64        18.48 o                         
   2 -10   5         60.38         31.94        13.42 o                         
  -2  -9   5         12.77         33.89        16.87 o                         
   2  -9   5          3.73         -4.46        11.60 o                         
  -2  -8   5          1.07          4.42        14.67 o                         
   2  -8   5          3.45        -10.60        10.60 o
[truncated: 234,255 more chars]
