# Supplementary material for: The structures of eleven (4-phen­yl)piperazinium salts containing organic anions
Source: Acta Crystallogr E Crystallogr Commun. 2022 Sep 22;78(Pt 10):1016–27. doi: 10.1107/S2056989022009057 (PMC9535824; doi:10.1107/S2056989022009057)
Supplement: Supplementary file 15 [file e-78-01016-8sup8.hkl]

data_8                                                                          
_shelx_title ' HP8M IN P2/C'                                                    
_shelx_refln_list_code          4                                               
_shelx_F_calc_maximum      222.68                                               
_exptl_crystal_F_000       816.00                                               
_reflns_d_resolution_high  0.7573                                               
                                                                                
loop_                                                                           
 _space_group_symop_operation_xyz                                               
 'x, y, z'                                                                      
 '-x, y+1/2, -z+1/2'                                                            
 '-x, -y, -z'                                                                   
 'x, -y-1/2, z-1/2'                                                             
                                                                                
_cell_length_a     8.5170                                                       
_cell_length_b     6.8250                                                       
_cell_length_c    30.2650                                                       
_cell_angle_alpha  90.000                                                       
_cell_angle_beta   95.330                                                       
_cell_angle_gamma  90.000                                                       
                                                                                
_shelx_F_squared_multiplier     1.000                                           
                                                                                
loop_                                                                           
 _refln_index_h                                                                 
 _refln_index_k                                                                 
 _refln_index_l                                                                 
 _refln_F_squared_calc                                                          
 _refln_F_squared_meas                                                          
 _refln_F_squared_sigma                                                         
 _refln_observed_status                                                         
   2   0   0        993.61       1063.04        14.61 o                         
   3   0   0       7354.05       7578.47        93.61 o                         
   4   0   0       5412.72       5634.31        24.64 o                         
   5   0   0        888.68        626.43       214.10 o                         
   6   0   0          5.14         14.62         6.50 o                         
   7   0   0        211.77        183.36        11.12 o                         
   8   0   0         80.95         80.76        10.73 o                         
   9   0   0         11.47          5.42         8.60 o                         
  10   0   0          5.69         14.89         9.42 o                         
   1   1   0        456.99        450.18        15.19 o                         
   3   1   0          6.68          7.92         1.60 o                         
   4   1   0       2090.17       2373.73        31.51 o                         
   5   1   0         18.44         15.81         2.53 o                         
   6   1   0        163.95        181.64         9.51 o                         
   7   1   0         70.83         62.61         6.05 o                         
   8   1   0         29.74         14.94         6.33 o                         
   9   1   0          0.72         -2.44         5.78 o                         
  10   1   0        112.88        107.41         9.16 o                         
   0   2   0      49587.16      33103.52     15970.96 o                         
   1   2   0       4781.73       4532.45        83.01 o                         
   2   2   0        683.06        689.07        12.64 o                         
   3   2   0       2045.08       2037.58        28.88 o                         
   4   2   0       1001.52       1042.29        23.72 o                         
   5   2   0        119.06        128.43         6.50 o                         
   6   2   0         98.81        104.49        10.57 o                         
   7   2   0          0.04         -4.85         4.85 o                         
   8   2   0         58.98         49.05         6.74 o                         
   9   2   0          0.74         -0.78         6.12 o                         
  10   2   0         48.57         48.44         7.50 o                         
   1   3   0        321.70        300.08         5.60 o                         
   2   3   0         96.66        126.62         3.08 o                         
   3   3   0         13.77         17.27         1.63 o                         
   4   3   0        395.63        416.56         6.72 o                         
   5   3   0         97.34         81.94         3.41 o                         
   6   3   0          1.38          1.06         2.75 o                         
   7   3   0          0.45         -1.65         4.12 o                         
   8   3   0        226.76        225.29        11.13 o                         
   9   3   0         24.47         17.05         5.90 o                         
  10   3   0          2.61          4.31        14.48 o                         
   0   4   0       1091.00        981.02        12.51 o                         
   1   4   0        551.46        605.04        24.64 o                         
   2   4   0        331.82        346.89         4.65 o                         
   3   4   0        310.40        316.80         7.55 o                         
   4   4   0        124.27        111.54         3.83 o                         
   5   4   0        153.00        156.45         6.71 o                         
   6   4   0         18.65         18.09         3.94 o                         
   7   4   0          5.93          0.45         4.36 o                         
   8   4   0         24.69         30.32         6.47 o                         
   9   4   0          6.07          7.29         8.96 o                         
   1   5   0         45.81         46.38         3.87 o                         
   2   5   0         84.71         82.64         4.13 o                         
   3   5   0        132.58        122.27         3.55 o                         
   4   5   0          0.01         -1.81         2.60 o                         
   5   5   0         33.77         30.84         3.90 o                         
   6   5   0         72.40         70.39         6.69 o                         
   7   5   0          8.58         -3.54         3.54 o                         
   8   5   0         20.25         33.24         6.49 o                         
   9   5   0          8.11         16.27         9.23 o                         
   0   6   0        171.13        169.97        21.80 o                         
   1   6   0        168.99        145.35         6.59 o                         
   2   6   0         76.54         76.08         5.18 o                         
   3   6   0         61.66         55.60         4.07 o                         
   4   6   0          3.39          6.41         3.66 o                         
   5   6   0         74.94         82.82         4.77 o                         
   6   6   0          3.46         -1.12         7.16 o                         
   7   6   0          0.49         12.36         5.83 o                         
   1   7   0          1.02          6.60         4.43 o                         
   2   7   0         10.59         21.91         4.62 o                         
   3   7   0          0.05          2.32         4.95 o                         
   4   7   0         11.04         19.47        11.54 o                         
   5   7   0          0.02          8.99         7.47 o                         
   6   7   0         10.61          6.74         5.01 o                         
   0   8   0         99.21         85.55         8.93 o                         
   1   8   0         26.72         41.99        12.85 o                         
   2   8   0         31.46         27.51         5.44 o                         
   3   8   0          1.94         -5.83         9.18 o                         
 -10   1   1          4.07         -5.92         6.67 o                         
  -9   1   1         35.12         49.96         6.99 o                         
  -8   1   1         70.90         58.11         7.48 o                         
  -7   1   1        449.69        412.22        10.53 o                         
  -6   1   1         84.59         77.67         4.16 o                         
  -5   1   1         65.24         59.63         3.51 o                         
  -4   1   1        468.88        462.56         4.91 o                         
  -3   1   1         13.01         24.73         3.48 o                         
  -2   1   1        955.69        981.09        26.62 o                         
  -1   1   1       1200.95       1163.37        54.17 o                         
   0   1   1         92.20        123.65         1.83 o                         
   1   1   1       7951.20       7644.10        48.89 o                         
   2   1   1        124.06        147.70         7.19 o                         
   3   1   1        776.57        790.61        17.38 o                         
   4   1   1         41.79         36.96         2.51 o                         
   5   1   1        113.41        115.18         4.54 o                         
   6   1   1         30.20         25.65         4.89 o                         
   7   1   1         43.86         29.95         5.68 o                         
   8   1   1          2.89         -0.37         5.82 o                         
   9   1   1          7.28         -0.74         6.28 o                         
  10   1   1         13.56         20.96         6.92 o                         
 -10   2   1          3.08         -2.61         7.19 o                         
  -9   2   1         92.84         90.02         7.90 o                         
  -8   2   1          3.65          1.73         5.88 o                         
  -7   2   1         80.34         82.24         6.38 o                         
  -6   2   1         50.36         55.35         5.69 o                         
  -5   2   1         31.78         26.61         2.79 o                         
  -4   2   1         58.68         59.09         2.14 o                         
  -3   2   1        384.56        438.10         7.17 o                         
  -2   2   1         11.66         14.85         1.19 o                         
  -1   2   1       2340.31       2290.76        22.49 o                         
   0   2   1        516.20        614.56        20.58 o                         
   1   2   1       8333.02       7881.07        33.49 o                         
   2   2   1         45.14         41.28         2.80 o                         
   3   2   1         86.18         72.94         4.17 o                         
   4   2   1        254.57        246.93         9.90 o                         
   5   2   1        504.59        542.19        10.18 o                         
   6   2   1        101.22        106.46         7.81 o                         
   7   2   1          0.16         -5.08         5.08 o                         
   8   2   1          3.47         -3.10         6.69 o                         
   9   2   1         74.85         72.29         7.12 o                         
  10   2   1          7.15         -1.06         7.31 o                         
 -10   3   1          7.56          1.49         7.36 o                         
  -9   3   1         19.93         15.50         9.72 o                         
  -8   3   1         20.14         14.79         4.39 o                         
  -7   3   1         36.59         33.21         4.39 o                         
  -6   3   1         39.31         39.58         3.29 o                         
  -5   3   1        174.79        171.45         4.26 o                         
  -4   3   1        983.81        990.01        22.08 o                         
  -3   3   1        318.04        342.02        10.17 o                         
  -2   3   1        175.56        174.21         4.46 o                         
  -1   3   1         38.29         51.12         1.76 o                         
   0   3   1        776.76        794.80        17.68 o                         
   1   3   1         60.31         55.37         1.63 o                         
   2   3   1         53.59         45.83         2.66 o                         
   3   3   1        943.43       1002.12        22.22 o                         
   4   3   1         95.29         93.39         2.40 o                         
   5   3   1          1.25         -1.60         2.49 o                         
   6   3   1         20.71         20.35         3.82 o                         
   7   3   1         10.13          8.31         3.45 o                         
   8   3   1          1.08          0.20         4.37 o                         
   9   3   1          3.98         -5.59         5.59 o                         
  10   3   1         10.25         11.95         7.25 o                         
  -9   4   1          1.65          6.23         5.40 o                         
  -8   4   1          0.03         -4.65         6.13 o                         
  -7   4   1         33.54         26.13         4.59 o                         
  -6   4   1          0.01         -2.39         3.04 o                         
  -5   4   1        211.52        218.63        13.43 o                         
  -4   4   1          9.31         12.48         1.95 o                         
  -3   4   1        129.87        113.57         4.21 o                         
  -2   4   1        441.30        499.42         7.55 o                         
  -1   4   1        549.35        508.84         9.85 o                         
   0   4   1        369.35        363.56        11.03 o                         
   1   4   1       3000.52       2859.65        33.46 o                         
   2   4   1        147.19        150.78         3.07 o                         
   3   4   1        172.65        195.81         3.87 o                         
   4   4   1         77.50         71.54         2.63 o                         
   5   4   1         24.01         26.10         3.06 o                         
   6   4   1          0.15          4.59         4.92 o                         
   7   4   1          0.62         -1.25         4.10 o                         
   8   4   1         25.10         25.51         6.72 o                         
   9   4   1          0.07          4.45         5.61 o                         
  -9   5   1          9.59          5.96        10.58 o                         
  -8   5   1          9.71         26.41        11.35 o                         
  -7   5   1         15.72         13.78         3.33 o                         
  -6   5   1         18.27         22.14         4.08 o                         
  -5   5   1         40.18         36.76         4.99 o                         
  -4   5   1          0.10          2.26         2.77 o                         
  -3   5   1          1.02          6.91         2.46 o                         
  -2   5   1          2.28          4.16         2.96 o                         
  -1   5   1        156.12        133.60         5.91 o                         
   0   5   1         41.75         66.73         4.60 o                         
   1   5   1          0.78         -1.25         3.23 o                         
   2   5   1          9.69          9.63         3.00 o                         
   3   5   1         20.84         21.89         2.67 o                         
   4   5   1         48.95         59.16         3.16 o                         
   5   5   1          0.34          2.25         3.16 o                         
   6   5   1         23.91         28.99         4.98 o                         
   7   5   1          0.01         -4.57         4.57 o                         
   8   5   1         13.15         32.95        10.80 o                         
  -8   6   1          3.31         25.26         9.98 o                         
  -7   6   1         15.93         25.27         5.37 o                         
  -6   6   1          5.75          6.94         5.97 o                         
  -5   6   1         12.85         22.03         4.45 o                         
  -4   6   1         57.04         48.93         4.60 o                         
  -3   6   1        153.14        134.27         4.90 o                         
  -2   6   1        238.82        252.97         6.88 o                         
  -1   6   1        110.41         97.43         5.59 o                         
   0   6   1         95.66        100.68         8.32 o                         
   1   6   1        211.07        192.07         9.16 o                         
   2   6   1        119.80        110.33         6.33 o                         
   3   6   1         20.55         18.27         3.54 o                         
   4   6   1         39.35         43.94         4.08 o                         
   5   6   1        135.46        144.45         7.03 o                         
   6   6   1          2.91          9.86         9.59 o                         
   7   6   1         10.59          4.08         5.13 o                         
  -6   7   1          0.36          3.46         4.79 o                         
  -5   7   1          9.85         16.16        14.66 o                         
  -4   7   1          7.05         12.49         6.75 o                         
  -3   7   1         57.94         40.11         5.62 o                         
  -2   7   1          3.76         -1.42         6.53 o                         
  -1   7   1          2.07         -0.29         4.32 o                         
   0   7   1          3.73          5.95         4.46 o                         
   1   7   1          1.10          2.43         4.40 o                         
   2   7   1         11.83         16.88         4.57 o                         
   3   7   1         12.53         26.52         5.50 o                         
   4   7   1          1.02         -0.33        14.01 o                         
   5   7   1          8.27          8.41        12.39 o                         
   6   7   1         24.22         14.68         7.12 o                         
  -3   8   1          0.88         -1.25        19.96 o                         
  -2   8   1         33.34         15.71         6.33 o                         
  -1   8   1         10.25         20.37         6.91 o                         
   0   8   1         13.36         17.58        10.81 o                         
   1   8   1         56.35         70.77        11.87 o                         
   2   8   1         11.29         29.60         7.85 o                         
   3   8   1         15.30          7.80         6.22 o                         
 -10   0   2        115.31        122.98        12.22 o                         
  -9   0   2          0.21         -1.89         9.33 o                         
  -8   0   2        359.97        325.58        15.01 o                         
  -7   0   2        308.71        331.89        14.05 o                         
  -6   0   2          5.55          1.24         6.21 o                         
  -5   0   2        201.98        212.21         9.43 o                         
  -4   0   2       3030.35       3354.84        51.90 o                         
  -3   0   2        832.03        842.41         6.83 o                         
  -2   0   2       1468.61       1398.86        11.75 o                         
  -1   0   2      10603.80      11093.17       133.68 o                         
   1   0   2        627.88        456.02         5.86 o                         
   2   0   2      11657.44      11258.79       258.06 o                         
   3   0   2        502.32        509.64         7.12 o                         
   4   0   2        269.21        285.30         6.14 o                         
   5   0   2        377.04        342.33        10.68 o                         
   6   0   2          0.09          4.01         5.91 o                         
   7   0   2        383.37        361.10        14.38 o                         
   8   0   2         94.88         77.55        10.36 o                         
   9   0   2         52.21         71.08        10.73 o                         
  10   0   2          5.95          3.52        10.02 o                         
 -10   1   2         39.61         43.19         7.45 o                         
  -9   1   2        112.24         91.70         7.97 o                         
  -8   1   2        562.28        585.26        13.58 o                         
  -7   1   2         89.27         83.90        11.91 o                         
  -6   1   2         26.94         30.46         7.47 o                         
  -5   1   2         19.33         31.88         2.63 o                         
  -4   1   2       4336.41       4644.94        68.21 o                         
  -3   1   2       4616.21       4642.06        63.04 o                         
  -2   1   2       2781.85       2694.53        48.36 o                         
  -1   1   2        449.46        429.11        10.43 o                         
   0   1   2       3871.12       3366.21       136.82 o                         
   1   1   2       4630.04       4179.81        29.18 o                         
   2   1   2        527.25        502.67         8.71 o                         
   3   1   2          4.65          1.43         1.45 o                         
   4   1   2        172.14        228.67        11.48 o                         
   5   1   2         37.53         41.58         6.17 o                         
   6   1   2          6.98          7.89         6.46 o                         
   7   1   2         76.91         66.74         6.24 o                         
   8   1   2          0.03         -5.47         5.47 o                         
   9   1   2         34.49         37.08         6.89 o                         
  10   1   2         15.98          9.04         6.78 o                         
 -10   2   2          1.64         -2.34         5.84 o                         
  -9   2   2          4.05          1.99         6.02 o                         
  -8   2   2        306.19        303.58        11.21 o                         
  -7   2   2         93.70         98.29         6.70 o                         
  -6   2   2         72.85         85.71         4.80 o                         
  -5   2   2        106.54        120.71         3.76 o                         
  -4   2   2       1502.25       1662.42        35.38 o                         
  -3   2   2        383.55        428.44         6.06 o                         
  -2   2   2        409.32        507.05        14.55 o                         
  -1   2   2       3887.27       3537.71        58.31 o                         
   1   2   2        312.83        366.52         7.46 o                         
   2   2   2         35.00         31.32         3.54 o                         
   3   2   2       1121.08       1017.29        32.80 o                         
   4   2   2        994.66       1035.47        27.74 o                         
   5   2   2         44.46         51.05         3.48 o                         
   6   2   2         36.25         28.76         3.97 o                         
   7   2   2        104.69        117.99         6.84 o                         
   8   2   2          3.71         -0.86         5.77 o                         
   9   2   2         13.27          7.93         6.17 o                         
  10   2   2          1.46          3.95         6.71 o                         
 -10   3   2          8.83          4.57         6.74 o                         
  -9   3   2         14.37          3.60         5.97 o                         
  -8   3   2         23.62         14.88         4.38 o                         
  -7   3   2         10.52          9.58         4.00 o                         
  -6   3   2        144.29        154.02         5.85 o                         
  -5   3   2        130.17        126.48         6.71 o                         
  -4   3   2         13.68         14.72         1.64 o                         
  -3   3   2        116.39         99.55         3.56 o                         
  -2   3   2        634.09        644.26         9.81 o                         
  -1   3   2        194.16        177.05         2.57 o                         
   0   3   2        381.10        390.39        17.05 o                         
   1   3   2         26.63         13.34         1.32 o                         
   2   3   2        467.74        482.02         8.52 o                         
   3   3   2         51.92         57.66         3.19 o                         
   4   3   2         23.58         22.08         2.93 o                         
   5   3   2         55.83         62.97         3.40 o                         
   6   3   2          0.84          1.46         2.95 o                         
   7   3   2         40.82         46.15         4.04 o                         
   8   3   2          1.44          2.96         4.41 o                         
   9   3   2          5.26          1.77         5.34 o                         
  10   3   2         15.41          8.46         7.79 o                         
  -9   4   2          7.93         10.86         6.05 o                         
  -8   4   2         15.64         16.53         7.48 o                         
  -7   4   2          6.93          4.28         3.85 o                         
  -6   4   2         69.86         68.09         3.76 o                         
  -5   4   2          0.46          2.06         2.96 o                         
  -4   4   2        510.68        509.25         6.85 o                         
  -3   4   2        321.93        307.97         6.92 o                         
  -2   4   2         12.31         13.56         2.15 o                         
  -1   4   2        696.93        703.50        12.86 o                         
   0   4   2       3598.12       3406.86       198.27 o                         
   1   4   2        224.94        252.72         6.12 o                         
   2   4   2         39.80         36.09         2.58 o                         
   3   4   2        131.17        127.10         3.12 o                         
   4   4   2        262.79        236.53         5.00 o                         
   5   4   2         71.10         72.19         4.77 o                         
   6   4   2         10.58         12.79         4.04 o                         
   7   4   2          0.34          2.73         4.09 o                         
   8   4   2         11.57          6.18         6.76 o                         
   9   4   2          0.00          0.10         5.35 o                         
  -9   5   2          1.76          0.16         9.29 o                         
  -8   5   2         30.79         41.17        17.48 o                         
  -7   5   2         10.51         12.72         3.89 o                         
  -6   5   2         11.12         13.08         4.00 o                         
  -5   5   2          1.17         11.68         3.79 o                         
  -4   5   2         39.41         35.44         3.84 o                         
  -3   5   2        139.86        132.08         3.64 o                         
  -2   5   2        237.58        250.71         6.84 o                         
  -1   5   2         73.52         73.49         4.45 o                         
   0   5   2          4.49          1.37         3.42 o                         
   1   5   2         43.44         37.14         3.54 o                         
   2   5   2          0.51         -0.87         2.75 o                         
   3   5   2         73.50         86.55         3.12 o                         
   4   5   2         33.82         32.21         3.05 o                         
   5   5   2         83.73         92.14         5.13 o                         
   6   5   2        133.13        142.95         5.88 o                         
   7   5   2         22.18         15.19         4.45 o                         
   8   5   2         30.55         56.01         8.19 o                         
  -8   6   2          0.50         25.11        10.30 o                         
  -7   6   2          1.73         -2.25         7.58 o                         
  -6   6   2          3.19          6.48         4.50 o                         
  -5   6   2          4.02         10.40         4.16 o                         
  -4   6   2        347.24        340.81         8.17 o                         
  -3   6   2         97.90        101.35         4.77 o                         
  -2   6   2         57.15         61.37         5.15 o                         
  -1   6   2         27.52         20.95         4.90 o                         
   0   6   2        339.95        348.04        12.14 o                         
   1   6   2        379.97        368.77        17.04 o                         
   2   6   2        106.98         94.11         4.96 o                         
   3   6   2          4.23          8.65         4.18 o                         
   4   6   2        131.96        137.04         5.01 o                         
   5   6   2         55.05         62.43         4.28 o                         
   6   6   2         11.67         18.60         4.66 o                         
   7   6   2          4.28          5.69         5.77 o                         
  -6   7   2          0.02          5.39         5.54 o                         
  -5   7   2          1.91         23.49         7.85 o                         
  -4   7   2          1.12          6.99         5.60 o                         
  -3   7   2          0.08          0.16         9.00 o                         
  -2   7   2          1.03          3.73         4.38 o                         
  -1   7   2          0.36         -4.47         4.47 o                         
   0   7   2         37.97         42.19         8.65 o                         
   1   7   2          9.28         14.74         4.58 o                         
   2   7   2          4.65          0.79         4.69 o                         
   3   7   2         41.57         41.76         5.72 o                         
   4   7   2         19.16         20.26         5.51 o                         
   5   7   2          5.09         22.11         4.33 o                         
   6   7   2          5.79          5.37         4.67 o                         
  -3   8   2          5.92          3.88         7.98 o                         
  -2   8   2         22.49         28.69         8.85 o                         
  -1   8   2         10.45         -0.42         5.05 o                         
   0   8   2         34.55         34.82         5.92 o                         
   1   8   2        111.58        135.05        11.10 o                         
   2   8   2         51.83         35.79         6.15 o                         
   3   8   2          0.59          5.80         7.21 o                         
 -10   1   3          6.25          0.66         6.60 o                         
  -9   1   3         80.80         74.86         7.68 o                         
  -8   1   3          4.20         -0.97         6.48 o                         
  -7   1   3         27.81         28.65         5.82 o                         
  -6   1   3        149.46        125.53        23.51 o                         
  -5   1   3          1.36          1.06         2.34 o                         
  -4   1   3        530.32        561.50         5.26 o                         
  -3   1   3       2631.46       2726.50        29.93 o                         
  -2   1   3        432.27        464.37        18.05 o                         
  -1   1   3       1438.12       1417.83        17.40 o                         
   0   1   3        232.24        204.53         4.44 o                         
   1   1   3      11264.31      11062.85       225.56 o                         
   2   1   3        130.58        136.65         4.07 o                         
   3   1   3        678.59        664.17        20.75 o                         
   4   1   3          2.32          0.33         1.97 o                         
   5   1   3        231.61        185.79        53.65 o                         
   6   1   3         22.56         23.19         4.77 o                         
   7   1   3          2.69          0.60         5.14 o                         
   8   1   3          0.41          0.23         5.48 o                         
   9   1   3         11.67         12.70         6.41 o                         
  10   1   3         14.36          9.66         6.05 o                         
 -10   2   3         54.31         57.38        12.06 o                         
  -9   2   3         47.21         45.01         7.15 o                         
  -8   2   3         14.37         10.90         5.64 o                         
  -7   2   3        209.56        218.61         8.39 o                         
  -6   2   3         50.80         51.25         3.39 o                         
  -5   2   3        213.90        220.35        12.81 o                         
  -4   2   3        341.88        377.06        12.38 o                         
  -3   2   3       1064.44       1156.64        12.43 o                         
  -2   2   3        292.68        322.47         9.95 o                         
  -1   2   3        753.26        773.01         9.13 o                         
   0   2   3       2805.59       2818.80        30.46 o                         
   1   2   3      10735.02       9874.10        88.80 o                         
   2   2   3          6.60         10.11         1.25 o                         
   3   2   3       1136.19       1169.21        10.34 o                         
   4   2   3        860.06        884.14        14.36 o                         
   5   2   3        450.25        433.73        10.10 o                         
   6   2   3        190.11        189.77         6.90 o                         
   7   2   3          1.96          3.07         4.66 o                         
   8   2   3        124.21        112.33         7.43 o                         
   9   2   3        104.21        109.92         8.42 o                         
  10   2   3          4.69          4.80         6.76 o                         
 -10   3   3          0.37          2.21         7.42 o                         
  -9   3   3          0.03         -3.45         5.44 o                         
  -8   3   3          2.06         -0.52         5.96 o                         
  -7   3   3         12.36         10.43         3.93 o                         
  -6   3   3        359.28        381.97         8.36 o                         
  -5   3   3        246.96        268.36         9.98 o                         
  -4   3   3        283.56        280.23         9.27 o                         
  -3   3   3        985.73        956.21        14.60 o                         
  -2   3   3        315.90        293.09         4.90 o                         
  -1   3   3       2319.08       2282.95        38.80 o                         
   0   3   3       1542.29       1490.40        35.91 o                         
   1   3   3        183.88        183.30         5.39 o                         
   2   3   3          0.10          0.26         1.19 o                         
   3   3   3        734.46        709.66        12.76 o                         
   4   3   3          9.44          7.81         1.90 o                         
   5   3   3        113.02        112.16         3.62 o                         
   6   3   3         30.09         28.88         3.71 o                         
   7   3   3          4.60          6.65         3.44 o                         
   8   3   3         41.56         40.27         4.98 o                         
   9   3   3          3.90         -0.10         5.75 o                         
  10   3   3          2.79          2.43         6.16 o                         
  -9   4   3          0.12          3.98        19.45 o                         
  -8   4   3          3.96          5.65         6.87 o                         
  -7   4   3          0.78          2.94         3.58 o                         
  -6   4   3         24.24         26.75         3.17 o                         
  -5   4   3          0.01         -0.42         2.78 o                         
  -4   4   3        299.36        347.44         9.06 o                         
  -3   4   3          5.91         11.27         1.82 o                         
  -2   4   3        189.24        192.15         5.78 o                         
  -1   4   3          7.41         10.58         2.92 o                         
   0   4   3        957.90        917.86        15.63 o                         
   1   4   3       1443.49       1320.61        45.99 o                         
   2   4   3          0.85          1.00         1.90 o                         
   3   4   3        103.95        106.23         2.63 o                         
   4   4   3         66.43         69.92         2.69 o                         
   5   4   3        433.14        411.48        13.54 o                         
   6   4   3         62.15         82.29        11.14 o                         
   7   4   3         23.34         33.77         7.49 o                         
   8   4   3         11.80         19.51         8.49 o                         
   9   4   3          0.02         -0.37         5.36 o                         
  -9   5   3          2.41         -7.74         7.74 o                         
  -8   5   3          5.66         21.03        22.91 o                         
  -7   5   3         12.53          5.34         4.03 o                         
  -6   5   3         44.82         51.95         6.73 o                         
  -5   5   3          0.52          7.91         3.65 o                         
  -4   5   3         44.36         38.05         3.23 o                         
  -3   5   3          4.47         10.45         2.88 o                         
  -2   5   3        186.22        212.88         6.71 o                         
  -1   5   3         86.03        102.90         6.21 o                         
   0   5   3         46.92         40.71         4.04 o                         
   1   5   3         91.11        101.67         5.63 o                         
   2   5   3         83.64         89.98         3.56 o                         
   3   5   3         40.00         33.06         2.58 o                         
   4   5   3          2.77          5.83         2.56 o                         
   5   5   3          3.78          3.50         3.46 o                         
   6   5   3          0.04         -2.63         3.36 o                         
   7   5   3          0.42         -6.90         7.20 o                         
   8   5   3          2.97          5.06        11.59 o                         
  -8   6   3          0.08         12.34         9.11 o                         
  -7   6   3          1.17         -4.46         4.46 o                         
  -6   6   3          4.32         16.09         4.77 o                         
  -5   6   3         60.06         55.94         4.75 o                         
  -4   6   3         20.91         36.91         5.35 o                         
  -3   6   3         29.89         17.06         3.86 o                         
  -2   6   3          1.61         10.67         4.73 o                         
  -1   6   3         90.64         87.27         5.47 o                         
   0   6   3        218.87        221.45         6.77 o                         
   1   6   3        195.39        179.00         6.78 o                         
   2   6   3          8.55          1.75         3.80 o                         
   3   6   3          2.16          1.38         4.00 o                         
   4   6   3         30.43         27.01         3.43 o                         
   5   6   3         76.78         77.28         5.32 o                         
   6   6   3          9.12         16.98         8.70 o                         
   7   6   3          6.62         -5.78         5.78 o                         
   8   6   3          0.54         -8.94         8.94 o                         
  -6   7   3          1.65         -2.37         6.41 o                         
  -5   7   3          0.01         -4.15        12.28 o                         
  -4   7   3         15.68         25.03         7.78 o                         
  -3   7   3         81.04         78.12         6.65 o                         
  -2   7   3         13.97         18.54         5.70 o                         
  -1   7   3         44.72         63.37         5.38 o                         
   0   7   3          7.30          5.75         4.42 o                         
   1   7   3          3.44          8.75         4.34 o                         
   2   7   3          5.84         22.47         4.46 o                         
   3   7   3          0.27         -1.20         5.24 o                         
   4   7   3          0.00          0.01         5.12 o                         
   5   7   3         61.76         64.09         5.27 o                         
   6   7   3          0.73         -7.94         7.94 o                         
  -3   8   3         17.95          8.56         8.30 o                         
  -2   8   3         16.24          2.46         6.16 o                         
  -1   8   3          0.03          6.77        10.95 o                         
   0   8   3         31.48         32.17         8.52 o                         
   1   8   3        114.43        134.17         7.03 o                         
   2   8   3         55.12         53.69        12.80 o                         
   3   8   3          0.07         19.93         6.68 o                         
 -10   0   4          6.57         -1.18         8.36 o                         
  -9   0   4        194.15        184.51        12.71 o                         
  -8   0   4         69.42         62.02         9.75 o                         
  -7   0   4       1193.90       1270.47        24.04 o                         
  -6   0   4       1574.63       1741.65        25.42 o                         
  -5   0   4        492.46        466.38        12.70 o                         
  -4   0   4       3098.56       3387.76        35.75 o                         
  -3   0   4        362.63        342.29        26.46 o                         
  -2   0   4        594.95        677.30         6.42 o                         
  -1   0   4       2017.99       1971.01        12.60 o                         
   1   0   4       1478.41       1104.73         9.65 o                         
   2   0   4      27451.91      28904.42        66.92 o                         
   3   0   4       4414.04       4343.23        64.52 o                         
   4   0   4        105.78        139.97         4.99 o                         
   5   0   4       1138.06       1183.30        19.20 o                         
   6   0   4        126.20        126.99         9.27 o                         
   7   0   4         27.25         14.67         8.57 o                         
   8   0   4         17.64          4.71         7.64 o                         
   9   0   4        117.60         88.12        11.91 o                         
  10   0   4         95.84        121.52        12.66 o                         
 -10   1   4          9.71         14.08         7.04 o                         
  -9   1   4         85.03         71.68         7.48 o                         
  -8   1   4          0.01          1.03         6.30 o                         
  -7   1   4        361.57        373.61        18.36 o                         
  -6   1   4         13.31         13.25         3.68 o                         
  -5   1   4        721.69        819.86        10.72 o                         
  -4   1   4        546.80        654.56        12.69 o                         
  -3   1   4       6904.61       7211.57        37.59 o                         
  -2   1   4          4.88          5.27         1.37 o                         
  -1   1   4       1874.72       1865.77        21.75 o                         
   0   1   4         49.22         44.56         1.76 o                         
   2   1   4       2536.63       2605.79        28.75 o                         
   3   1   4       1425.00       1506.71        21.55 o                         
   4   1   4       2050.88       2336.53       158.07 o                         
   5   1   4         37.61         30.99         4.96 o                         
   6   1   4        293.79        284.97         8.10 o                         
   7   1   4          1.01         -5.38         5.38 o                         
   8   1   4          7.63          4.75         5.62 o                         
   9   1   4          1.09         -2.72         6.65 o                         
  10   1   4          8.37         12.47         6.49 o                         
 -10   2   4         89.78         94.82         8.27 o                         
  -9   2   4         39.91         21.40         6.61 o                         
  -8   2   4          1.27          1.08         5.26 o                         
  -7   2   4         84.81         83.99         6.30 o                         
  -6   2   4         11.69         14.65         3.73 o                         
  -5   2   4          3.81         -0.15         2.47 o                         
  -4   2   4       1650.28       1897.11        31.05 o                         
  -3   2   4        183.11        219.25         4.51 o                         
  -2   2   4          0.64          2.49         1.08 o                         
  -1   2   4       1408.28       1433.52        19.01 o                         
   0   2   4       4157.24       4089.73       107.97 o                         
   1   2   4        773.70        747.93        14.14 o                         
   2   2   4        767.03        697.37        18.07 o                         
   3   2   4        381.82        387.95         8.72 o                         
   4   2   4         34.77         33.47         3.29 o                         
   5   2   4         51.63         61.57         7.15 o                         
   6   2   4         33.96         33.68         4.12 o                         
   7   2   4         27.86         24.15         4.51 o                         
   8   2   4         27.77         34.54         6.36 o                         
   9   2   4         15.96         11.28         6.32 o                         
  10   2   4         19.99          8.66        21.08 o                         
 -10   3   4         25.53         22.80         7.62 o                         
  -9   3   4          7.84         11.93         6.07 o                         
  -8   3   4        190.84        205.95         9.37 o                         
  -7   3   4         15.32          9.53         3.65 o                         
  -6   3   4         15.03         15.58         2.93 o                         
  -5   3   4        142.23        140.07         3.57 o                         
  -4   3   4        120.74        142.68         2.79 o                         
  -3   3   4         10.62          8.58         1.47 o                         
  -2   3   4         76.97         52.84         1.50 o                         
  -1   3   4        870.75        826.83        10.31 o                         
   0   3   4       1009.32       1076.77        51.62 o                         
   1   3   4         78.72         75.55         2.83 o                         
   2   3   4        115.00        108.19         3.34 o                         
   3   3   4        342.64        327.02         8.06 o                         
   4   3   4        351.78        368.21         7.87 o                         
   5   3   4         14.40         11.87         2.23 o                         
   6   3   4          9.25          6.21         3.21 o                         
   7   3   4         50.45         48.01         4.95 o                         
   8   3   4          0.40         -7.14         7.14 o                         
   9   3   4         14.08         12.20         5.92 o                         
  10   3   4         12.42         19.19        12.27 o                         
  -9   4   4          3.76          5.30         4.26 o                         
  -8   4   4        118.78        109.55         7.11 o                         
  -7   4   4         17.15          7.17         3.60 o                         
  -6   4   4          8.68         13.32         3.25 o                         
  -5   4   4          0.78          1.60         2.78 o                         
  -4   4   4        115.14        111.57         3.38 o                         
  -3   4   4         40.43         39.77         3.05 o                         
  -2   4   4        130.24        128.44         4.13 o                         
  -1   4   4       2080.06       1972.67        59.30 o                         
   0   4   4        470.75        452.18        14.34 o                         
   1   4   4        193.42        222.66         9.64 o                         
   2   4   4        288.84        272.81         7.02 o                         
   3   4   4         12.42          9.73         1.68 o                         
   4   4   4          6.71          5.54         2.18 o                         
   5   4   4        128.22        140.38         3.85 o                         
   6   4   4         29.87         29.37         4.53 o                         
   7   4   4         25.55         21.15         4.45 o                         
   8   4   4          0.18         -0.02         5.11 o                         
   9   4   4          0.05          0.81         5.96 o                         
  -8   5   4         16.47         28.31         5.82 o                         
  -7   5   4         10.57         11.09        10.46 o                         
  -6   5   4         94.78         96.33         5.19 o                         
  -5   5   4         22.30         13.16         3.49 o                         
  -4   5   4         59.59         67.57         4.78 o                         
  -3   5   4        101.77         92.65         3.65 o                         
  -2   5   4         54.48         53.52         3.64 o                         
  -1   5   4         86.28         68.45         4.30 o                         
   0   5   4         79.01         65.62         6.75 o                         
   1   5   4         54.40         50.01         4.24 o                         
   2   5   4          0.21         -2.42         2.42 o                         
   3   5   4          3.36          1.42         2.50 o                         
   4   5   4        206.74        199.55         5.41 o                         
   5   5   4          4.72          1.07         3.33 o                         
   6   5   4          0.68         -4.48         4.48 o                         
   7   5   4         11.06         12.18         4.22 o                         
   8   5   4          7.75         12.45         6.68 o                         
  -8   6   4         16.81         13.99         8.43 o                         
  -7   6   4         15.24          8.70        13.36 o                         
  -6   6   4          0.96          7.56         4.15 o                         
  -5   6   4          0.04          1.59         3.61 o                         
  -4   6   4         11.44         28.43        17.20 o                         
  -3   6   4         14.93         25.30         3.98 o                         
  -2   6   4        478.59        467.95        15.54 o                         
  -1   6   4         37.34         35.98         5.08 o                         
   0   6   4        365.73        351.59         8.26 o                         
   1   6   4        209.93        197.29         8.58 o                         
   2   6   4         57.35         50.48         4.61 o                         
   3   6   4          0.76          1.55         3.34 o                         
   4   6   4          4.87          9.51         3.33 o                         
   5   6   4          0.02         -0.57         6.12 o                         
   6   6   4         21.84         25.00         4.54 o                         
   7   6   4         14.15         -2.74         7.10 o                         
   8   6   4          2.29         -9.97         9.97 o                         
  -6   7   4         12.88         -1.42         8.69 o                         
  -5   7   4          1.61          8.31         8.72 o                         
  -4   7   4          4.90         22.72        13.77 o                         
  -3   7   4          1.51         -5.10         5.24 o                         
  -2   7   4          1.05         -4.86         4.86 o                         
  -1   7   4          8.37          3.44         9.53 o                         
   0   7   4          4.76          7.62         4.65 o                         
   1   7   4          1.80          7.46         4.08 o                         
   2   7   4          2.18         -3.57         4.37 o                         
   3   7   4          0.16         -0.25         5.10 o                         
   4   7   4          0.11          9.51         4.09 o                         
   5   7   4          7.31          8.62         5.30 o                         
   6   7   4          8.00         13.46         6.45 o                         
  -3   8   4         33.36         38.53        11.72 o                         
  -2   8   4          7.82         -8.34        10.05 o                         
  -1   8   4          1.73         -8.09         8.09 o                         
   0   8   4         22.79         23.73         8.12 o                         
   1   8   4        102.52        113.06         7.65 o                         
   2   8   4          9.33         24.90         6.17 o                         
   3   8   4          3.88         12.09         5.54 o                         
 -10   1   5          3.01          2.32         6.06 o                         
  -9   1   5          2.43         -5.53         6.31 o                         
  -8   1   5         16.17         15.94         6.16 o                         
  -7   1   5          9.52          9.51         7.80 o                         
  -6   1   5        137.66        127.14         5.92 o                         
  -5   1   5       1622.58       1653.97        21.61 o                         
  -4   1   5         40.21         53.79         2.90 o                         
  -3   1   5          4.89          2.38         1.91 o                         
  -2   1   5         27.18         31.93         2.50 o                         
  -1   1   5        207.56        205.60         2.53 o                         
   0   1   5         23.57         21.13         2.15 o                         
   1   1   5       4242.78       4260.06        41.67 o                         
   2   1   5       3599.76       3367.71        35.45 o                         
   3   1   5       3217.26       3022.72        94.76 o                         
   4   1   5         69.56         71.91         2.56 o                         
   5   1   5          3.36          2.69         4.02 o                         
   6   1   5        113.12        114.84         9.63 o                         
   7   1   5          5.74          1.70         5.32 o                         
   8   1   5         43.01         43.63         8.44 o                         
   9   1   5         43.43         50.76         6.87 o                         
  10   1   5          0.00          7.79         6.96 o                         
 -10   2   5          8.68          5.77         6.90 o                         
  -9   2   5         26.13         25.90         6.63 o                         
  -8   2   5         57.44         41.37         5.96 o                         
  -7   2   5        225.32        238.70        10.78 o                         
  -6   2   5         92.06         92.39         8.34 o                         
  -5   2   5         15.92         15.92         2.66 o                         
  -4   2   5        137.73        162.17         5.76 o                         
  -3   2   5       1168.15       1126.95        36.71 o                         
  -2   2   5          8.45          9.57         1.21 o                         
  -1   2   5        649.85        608.21        19.60 o                         
   0   2   5          0.00          2.72         1.07 o                         
   1   2   5        911.57        949.59        13.61 o                         
   2   2   5         42.92         34.41         2.61 o                         
   3   2   5       2202.32       2227.23        34.33 o                         
   4   2   5        785.96        791.25        15.14 o                         
   5   2   5        399.44        409.40         6.43 o                         
   6   2   5         26.48         22.54         4.02 o                         
   7   2   5         35.19         37.06         5.04 o                         
   8   2   5         11.86         12.57         5.81 o                         
   9   2   5          0.35         -1.21         5.89 o                         
  10   2   5          3.98         11.94         6.43 o                         
 -10   3   5          5.48         -6.51         6.51 o                         
  -9   3   5         33.34         21.47         6.58 o                         
  -8   3   5          7.72          0.17         6.00 o                         
  -7   3   5        187.40        198.26         6.29 o                         
  -6   3   5          0.16         -1.65         3.36 o                         
  -5   3   5          1.25          1.54         2.17 o                         
  -4   3   5         10.31         18.37         2.03 o                         
  -3   3   5          9.20         10.93         1.48 o                         
  -2   3   5         45.90         42.47         1.53 o                         
  -1   3   5        317.57        329.67         3.96 o                         
   0   3   5        240.76        249.46         9.23 o                         
   1   3   5        619.95        642.81        15.06 o                         
   2   3   5        763.13        721.04        11.74 o                         
   3   3   5        378.04        352.30         5.58 o                         
   4   3   5          0.25          0.32         1.90 o                         
   5   3   5         33.11         34.64         2.43 o                         
   6   3   5          0.73         -0.32         3.42 o                         
   7   3   5         37.57         37.52         4.25 o                         
   8   3   5         32.44         28.91         5.37 o                         
   9   3   5          5.27          2.13        12.11 o                         
  10   3   5          0.30         -6.87         8.78 o                         
  -9   4   5          2.31          7.04         5.96 o                         
  -8   4   5          4.92          2.14         4.44 o                         
  -7   4   5         27.84         21.23         4.08 o                         
  -6   4   5         33.59         32.19         4.14 o                         
  -5   4   5         41.33         42.48         4.49 o                         
  -4   4   5         11.61         22.68         2.48 o                         
  -3   4   5        229.58        215.01         4.92 o                         
  -2   4   5          0.15          1.67         1.65 o                         
  -1   4   5       1034.96        957.81        33.13 o                         
   0   4   5        365.93        413.46         9.11 o                         
   1   4   5        152.05        168.92         5.53 o                         
   2   4   5         38.20         32.36         2.24 o                         
   3   4   5          4.27          4.26         1.69 o                         
   4   4   5          0.24         -0.14         2.11 o                         
   5   4   5         41.22         36.23         3.87 o                         
   6   4   5         13.58         11.38         3.60 o                         
   7   4   5         92.42        103.86         7.72 o                         
   8   4   5          1.43         -1.93         4.45 o                         
   9   4   5         22.72         31.97         6.40 o                         
  -8   5   5         12.24         19.58         9.74 o                         
  -7   5   5         18.55          8.56         4.04 o                         
  -6   5   5          5.71         15.44         3.90 o                         
  -5   5   5         36.82         41.58         6.06 o                         
  -4   5   5         26.54         25.15         3.13 o                         
  -3   5   5          0.09          1.96         2.87 o                         
  -2   5   5         26.11         19.58         3.33 o                         
  -1   5   5         23.02         17.82         3.83 o                         
   0   5   5          4.15          7.93         3.67 o                         
   1   5   5        133.19        125.27         4.43 o                         
   2   5   5          0.42          3.47         2.49 o                         
   3   5   5         39.45         34.78         2.90 o                         
   4   5   5          5.50          6.62         2.98 o                         
   5   5   5          2.92          2.36         2.83 o                         
   6   5   5         23.49         19.57         3.70 o                         
   7   5   5          1.84         -2.42         3.79 o                         
   8   5   5          4.81         -2.54        13.11 o                         
  -8   6   5          0.87         -8.31         8.31 o                         
  -7   6   5          1.66          1.68         4.74 o                         
  -6   6   5          6.55         19.82         7.71 o                         
  -5   6   5          3.32          0.10         5.17 o                         
  -4   6   5         16.89         17.73         4.55 o                         
  -3   6   5          7.28          9.64         4.76 o                         
  -2   6   5        150.87        160.16         6.42 o                         
  -1   6   5        282.00        270.26         7.16 o                         
   0   6   5        215.18        224.09         6.83 o                         
   1   6   5        179.98        175.91         6.12 o                         
   2   6   5          0.27         -1.60         3.88 o                         
   3   6   5          3.91          0.91         3.13 o                         
   4   6   5         37.47         32.22         3.52 o                         
   5   6   5         18.03         16.26         4.99 o                         
   6   6   5         72.61         64.92         6.40 o                         
   7   6   5          0.66         -5.07         6.37 o                         
  -6   7   5          1.95         -3.62         5.66 o                         
  -5   7   5          5.06         -2.40        14.12 o                         
  -4   7   5          4.07         13.12        14.43 o                         
  -3   7   5         11.54         14.74        12.97 o                         
  -2   7   5         12.15         14.16         4.51 o                         
  -1   7   5         19.99         -5.12         8.79 o                         
   0   7   5          2.07          3.68         4.36 o                         
   1   7   5          2.56          4.10         4.01 o                         
   2   7   5          1.91          4.35         5.66 o                         
   3   7   5          8.94         10.96         8.65 o                         
   4   7   5          1.61          6.59         4.43 o                         
   5   7   5          0.73         -4.47        11.17 o                         
   6   7   5         22.41         16.33        13.52 o                         
  -3   8   5          8.17         14.50         7.47 o                         
  -2   8   5          3.33         13.44         5.64 o                         
  -1   8   5          0.00          0.25         5.69 o                         
   0   8   5         71.71         58.92         7.06 o                         
   1   8   5        113.47         97.76         9.72 o                         
   2   8   5         37.78         34.64        18.72 o                         
   3   8   5          0.15          1.14         6.05 o                         
 -10   0   6         16.99         17.63        10.58 o                         
  -9   0   6         85.79         75.70         9.66 o                         
  -8   0   6          4.22         -7.19         7.70 o                         
  -7   0   6          0.63         -3.81         7.45 o                         
  -6   0   6        600.88        653.03        15.88 o                         
  -5   0   6        264.99        267.18        10.16 o                         
  -4   0   6       2150.22       2498.64        46.14 o                         
  -3   0   6         47.94         37.53         3.22 o                         
  -2   0   6       2494.86       2410.73       140.92 o                         
  -1   0   6      15239.64      15761.22        44.64 o                         
   0   0   6        843.91        999.70         9.99 o                         
   1   0   6       4786.94       4668.36        23.43 o                         
   2   0   6      22427.34      23613.25        63.50 o                         
   3   0   6        701.16        648.47        11.69 o                         
   4   0   6        566.63        595.28        15.55 o                         
   5   0   6        142.79        159.16         9.05 o                         
   6   0   6         15.90         19.49         7.01 o                         
   7   0   6         16.40         13.08         8.68 o                         
   8   0   6          7.33          5.71         7.85 o                         
   9   0   6          2.82         -2.06         9.63 o                         
  10   0   6         54.13         47.86        10.20 o                         
 -10   1   6         63.92         61.92         7.28 o                         
  -9   1   6         56.17         46.74         7.08 o                         
  -8   1   6        144.68        123.52        15.63 o                         
  -7   1   6         56.38         53.69         6.12 o                         
  -6   1   6          1.54          2.56         3.15 o                         
  -5   1   6        677.76        753.62        29.35 o                         
  -4   1   6        638.96        613.01         5.32 o                         
  -3   1   6        208.09        193.66         4.42 o                         
  -2   1   6        120.55        109.31         3.52 o                         
  -1   1   6       4950.19       5131.15        37.16 o                         
   0   1   6         81.90         80.69         2.91 o                         
   2   1   6         22.46         22.56         1.37 o                         
   3   1   6       1103.40       1068.49        19.79 o                         
   4   1   6        827.75        862.17        19.75 o                         
   5   1   6        139.18        150.80         6.09 o                         
   6   1   6         77.70         83.56         7.54 o                         
   7   1   6        415.45        398.40        10.66 o                         
   8   1   6         29.85         24.03        12.41 o                         
   9   1   6         67.10         74.87         7.87 o                         
  10   1   6          0.13         -1.79         5.52 o                         
 -10   2   6          0.02         -6.24         6.24 o                         
  -9   2   6         25.26         23.26         9.55 o                         
  -8   2   6        121.07        131.35         7.68 o                         
  -7   2   6         12.77         11.52         4.15 o                         
  -6   2   6         15.80         11.54         3.49 o                         
  -5   2   6          0.77         -0.75         2.14 o                         
  -4   2   6         88.02         96.53         2.99 o                         
  -3   2   6        264.26        254.55         6.01 o                         
  -2   2   6         42.82         35.92         1.44 o                         
  -1   2   6        397.09        394.52         9.55 o                         
   0   2   6       1553.22       1387.12        22.83 o                         
   1   2   6        114.68        108.84         2.70 o                         
   2   2   6        199.85        188.21         3.95 o                         
   3   2   6         41.09         41.04         2.03 o                         
   4   2   6         43.30         28.67         2.30 o                         
   5   2   6        144.93        143.59         4.47 o                         
   6   2   6         42.57         39.43         5.17 o                         
   7   2   6         61.36         51.83         6.05 o                         
   8   2   6          8.24          6.92         5.26 o                         
   9   2   6          9.33         13.97         5.98 o                         
  10   2   6         93.31         87.16        14.87 o                         
 -10   3   6          2.53          4.10         6.30 o                         
  -9   3   6         32.22         28.78         7.31 o                         
  -8   3   6         56.11         56.40         8.34 o                         
  -7   3   6          1.17         -1.13         3.86 o                         
  -6   3   6        102.07        101.53         4.76 o                         
  -5   3   6        431.34        438.05        11.32 o                         
  -4   3   6         94.62         93.47         2.81 o                         
  -3   3   6        151.91        148.68         5.66 o                         
  -2   3   6        867.78        892.03        16.99 o                         
  -1   3   6          3.12          2.60         1.15 o                         
   0   3   6          1.09          2.58         1.16 o                         
   1   3   6        242.56        233.28         6.19 o                         
   2   3   6         57.27         61.02         2.19 o                         
   3   3   6          0.24         -0.72         1.56 o                         
   4   3   6          0.46          0.99         1.73 o                         
   5   3   6         14.10         15.92         2.30 o                         
   6   3   6         26.12         30.09         3.87 o                         
   7   3   6         80.82         78.20         4.83 o                         
   8   3   6          2.61         -7.51         9.20 o                         
   9   3   6          1.41          5.56         5.33 o                         
  10   3   6          7.62         16.12         9.27 o                         
  -9   4   6          0.02          0.43         6.55 o                         
  -8   4   6          1.64         -0.97         4.51 o                         
  -7   4   6         10.08         12.68         3.60 o                         
  -6   4   6        164.32        152.89         5.24 o                         
  -5   4   6          1.06          4.55         2.94 o                         
  -4   4   6        296.69        268.99         8.79 o                         
  -3   4   6         22.24         27.57         2.14 o                         
  -2   4   6        157.17        150.66         3.22 o                         
  -1   4   6          0.03          3.93         2.81 o                         
   0   4   6        941.56        966.34        47.57 o                         
   1   4   6        384.80        356.37         6.83 o                         
   2   4   6        132.42        150.35         3.32 o                         
   3   4   6         13.08         11.60         1.99 o                         
   4   4   6         62.27         66.70         2.97 o                         
   5   4   6         38.71         40.70         3.25 o                         
   6   4   6         12.96         12.89         4.20 o                         
   7   4   6          0.12          3.84         4.49 o                         
   8   4   6          1.77          2.05         6.57 o                         
   9   4   6          1.31         -1.06         8.74 o                         
  -8   5   6         17.57         33.05         7.31 o                         
  -7   5   6          6.96          2.00         5.24 o                         
  -6   5   6          5.30          5.88         3.62 o                         
  -5   5   6         84.31         81.25         5.53 o                         
  -4   5   6         44.55         42.13         3.37 o                         
  -3   5   6          0.00          1.22         2.87 o                         
  -2   5   6          4.15          7.30         2.90 o                         
  -1   5   6        369.37        351.13         7.42 o                         
   0   5   6        102.58        115.33         4.93 o                         
   1   5   6         36.65         32.65         3.71 o                         
   2   5   6          1.80          1.14         2.31 o                         
   3   5   6          3.05          3.60         2.58 o                         
   4   5   6          1.54          1.05         2.62 o                         
   5   5   6          0.52          3.60         2.78 o                         
   6   5   6          4.29          7.35         3.60 o                         
   7   5   6         77.42         78.95         6.38 o                         
   8   5   6         16.96         24.95        11.89 o                         
  -7   6   6          4.14         -1.64        10.99 o                         
  -6   6   6          4.72         14.86         3.77 o                         
  -5   6   6          0.11         -2.35         5.90 o                         
  -4   6   6          3.26         11.65         5.09 o                         
  -3   6   6        108.81        108.82        15.24 o                         
  -2   6   6          7.83         16.07         4.64 o                         
  -1   6   6         15.28         10.30         4.42 o                         
   0   6   6          2.27         -3.12         5.57 o                         
   1   6   6         15.36         15.34         4.56 o                         
   2   6   6         18.28         29.54         3.98 o                         
   3   6   6         16.23         19.88         3.49 o                         
   4   6   6         23.74         37.23         3.70 o                         
   5   6   6         10.93         21.47         5.22 o                         
   6   6   6         52.53         55.83         5.70 o                         
   7   6   6          5.15         -7.86         9.78 o                         
  -7   7   6          4.98         56.53        13.53 o                         
  -6   7   6          0.21          1.27         6.31 o                         
  -5   7   6          0.88         -5.73         5.73 o                         
  -4   7   6         36.01         37.55        20.87 o                         
  -3   7   6          0.00        -13.68        13.68 o                         
  -2   7   6          4.12          0.48         5.27 o                         
  -1   7   6          2.42         10.70         5.79 o                         
   0   7   6          7.99          3.40         4.49 o                         
   1   7   6          6.30         -8.33         9.28 o                         
   2   7   6          2.34          3.41         4.53 o                         
   3   7   6          8.16         14.37         5.55 o                         
   4   7   6          4.48          3.78         4.39 o                         
   5   7   6         20.59          9.59         4.92 o                         
   6   7   6          3.53         19.14        11.71 o                         
  -3   8   6         18.68         -5.89         8.34 o                         
  -2   8   6         20.36         32.61        38.02 o                         
  -1   8   6          1.48         -3.25         5.68 o                         
   0   8   6         20.07         12.67         5.26 o                         
   1   8   6          2.49         16.13         9.12 o                         
   2   8   6          4.40          7.51         6.15 o                         
   3   8   6          0.46         20.31         6.30 o                         
 -10   1   7          0.33        -11.71        11.71 o                         
  -9   1   7          0.00         -1.96         5.98 o                         
  -8   1   7          4.56          8.81         5.81 o                         
  -7   1   7         60.86         52.10         5.90 o                         
  -6   1   7          1.24          1.43         3.36 o                         
  -5   1   7        518.43        527.92        24.49 o                         
  -4   1   7        188.55        177.86         3.26 o                         
  -3   1   7       1321.15       1499.66        41.84 o                         
  -2   1   7       1007.18        959.97        18.67 o                         
  -1   1   7          1.08          6.84         1.47 o                         
   0   1   7        793.53        740.42        29.47 o                         
   1   1   7         24.89         27.17         2.32 o                         
   2   1   7       2037.24       1853.16        29.14 o                         
   3   1   7       1457.79       1498.83        22.09 o                         
   4   1   7         76.24         69.28         3.11 o                         
   5   1   7          0.15         -1.64         4.05 o                         
   6   1   7         52.63         42.75         5.56 o                         
   7   1   7         16.76         17.71         6.28 o                         
   8   1   7         11.48          4.46         6.04 o                         
   9   1   7          6.95         -1.41         5.82 o                         
  10   1   7          1.84          0.27        11.82 o                         
 -10   2   7          9.56         15.00         5.67 o                         
  -9   2   7         21.18         23.06         6.23 o                         
  -8   2   7          5.23         -0.22         5.34 o                         
  -7   2   7         34.66         29.80         4.54 o                         
  -6   2   7         16.38         11.40         3.63 o                         
  -5   2   7        630.87        630.37        13.96 o                         
  -4   2   7         47.17         45.88         2.29 o                         
  -3   2   7        412.16        422.25        11.46 o                         
  -2   2   7       1194.52       1278.23        26.06 o                         
  -1   2   7       3784.40       3838.40        41.07 o                         
   0   2   7       3701.27       3514.55        27.12 o                         
   1   2   7        324.18        331.83         5.98 o                         
   2   2   7          7.13         12.08         2.75 o                         
   3   2   7        137.12        124.70         2.70 o                         
   4   2   7        377.39        324.00         9.95 o                         
   5   2   7         43.86         55.76         4.80 o                         
   6   2   7          9.91          5.60         4.89 o                         
   7   2   7          1.20         -5.45         5.46 o                         
   8   2   7          2.07         -2.93         6.09 o                         
   9   2   7          2.35          2.08         5.94 o                         
  10   2   7          0.04         -3.88         6.95 o                         
 -10   3   7         27.94         35.94         8.60 o                         
  -9   3   7          0.85         -1.87         4.65 o                         
  -8   3   7          4.10          1.17         6.13 o                         
  -7   3   7         54.88         53.96         4.46 o                         
  -6   3   7         13.35         13.25         3.53 o                         
  -5   3   7        139.07        134.80         8.05 o                         
  -4   3   7        137.42        135.71         3.33 o                         
  -3   3   7         94.57         90.92         4.68 o                         
  -2   3   7          5.47          3.35         1.28 o                         
  -1   3   7         18.63         26.79         1.62 o                         
   0   3   7          1.34          0.61         1.29 o                         
   1   3   7        334.38        353.75         7.97 o                         
   2   3   7       3546.60       3486.33        25.08 o                         
   3   3   7         96.65        101.44         3.48 o                         
   4   3   7         15.27         16.85         1.86 o                         
   5   3   7         14.35         17.94         2.37 o                         
   6   3   7        181.27        184.09         6.59 o                         
   7   3   7          0.20          1.49         3.82 o                         
   8   3   7         31.88         25.32         4.25 o                         
   9   3   7          2.90          4.09         5.65 o                         
  10   3   7          8.81          7.34        10.97 o                         
  -9   4   7         44.98         41.90         6.75 o                         
  -8   4   7          1.43         -4.19         5.65 o                         
  -7   4   7         12.86          5.13         3.91 o                         
  -6   4   7          0.59         11.79         3.76 o                         
  -5   4   7          7.36          7.26         2.63 o                         
  -4   4   7         27.52         37.49         2.68 o                         
  -3   4   7         47.44         37.83         2.81 o                         
  -2   4   7         38.91         36.88         2.35 o                         
  -1   4   7        234.39        207.88         6.13 o                         
   0   4   7         16.46         21.26         2.90 o                         
   1   4   7         48.15         60.80         2.75 o                         
   2   4   7         49.27         59.05         2.67 o                         
   3   4   7         28.93         28.47         2.61 o                         
   4   4   7         73.66         75.73         2.82 o                         
   5   4   7         51.17         50.46         3.42 o                         
   6   4   7        131.35        148.37         7.54 o                         
   7   4   7          0.01          8.55         4.37 o                         
   8   4   7          6.70          7.08         6.88 o                         
   9   4   7          1.11        -12.35        12.35 o                         
  -8   5   7          1.22         34.26         9.04 o                         
  -7   5   7         44.40         47.13         6.98 o                         
  -6   5   7          1.32         -3.44         3.44 o                         
  -5   5   7         22.45         35.52         3.85 o                         
  -4   5   7         17.70         20.99         3.68 o                         
  -3   5   7         14.48         18.83         3.20 o                         
  -2   5   7          7.90         13.92         3.19 o                         
  -1   5   7          4.16          2.96         3.58 o                         
   0   5   7        276.46        257.14        12.82 o                         
   1   5   7        300.21        349.51        11.62 o                         
   2   5   7         85.76         75.63         3.21 o                         
   3   5   7         88.18         86.17         3.81 o                         
   4   5   7         40.48         39.61         3.19 o                         
   5   5   7         17.81         18.17         3.13 o                         
   6   5   7         73.94         76.25         4.55 o                         
   7   5   7          1.76         -0.69         7.07 o                         
   8   5   7          2.54         -2.57        13.48 o                         
  -8   6   7          1.56          8.85        15.36 o                         
  -7   6   7          3.52         -2.25         4.57 o                         
  -6   6   7          8.16         10.97         3.46 o                         
  -5   6   7          2.96          3.81         4.80 o                         
  -4   6   7         15.53         14.23         6.46 o                         
  -3   6   7          9.13         59.26        32.89 o                         
  -2   6   7         96.17        104.54        14.48 o                         
  -1   6   7          0.91          2.42         4.46 o                         
   0   6   7          1.93          2.30         4.17 o                         
   1   6   7        303.01        282.82         7.22 o                         
   2   6   7         65.01         63.39         5.80 o                         
   3   6   7          2.30          1.41         3.05 o                         
   4   6   7          3.26          6.28         3.44 o                         
   5   6   7         75.61         71.48         4.93 o                         
   6   6   7         13.81          4.31         4.95 o                         
   7   6   7         12.37         -3.55         4.48 o                         
  -6   7   7          0.51          6.01        12.50 o                         
  -5   7   7          0.81          8.90        10.28 o                         
  -4   7   7          2.07         28.36        17.73 o                         
  -3   7   7          2.48         -7.22         7.22 o                         
  -2   7   7          7.80          1.12         8.47 o                         
  -1   7   7         74.24         63.32         5.12 o                         
   0   7   7          0.31         -5.38         6.03 o                         
   1   7   7          0.64          2.44         4.29 o                         
   2   7   7          0.98          5.53         8.17 o                         
   3   7   7         22.87         15.45        10.39 o                         
   4   7   7         12.13          8.17         4.26 o                         
   5   7   7         22.66         33.48        12.57 o                         
   6   7   7         19.11         28.14         7.62 o                         
  -3   8   7          0.02         -7.58         7.58 o                         
  -2   8   7          0.15          1.50        12.41 o                         
  -1   8   7          0.34         18.13         7.02 o                         
   0   8   7         15.59         14.73         6.26 o                         
   1   8   7        114.25         99.21         6.29 o                         
   2   8   7         34.62         30.58         6.10 o                         
   3   8   7          0.13          7.18        13.81 o                         
 -10   0   8         41.93         47.84         9.82 o                         
  -9   0   8         21.00         19.52         9.12 o                         
  -8   0   8         32.15         26.02         7.58 o                         
  -7   0   8        181.25        183.82        10.92 o                         
  -6   0   8        551.08        596.32        15.37 o                         
  -5   0   8          6.56         16.72         5.38 o                         
  -4   0   8       1038.67       1161.35        23.61 o                         
  -3   0   8        143.12        207.66         4.85 o                         
  -2   0   8       6678.04       7004.21        33.53 o                         
  -1   0   8       1791.51       1614.66        15.63 o                         
   0   0   8        317.74        305.64         7.50 o                         
   1   0   8        606.07        509.93         8.90 o                         
   2   0   8        134.26        109.80         5.57 o                         
   3   0   8       2328.09       2471.17        23.27 o                         
   4   0   8       1735.85       1731.09        58.38 o                         
   5   0   8       2028.88       1890.55        23.98 o                         
   6   0   8       1449.95       1467.24        24.94 o                         
   7   0   8        602.04        584.96        18.24 o                         
   8   0   8         23.89         21.15         9.11 o                         
   9   0   8        104.11         90.17        11.64 o                         
  10   0   8         58.09         71.09        13.12 o                         
 -10   1   8          3.84         10.93         7.33 o                         
  -9   1   8          0.67         -1.70         5.28 o                         
  -8   1   8        147.51        148.27         8.14 o                         
  -7   1   8          4.71          1.01         3.83 o                         
  -6   1   8        466.41        504.89        14.26 o                         
  -5   1   8        576.24        551.68        17.29 o                         
  -4   1   8        653.51        694.03        13.52 o                         
  -3   1   8        446.64        507.05         6.70 o                         
  -2   1   8       2375.12       2372.15        16.89 o                         
  -1   1   8        408.75        332.67        21.31 o                         
   0   1   8        139.25        157.27         3.69 o                         
   1   1   8       1261.25       1276.51        33.14 o                         
   2   1   8       1772.21       1644.78        54.07 o                         
   3   1   8        554.47        532.16        14.49 o                         
   4   1   8       1125.21       1014.00        34.70 o                         
   5   1   8        113.91        127.82         7.04 o                         
   6   1   8          0.03          1.51         4.99 o                         
   7   1   8        443.00        448.77        13.93 o                         
   8   1   8         39.83         43.09         6.71 o                         
   9   1   8         11.53         14.67         6.73 o                         
  10   1   8         27.62         40.15         8.16 o                         
 -10   2   8          2.69          6.96         6.09 o                         
  -9   2   8         30.25         31.57         6.39 o                         
  -8   2   8         40.73         30.43         5.73 o                         
  -7   2   8         53.17         43.40         4.84 o                         
  -6   2   8        302.02        334.28        22.06 o                         
  -5   2   8         57.66         66.43         4.40 o                         
  -4   2   8        335.75        329.93         7.47 o                         
  -3   2   8         18.93         33.70         1.44 o                         
  -2   2   8        615.58        674.40        11.16 o                         
  -1   2   8        724.18        668.26        12.97 o                         
   0   2   8          0.72          1.61         1.44 o                         
   1   2   8        343.38        307.77         5.55 o                         
   2   2   8        145.35        128.66         6.46 o                         
   3   2   8         14.80         21.32         1.82 o                         
   4   2   8          0.29         -1.34         1.96 o                         
   5   2   8        131.82        120.37         6.28 o                         
   6   2   8        422.18        415.91        15.11 o                         
   7   2   8        171.38        167.92         7.99 o                         
   8   2   8         29.21         29.20         6.42 o                         
   9   2   8         21.24         22.75         6.15 o                         
  10   2   8         26.53         42.61        10.07 o                         
 -10   3   8          0.46         -3.96         9.32 o                         
  -9   3   8         13.94         14.47         6.17 o                         
  -8   3   8         62.54         50.93         7.28 o                         
  -7   3   8          0.39         -0.96         3.97 o                         
  -6   3   8        338.36        293.73         9.24 o                         
  -5   3   8         35.57         31.41         2.52 o                         
  -4   3   8          0.81          1.33         1.94 o                         
  -3   3   8        114.20        112.54         4.04 o                         
  -2   3   8         14.26         20.02         1.78 o                         
  -1   3   8        172.27        173.89         5.77 o                         
   0   3   8        389.66        415.01        16.05 o                         
   1   3   8        120.13        116.28         3.08 o                         
   2   3   8        341.00        321.63         6.67 o                         
   3   3   8        940.66        893.79        16.55 o                         
   4   3   8        116.78        116.34         3.45 o                         
   5   3   8          0.01          1.68         2.61 o                         
   6   3   8          1.91          3.97         3.71 o                         
   7   3   8        213.86        218.83         7.91 o                         
   8   3   8         14.48         19.38         4.20 o                         
   9   3   8          0.81          7.35         6.35 o                         
  10   3   8         10.51         35.27         9.93 o                         
  -9   4   8         15.91          7.63         5.57 o                         
  -8   4   8         56.29         59.98         7.02 o                         
  -7   4   8         90.81         85.34         8.05 o                         
  -6   4   8        197.79        191.34         7.40 o                         
  -5   4   8          2.21          0.98         2.58 o                         
  -4   4   8          0.14          1.61         2.13 o                         
  -3   4   8          3.20          2.86         2.17 o                         
  -2   4   8        699.85        660.22        61.15 o                         
  -1   4   8        675.30        673.17        39.18 o                         
   0   4   8         31.12         33.49         3.18 o                         
   1   4   8       1313.66       1386.69        26.80 o                         
   2   4   8        133.99        151.34         5.18 o                         
   3   4   8         21.87         29.33         2.65 o                         
   4   4   8        155.00        157.33         3.54 o                         
   5   4   8        292.60        299.78        10.74 o                         
   6   4   8        155.17        156.77         6.66 o                         
   7   4   8         65.58         73.32         5.93 o                         
   8   4   8          0.67         -4.39         4.39 o                         
   9   4   8         16.22          1.55        13.80 o                         
  -8   5   8          9.89          5.30         7.28 o                         
  -7   5   8          4.65         10.76         4.83 o                         
  -6   5   8         40.59         24.79         3.80 o                         
  -5   5   8         81.12         77.50         4.92 o                         
  -4   5   8          6.54          5.96         3.41 o                         
  -3   5   8         30.34         31.78         3.64 o                         
  -2   5   8         12.43         13.46         3.25 o                         
  -1   5   8        256.77        216.61        38.08 o                         
   0   5   8         28.57         34.21         3.74 o                         
   1   5   8         61.04         64.91         4.06 o                         
   2   5   8          0.17          2.17         2.46 o                         
   3   5   8        116.51        110.93         4.25 o                         
   4   5   8          6.83          9.29         2.78 o                         
   5   5   8          0.06          1.16         2.74 o                         
   6   5   8          0.00         -5.18         5.18 o                         
   7   5   8          0.02         -5.64         6.96 o                         
   8   5   8          9.18         -0.60        10.52 o                         
  -8   6   8          0.53         65.21        16.26 o                         
  -7   6   8          0.08         -4.82         6.15 o                         
  -6   6   8          3.00          0.92         6.65 o                         
  -5   6   8          5.33          5.93         4.69 o                         
  -4   6   8          4.10          9.63         4.10 o                         
  -3   6   8          3.99          8.86         4.16 o                         
  -2   6   8        103.97        101.64        12.84 o                         
  -1   6   8         97.57         81.69        13.00 o                         
   0   6   8        195.66        174.92         7.04 o                         
   1   6   8         27.29         32.28         4.75 o                         
   2   6   8        125.15        146.85         7.06 o                         
   3   6   8          7.54          6.19         3.27 o                         
   4   6   8         25.81         30.68         3.89 o                         
   5   6   8         72.72         71.69         5.16 o                         
   6   6   8         88.16         79.17         4.66 o                         
   7   6   8          0.02         -4.44         8.11 o                         
  -6   7   8          0.06         -4.34        15.45 o                         
  -5   7   8          9.39          1.11         6.44 o                         
  -4   7   8         30.76         38.21         7.38 o                         
  -3   7   8          5.64         15.24         9.20 o                         
  -2   7   8          4.74          0.59         5.48 o                         
  -1   7   8         12.12         16.34         5.19 o                         
   0   7   8         23.90         28.31         4.52 o                         
   1   7   8          2.96          0.73         7.27 o                         
   2   7   8          1.68         -0.78         5.06 o                         
   3   7   8          0.06          6.43         5.78 o                         
   4   7   8         16.25         12.88         4.56 o                         
   5   7   8          2.59          3.65        10.88 o                         
   6   7   8          0.68         27.71        11.02 o                         
  -3   8   8         25.69         42.78        10.33 o                         
  -2   8   8          6.23         -5.48        17.84 o                         
  -1   8   8          1.71          1.60         6.59 o                         
   0   8   8          0.30          6.71         6.22 o                         
   1   8   8          0.60          7.25         6.33 o                         
   2   8   8          5.75          9.60         7.46 o                         
   3   8   8          1.33         -7.78         7.78 o                         
   4   8   8         11.96          9.21         9.26 o                         
 -10   1   9          2.20          3.04         5.38 o                         
  -9   1   9         19.41         22.46         5.55 o                         
  -8   1   9          1.02          3.90         5.75 o                         
  -7   1   9          5.79         -4.21         4.33 o                         
  -6   1   9         13.82         11.56         4.79 o                         
  -5   1   9        255.31        226.14         6.60 o                         
  -4   1   9       1641.66       1692.98        42.52 o                         
  -3   1   9       1062.25       1089.89         9.89 o                         
  -2   1   9         77.88         68.66         1.67 o                         
  -1   1   9        132.27        118.17         2.46 o                         
   0   1   9        215.84        215.50        12.26 o                         
   1   1   9        167.33        152.00         5.47 o                         
   2   1   9         29.39         24.43         1.77 o                         
   3   1   9        788.04        772.72        22.58 o                         
   4   1   9          0.55          1.74         1.69 o                         
   5   1   9         21.02         19.38         4.53 o                         
   6   1   9         56.79         58.03         6.32 o                         
   7   1   9        122.86        130.84         8.02 o                         
   8   1   9         50.52         51.60         7.21 o                         
   9   1   9          4.19         14.21         6.15 o                         
  10   1   9          1.23          3.96         9.27 o                         
 -10   2   9          6.21         -2.46         5.86 o                         
  -9   2   9         13.54          6.34         5.88 o                         
  -8   2   9         35.52         33.81         5.62 o                         
  -7   2   9          0.62         -3.29         4.39 o                         
  -6   2   9          0.01          1.11         3.87 o                         
  -5   2   9         53.19         53.75         4.27 o                         
  -4   2   9        558.27        554.19        10.61 o                         
  -3   2   9          0.38         -0.99         1.53 o                         
  -2   2   9        165.47        205.77         3.23 o                         
  -1   2   9          4.72          4.11         1.38 o                         
   0   2   9       1440.53       1379.56        25.17 o                         
   1   2   9        268.00        283.12         6.05 o                         
   2   2   9          3.64          3.11         1.31 o                         
   3   2   9        400.54        378.28         9.19 o                         
   4   2   9        425.82        425.95         5.63 o                         
   5   2   9       1052.74       1013.77        30.48 o                         
   6   2   9        397.09        403.56        10.29 o                         
   7   2   9         25.70         36.67         6.77 o                         
   8   2   9         54.21         46.40        13.27 o                         
   9   2   9         22.33         34.50         7.20 o                         
  10   2   9         14.44         37.47        11.31 o                         
 -10   3   9          5.93         17.35         8.44 o                         
  -9   3   9         17.03         19.94         7.15 o                         
  -8   3   9         32.90         27.27         6.56 o                         
  -7   3   9         98.41        113.49        13.64 o                         
  -6   3   9         79.05         77.30         5.27 o                         
  -5   3   9         51.90         45.95         2.67 o                         
  -4   3   9        401.99        368.21        13.21 o                         
  -3   3   9        582.66        607.63        13.15 o                         
  -2   3   9         69.34         81.03         2.43 o                         
  -1   3   9        929.79        964.46        22.43 o                         
   0   3   9         70.56         66.78         2.63 o                         
   1   3   9        252.57        253.15         5.33 o                         
   2   3   9         20.44         11.06         1.61 o                         
   3   3   9        225.16        208.53         4.04 o                         
   4   3   9        186.75        183.23         3.51 o                         
   5   3   9        204.62        210.34         5.41 o                         
   6   3   9        253.90        239.09         6.29 o                         
   7   3   9        153.90        155.65         5.92 o                         
   8   3   9          0.01          3.76         4.37 o                         
   9   3   9          6.00          8.08         4.64 o                         
  -9   4   9          0.39          2.59         6.49 o                         
  -8   4   9         40.87         41.20         5.59 o                         
  -7   4   9         84.23         76.39         9.82 o                         
  -6   4   9        132.20        123.24         9.28 o                         
  -5   4   9        140.63        144.28         7.40 o                         
  -4   4   9          3.43          4.02         2.22 o                         
  -3   4   9          1.99          4.18         2.15 o                         
  -2   4   9          0.58        326.55       158.44 o                         
  -1   4   9         26.05        308.82       145.34 o                         
   0   4   9        379.25        339.07        43.81 o                         
   1   4   9        248.36        254.65        11.97 o                         
   2   4   9        192.64        194.78         9.17 o                         
   3   4   9        211.99        216.88         7.14 o                         
   4   4   9          2.51          0.59         2.33 o                         
   5   4   9        227.37        229.04         7.09 o                         
   6   4   9         37.49         40.78         4.29 o                         
   7   4   9          0.71          2.14         4.66 o                         
   8   4   9         10.69         19.03         5.36 o                         
   9   4   9         18.50         13.27         6.56 o                         
  -8   5   9         12.63         45.81        25.31 o                         
  -7   5   9         44.45         58.88        14.60 o                         
  -6   5   9          2.52          7.77         3.34 o                         
  -5   5   9         72.30         70.75         4.00 o                         
  -4   5   9          1.92          1.36         3.67 o                         
  -3   5   9         72.83         77.56         6.98 o                         
  -2   5   9         26.59         27.48         4.53 o                         
  -1   5   9          6.91        188.70       101.56 o                         
   0   5   9        287.65        296.11        36.15 o                         
   1   5   9          0.03         40.27        22.50 o                         
   2   5   9         45.76         44.87         3.70 o                         
   3   5   9         24.90         31.57         3.47 o                         
   4   5   9          3.85          2.89         2.85 o                         
   5   5   9         67.71         82.73         5.44 o                         
   6   5   9         54.51         34.93         4.09 o                         
   7   5   9         13.40          6.93         8.32 o                         
   8   5   9         17.79         16.55         4.84 o                         
  -8   6   9          3.85          0.95        14.11 o                         
  -7   6   9         45.12         18.75         7.31 o                         
  -6   6   9         27.27         41.39         6.06 o                         
  -5   6   9          0.03          2.56         4.37 o                         
  -4   6   9          0.77          4.39         4.59 o                         
  -3   6   9          2.35          4.71         3.73 o                         
  -2   6   9         56.42         69.22        19.40 o                         
  -1   6   9         17.76         33.64        15.76 o                         
   0   6   9         41.38        132.79        61.20 o                         
   1   6   9         13.32         16.12         4.90 o                         
   2   6   9        114.13        136.52         9.78 o                         
   3   6   9          1.71         -2.97         3.18 o                         
   4   6   9          6.64          5.54         3.71 o                         
   5   6   9         67.39         70.71         3.96 o                         
   6   6   9          2.21         -5.87         5.87 o                         
   7   6   9          0.06         11.93        10.70 o                         
  -6   7   9          4.96         -7.99        23.78 o                         
  -5   7   9          2.25         -7.73         7.73 o                         
  -4   7   9          2.54         -5.19         8.16 o                         
  -3   7   9          0.82         -0.19         6.00 o                         
  -2   7   9          1.60         13.20         5.81 o                         
  -1   7   9         17.77          4.74         6.03 o                         
   0   7   9          0.17          1.41         5.25 o                         
   1   7   9         47.74         35.33         8.92 o                         
   2   7   9          0.00         -4.91         4.91 o                         
   3   7   9          8.85         15.93         5.03 o                         
   4   7   9          1.21          4.54         5.12 o                         
   5   7   9          6.97          4.09         7.71 o                         
   6   7   9          8.99         49.72        11.35 o                         
  -3   8   9         10.77         24.20        12.33 o                         
  -2   8   9          1.47         15.49        11.10 o                         
  -1   8   9          4.46          2.25         6.29 o                         
   0   8   9          1.04          9.48         6.22 o                         
   1   8   9         20.45         10.69        11.91 o                         
   2   8   9          6.49         12.95         6.62 o                         
   3   8   9          0.01          6.34         8.86 o                         
   4   8   9          8.03         24.83         8.03 o                         
 -10   0  10          0.37         -9.91         9.91 o                         
  -9   0  10         85.88         66.61        10.85 o                         
  -8   0  10          7.74          7.67         7.69 o                         
  -7   0  10        101.73        108.28        10.11 o                         
  -6   0  10         34.48         18.77         6.79 o                         
  -5   0  10        851.78        865.24        16.47 o                         
  -4   0  10       4512.78       4754.59        53.76 o                         
  -3   0  10          2.91         -1.11         2.48 o                         
  -2   0  10          0.36          2.88         3.39 o                         
  -1   0  10          4.52          5.90         2.89 o                         
   0   0  10       2087.41       1895.94        17.69 o                         
   1   0  10       1641.82       1648.49        17.40 o                         
   2   0  10       5816.81       5282.89        31.70 o                         
   3   0  10        507.56        547.46        24.49 o                         
   4   0  10        630.18        670.71        20.71 o                         
   5   0  10         60.01         63.28         7.66 o                         
   6   0  10       1953.35       1891.79        28.12 o                         
   7   0  10        289.98        283.17        14.32 o                         
   8   0  10          6.37         -5.01         8.97 o                         
   9   0  10          4.29          8.47         7.33 o                         
  10   0  10         37.82         35.65         9.79 o                         
 -10   1  10         39.39         31.79         6.73 o                         
  -9   1  10         13.77         21.75         5.99 o                         
  -8   1  10         39.06         35.57         6.30 o                         
  -7   1  10         47.49         46.25         4.76 o                         
  -6   1  10        226.40        223.80         7.77 o                         
  -5   1  10         43.91         35.71         4.18 o                         
  -4   1  10         98.84         88.98         3.91 o                         
  -3   1  10         84.29         65.40         2.85 o                         
  -2   1  10       9426.98       9698.34       139.37 o                         
  -1   1  10        515.67        505.74         4.74 o                         
   0   1  10        238.81        235.66        17.79 o                         
   1   1  10       1766.05       1666.36        20.86 o                         
   2   1  10        273.13        326.60         8.88 o                         
   3   1  10         80.71         86.59         3.58 o                         
   4   1  10         19.87         12.91         1.92 o                         
   5   1  10        209.33        216.98         7.29 o                         
   6   1  10       1260.88       1298.22        16.83 o                         
   7   1  10        420.68        451.00        11.83 o                         
   8   1  10         68.33         72.02        10.02 o                         
   9   1  10         16.52         19.76         6.48 o                         
  10   1  10          9.21          4.12         8.33 o                         
 -10   2  10          2.50          4.92         5.34 o                         
  -9   2  10          4.88          5.31         5.85 o                         
  -8   2  10          2.66          5.02         5.22 o                         
  -7   2  10         27.40         32.06         9.03 o                         
  -6   2  10        210.47        214.67        15.16 o                         
  -5   2  10        334.58        349.73        15.45 o                         
  -4   2  10        344.05        339.37        10.33 o                         
  -3   2  10        572.41        522.80         8.68 o                         
  -2   2  10       1257.43       1361.97        25.95 o                         
  -1   2  10       4333.92       4475.39        52.54 o                         
   0   2  10       1721.33       1661.41        25.21 o                         
   1   2  10        581.61        528.71        16.44 o                         
   2   2  10        917.38        948.76        20.42 o                         
   3   2  10       2117.22       2155.11        42.98 o                         
   4   2  10        376.29        360.81         5.18 o                         
   5   2  10        107.32        107.67         5.84 o                         
   6   2  10       1447.69       1469.77        28.95 o                         
   7   2  10        183.70        188.34         8.83 o                         
   8   2  10          4.35         -0.03         5.65 o                         
   9   2  10         84.01         86.28         7.60 o                         
  10   2  10         15.23         16.59        10.73 o                         
 -10   3  10         11.52         14.50         8.67 o                         
  -9   3  10         13.48         19.25         5.93 o                         
  -8   3  10          9.11         10.83         6.42 o                         
  -7   3  10        125.75        138.74        19.58 o                         
  -6   3  10          4.75          1.65         3.45 o                         
  -5   3  10          1.98          2.57         2.34 o                         
  -4   3  10          1.67          2.27         1.72 o                         
  -3   3  10         78.90         87.03         3.19 o                         
  -2   3  10        708.17        734.20        14.04 o                         
  -1   3  10        563.31        534.37         9.64 o                         
   0   3  10          0.85          2.49         1.61 o                         
   1   3  10        421.94        413.11        11.48 o                         
   2   3  10        207.81        204.73         4.98 o                         
   3   3  10          0.00          1.23         1.51 o                         
   4   3  10        415.58        377.66         8.42 o                         
   5   3  10        200.11        203.20         5.36 o                         
   6   3  10         26.31         25.90         4.09 o                         
   7   3  10         11.10          9.87         4.17 o                         
   8   3  10          6.13          7.23         4.70 o                         
   9   3  10          0.10         18.21         6.58 o                         
  -9   4  10          7.60          1.86         6.15 o                         
  -8   4  10         20.84         30.32         5.43 o                         
  -7   4  10         55.08         37.16         7.72 o                         
  -6   4  10          1.66          8.04         7.16 o                         
  -5   4  10          0.42          5.72         3.28 o                         
  -4   4  10         37.43         33.83         3.22 o                         
  -3   4  10         41.73         49.36         3.71 o                         
  -2   4  10         55.02         53.65         5.90 o                         
  -1   4  10        551.17        557.37        57.41 o                         
   0   4  10         92.13        161.04        45.70 o                         
   1   4  10         83.66        101.86         4.04 o                         
   2   4  10        528.39        555.17        10.03 o                         
   3   4  10        849.61        863.70        13.61 o                         
   4   4  10        144.88        141.61         3.91 o                         
   5   4  10        118.76        123.64         3.98 o                         
   6   4  10        656.45        637.21        22.11 o                         
   7   4  10         51.86         60.49        10.08 o                         
   8   4  10          6.99          5.77         4.35 o                         
   9   4  10          1.27         -6.03         6.03 o                         
  -8   5  10          4.07         15.94         8.85 o                         
  -7   5  10        114.11        120.42         7.23 o                         
  -6   5  10         50.00         29.30         9.62 o                         
  -5   5  10         50.56         37.92         4.01 o                         
  -4   5  10        198.93        214.99        12.32 o                         
  -3   5  10          7.99         27.74        15.33 o                         
  -2   5  10          9.77          9.81         3.39 o                         
  -1   5  10         71.14         51.94        12.59 o                         
   0   5  10         13.18        216.01        94.51 o                         
   1   5  10        173.56        172.77        22.78 o                         
   2   5  10         41.72         45.16         3.90 o                         
   3   5  10          5.39          3.47         3.07 o                         
   4   5  10         88.72         81.64         3.67 o                         
   5   5  10         47.60         47.66         3.34 o                         
   6   5  10          0.93         -3.64         5.14 o                         
   7   5  10          6.66          1.13         3.85 o                         
   8   5  10          0.21         -6.58         6.96 o                         
  -8   6  10          5.25         -8.42        12.24 o                         
  -7   6  10         24.10         28.07        23.39 o                         
  -6   6  10          4.87          7.73         6.21 o                         
  -5   6  10          1.99          0.04         4.60 o                         
  -4   6  10         19.37          9.21         4.99 o                         
  -3   6  10         16.27         18.67         5.83 o                         
  -2   6  10         24.93         37.00         7.96 o                         
  -1   6  10          1.02          4.84         6.13 o                         
   0   6  10        139.17        149.61        21.06 o                         
   1   6  10        136.71        131.84         8.03 o                         
   2   6  10          1.70          3.40         4.71 o                         
   3   6  10         13.11         10.65         4.42 o                         
   4   6  10          6.99          7.94         3.11 o                         
   5   6  10        105.64        109.35         4.94 o                         
   6   6  10         63.62         52.05         4.79 o                         
   7   6  10         12.60         48.07        19.11 o                         
  -6   7  10         52.85         31.41        26.13 o                         
  -5   7  10          4.96          7.64         7.23 o                         
  -4   7  10         16.72         27.73         6.95 o                         
  -3   7  10         69.47         65.27        26.79 o                         
  -2   7  10          5.26          5.77         5.91 o                         
  -1   7  10          0.19          8.15         6.13 o                         
   0   7  10          2.07         16.93        16.88 o                         
   1   7  10          0.12          0.31         5.65 o                         
   2   7  10          2.95          7.77         5.31 o                         
   3   7  10          3.11         -1.80         4.93 o                         
   4   7  10          0.01         -2.27         4.04 o                         
   5   7  10          0.14         11.17         5.24 o                         
   6   7  10          7.58         51.88        10.30 o                         
  -3   8  10         21.23          0.54         7.64 o                         
  -2   8  10          9.20         40.00         8.21 o                         
  -1   8  10          0.01         -1.87         5.87 o                         
   0   8  10          2.10         -2.81         5.77 o                         
   1   8  10          9.55         16.87         6.18 o                         
   2   8  10          3.26          1.34         5.99 o                         
   3   8  10          0.85         16.83         9.50 o                         
 -10   1  11          6.90         13.52         6.81 o                         
  -9   1  11         21.39         26.37         6.01 o                         
  -8   1  11         15.65         13.07         5.31 o                         
  -7   1  11         66.94         53.72         6.63 o                         
  -6   1  11        165.08        164.96         6.92 o                         
  -5   1  11         63.14         61.42         4.77 o                         
  -4   1  11        255.74        317.83        15.70 o                         
  -3   1  11        162.07        190.53        11.65 o                         
  -2   1  11        101.28        113.93         2.35 o                         
  -1   1  11        194.29        195.26         2.67 o                         
   0   1  11       1672.32       1599.32        52.10 o                         
   1   1  11       1729.04       1695.43        12.13 o                         
   2   1  11        372.65        376.43        10.99 o                         
   3   1  11         14.08         14.95         1.91 o                         
   4   1  11         29.99         30.42         3.08 o                         
   5   1  11        111.72        115.52         7.57 o                         
   6   1  11          1.31          6.45         5.35 o                         
   7   1  11         22.29         29.00         6.27 o                         
   8   1  11          1.45         -0.90         6.39 o                         
   9   1  11          2.17          8.77         9.81 o                         
 -10   2  11          5.97          4.93         5.59 o                         
  -9   2  11          2.56          7.12         5.67 o                         
  -8   2  11        140.76        130.75         7.52 o                         
  -7   2  11        409.23        415.65        21.30 o                         
  -6   2  11        216.49        214.70         8.78 o                         
  -5   2  11        203.37        192.46         9.44 o                         
  -4   2  11        151.32        157.55         3.40 o                         
  -3   2  11        569.11        574.80        12.25 o                         
  -2   2  11        157.32        155.02         3.27 o                         
  -1   2  11        179.71        199.21         4.71 o                         
   0   2  11        904.54        974.84        26.91 o                         
   1   2  11        362.35        333.46        15.35 o                         
   2   2  11        146.11        146.27         5.57 o                         
   3   2  11       2059.50       1850.38        56.31 o                         
   4   2  11        156.28        139.60         3.71 o                         
   5   2  11         22.08         26.17         5.35 o                         
   6   2  11          0.02         20.91         6.38 o                         
   7   2  11          1.21          5.81         6.18 o                         
   8   2  11         19.18         25.77         6.82 o                         
   9   2  11          0.83         12.41         8.77 o                         
  -9   3  11         24.88         28.96         6.40 o                         
  -8   3  11         42.27         48.93         7.85 o                         
  -7   3  11          1.17         -4.60         4.60 o                         
  -6   3  11         10.41         17.61         3.88 o                         
  -5   3  11        948.07        913.23        15.90 o                         
  -4   3  11          0.82         -1.58         1.58 o                         
  -3   3  11        124.36        118.23         3.21 o                         
  -2   3  11         10.12         10.47         1.79 o                         
  -1   3  11         57.81         68.63         3.21 o                         
   0   3  11        124.89        120.88         3.47 o                         
   1   3  11        522.51        503.18        11.26 o                         
   2   3  11       1253.61       1145.20        15.32 o                         
   3   3  11         54.59         63.45         2.35 o                         
   4   3  11         11.91         12.89         2.56 o                         
   5   3  11          2.82          7.51         3.28 o                         
   6   3  11         37.79         47.55         4.65 o                         
   7   3  11         32.83         30.63         4.51 o                         
   8   3  11         10.91         13.09         4.32 o                         
   9   3  11          0.16          3.41         7.28 o                         
  -9   4  11         12.68          7.48         6.24 o                         
  -8   4  11          1.16          0.89         5.09 o                         
  -7   4  11         13.62         19.20         5.24 o                         
  -6   4  11         57.96         69.94        15.37 o                         
  -5   4  11        118.08         99.42         3.91 o                         
  -4   4  11          4.27         10.05         3.23 o                         
  -3   4  11        392.89        397.04         7.99 o                         
  -2   4  11         98.27         99.22         4.11 o                         
  -1   4  11         92.79        239.50        77.33 o                         
   0   4  11          2.33         35.14        18.57 o                         
   1   4  11        416.27        471.85        13.84 o                         
   2   4  11          0.38          7.10         2.73 o                         
   3   4  11        210.15        213.56         6.20 o                         
   4   4  11          3.37          6.57         2.34 o                         
   5   4  11         55.96         57.66         3.30 o                         
   6   4  11          5.22         12.42         4.35 o                         
   7   4  11         40.69         48.85         7.24 o                         
   8   4  11         91.09        104.35        13.24 o                         
   9   4  11          8.46          5.25         7.37 o                         
  -8   5  11          0.36         -1.38         9.33 o                         
  -7   5  11         28.15         55.57        15.86 o                         
  -6   5  11         74.74         57.30        10.17 o                         
  -5   5  11         19.29         18.56         4.34 o                         
  -4   5  11         62.10         63.45         4.76 o                         
  -3   5  11          1.46          3.73         4.08 o                         
  -2   5  11         26.39         27.00         4.46 o                         
  -1   5  11          5.46         26.54        12.96 o                         
   0   5  11          2.13          8.15         3.50 o                         
   1   5  11         41.16        127.29        49.31 o                         
   2   5  11        136.72        137.80         8.60 o                         
   3   5  11        115.41        130.65         4.63 o                         
   4   5  11          0.67          5.66         2.93 o                         
   5   5  11         11.00         11.24         3.95 o                         
   6   5  11          1.45         10.05         3.85 o                         
   7   5  11          7.02        -11.98        21.11 o                         
   8   5  11          2.81          6.52        11.43 o                         
  -7   6  11          7.57          7.17        11.25 o                         
  -6   6  11          1.92         -4.86         7.44 o                         
  -5   6  11          6.45          5.62         4.61 o                         
  -4   6  11         17.48         18.89         4.86 o                         
  -3   6  11         21.13         15.33         4.28 o                         
  -2   6  11          3.10          9.18         4.62 o                         
  -1   6  11         18.78         17.71         4.57 o                         
   0   6  11        154.97        181.42         9.69 o                         
   1   6  11        138.49        180.41         7.73 o                         
   2   6  11          6.78          2.18         5.20 o                         
   3   6  11          0.90         -3.29         3.29 o                         
   4   6  11          6.04          0.59         3.24 o                         
   5   6  11         34.53         42.80         5.35 o                         
   6   6  11          0.19          2.93         4.80 o                         
   7   6  11         41.04         57.94         9.49 o                         
  -6   7  11         19.79         36.64        11.94 o                         
  -5   7  11          2.09         18.62        16.94 o                         
  -4   7  11          2.59         12.95         8.06 o                         
  -3   7  11          8.18         35.44        23.63 o                         
  -2   7  11          0.71          1.69        12.33 o                         
  -1   7  11          0.90          6.64         8.02 o                         
   0   7  11          0.03         -5.03         5.03 o                         
   1   7  11          4.03          8.02         8.42 o                         
   2   7  11         12.86          9.94         4.92 o                         
   3   7  11          6.03          5.30         5.02 o                         
   4   7  11          0.93         -2.53         4.81 o                         
   5   7  11          0.92          3.09         6.00 o                         
  -3   8  11          0.63        -10.10        10.10 o                         
  -2   8  11          8.00         14.55        13.07 o                         
  -1   8  11          5.60          3.30         7.68 o                         
   0   8  11          0.02          1.94        11.20 o                         
   1   8  11         18.89         16.54         9.13 o                         
   2   8  11          2.05          1.22         9.58 o                         
 -10   0  12          0.96          5.23         8.65 o                         
  -9   0  12        266.22        275.46        15.17 o                         
  -8   0  12         35.62         24.45         8.84 o                         
  -7   0  12         11.12          6.23         7.71 o                         
  -6   0  12        145.41        144.81         9.91 o                         
  -5   0  12        870.07        840.65        16.94 o                         
  -4   0  12        255.06        254.67         6.18 o                         
  -3   0  12          4.56          3.24         1.54 o                         
  -2   0  12      22022.00      22919.54        76.96 o                         
  -1   0  12        260.54        272.50         8.57 o                         
   0   0  12        740.18        641.04        11.71 o                         
   1   0  12         84.56         75.54         5.95 o                         
   2   0  12       5050.39       5035.16        33.51 o                         
   3   0  12        674.79        779.33        14.88 o                         
   4   0  12        538.32        565.76        14.36 o                         
   5   0  12        567.87        533.68        14.99 o                         
   6   0  12       1367.44       1325.32        24.17 o                         
   7   0  12        433.91        422.80        16.34 o                         
   8   0  12         97.06        130.99        11.50 o                         
   9   0  12         36.58         47.55        10.99 o                         
 -10   1  12          1.32          0.31         6.01 o                         
  -9   1  12        103.16        108.64        16.90 o                         
  -8   1  12          2.59         -0.30         4.85 o                         
  -7   1  12        352.11        352.19         9.91 o                         
  -6   1  12        839.87        862.13        13.24 o                         
  -5   1  12        143.68        137.40         5.98 o                         
  -4   1  12         76.01         77.78         3.17 o                         
  -3   1  12       1050.55       1238.96        19.02 o                         
  -2   1  12         41.28         20.85         1.62 o                         
  -1   1  12        172.21        152.06         3.04 o                         
   0   1  12          8.99         15.85         3.29 o                         
   1   1  12       3252.97       3230.27        26.18 o                         
   2   1  12       1014.89       1060.95        22.29 o                         
   3   1  12        405.56        407.96         7.55 o                         
   4   1  12        406.26        394.09        16.39 o                         
   5   1  12        120.00        120.57         6.30 o                         
   6   1  12          0.01         -1.11         5.58 o                         
   7   1  12         36.91         35.70         6.85 o                         
   8   1  12         19.62         43.70         7.94 o                         
   9   1  12         20.65         15.72         6.58 o                         
 -10   2  12          3.84          0.94         5.88 o                         
  -9   2  12         43.89         36.52         6.25 o                         
  -8   2  12          2.13         -3.74        13.17 o                         
  -7   2  12          1.53         -3.19         4.22 o                         
  -6   2  12         98.87         99.68         5.50 o                         
  -5   2  12        430.11        427.28        11.59 o                         
  -4   2  12          2.03          1.67         1.57 o                         
  -3   2  12          2.70          9.37         1.78 o                         
  -2   2  12       2846.83       2980.13        41.12 o                         
  -1   2  12        441.72        444.48         5.68 o                         
   0   2  12          6.71         13.84         1.82 o                         
   1   2  12        737.79        747.56        16.27 o                         
   2   2  12       2825.26       2910.31        33.80 o                         
   3   2  12        592.40        622.27         9.24 o                         
   4   2  12         74.58         66.27         3.72 o                         
   5   2  12         98.02         87.09         5.92 o                         
   6   2  12       1518.09       1525.04        73.36 o                         
   7   2  12        293.66        277.36         9.96 o                         
   8   2  12          9.30          5.78         5.89 o                         
   9   2  12          0.10         13.55        17.19 o                         
  -9   3  12          2.77         12.42         5.36 o                         
  -8   3  12          5.01          9.22         5.34 o                         
  -7   3  12          1.77         -2.87         4.81 o                         
  -6   3  12       1546.58       1559.21        17.36 o                         
  -5   3  12         93.38         91.42         4.55 o                         
  -4   3  12        310.19        304.02         8.90 o                         
  -3   3  12         43.74         42.82         2.30 o                         
  -2   3  12        834.88        917.63        26.10 o                         
  -1   3  12        891.30        921.20        17.21 o                         
   0   3  12        132.44        133.62         4.20 o                         
   1   3  12        457.72        425.60        11.46 o                         
   2   3  12         19.09         24.58         2.00 o                         
   3   3  12          2.87          2.13         1.94 o                         
   4   3  12        206.07        192.36         4.56 o                         
   5   3  12         22.87         15.38         3.58 o                         
   6   3  12        465.53        446.12        17.85 o                         
   7   3  12         50.22         43.26         4.74 o                         
   8   3  12          0.44         -0.57         5.46 o                         
   9   3  12         42.68         50.80         7.23 o                         
  -9   4  12         13.46          6.53        15.97 o                         
  -8   4  12         44.15         33.47         5.55 o                         
  -7   4  12        133.02        128.29         6.99 o                         
  -6   4  12         56.10         68.39        18.71 o                         
  -5   4  12        615.88        587.65        27.58 o                         
  -4   4  12       1282.41       1277.87        19.87 o                         
  -3   4  12         14.24         13.93         2.76 o                         
  -2   4  12        187.63        185.64        11.83 o                         
  -1   4  12         10.23         58.95        23.60 o                         
   0   4  12          0.29          0.88         2.55 o                         
   1   4  12        189.99        196.10         5.12 o                         
   2   4  12        255.98        274.76         7.01 o                         
   3   4  12          1.46          2.33         2.35 o                         
   4   4  12        345.92        357.07         7.46 o                         
   5   4  12        100.40        111.57         4.32 o                         
   6   4  12        300.08        316.48         7.26 o                         
   7   4  12         37.00         48.05         7.82 o                         
   8   4  12         10.02         16.73         6.81 o                         
   9   4  12          6.96         22.04         9.51 o                         
  -8   5  12         13.71          7.89         6.28 o                         
  -7   5  12          3.82          6.01         6.89 o                         
  -6   5  12        353.98        310.26        68.94 o                         
  -5   5  12         27.42         36.67         4.15 o                         
  -4   5  12          5.19          6.26         3.74 o                         
  -3   5  12         10.10         13.26         4.05 o                         
  -2   5  12        186.99        176.15        20.13 o                         
  -1   5  12          0.06          1.98         3.73 o                         
   0   5  12          0.04          3.20         3.59 o                         
   1   5  12         97.80         74.54         6.70 o                         
   2   5  12         68.08         72.25         3.75 o                         
   3   5  12        131.60        125.86         7.65 o                         
   4   5  12         23.09         31.83         3.26 o                         
   5   5  12         11.20         16.03         3.29 o                         
   6   5  12         55.58         51.37         4.64 o                         
   7   5  12         16.13         -7.67        13.70 o                         
   8   5  12          1.81         18.45        11.58 o                         
  -7   6  12         57.12         41.11        18.89 o                         
  -6   6  12         17.23          1.47         7.88 o                         
  -5   6  12          6.01          9.85         4.20 o                         
  -4   6  12         50.79         41.82         9.32 o                         
  -3   6  12         59.18         58.30         7.74 o                         
  -2   6  12         15.58         13.90         4.79 o                         
  -1   6  12         27.15         20.27         4.51 o                         
   0   6  12         16.88         28.88         4.97 o                         
   1   6  12          2.91        131.10        72.41 o                         
   2   6  12        101.95        128.82         6.91 o                         
   3   6  12         37.50         37.92         3.60 o                         
   4   6  12          0.42         -3.36         3.36 o                         
   5   6  12         11.63         11.36         3.34 o                         
   6   6  12         58.10         72.32         6.43 o                         
  -6   7  12         27.53         29.74        11.66 o                         
  -5   7  12          7.38         16.00         6.65 o                         
  -4   7  12          2.26         -5.02         5.02 o                         
  -3   7  12          1.94         11.34         7.52 o                         
  -2   7  12         19.52          0.69         5.91 o                         
  -1   7  12         10.23         14.92         7.40 o                         
   0   7  12          3.22          9.96         4.98 o                         
   1   7  12          3.58         10.13        19.04 o                         
   2   7  12          0.28         -7.88         7.88 o                         
   3   7  12         12.35         18.41        11.72 o                         
   4   7  12          1.30         -4.72         4.72 o                         
   5   7  12          8.71         20.73        18.01 o                         
  -4   8  12          0.78         41.21        10.75 o                         
  -3   8  12         28.66         69.88        11.56 o                         
  -2   8  12          7.24         -8.14         8.14 o                         
  -1   8  12          5.60          3.22         6.34 o                         
   0   8  12         15.79         13.55         6.49 o                         
   1   8  12          5.58         -4.51         6.20 o                         
 -10   1  13          5.21         -2.69         5.64 o                         
  -9   1  13          1.64          0.01         5.82 o                         
  -8   1  13         15.45         17.35         5.24 o                         
  -7   1  13          0.19          1.63         5.03 o                         
  -6   1  13         30.10         36.84         5.68 o                         
  -5   1  13          1.89          5.20         4.12 o                         
  -4   1  13         93.41        101.55         5.18 o                         
  -3   1  13        282.46        265.17         6.85 o                         
  -2   1  13        397.01        481.63         4.21 o                         
  -1   1  13        265.09        262.61         3.06 o                         
   0   1  13          0.71         -0.84         2.84 o                         
   1   1  13        294.23        272.83         2.76 o                         
   2   1  13         11.25         12.85         2.12 o                         
   3   1  13         26.82         24.74         2.16 o                         
   4   1  13          0.80          1.52         2.57 o                         
   5   1  13         59.00         70.29         5.85 o                         
   6   1  13          0.00         -0.60         5.55 o                         
   7   1  13          0.26          1.20         5.45 o                         
   8   1  13         20.39         26.39         6.52 o                         
   9   1  13          2.87          2.22         6.57 o                         
 -10   2  13          2.17          7.47         6.19 o                         
  -9   2  13          0.98          4.07         6.12 o                         
  -8   2  13         23.69         28.67         5.72 o                         
  -7   2  13          3.05          3.69         4.33 o                         
  -6   2  13          2.75          3.22         4.24 o                         
  -5   2  13        109.77        108.55         5.54 o                         
  -4   2  13         57.14         47.20         3.01 o                         
  -3   2  13        845.08        856.54        24.72 o                         
  -2   2  13        368.87        361.38         6.70 o                         
  -1   2  13         23.97         25.61         2.17 o                         
   0   2  13        220.59        234.39         4.92 o                         
   1   2  13       3229.34       3234.16        14.52 o                         
   2   2  13         56.58         73.79         2.46 o                         
   3   2  13        614.30        599.99         9.20 o                         
   4   2  13          7.32          7.11         2.36 o                         
   5   2  13        317.55        301.99         8.58 o                         
   6   2  13          0.38          3.11         6.28 o                         
   7   2  13        240.02        239.08         9.61 o                         
   8   2  13          2.46          3.02         6.49 o                         
   9   2  13          8.75          3.90         7.16 o                         
  -9   3  13          0.48          2.79         6.39 o                         
  -8   3  13        133.09        121.74        10.42 o                         
  -7   3  13         16.04         12.05         5.12 o                         
  -6   3  13         47.35         66.14         4.76 o                         
  -5   3  13        213.57        211.92        17.60 o                         
  -4   3  13         11.71         12.14         2.44 o                         
  -3   3  13        221.84        213.57         7.00 o                         
  -2   3  13         83.58         98.10         2.98 o                         
  -1   3  13        201.87        220.72         8.86 o                         
   0   3  13        530.65        547.34        10.23 o                         
   1   3  13       1127.13       1071.85        20.62 o                         
   2   3  13         92.09         96.05         5.29 o                         
   3   3  13        120.85        133.80         3.26 o                         
   4   3  13         16.52         15.79         2.77 o                         
   5   3  13          0.04          0.18         3.30 o                         
   6   3  13         22.37         19.14         5.57 o                         
   7   3  13         32.01         35.79         5.57 o                         
   8   3  13         41.73         37.09         5.74 o                         
   9   3  13          6.10         12.00         5.93 o                         
  -9   4  13          3.80          5.36         5.84 o                         
  -8   4  13          5.88         13.93         4.45 o                         
  -7   4  13        209.92        180.07        34.61 o                         
  -6   4  13         24.41         43.80         9.00 o                         
  -5   4  13        171.26        178.14         5.54 o                         
  -4   4  13        283.19        285.55         6.11 o                         
  -3   4  13          0.28          0.36         2.86 o                         
  -2   4  13         41.09         71.25        20.85 o                         
  -1   4  13        457.58        450.87        51.26 o                         
   0   4  13         19.14         15.23         4.50 o                         
   1   4  13        317.31        319.67        10.79 o                         
   2   4  13          0.57          2.82         2.62 o                         
   3   4  13        279.59        258.88         5.93 o                         
   4   4  13         97.12         95.01         4.20 o                         
   5   4  13         63.14         56.97         4.38 o                         
   6   4  13        161.42        178.00         7.12 o                         
   7   4  13        141.36        149.24         9.18 o                         
   8   4  13          1.15          4.95         6.17 o                         
  -8   5  13          6.71          2.76         8.11 o                         
  -7   5  13        212.99        188.96        52.57 o                         
  -6   5  13          0.02        234.36       149.36 o                         
  -5   5  13          1.87          0.84         6.51 o                         
  -4   5  13         46.49         46.49         4.54 o                         
  -3   5  13        130.46        123.55        17.41 o                         
  -2   5  13         75.53         97.36        19.93 o                         
  -1   5  13         47.19         61.15        10.67 o                         
   0   5  13         78.82         77.93        15.19 o                         
   1   5  13         39.20         37.74         5.94 o                         
   2   5  13         75.09         63.74         4.51 o                         
   3   5  13         67.96         72.72         5.42 o                         
   4   5  13         76.26         73.39         4.16 o                         
   5   5  13          0.50          7.83         4.00 o                         
   6   5  13         10.40          9.07         4.48 o                         
   7   5  13         14.04          8.55         6.71 o                         
  -7   6  13         69.05         87.29        15.63 o                         
  -6   6  13         28.04         30.55         5.74 o                         
  -5   6  13        123.96        125.52         6.21 o                         
  -4   6  13         65.17         65.23         7.68 o                         
  -3   6  13         24.47         32.24        12.67 o                         
  -2   6  13          9.47          4.17         4.86 o                         
  -1   6  13         26.13         29.64         4.55 o                         
   0   6  13         14.45         22.14        13.71 o                         
   1   6  13          4.41         28.86        20.71 o                         
   2   6  13         97.19        105.21         6.79 o                         
   3   6  13          8.53          7.44         3.20 o                         
   4   6  13         55.06         53.96         3.91 o                         
   5   6  13          2.41         -2.29         7.99 o                         
   6   6  13         43.96         73.52         7.88 o                         
  -5   7  13          1.68        -13.42        13.42 o                         
  -4   7  13          4.77         -6.14         9.79 o                         
  -3   7  13          2.84         -8.88         8.97 o                         
  -2   7  13          0.39         12.11        11.45 o                         
  -1   7  13          2.44         -4.15         5.67 o                         
   0   7  13         14.35         15.50        10.88 o                         
   1   7  13          0.43         -5.35         5.71 o                         
   2   7  13          0.12         -3.41         5.18 o                         
   3   7  13          1.11          9.46         5.53 o                         
   4   7  13          1.13         -5.64         5.64 o                         
   5   7  13          0.75         21.02        10.51 o                         
  -2   8  13          0.65         -1.62        15.95 o                         
  -1   8  13          0.95          8.42        15.02 o                         
   0   8  13          0.03         13.69         7.14 o                         
 -10   0  14         64.34         99.88        12.21 o                         
  -9   0  14        151.72        147.04        12.20 o                         
  -8   0  14        185.93        206.94        13.06 o                         
  -7   0  14        500.04        506.78        15.64 o                         
  -6   0  14       1187.78       1173.46        22.38 o                         
  -5   0  14        362.43        348.57        12.46 o                         
  -4   0  14          0.65         -2.32         2.81 o                         
  -3   0  14       1486.60       1719.68        14.90 o                         
  -2   0  14       5183.81       5674.70        39.45 o                         
  -1   0  14        165.76        211.53         8.33 o                         
   0   0  14         40.77         40.38         5.27 o                         
   1   0  14       1084.23       1102.62        16.94 o                         
   2   0  14       2404.77       2427.47        25.03 o                         
   3   0  14        252.62        302.94        10.64 o                         
   4   0  14       1136.34       1157.31        20.43 o                         
   5   0  14        109.41        225.86        12.50 o                         
   6   0  14        836.96        865.23        21.10 o                         
   7   0  14         53.19         53.84         9.63 o                         
   8   0  14          3.31         -2.94        10.05 o                         
   9   0  14         84.34         73.23        12.26 o                         
 -10   1  14         44.52         54.35         7.22 o                         
  -9   1  14        152.85        156.79         8.89 o                         
  -8   1  14          0.00          5.74         5.20 o                         
  -7   1  14         18.02         18.11         5.61 o                         
  -6   1  14       2414.71       2420.68        40.57 o                         
  -5   1  14        154.36        135.84         6.48 o                         
  -4   1  14        315.05        330.66         5.80 o                         
  -3   1  14        403.83        399.21         4.34 o                         
  -2   1  14        221.39        256.53         5.44 o                         
  -1   1  14       1693.19       1690.86        17.78 o                         
   0   1  14         57.63         65.68         5.07 o                         
   1   1  14        298.12        305.67         3.81 o                         
   2   1  14        603.44        622.89         8.88 o                         
   3   1  14        395.89        405.67        11.82 o                         
   4   1  14          2.89          5.22         2.75 o                         
   5   1  14        110.80        117.17         6.45 o                         
   6   1  14         29.90         28.33         9.11 o                         
   7   1  14        140.74        145.30         8.14 o                         
   8   1  14         47.95         43.87         8.79 o                         
   9   1  14          7.81         -3.86         6.65 o                         
 -10   2  14          0.82         -4.76         8.81 o                         
  -9   2  14         63.88         55.44         6.93 o                         
  -8   2  14         85.66         98.10         8.29 o                         
  -7   2  14        416.10        404.37        26.32 o                         
  -6   2  14        446.39        484.11        21.86 o                         
  -5   2  14        350.10        324.24         7.64 o                         
  -4   2  14        673.14        613.54        24.89 o                         
  -3   2  14        258.03        298.54         4.89 o                         
  -2   2  14       3331.11       3543.11        31.52 o                         
  -1   2  14        189.79        212.45         5.97 o                         
   0   2  14        301.58        289.07         4.82 o                         
   1   2  14        274.02        283.57        16.44 o                         
   2   2  14       1674.37       1796.60        28.71 o                         
   3   2  14         21.26         25.56         2.46 o                         
   4   2  14         10.37          9.96         2.99 o                         
   5   2  14        268.45        271.61         8.42 o                         
   6   2  14         81.41         73.24        13.44 o                         
   7   2  14          1.89         -1.46         5.74 o                         
   8   2  14          2.89          2.41         6.41 o                         
   9   2  14         15.78          8.27        14.45 o                         
  -9   3  14         28.84         27.84         7.53 o                         
  -8   3  14         52.05         73.96        24.56 o                         
  -7   3  14        158.19        166.45        18.49 o                         
  -6   3  14        576.46        588.18         9.83 o                         
  -5   3  14          2.61         12.51         4.75 o                         
  -4   3  14        322.83        303.69        13.49 o                         
  -3   3  14        338.94        374.37        12.36 o                         
  -2   3  14        625.85        656.31        11.86 o                         
  -1   3  14        246.25        240.97         9.21 o                         
   0   3  14        109.83        114.55         2.94 o                         
   1   3  14         80.90         83.98         4.18 o                         
   2   3  14         21.65         22.24         1.96 o                         
   3   3  14        203.26        192.87         9.37 o                         
   4   3  14         37.64         36.82         3.73 o                         
   5   3  14        307.21        283.91         8.54 o                         
   6   3  14          2.23          1.74         5.28 o                         
   7   3  14          5.83         13.80         8.16 o                         
   8   3  14          0.90          2.94         5.04 o                         
   9   3  14          0.37         10.91        16.50 o                         
  -9   4  14          4.91         22.36         9.69 o                         
  -8   4  14          0.03         -2.50         4.77 o                         
  -7   4  14          0.44          4.44         7.89 o                         
  -6   4  14        313.13        327.31        15.77 o                         
  -5   4  14          0.01          2.76         3.22 o                         
  -4   4  14         10.78         13.53         3.32 o                         
  -3   4  14          4.61          5.66         2.84 o                         
  -2   4  14        316.90        309.30        32.20 o                         
  -1   4  14         15.73        246.17       116.81 o                         
   0   4  14          2.05         11.41         3.56 o                         
   1   4  14          0.58          7.30         2.58 o                         
   2   4  14        112.14        116.18         5.05 o                         
   3   4  14        372.97        383.56         6.24 o                         
   4   4  14         25.51         20.75         3.45 o                         
   5   4  14         79.02         81.10         5.70 o                         
   6   4  14         52.67         61.46         5.69 o                         
   7   4  14        128.70        124.46         8.57 o                         
   8   4  14          0.12         -6.75         6.75 o                         
  -8   5  14         28.73         38.92        11.48 o                         
  -7   5  14         42.75        140.84        76.27 o                         
  -6   5  14        227.33        211.22        53.38 o                         
  -5   5  14          7.86          0.38         5.13 o                         
  -4   5  14         29.68         30.91         4.03 o                         
  -3   5  14        370.51        318.95        29.08 o                         
  -2   5  14         59.30         75.48         9.79 o                         
  -1   5  14          0.00         13.38         9.53 o                         
   0   5  14         11.36         50.25        26.30 o                         
   1   5  14          0.48          4.07         3.32 o                         
   2   5  14         14.24         19.50         4.00 o                         
   3   5  14          4.46          7.57         3.23 o                         
   4   5  14          3.95          1.41         3.72 o                         
   5   5  14         11.03         20.95         4.47 o                         
   6   5  14         30.36         21.93         4.97 o                         
   7   5  14         14.93          3.36        13.33 o                         
  -7   6  14         13.60         50.73        25.26 o                         
  -6   6  14         34.58         47.58        18.71 o                         
  -5   6  14         35.89         16.21         4.20 o                         
  -4   6  14         19.93         46.97        25.62 o                         
  -3   6  14         37.20         38.33         4.79 o                         
  -2   6  14         21.89          6.61        10.10 o                         
  -1   6  14         11.44         14.88         7.22 o                         
   0   6  14         29.19         34.04        10.12 o                         
   1   6  14         22.13         12.76         4.46 o                         
   2   6  14          2.61         14.22         4.15 o                         
   3   6  14          6.97          9.84         4.10 o                         
   4   6  14         63.12         64.75         5.06 o                         
   5   6  14          1.36         -2.04         9.11 o                         
   6   6  14         48.09         67.96         7.60 o                         
  -5   7  14         35.29         49.66         7.04 o                         
  -4   7  14          1.84         13.89         7.95 o                         
  -3   7  14          5.99          5.11         8.21 o                         
  -2   7  14         14.65          4.70         5.42 o                         
  -1   7  14          0.72          1.49         5.21 o                         
   0   7  14          7.25         10.49         7.39 o                         
   1   7  14          2.70         -5.64         5.64 o                         
   2   7  14          0.08          4.60         5.61 o                         
   3   7  14          0.08          5.44         5.37 o                         
   4   7  14          0.03         -7.73         7.73 o                         
   5   7  14          1.23         25.42        11.79 o                         
  -2   8  14         13.81         23.37        19.67 o                         
   0   8  14          4.23         40.10        20.82 o                         
 -10   1  15          0.64         -7.98         8.49 o                         
  -9   1  15         14.19         19.03         6.65 o                         
  -8   1  15          0.89          0.76         5.17 o                         
  -7   1  15        145.86        140.33         7.62 o                         
  -6   1  15        393.11        406.44        11.15 o                         
  -5   1  15          9.49          3.95         4.71 o                         
  -4   1  15        424.13        452.16         9.73 o                         
  -3   1  15         84.53         79.69         2.39 o                         
  -2   1  15        445.90        485.77        10.74 o                         
  -1   1  15        197.45        202.52         4.79 o                         
   0   1  15        643.72        660.77         9.52 o                         
   1   1  15        121.98        126.66         5.25 o                         
   2   1  15         76.69         91.00         4.35 o                         
   3   1  15         59.55         58.55         3.65 o                         
   4   1  15          5.52          2.71         4.39 o                         
   5   1  15          0.29         -3.31         4.65 o                         
   6   1  15          0.01          0.70         7.11 o                         
   7   1  15          8.08          5.27         6.20 o                         
   8   1  15          1.63         -1.40         5.84 o                         
   9   1  15          0.87          4.25         6.44 o                         
 -10   2  15          2.88         -8.04         8.04 o                         
  -9   2  15          8.99         -0.94         5.56 o                         
  -8   2  15         13.46         13.60         4.37 o                         
  -7   2  15         20.62         18.34         4.71 o                         
  -6   2  15          1.02          6.10         4.06 o                         
  -5   2  15        147.55        159.30         5.45 o                         
  -4   2  15         10.43         10.73         2.36 o                         
  -3   2  15        323.82        301.59         5.51 o                         
  -2   2  15        251.52        234.74         4.40 o                         
  -1   2  15       1369.21       1337.48         8.77 o                         
   0   2  15         65.31         51.18         2.83 o                         
   1   2  15          8.07          9.81         1.96 o                         
   2   2  15        118.21        125.20         5.10 o                         
   3   2  15        103.09         90.89         3.98 o                         
   4   2  15         54.36         50.57         5.04 o                         
   5   2  15        296.72        280.44         8.61 o                         
   6   2  15        287.74        275.00         9.07 o                         
   7   2  15          9.57         11.19         5.83 o                         
   8   2  15         54.89         72.35        10.79 o                         
   9   2  15          0.01         17.93         9.08 o                         
  -9   3  15          9.31          8.38        11.36 o                         
  -8   3  15         10.52         13.50         6.16 o                         
  -7   3  15        302.28        331.28        27.69 o                         
  -6   3  15         12.88         16.34         3.90 o                         
  -5   3  15         98.45         99.34         4.33 o                         
  -4   3  15          1.47          0.02         2.28 o                         
  -3   3  15        240.24        258.79        14.02 o                         
  -2   3  15         15.85         19.43         2.22 o                         
  -1   3  15         15.67         10.96         2.41 o                         
   0   3  15         66.31         69.72         2.60 o                         
   1   3  15        335.03        349.53         5.36 o                         
   2   3  15         64.90         56.12         5.64 o                         
   3   3  15          1.96          1.87         2.72 o                         
   4   3  15        121.93        103.60         4.40 o                         
   5   3  15          0.32          1.70         4.83 o                         
   6   3  15         52.11         51.48         6.17 o                         
   7   3  15         43.01         47.94         8.56 o                         
   8   3  15         19.52         19.87         5.50 o                         
   9   3  15          3.60         -1.13         7.80 o                         
  -9   4  15         13.58         14.74        13.70 o                         
  -8   4  15         26.13         22.92         5.19 o                         
  -7   4  15          0.00         -5.11        12.41 o                         
  -6   4  15         12.45         20.94         5.12 o                         
  -5   4  15          7.45          3.45         3.69 o                         
  -4   4  15          1.20         -3.04         3.04 o                         
  -3   4  15        345.60        323.98         6.00 o                         
  -2   4  15         26.89        104.25        41.78 o                         
  -1   4  15        197.70        193.58        17.61 o                         
   0   4  15          1.98          7.89         2.85 o                         
   1   4  15         21.35         20.41         2.54 o                         
   2   4  15        442.16        421.49        19.08 o                         
   3   4  15          8.01         10.38         3.53 o                         
   4   4  15          2.89         -2.99         4.36 o                         
   5   4  15         12.83         16.60         4.84 o                         
   6   4  15         48.92         60.77         6.63 o                         
   7   4  15         21.14         24.41        12.81 o                         
   8   4  15          0.55         -7.25         7.25 o                         
  -8   5  15         24.30         30.12         6.34 o                         
  -7   5  15          4.05         -4.68        18.84 o                         
  -6   5  15          0.61        111.26        71.23 o                         
  -5   5  15         45.41         52.77         7.55 o                         
  -4   5  15         51.82         40.13         4.92 o                         
  -3   5  15         31.15        237.16       123.69 o                         
  -2   5  15        124.90        107.79        15.01 o                         
  -1   5  15          0.08          0.28         4.02 o                         
   0   5  15         33.49         46.82         7.12 o                         
   1   5  15         41.19         39.46         3.99 o                         
   2   5  15         42.90         59.54         5.65 o                         
   3   5  15         59.10         64.14         4.44 o                         
   4   5  15         20.57         20.79         4.80 o                         
   5   5  15         52.00         59.98         5.39 o                         
   6   5  15         19.45         15.04         5.23 o                         
   7   5  15          4.81          5.75         6.30 o                         
  -7   6  15          1.68          4.12        12.28 o                         
  -6   6  15          1.23          4.80        19.94 o                         
  -5   6  15          2.37          3.13         7.18 o                         
  -4   6  15         27.73         24.57         4.87 o                         
  -3   6  15          1.76         11.74         8.77 o                         
  -2   6  15          7.71         11.19         5.35 o                         
  -1   6  15          4.25         -0.59         3.98 o                         
   0   6  15         15.83         12.80         6.33 o                         
   1   6  15          1.39          5.63         4.37 o                         
   2   6  15         13.50         24.66         4.35 o                         
   3   6  15         72.70         85.71         5.22 o                         
   4   6  15          0.25          2.26         4.60 o                         
   5   6  15          8.39          5.30         5.07 o                         
   6   6  15         12.50          2.15         9.82 o                         
  -5   7  15         21.66         35.34        14.96 o                         
  -4   7  15          5.14          8.06         5.02 o                         
  -3   7  15          1.20         14.81         8.61 o                         
  -2   7  15          3.53         -3.37         7.72 o                         
  -1   7  15         47.02         70.44        21.05 o                         
   0   7  15          4.45          8.53         5.55 o                         
   1   7  15         18.32         18.72         6.69 o                         
   2   7  15          0.33         11.74         5.93 o                         
   3   7  15          1.42         -5.91         5.91 o                         
   4   7  15          0.01         -5.06         5.06 o                         
   5   7  15          7.59          3.93        10.72 o                         
  -2   8  15         19.95         58.35        18.10 o                         
  -1   8  15          1.57        -19.42        19.42 o                         
   0   8  15          7.25          8.02        20.68 o                         
 -10   0  16          1.04         -6.47         9.51 o                         
  -9   0  16         53.86         51.94         9.37 o                         
  -8   0  16         44.59         61.36         9.73 o                         
  -7   0  16         10.94         16.96         8.35 o                         
  -6   0  16       1524.84       1572.98        26.43 o                         
  -5   0  16          0.00         -7.56         7.56 o                         
  -4   0  16         21.25         14.84         4.34 o                         
  -3   0  16         22.39         43.86         5.89 o                         
  -2   0  16       2063.73       2345.82        27.36 o                         
  -1   0  16         67.17         62.71         6.50 o                         
   0   0  16          3.05          0.05         4.59 o                         
   1   0  16          0.03         -0.21         5.39 o                         
   2   0  16         23.33         43.70         5.93 o                         
   3   0  16        718.71        676.47        15.29 o                         
   4   0  16          0.03         -1.67         6.46 o                         
   5   0  16          2.97         -7.08         7.08 o                         
   6   0  16         56.25         52.57         9.17 o                         
   7   0  16         79.31         86.43         9.68 o                         
   8   0  16          0.41         -2.84         9.67 o                         
   9   0  16         11.99         31.09        11.77 o                         
 -10   1  16         35.60         25.69         9.80 o                         
  -9   1  16         11.38          3.89         6.17 o                         
  -8   1  16         95.13        105.08         7.51 o                         
  -7   1  16        660.06        660.83        21.36 o                         
  -6   1  16       1501.67       1508.08        18.41 o                         
  -5   1  16        508.32        516.15        16.63 o                         
  -4   1  16         60.19         66.93         4.50 o                         
  -3   1  16          1.58          0.87         1.55 o                         
  -2   1  16          9.36         12.81         1.54 o                         
  -1   1  16        216.86        228.33         2.38 o                         
   0   1  16        625.88        608.70        12.03 o                         
   1   1  16        127.22        135.77         5.43 o                         
   2   1  16          2.04          4.36         2.35 o                         
   3   1  16        297.15        308.75        14.79 o                         
   4   1  16         73.11         73.45         5.73 o                         
   5   1  16         21.83         16.94         5.34 o                         
   6   1  16         66.94         55.18         6.24 o                         
   7   1  16         56.69         61.75         7.25 o                         
   8   1  16          2.16         -0.18         6.01 o                         
   9   1  16          0.52          4.63         6.77 o                         
 -10   2  16         27.98         44.52         9.15 o                         
  -9   2  16         61.76         69.90         7.06 o                         
  -8   2  16         65.29         70.64         5.82 o                         
  -7   2  16          0.08          0.51         4.38 o                         
  -6   2  16        777.36        834.26        38.77 o                         
  -5   2  16        322.33        301.33         6.91 o                         
  -4   2  16        215.46        221.38         6.65 o                         
  -3   2  16        204.50        222.20         8.77 o                         
  -2   2  16        475.45        475.69         7.20 o                         
  -1   2  16          0.05          1.53         1.85 o                         
   0   2  16          3.36          2.46         2.11 o                         
   1   2  16        998.25       1059.24        33.13 o                         
   2   2  16         64.62         66.07         3.08 o                         
   3   2  16         18.28         29.13         3.21 o                         
   4   2  16          8.05          6.84         4.52 o                         
   5   2  16          2.53          7.13         5.03 o                         
   6   2  16        166.60        174.10         8.27 o                         
   7   2  16         32.29         37.94         6.22 o                         
   8   2  16          0.05          7.61         5.85 o                         
   9   2  16          1.67         15.03        11.32 o                         
  -9   3  16          1.40         -0.09        10.30 o                         
  -8   3  16          0.86          9.59         5.01 o                         
  -7   3  16         31.51         41.18         7.20 o                         
  -6   3  16        859.09        906.14        62.70 o                         
  -5   3  16        209.51        192.88         7.63 o                         
  -4   3  16         13.50         13.13         2.28 o                         
  -3   3  16          0.08          2.53         2.24 o                         
  -2   3  16        193.92        229.79        10.17 o                         
  -1   3  16        233.66        210.47         6.32 o                         
   0   3  16          0.54         -0.44         1.93 o                         
   1   3  16        463.07        433.15         5.03 o                         
   2   3  16         46.63         43.25         3.53 o                         
   3   3  16          2.52          2.38         2.96 o                         
   4   3  16          1.57          4.48         4.31 o                         
   5   3  16         56.19         47.89         5.51 o                         
   6   3  16          0.28          4.31         9.31 o                         
   7   3  16        206.95        210.72        28.25 o                         
   8   3  16         46.91         43.52         8.11 o                         
   9   3  16          2.27         10.33         8.25 o                         
  -9   4  16          6.22          3.90         9.01 o                         
  -8   4  16         39.83         43.17        10.00 o                         
  -7   4  16         39.87         45.87         7.77 o                         
  -6   4  16         59.90         45.54         8.27 o                         
  -5   4  16        150.05        156.36        15.20 o                         
  -4   4  16         53.15         61.74         3.67 o                         
  -3   4  16       1243.28       1179.81        26.30 o                         
  -2   4  16         60.18         59.09         4.01 o                         
  -1   4  16        110.88        136.49        17.74 o                         
   0   4  16         13.92         14.25         6.64 o                         
   1   4  16          6.14          7.46         2.16 o                         
   2   4  16          3.69          4.10         2.64 o                         
   3   4  16         30.81         29.50         3.70 o                         
   4   4  16          1.99          2.29         4.19 o                         
   5   4  16        141.79        150.40         6.81 o                         
   6   4  16         75.84         68.98         5.77 o                         
   7   4  16          4.73          9.79         5.06 o                         
   8   4  16          6.84          8.34         7.46 o                         
  -8   5  16         14.59         14.04         6.37 o                         
  -7   5  16         22.29          2.89         7.96 o                         
  -6   5  16         27.40         33.05         7.50 o                         
  -5   5  16        235.05        212.52        27.62 o                         
  -4   5  16         20.09         16.89         3.64 o                         
  -3   5  16         34.30         41.00         4.52 o                         
  -2   5  16        113.46        128.50         6.91 o                         
  -1   5  16        111.93        105.28        19.77 o                         
   0   5  16          3.17          9.37         4.98 o                         
   1   5  16         16.05         13.88         3.60 o                         
   2   5  16          2.39          1.67         3.42 o                         
   3   5  16         33.53         35.11         4.82 o                         
   4   5  16          0.55          8.17         3.77 o                         
   5   5  16          0.33          6.56         5.33 o                         
   6   5  16         12.31          3.57         6.31 o                         
   7   5  16         15.56         34.70        13.27 o                         
  -7   6  16          2.61         -5.20         8.21 o                         
  -6   6  16         56.99         42.00        25.92 o                         
  -5   6  16         51.44         47.89        12.57 o                         
  -4   6  16         29.72         44.68         5.25 o                         
  -3   6  16         10.09          9.84         5.25 o                         
  -2   6  16         44.20         44.05         7.57 o                         
  -1   6  16         62.43         52.45        10.37 o                         
   0   6  16          6.68         14.77         9.99 o                         
   1   6  16          0.14         12.90         4.43 o                         
   2   6  16         24.60         22.42         3.97 o                         
   3   6  16         65.75         82.29         7.58 o                         
   4   6  16          0.81          1.56         7.49 o                         
   5   6  16          0.01         -5.61         5.61 o                         
   6   6  16          3.93         24.37        10.39 o                         
  -5   7  16          8.39         16.48        14.44 o                         
  -4   7  16         34.02         27.19         6.28 o                         
  -3   7  16          0.82          1.29         7.36 o                         
  -2   7  16         14.07          6.81         5.43 o                         
  -1   7  16         24.14         59.50        26.39 o                         
   0   7  16          4.21          8.33         5.82 o                         
   1   7  16          0.00          6.89         7.86 o                         
   2   7  16          0.27          1.98         5.31 o                         
   3   7  16          0.07         -7.58         7.58 o                         
   4   7  16          0.14         -6.27        24.73 o                         
  -1   8  16          0.33          9.21        17.83 o                         
   0   8  16          5.92         49.54        21.98 o                         
 -10   1  17          0.83         -0.76         9.02 o                         
  -9   1  17          6.21         11.29         6.18 o                         
  -8   1  17         84.35         76.50         7.25 o                         
  -7   1  17          9.11          5.13         7.31 o                         
  -6   1  17          1.45         -2.21         5.66 o                         
  -5   1  17        120.50        114.68         6.01 o                         
  -4   1  17        128.86        120.62         3.97 o                         
  -3   1  17          3.54          2.65         1.58 o                         
  -2   1  17          5.33          2.04         1.28 o                         
  -1   1  17        253.21        258.05         3.69 o                         
   0   1  17         48.41         58.62         4.75 o                         
   1   1  17        238.89        210.02         6.61 o                         
   2   1  17        757.78        767.66        27.90 o                         
   3   1  17          0.01          1.98         4.28 o                         
   4   1  17        139.11        134.86        12.29 o                         
   5   1  17         42.64         43.19         5.91 o                         
   6   1  17          1.73          2.71         5.25 o                         
   7   1  17         10.12         16.82         6.52 o                         
   8   1  17          4.07          7.17         6.04 o                         
   9   1  17          0.32          1.15         9.90 o                         
 -10   2  17         15.13         15.78         8.94 o                         
  -9   2  17         38.19         40.81         6.65 o                         
  -8   2  17          5.83         10.72         6.32 o                         
  -7   2  17          0.06         -4.56         4.76 o                         
  -6   2  17       1016.93       1014.73        13.93 o                         
  -5   2  17         13.31         13.39         3.51 o                         
  -4   2  17         60.71         53.76         3.84 o                         
  -3   2  17        246.67        229.09        15.16 o                         
  -2   2  17        167.11        188.38         4.99 o                         
  -1   2  17          1.58          3.53         2.80 o                         
   0   2  17         24.54         25.40         2.50 o                         
   1   2  17        569.43        539.18        14.48 o                         
   2   2  17         84.83         92.66         4.11 o                         
   3   2  17         47.55         49.24         3.61 o                         
   4   2  17          7.73          7.97         4.52 o                         
   5   2  17         28.37         29.76         5.73 o                         
   6   2  17          4.69          0.25         5.76 o                         
   7   2  17         28.05         26.22         6.34 o                         
   8   2  17          1.06          8.31         7.26 o                         
   9   2  17          4.05         17.54        11.68 o                         
  -9   3  17          0.10         -2.59        15.30 o                         
  -8   3  17         28.82         26.94         5.66 o                         
  -7   3  17         14.81         14.71         5.22 o                         
  -6   3  17        408.40        426.79        22.27 o                         
  -5   3  17         73.19         65.43         5.79 o                         
  -4   3  17         64.73         69.98         3.19 o                         
  -3   3  17        123.74        123.97         4.43 o                         
  -2   3  17         10.17         13.93         2.24 o                         
  -1   3  17          5.85          8.00         2.60 o                         
   0   3  17          1.02          0.20         2.04 o                         
   1   3  17         23.95         21.41         2.31 o                         
   2   3  17         25.75         25.13         3.97 o                         
   3   3  17          0.58          0.43         3.04 o                         
   4   3  17        423.63        436.71        20.96 o                         
   5   3  17         92.29         93.55         6.46 o                         
   6   3  17         19.08         17.82         5.42 o                         
   7   3  17          5.68          7.46         5.65 o                         
   8   3  17         36.04         27.55         6.43 o                         
  -9   4  17          0.00          1.84         6.38 o                         
  -8   4  17          7.69         17.94         5.55 o                         
  -7   4  17          4.91         21.36        12.17 o                         
  -6   4  17          5.53          4.70         3.68 o                         
  -5   4  17        179.87        185.56        12.04 o                         
  -4   4  17          0.04         -0.01         2.88 o                         
  -3   4  17        380.18        418.70        19.04 o                         
  -2   4  17        235.50        230.00        14.21 o                         
  -1   4  17        150.64        157.81        10.90 o                         
   0   4  17         13.49         13.76         2.60 o                         
   1   4  17          9.47         15.26         2.67 o                         
   2   4  17          1.77          1.02         2.71 o                         
   3   4  17          0.08         -0.96         3.45 o                         
   4   4  17         53.48         62.73         5.40 o                         
   5   4  17         14.55         18.03         6.43 o                         
   6   4  17         42.05         28.84         5.20 o                         
   7   4  17          0.18          4.75         5.07 o                         
   8   4  17          9.30          0.51         9.22 o                         
  -8   5  17          0.80         -2.07        13.27 o                         
  -7   5  17          2.84         10.75         5.72 o                         
  -6   5  17         54.32         68.29        14.29 o                         
  -5   5  17        109.26        139.07        20.86 o                         
  -4   5  17         27.31         19.41         3.60 o                         
  -3   5  17          0.01         18.33        13.33 o                         
  -2   5  17         32.61        105.69        43.75 o                         
  -1   5  17        388.63        387.79        59.00 o                         
   0   5  17          0.33          2.39         3.93 o                         
   1   5  17         19.71         19.97         3.54 o                         
   2   5  17          7.06          5.65         3.54 o                         
   3   5  17         30.70         51.69         4.52 o                         
   4   5  17         19.23         20.60         3.87 o                         
   5   5  17          6.16         16.18         4.61 o                         
   6   5  17          1.67         -0.76        11.04 o                         
  -6   6  17          3.20         23.06        16.60 o                         
  -5   6  17         30.32         32.34         5.29 o                         
  -4   6  17         20.38         33.07         4.98 o                         
  -3   6  17         40.72         29.36         8.17 o                         
  -2   6  17         10.12         24.25        17.95 o                         
  -1   6  17         12.42         36.46        22.31 o                         
   0   6  17         14.78         18.98         5.65 o                         
   1   6  17          8.15         11.66         5.10 o                         
   2   6  17         19.19         19.76         3.90 o                         
   3   6  17          0.33          2.30         4.92 o                         
   4   6  17          0.15          3.34         5.90 o                         
   5   6  17          2.17          8.47         9.80 o                         
   6   6  17         17.98         28.49         8.72 o                         
  -5   7  17         14.69          9.79         8.22 o                         
  -4   7  17          0.41         13.23        35.71 o                         
  -3   7  17          2.91          2.58         9.38 o                         
  -2   7  17         22.61         29.74         7.34 o                         
  -1   7  17         34.09         41.58        13.72 o                         
   0   7  17          2.43         -3.73         8.16 o                         
   1   7  17          0.81          9.06         6.02 o                         
   2   7  17          0.01         -5.52         5.52 o                         
   3   7  17          2.50          2.76        10.44 o                         
   4   7  17          4.35         -9.62        10.81 o                         
  -1   8  17         37.16         16.91        18.92 o                         
  -9   0  18        115.22        119.75        12.74 o                         
  -8   0  18         34.47         43.77         9.61 o                         
  -7   0  18         83.32         49.42         9.45 o                         
  -6   0  18         32.17         35.70         7.82 o                         
  -5   0  18          1.87         -5.65         5.65 o                         
  -4   0  18        236.12        219.99        13.85 o                         
  -3   0  18        241.41        240.37        10.47 o                         
  -2   0  18        176.39        175.68         9.56 o                         
  -1   0  18        451.48        384.26        11.95 o                         
   0   0  18        440.15        406.54        12.23 o                         
   1   0  18          3.08          6.88         5.74 o                         
   2   0  18        308.13        308.22        11.46 o                         
   3   0  18          1.69         11.52         5.61 o                         
   4   0  18         18.26         18.00         7.07 o                         
   5   0  18        353.57        365.15        14.78 o                         
   6   0  18         52.41         52.92         8.95 o                         
   7   0  18         29.02         25.34         9.09 o                         
   8   0  18         45.84         64.34        12.24 o                         
  -9   1  18         16.88         23.91         6.92 o                         
  -8   1  18          0.09         -5.99         5.99 o                         
  -7   1  18         71.51         53.34         7.94 o                         
  -6   1  18         97.85         93.76        17.51 o                         
  -5   1  18         52.81         42.10         5.15 o                         
  -4   1  18          0.90         -1.13         3.01 o                         
  -3   1  18        435.14        448.11         5.80 o                         
  -2   1  18        231.63        222.94         7.15 o                         
  -1   1  18        394.85        366.55         8.32 o                         
   0   1  18         18.97         20.72         4.17 o                         
   1   1  18          0.48          0.71         3.89 o                         
   2   1  18         49.54         43.47         4.79 o                         
   3   1  18        712.28        724.91        22.50 o                         
   4   1  18        268.12        239.83         8.42 o                         
   5   1  18          2.14          3.46         5.21 o                         
   6   1  18          0.47         -1.31         5.32 o                         
   7   1  18         15.49         17.55         8.48 o                         
   8   1  18         19.97         24.82         6.47 o                         
 -10   2  18          0.08        -10.05        10.05 o                         
  -9   2  18         13.39         14.68         5.31 o                         
  -8   2  18          7.99         -4.79         4.79 o                         
  -7   2  18         23.53         16.65         4.35 o                         
  -6   2  18         45.47         47.99         4.48 o                         
  -5   2  18          9.89         12.04         3.70 o                         
  -4   2  18          0.60          0.65         4.12 o                         
  -3   2  18          1.65          1.53         1.93 o                         
  -2   2  18          0.86         -2.30         2.30 o                         
  -1   2  18         41.81         46.65         3.65 o                         
   0   2  18          6.14          3.23         2.10 o                         
   1   2  18         93.27         88.53         6.14 o                         
   2   2  18          5.51          7.26         3.74 o                         
   3   2  18        136.15        133.76         6.05 o                         
   4   2  18         41.29         38.38         9.26 o                         
   5   2  18        263.08        271.26        12.23 o                         
   6   2  18          6.66          0.05         5.80 o                         
   7   2  18         32.49         37.28         6.44 o                         
   8   2  18         66.70         73.98         8.16 o                         
  -9   3  18          4.90          4.94         5.48 o                         
  -8   3  18         29.05         27.51        14.55 o                         
  -7   3  18         64.33         48.22        11.28 o                         
  -6   3  18         14.19         18.44         4.40 o                         
  -5   3  18          9.03         19.15         3.50 o                         
  -4   3  18        193.91        188.56         4.63 o                         
  -3   3  18        425.71        430.55         9.29 o                         
  -2   3  18        170.32        207.65         4.39 o                         
  -1   3  18        236.00        262.88         8.51 o                         
   0   3  18        159.28        168.54         3.78 o                         
   1   3  18         94.59         87.03         3.04 o                         
   2   3  18        225.05        202.40         5.62 o                         
   3   3  18         78.61         85.08         4.43 o                         
   4   3  18         72.24         81.22         8.29 o                         
   5   3  18         15.99         24.28         5.23 o                         
   6   3  18          3.28         11.47         5.07 o                         
   7   3  18         60.61         65.50         7.12 o                         
   8   3  18          0.38          7.72         6.49 o                         
  -9   4  18          6.05         10.78        12.65 o                         
  -8   4  18          2.17          7.95         4.92 o                         
  -7   4  18          4.40         17.32        15.26 o                         
  -6   4  18         61.11         56.79         4.23 o                         
  -5   4  18        495.34        524.67        21.93 o                         
  -4   4  18          0.37         -0.23         2.78 o                         
  -3   4  18         66.33         73.50        10.54 o                         
  -2   4  18        580.23        598.60        23.68 o                         
  -1   4  18        394.28        377.24        29.28 o                         
   0   4  18          7.18         11.76         2.77 o                         
   1   4  18          6.91          4.65         2.76 o                         
   2   4  18         32.69         32.27         3.35 o                         
   3   4  18          0.00         -1.54         3.35 o                         
   4   4  18         22.27         23.62         6.63 o                         
   5   4  18         12.89         16.71         6.21 o                         
   6   4  18          0.10          4.44         5.01 o                         
   7   4  18         12.87          6.49         5.60 o                         
   8   4  18          2.75          0.45         9.08 o                         
  -8   5  18          2.28         -5.88        13.41 o                         
  -7   5  18         12.22         15.82         6.67 o                         
  -6   5  18          3.03         17.47        14.38 o                         
  -5   5  18         12.46         50.99        20.11 o                         
  -4   5  18         12.90         20.97         4.52 o                         
  -3   5  18        140.04        125.84        21.62 o                         
  -2   5  18          2.46         32.97        14.97 o                         
  -1   5  18         34.29        228.49       113.06 o                         
   0   5  18         26.21         28.56         6.67 o                         
   1   5  18         27.72         35.81         3.68 o                         
   2   5  18         98.47         80.03         5.56 o                         
   3   5  18         19.41         14.54         4.93 o                         
   4   5  18          0.62         -3.80         3.80 o                         
   5   5  18         52.90         64.95         7.37 o                         
   6   5  18          0.01        -10.84        12.35 o                         
  -6   6  18         19.39         27.09        15.30 o                         
  -5   6  18         54.43         65.81        24.95 o                         
  -4   6  18         22.48         24.24         4.34 o                         
  -3   6  18         20.11         38.16        13.62 o                         
  -2   6  18          9.92          6.15         5.10 o                         
  -1   6  18          0.19         16.35        10.82 o                         
   0   6  18         11.13         10.33         4.61 o                         
   1   6  18          0.29          2.86         8.53 o                         
   2   6  18         23.82         24.10         4.04 o                         
   3   6  18         10.05          6.16         4.68 o                         
   4   6  18          4.30          2.33         6.84 o                         
   5   6  18          9.63          5.27         9.83 o                         
  -5   7  18         15.68         26.10         6.33 o                         
  -4   7  18          0.01         -6.67         7.79 o                         
  -3   7  18          0.74          2.44        11.44 o                         
  -2   7  18          0.08         24.63        17.26 o                         
  -1   7  18          0.63          3.93         5.45 o                         
   0   7  18          1.56          3.88         9.93 o                         
   1   7  18          1.63         10.81         5.72 o                         
   2   7  18          2.11         -5.55         5.55 o                         
   3   7  18          0.00         19.84         9.72 o                         
   4   7  18          2.04          9.45         9.77 o                         
  -1   8  18          2.77         92.34        20.01 o                         
  -9   1  19         26.83         34.43         7.12 o                         
  -8   1  19         19.54          3.54         6.44 o                         
  -7   1  19         17.93         12.36         5.33 o                         
  -6   1  19          0.05          7.89         4.65 o                         
  -5   1  19          9.91          8.52         5.58 o                         
  -4   1  19        461.78        448.64        10.65 o                         
  -3   1  19        191.93        191.63         5.05 o                         
  -2   1  19        323.50        349.20        11.60 o                         
  -1   1  19         46.06         51.32         5.00 o                         
   0   1  19        137.27        123.01         5.78 o                         
   1   1  19         64.17         63.92         5.19 o                         
   2   1  19        103.30         88.01         6.38 o                         
   3   1  19         45.18         38.24         4.91 o                         
   4   1  19        128.59        124.55         7.35 o                         
   5   1  19          0.11         -1.54         5.23 o                         
   6   1  19         14.41         11.23         5.70 o                         
   7   1  19          4.69          2.34         6.13 o                         
   8   1  19          0.03          0.48         8.11 o                         
  -9   2  19          1.64         -7.72         7.72 o                         
  -8   2  19          0.58         -4.13         4.13 o                         
  -7   2  19         14.58         20.31         3.91 o                         
  -6   2  19        166.59        159.03         6.12 o                         
  -5   2  19        335.81        319.43         7.47 o                         
  -4   2  19         81.05         83.46         4.61 o                         
  -3   2  19         90.50         91.28         3.31 o                         
  -2   2  19        105.09         97.92         4.39 o                         
  -1   2  19         76.94         77.59         4.18 o                         
   0   2  19         59.14         80.49         9.56 o                         
   1   2  19         49.30         50.03         4.92 o                         
   2   2  19         91.15         75.71         5.37 o                         
   3   2  19         88.25         76.80         4.27 o                         
   4   2  19          0.09         -4.68         4.75 o                         
   5   2  19         60.48         67.08         6.43 o                         
   6   2  19         14.16         14.37         6.27 o                         
   7   2  19         21.78         17.00         5.75 o                         
   8   2  19          0.00          1.26        11.32 o                         
  -9   3  19          8.00         16.67         5.32 o                         
  -8   3  19          1.98          1.86         5.26 o                         
  -7   3  19         10.96         12.76         4.67 o                         
  -6   3  19          3.86          4.55         3.87 o                         
  -5   3  19         73.33         76.31         6.01 o                         
  -4   3  19          0.15         -2.56         2.56 o                         
  -3   3  19          2.95          1.92         2.72 o                         
  -2   3  19         46.21         50.89         3.66 o                         
  -1   3  19        133.88        117.70         3.95 o                         
   0   3  19        404.50        384.68         6.42 o                         
   1   3  19         20.16         16.81         2.33 o                         
   2   3  19        121.48        128.70         6.42 o                         
   3   3  19        252.83        228.13         6.08 o                         
   4   3  19         41.39         41.40         5.82 o                         
   5   3  19         10.90         15.46         5.45 o                         
   6   3  19         18.02         17.79         6.30 o                         
   7   3  19          2.14          4.14         7.57 o                         
   8   3  19          0.46          1.75         6.37 o                         
  -8   4  19          2.77         -0.13         9.18 o                         
  -7   4  19          1.43          2.11         4.31 o                         
  -6   4  19          2.61          1.59         5.39 o                         
  -5   4  19          0.92          8.48         3.20 o                         
  -4   4  19          7.16          0.61         2.95 o                         
  -3   4  19        121.95        136.34        10.08 o                         
  -2   4  19         91.30        104.99         5.77 o                         
  -1   4  19         99.34        156.68        41.66 o                         
   0   4  19         16.26         18.87         3.42 o                         
   1   4  19         15.71         11.59         2.64 o                         
   2   4  19         18.81         16.74         3.06 o                         
   3   4  19         34.86         25.51         3.65 o                         
   4   4  19        140.94        152.90         9.23 o                         
   5   4  19          4.70          7.97         7.08 o                         
   6   4  19         31.51         36.34         8.95 o                         
   7   4  19          3.56         -0.50         5.40 o                         
   8   4  19         17.20          3.59         8.96 o                         
  -7   5  19          2.20         17.81        10.01 o                         
  -6   5  19         87.81         80.25        18.63 o                         
  -5   5  19         27.63         29.10         7.75 o                         
  -4   5  19          7.30         12.66         3.99 o                         
  -3   5  19          9.66         60.92        32.84 o                         
  -2   5  19        114.55         96.76        31.55 o                         
  -1   5  19         42.38         48.99         5.01 o                         
   0   5  19        104.86        106.78        15.67 o                         
   1   5  19         86.86         83.15         4.68 o                         
   2   5  19          1.82          2.04         4.14 o                         
   3   5  19         20.07         17.45         3.93 o                         
   4   5  19          5.92         -3.72         3.72 o                         
   5   5  19         21.20         21.99         9.15 o                         
   6   5  19          0.81         -6.78         6.78 o                         
  -6   6  19          7.89          5.32        11.34 o                         
  -5   6  19          0.01         35.59        31.94 o                         
  -4   6  19          0.89         11.38        14.70 o                         
  -3   6  19          5.59         16.93         8.96 o                         
  -2   6  19         41.53         25.08         5.49 o                         
  -1   6  19         25.91         21.11        10.04 o                         
   0   6  19         50.90         58.60        12.06 o                         
   1   6  19          0.00         -0.20         5.08 o                         
   2   6  19          0.47          2.42         4.06 o                         
   3   6  19         10.77          6.59         3.89 o                         
   4   6  19          6.27         15.16         5.01 o                         
   5   6  19          4.62         11.50        21.04 o                         
  -5   7  19         23.81         -0.90         8.63 o                         
  -4   7  19         16.44         21.75        13.72 o                         
  -3   7  19          1.61         -4.32         6.24 o                         
  -2   7  19          0.82         11.65        11.68 o                         
  -1   7  19          6.73          9.86         5.49 o                         
   0   7  19         27.43         31.66         7.06 o                         
   1   7  19          1.14         -3.46         5.62 o                         
   2   7  19          0.05          3.38         5.96 o                         
   3   7  19          0.12         -0.21        10.91 o                         
  -8   0  20         14.34         -2.73         9.79 o                         
  -7   0  20        313.74        323.98        15.09 o                         
  -6   0  20         79.16         69.91         9.10 o                         
  -5   0  20        124.58        108.60         9.32 o                         
  -4   0  20        925.27        912.20        20.90 o                         
  -3   0  20       1354.08       1364.48        24.26 o                         
  -2   0  20        122.64        121.40         8.87 o                         
  -1   0  20          2.93          9.15         6.21 o                         
   0   0  20        300.30        292.07        11.45 o                         
   1   0  20        228.66        220.10        10.47 o                         
   2   0  20        136.87        131.61         9.61 o                         
   3   0  20        101.61        105.40         8.69 o                         
   4   0  20         14.01          3.49         7.07 o                         
   5   0  20         78.31         72.81         8.92 o                         
   6   0  20          0.03         -3.11         8.44 o                         
   7   0  20          1.43         -8.11         9.09 o                         
   8   0  20          0.25         -5.82         8.01 o                         
  -9   1  20         40.77         37.83         6.16 o                         
  -8   1  20         31.03         17.62         6.34 o                         
  -7   1  20          2.02         17.72         4.98 o                         
  -6   1  20         57.01         63.94         6.09 o                         
  -5   1  20        635.11        639.62        14.77 o                         
  -4   1  20         30.86         29.26         6.23 o                         
  -3   1  20        212.10        187.76         7.57 o                         
  -2   1  20          0.71          3.11         4.78 o                         
  -1   1  20        701.03        742.12        17.75 o                         
   0   1  20         82.78         70.21         5.49 o                         
   1   1  20         11.13          9.61         5.85 o                         
   2   1  20         79.25         86.83         6.47 o                         
   3   1  20         10.29          5.84         4.44 o                         
   4   1  20        121.66        134.07         8.25 o                         
   5   1  20        132.40        114.67         7.14 o                         
   6   1  20          1.25          2.78         5.71 o                         
   7   1  20         32.57         31.99         6.43 o                         
   8   1  20          9.08         -0.48         6.92 o                         
  -9   2  20         17.87         23.23         6.97 o                         
  -8   2  20          8.41         24.32         6.19 o                         
  -7   2  20          8.34         14.91         3.72 o                         
  -6   2  20          8.26          9.07         4.04 o                         
  -5   2  20        679.40        659.37        16.12 o                         
  -4   2  20        228.76        233.08         8.39 o                         
  -3   2  20         69.77         83.78         4.47 o                         
  -2   2  20         48.49         47.23         3.91 o                         
  -1   2  20         15.86         16.71         3.29 o                         
   0   2  20        349.11        372.02        11.02 o                         
   1   2  20        150.75        154.50        13.02 o                         
   2   2  20          7.59          7.63         4.06 o                         
   3   2  20        227.29        225.08         9.11 o                         
   4   2  20        106.15         88.17         6.48 o                         
   5   2  20         46.41         29.58         5.87 o                         
   6   2  20          0.23          4.44         5.29 o                         
   7   2  20          1.39         -1.18         5.70 o                         
   8   2  20         19.76         27.07         7.46 o                         
  -9   3  20          3.46         -1.52        18.80 o                         
  -8   3  20          0.12         -1.23         6.95 o                         
  -7   3  20          5.04          9.29         4.97 o                         
  -6   3  20         30.19         32.35         4.46 o                         
  -5   3  20          5.46          1.40         5.20 o                         
  -4   3  20         22.23         16.01         3.38 o                         
  -3   3  20         35.14         28.41         3.51 o                         
  -2   3  20        251.40        251.04         5.79 o                         
  -1   3  20         19.31         17.06         3.44 o                         
   0   3  20         57.38         51.53         3.65 o                         
   1   3  20         31.12         21.95         3.27 o                         
   2   3  20        125.08        121.48         6.24 o                         
   3   3  20         27.89         30.20         4.12 o                         
   4   3  20        186.79        179.60         8.04 o                         
   5   3  20        190.94        181.25         8.32 o                         
   6   3  20          1.42          2.82         5.25 o                         
   7   3  20          4.70          2.50         6.63 o                         
   8   3  20          6.98          6.34        10.90 o                         
  -8   4  20         13.92         22.87         5.90 o                         
  -7   4  20          0.80         -1.66         6.24 o                         
  -6   4  20          0.26         -6.11         6.11 o                         
  -5   4  20         38.64         39.35         4.64 o                         
  -4   4  20         58.75         43.57         6.64 o                         
  -3   4  20          0.29          1.57         4.72 o                         
  -2   4  20          3.01          1.04         4.42 o                         
  -1   4  20        123.91        120.48         8.96 o                         
   0   4  20         35.64         27.82         4.93 o                         
   1   4  20        125.42        125.83         5.19 o                         
   2   4  20         90.49         90.86         4.08 o                         
   3   4  20          1.23         -2.26         3.43 o                         
   4   4  20         49.95         43.62         7.37 o                         
   5   4  20         58.55         59.86         7.20 o                         
   6   4  20          0.40        -10.32        11.31 o                         
   7   4  20          0.99         -6.53         7.29 o                         
  -7   5  20          8.78         -4.55         5.18 o                         
  -6   5  20         25.74         44.32        20.31 o                         
  -5   5  20          0.07         22.00         6.18 o                         
  -4   5  20          3.89          6.53         5.33 o                         
  -3   5  20          4.88          8.27         5.20 o                         
  -2   5  20         27.16         52.02        22.00 o                         
  -1   5  20         24.93         38.34        13.25 o                         
   0   5  20         59.35         71.40         9.57 o                         
   1   5  20         18.89         25.03         3.73 o                         
   2   5  20         10.38          7.45         4.79 o                         
   3   5  20          2.14         -3.87         5.20 o                         
   4   5  20          7.72         -4.18        10.87 o                         
   5   5  20          3.93          1.62         9.51 o                         
   6   5  20          0.15         -6.60        15.23 o                         
  -6   6  20          0.04         -8.19         8.19 o                         
  -5   6  20          6.06         -5.54        10.06 o                         
  -4   6  20          0.95          5.65         5.96 o                         
  -3   6  20          4.27         12.94         9.45 o                         
  -2   6  20         21.87         65.06        19.27 o                         
  -1   6  20          1.17          4.54         5.83 o                         
   0   6  20         48.86         56.28         5.51 o                         
   1   6  20         64.80         69.23         6.00 o                         
   2   6  20          6.98         10.28         4.17 o                         
   3   6  20         13.78         22.40         6.67 o                         
   4   6  20         19.15         40.85         4.80 o                         
   5   6  20          0.69          1.31        20.87 o                         
  -4   7  20          0.58          2.05        10.50 o                         
  -3   7  20          0.18         10.86         8.15 o                         
  -2   7  20          4.73         -6.77         6.77 o                         
  -1   7  20          5.51         20.25        10.90 o                         
   0   7  20          4.32         11.56         9.49 o                         
   1   7  20          6.70         -1.58         5.92 o                         
   2   7  20          2.71          9.10         6.99 o                         
  -9   1  21          1.57          0.80         8.18 o                         
  -8   1  21          8.61         23.07         5.90 o                         
  -7   1  21         13.99         12.98         5.85 o                         
  -6   1  21         48.79         37.38         5.35 o                         
  -5   1  21        234.20        208.74         8.69 o                         
  -4   1  21        196.66        190.38        12.15 o                         
  -3   1  21         30.15         30.04         4.30 o                         
  -2   1  21        312.60        286.51        10.84 o                         
  -1   1  21         15.77         22.95         5.16 o                         
   0   1  21         76.90         88.70         5.79 o                         
   1   1  21          7.03          7.37         4.39 o                         
   2   1  21         49.52         45.25         5.25 o                         
   3   1  21          0.65          2.73         4.23 o                         
   4   1  21         85.98         98.79         7.10 o                         
   5   1  21          0.03          2.82         7.55 o                         
   6   1  21         21.98         18.93         6.04 o                         
   7   1  21          0.78         -6.38         8.55 o                         
   8   1  21          5.46          4.98         7.28 o                         
  -9   2  21          0.35          6.27         8.86 o                         
  -8   2  21          3.64          6.84         7.42 o                         
  -7   2  21          2.61          0.96         4.84 o                         
  -6   2  21         12.98         14.71         4.48 o                         
  -5   2  21          9.32         10.56         5.01 o                         
  -4   2  21        446.88        432.43        11.00 o                         
  -3   2  21         34.98         38.43         4.03 o                         
  -2   2  21        181.20        184.08         6.23 o                         
  -1   2  21        193.87        173.77         6.49 o                         
   0   2  21         50.28         57.71         5.34 o                         
   1   2  21         83.29         87.49         5.74 o                         
   2   2  21         66.53         51.38         7.65 o                         
   3   2  21         74.82         61.42         5.63 o                         
   4   2  21         28.36         27.30         5.75 o                         
   5   2  21         33.56         30.49         6.22 o                         
   6   2  21        129.08        145.74         8.05 o                         
   7   2  21          1.24         11.67         6.59 o                         
   8   2  21         70.87         74.38        13.14 o                         
  -9   3  21          1.03         -7.81         7.81 o                         
  -8   3  21         52.30         71.76         7.56 o                         
  -7   3  21         40.15         35.88         7.32 o                         
  -6   3  21          2.24         10.08         5.22 o                         
  -5   3  21         77.31         77.77         8.23 o                         
  -4   3  21         68.33         56.48         7.01 o                         
  -3   3  21         88.31         79.66         3.87 o                         
  -2   3  21        163.56        153.72         7.28 o                         
  -1   3  21          0.08         -2.02         3.13 o                         
   0   3  21         43.89         43.24         3.73 o                         
   1   3  21          0.98         -2.92         2.92 o                         
   2   3  21        143.59        149.35         9.64 o                         
   3   3  21          0.20         -1.71         3.65 o                         
   4   3  21         54.68         57.83         6.07 o                         
   5   3  21         10.35         13.32         5.66 o                         
   6   3  21         96.66        105.95        17.84 o                         
   7   3  21          0.34         -7.04         7.04 o                         
   8   3  21          0.02         -7.65         8.32 o                         
  -8   4  21         12.34          8.86         5.61 o                         
  -7   4  21          1.54          5.99        10.91 o                         
  -6   4  21          0.24         -4.17         4.17 o                         
  -5   4  21          5.44          3.35         6.48 o                         
  -4   4  21         35.30         38.90         6.86 o                         
  -3   4  21         50.88         37.62         4.94 o                         
  -2   4  21          6.34          3.20         4.25 o                         
  -1   4  21          3.38         21.03        14.18 o                         
   0   4  21        126.95        142.32        13.00 o                         
   1   4  21         76.29         61.98         4.65 o                         
   2   4  21         24.59         18.03         3.28 o                         
   3   4  21         18.04         12.09         3.13 o                         
   4   4  21          0.04          1.92         6.43 o                         
   5   4  21          0.08          7.96         8.23 o                         
   6   4  21          0.01         -4.46        23.29 o                         
   7   4  21          0.53         -9.90         9.90 o                         
  -7   5  21         34.03         33.19        19.33 o                         
  -6   5  21          0.11         12.24         6.94 o                         
  -5   5  21         14.93         19.67        14.12 o                         
  -4   5  21          6.27         14.05         5.34 o                         
  -3   5  21         40.24         41.10         6.67 o                         
  -2   5  21         76.87         71.21        13.91 o                         
  -1   5  21         14.10          9.25         5.03 o                         
   0   5  21        117.48        119.87        14.62 o                         
   1   5  21          0.76          4.29         5.08 o                         
   2   5  21          1.15         -3.67         3.67 o                         
   3   5  21          1.55          0.71         3.86 o                         
   4   5  21         15.93         21.91         4.56 o                         
   5   5  21          0.01          0.28         6.39 o                         
   6   5  21          4.96          5.78         5.86 o                         
  -6   6  21         11.92         51.14        10.93 o                         
  -5   6  21         26.02         36.06        22.04 o                         
  -4   6  21         46.67         31.02        15.27 o                         
  -3   6  21         13.39          5.84         5.01 o                         
  -2   6  21          5.50         34.15        15.75 o                         
  -1   6  21        178.84        186.99        53.29 o                         
   0   6  21        212.21        223.40        30.82 o                         
   1   6  21          0.33          4.60         4.62 o                         
   2   6  21         27.03         38.40         7.88 o                         
   3   6  21          8.08         20.37         4.54 o                         
   4   6  21         20.17         52.78         6.41 o                         
  -4   7  21          0.89         -6.77        10.56 o                         
  -3   7  21          8.87         13.41         7.90 o                         
  -2   7  21          5.52         19.47        16.38 o                         
  -1   7  21         17.94         32.61         6.25 o                         
   0   7  21          2.53         -5.64         7.59 o                         
   1   7  21          6.60         -2.06        11.92 o                         
   2   7  21         15.28         21.78        10.60 o                         
  -9   0  22          9.92         34.36         8.62 o                         
  -8   0  22         75.05         86.46        11.02 o                         
  -7   0  22         84.35         85.18         9.40 o                         
  -6   0  22         51.00         49.96         8.61 o                         
  -5   0  22         38.48         34.42         7.74 o                         
  -4   0  22         22.70         22.78         7.05 o                         
  -3   0  22         96.73         80.20         6.36 o                         
  -2   0  22        624.91        614.97        16.61 o                         
  -1   0  22         19.93         22.18         7.23 o                         
   0   0  22        215.48        201.36        10.78 o                         
   1   0  22        928.38        915.45        20.20 o                         
   2   0  22          0.37          2.09         6.79 o                         
   3   0  22        255.77        244.54        11.55 o                         
   4   0  22        164.06        125.22        10.96 o                         
   5   0  22        380.07        318.40        14.92 o                         
   6   0  22          1.09          3.91         8.37 o                         
   7   0  22         44.76         41.08         9.40 o                         
   8   0  22         40.16         53.59        11.82 o                         
  -9   1  22          0.06         11.01         6.48 o                         
  -8   1  22          1.62          1.18         5.08 o                         
  -7   1  22        120.61        120.68         8.93 o                         
  -6   1  22         83.56         74.00         6.16 o                         
  -5   1  22          2.34          1.33         4.81 o                         
  -4   1  22        462.40        466.41        11.72 o                         
  -3   1  22        533.11        524.18        13.10 o                         
  -2   1  22          0.06          9.43         5.32 o                         
  -1   1  22        162.46        171.04         7.29 o                         
   0   1  22        236.31        254.13         8.38 o                         
   1   1  22          1.22          2.01         4.40 o                         
   2   1  22        108.25         98.29         6.31 o                         
   3   1  22        165.79        158.49         7.90 o                         
   4   1  22         42.29         51.96         6.64 o                         
   5   1  22        114.74        112.05         7.39 o                         
   6   1  22         28.72         35.80         6.84 o                         
   7   1  22          8.03          8.24         6.75 o                         
   8   1  22         14.90         13.93         6.32 o                         
  -9   2  22          0.94         15.06         9.37 o                         
  -8   2  22          0.38         -0.82         5.14 o                         
  -7   2  22        114.64        126.63         7.55 o                         
  -6   2  22          0.18          2.30         4.49 o                         
  -5   2  22         12.08          5.35         4.87 o                         
  -4   2  22          6.84          4.35         5.25 o                         
  -3   2  22        456.64        502.53        21.56 o                         
  -2   2  22        123.76        132.95         5.17 o                         
  -1   2  22         15.18         13.38         3.59 o                         
   0   2  22        378.02        357.79         9.51 o                         
   1   2  22        670.82        666.28        12.30 o                         
   2   2  22        117.78        112.63         7.65 o                         
   3   2  22         24.01         13.00         5.15 o                         
   4   2  22        166.43        137.85        10.02 o                         
   5   2  22         47.47         46.97         6.34 o                         
   6   2  22          1.97          8.75         6.30 o                         
   7   2  22         28.84         34.32         7.48 o                         
  -9   3  22         14.73         -5.94        13.41 o                         
  -8   3  22          0.26          1.29         7.00 o                         
  -7   3  22          5.50          9.57        17.31 o                         
  -6   3  22          5.16          4.35         5.92 o                         
  -5   3  22        108.12        116.21         7.79 o                         
  -4   3  22          6.72          7.34         9.93 o                         
  -3   3  22          2.10          5.86         4.16 o                         
  -2   3  22          7.64         14.22         3.68 o                         
  -1   3  22         12.86          9.25         3.40 o                         
   0   3  22        474.70        450.28        11.24 o                         
   1   3  22         10.68          7.44         3.68 o                         
   2   3  22         53.90         51.93         5.04 o                         
   3   3  22          6.96         11.73         4.58 o                         
   4   3  22         10.18         23.29         8.82 o                         
   5   3  22          7.93          5.14         4.69 o                         
   6   3  22         11.26         17.00         9.12 o                         
   7   3  22         27.19         32.47         9.82 o                         
  -8   4  22         13.91         21.42         7.91 o                         
  -7   4  22          1.40         -1.93        11.18 o                         
  -6   4  22         15.72         26.06         6.54 o                         
  -5   4  22         20.56         26.81        11.28 o                         
  -4   4  22          7.84          3.94         5.55 o                         
  -3   4  22          2.04         11.52         4.83 o                         
  -2   4  22        106.84        101.02         6.11 o                         
  -1   4  22          0.06         -0.83         4.26 o                         
   0   4  22        461.12        473.57        18.82 o                         
   1   4  22        289.85        304.83        11.60 o                         
   2   4  22         64.91         70.78         3.96 o                         
   3   4  22         21.36         29.53         3.27 o                         
   4   4  22         72.88         65.35         5.53 o                         
   5   4  22         14.55         13.41         6.73 o                         
   6   4  22          4.50          3.42        17.25 o                         
   7   4  22         16.52          7.81        10.34 o                         
  -6   5  22         34.37         52.37        13.29 o                         
  -5   5  22         13.86         29.91        11.50 o                         
  -4   5  22         36.70         31.24        12.69 o                         
  -3   5  22         10.56         31.98         5.65 o                         
  -2   5  22         31.98         80.75        31.14 o                         
  -1   5  22         14.98         19.73         5.51 o                         
   0   5  22         53.45         76.57        17.39 o                         
   1   5  22          0.08          1.85         5.30 o                         
   2   5  22         11.67          4.43         5.11 o                         
   3   5  22          0.60         -3.76         3.76 o                         
   4   5  22          3.86          7.38         4.87 o                         
   5   5  22          0.54         14.82         5.62 o                         
  -5   6  22          4.42         14.46        16.86 o                         
  -4   6  22          1.46         23.32         8.04 o                         
  -3   6  22          0.87         -5.31         5.31 o                         
  -2   6  22         21.51         31.01         5.91 o                         
  -1   6  22        157.19        182.96        32.06 o                         
   0   6  22         32.21         41.42         6.03 o                         
   1   6  22          0.71          4.40         5.56 o                         
   2   6  22          8.04         21.01        10.99 o                         
   3   6  22          3.56          9.86         4.40 o                         
   4   6  22         15.27         28.42         7.41 o                         
  -3   7  22         11.94         20.50        19.33 o                         
  -2   7  22         15.38        -11.79        33.18 o                         
  -1   7  22          4.29         21.49        12.66 o                         
   1   7  22          0.55        -10.39        10.39 o                         
  -9   1  23          8.25         -9.63         9.63 o                         
  -8   1  23         32.30         35.87         5.85 o                         
  -7   1  23          0.57         11.62         5.21 o                         
  -6   1  23         35.80         27.52         6.90 o                         
  -5   1  23          5.48         -5.55         5.93 o                         
  -4   1  23         53.38         50.31         6.16 o                         
  -3   1  23          4.60          5.23         5.77 o                         
  -2   1  23        448.34        439.28        10.61 o                         
  -1   1  23        142.50        139.71         7.31 o                         
   0   1  23          6.27         19.77         5.52 o                         
   1   1  23         17.47         19.22         5.27 o                         
   2   1  23          2.29         -0.42         4.86 o                         
   3   1  23         24.72         27.55         5.49 o                         
   4   1  23         77.77         78.61         7.01 o                         
   5   1  23          4.04          0.84         5.39 o                         
   6   1  23         58.91         54.61         7.02 o                         
   7   1  23          1.87         -1.80         6.01 o                         
  -9   2  23          2.82          1.34         8.08 o                         
  -8   2  23         19.56         33.45         5.24 o                         
  -7   2  23          0.19         -3.61         5.41 o                         
  -6   2  23        102.47         99.43         6.83 o                         
  -5   2  23         13.75          7.99         6.38 o                         
  -4   2  23        640.14        586.22        10.57 o                         
  -3   2  23        210.39        197.61        12.46 o                         
  -2   2  23         49.56         46.18         4.42 o                         
  -1   2  23        371.00        357.54         7.67 o                         
   0   2  23        133.23        116.28         8.75 o                         
   1   2  23        135.43        140.76         9.26 o                         
   2   2  23        108.00         96.75         6.84 o                         
   3   2  23          6.20          0.51         5.02 o                         
   4   2  23         46.67         48.96         6.40 o                         
   5   2  23         13.02          9.49         6.74 o                         
   6   2  23          3.73          4.42         5.64 o                         
   7   2  23         20.86         25.78         6.46 o                         
  -8   3  23          7.42         22.38        21.74 o                         
  -7   3  23         14.43          7.72         6.24 o                         
  -6   3  23          6.48         -3.85        23.81 o                         
  -5   3  23         31.24         26.28         5.94 o                         
  -4   3  23          0.37          6.27         7.32 o                         
  -3   3  23         16.27         12.12         3.87 o                         
  -2   3  23        104.21         93.45         4.67 o                         
  -1   3  23         91.03         94.55         4.68 o                         
   0   3  23         39.02         33.84         3.97 o                         
   1   3  23         11.06          3.45         4.01 o                         
   2   3  23         10.72          4.23         3.92 o                         
   3   3  23         19.75         18.61         8.19 o                         
   4   3  23          0.17         11.63         6.70 o                         
   5   3  23          0.14          0.52         6.49 o                         
   6   3  23         59.08         73.22         6.75 o                         
   7   3  23          1.12          1.24         5.65 o                         
  -7   4  23         19.43         29.00         6.91 o                         
  -6   4  23         10.75          3.79         5.55 o                         
  -5   4  23         68.87         62.46         6.71 o                         
  -4   4  23         80.26         83.45        15.63 o                         
  -3   4  23          0.89          6.25         4.30 o                         
  -2   4  23         36.94         46.12        10.00 o                         
  -1   4  23        180.89        177.93        22.51 o                         
   0   4  23        393.28        462.92        22.40 o                         
   1   4  23        165.53        190.38         7.94 o                         
   2   4  23          0.75          1.06         3.84 o                         
   3   4  23         25.12         23.29         4.09 o                         
   4   4  23         32.48         34.46         5.13 o                         
   5   4  23          1.87          2.40         6.80 o                         
   6   4  23         56.80         46.32         9.14 o                         
  -6   5  23         12.82         39.00        12.99 o                         
  -5   5  23         28.47         35.15        11.41 o                         
  -4   5  23          0.44         14.05        10.07 o                         
  -3   5  23          2.71         11.04         5.24 o                         
  -2   5  23         13.47         36.28        15.01 o                         
  -1   5  23          1.64          7.11         5.20 o                         
   0   5  23         21.41         21.54         4.81 o                         
   1   5  23          0.22         -0.83         5.35 o                         
   2   5  23         45.30         53.83         5.93 o                         
   3   5  23          0.42         -5.40         5.40 o                         
   4   5  23         21.09         13.37         5.40 o                         
   5   5  23          0.47         20.03        13.10 o                         
  -5   6  23         33.43         72.72        13.08 o                         
  -4   6  23          7.51          8.16        22.33 o                         
  -3   6  23          2.32         -3.72        10.00 o                         
  -2   6  23          9.29         15.40         6.15 o                         
  -1   6  23         66.14        170.68        76.42 o                         
   0   6  23         24.30         31.42         7.64 o                         
   1   6  23          0.02          5.71         5.00 o                         
   2   6  23         13.95         10.28         8.71 o                         
   3   6  23         11.66         17.88         6.32 o                         
   4   6  23          0.06         17.72         9.80 o                         
  -2   7  23          7.24          3.44        14.92 o                         
  -1   7  23          0.67          4.37        12.69 o                         
   1   7  23          0.92         -0.28         9.49 o                         
  -8   0  24        115.47        138.59        11.78 o                         
  -7   0  24        204.81        201.83        13.10 o                         
  -6   0  24         61.04         76.26        10.02 o                         
  -5   0  24         52.31         56.95         9.29 o                         
  -4   0  24         86.76         70.48         9.41 o                         
  -3   0  24          8.72          5.79         7.83 o                         
  -2   0  24          1.04         -3.73         7.81 o                         
  -1   0  24         82.62         81.31         9.34 o                         
   0   0  24       1461.58       1433.17        25.73 o                         
   1   0  24        511.70        500.07        16.58 o                         
   2   0  24         55.39         60.73         9.53 o                         
   3   0  24         75.88         49.41         8.59 o                         
   4   0  24        248.48        201.35        12.60 o                         
   5   0  24          4.99          9.01         9.14 o                         
   6   0  24          5.85          2.94         7.75 o                         
   7   0  24         11.29         21.47         8.93 o                         
  -9   1  24         22.99         28.76         8.19 o                         
  -8   1  24         22.43         32.05         6.08 o                         
  -7   1  24         44.24         45.24         6.11 o                         
  -6   1  24         15.17         14.52         4.86 o                         
  -5   1  24         61.02         40.73         5.89 o                         
  -4   1  24          3.79          1.16         4.64 o                         
  -3   1  24        103.95        100.30         7.61 o                         
  -2   1  24         19.08         19.21         5.96 o                         
  -1   1  24        170.15        186.15         8.26 o                         
   0   1  24        656.77        694.85        13.26 o                         
   1   1  24         65.41         67.27         6.36 o                         
   2   1  24          0.87         -4.84         5.38 o                         
   3   1  24         93.58        109.08         7.10 o                         
   4   1  24         28.32         26.09         6.36 o                         
   5   1  24          7.90          4.52         5.83 o                         
   6   1  24          0.45          2.63         6.59 o                         
   7   1  24          4.07         14.55        12.98 o                         
  -9   2  24          1.10          1.56         7.69 o                         
  -8   2  24         20.01         36.63        15.76 o                         
  -7   2  24         15.60         13.39         5.76 o                         
  -6   2  24          0.17          7.38         5.66 o                         
  -5   2  24        130.04        120.31        13.79 o                         
  -4   2  24         31.51         33.18         5.99 o                         
  -3   2  24        369.93        366.22        18.63 o                         
  -2   2  24        122.81         91.35         5.36 o                         
  -1   2  24        360.15        365.93        11.80 o                         
   0   2  24       1107.58       1126.61        16.52 o                         
   1   2  24        593.70        568.84        16.93 o                         
   2   2  24          0.13         -5.04         5.04 o                         
   3   2  24        102.46         92.56         6.99 o                         
   4   2  24        149.93        128.09         7.79 o                         
   5   2  24        167.63        140.17         8.16 o                         
   6   2  24         22.40         19.34         8.55 o                         
   7   2  24         16.09         20.72         8.30 o                         
  -8   3  24         14.24         -8.55         8.55 o                         
  -7   3  24          2.04          6.48         6.04 o                         
  -6   3  24         32.53         38.07         8.09 o                         
  -5   3  24          0.49          1.48         5.68 o                         
  -4   3  24        116.53         98.97         8.79 o                         
  -3   3  24        348.14        346.34        17.89 o                         
  -2   3  24          1.64          1.05         4.10 o                         
  -1   3  24          0.02          7.99         3.72 o                         
   0   3  24        250.18        242.65        14.86 o                         
   1   3  24        213.50        211.25         6.83 o                         
   2   3  24          1.97         -3.84         4.10 o                         
   3   3  24          4.60         -0.34         4.91 o                         
   4   3  24          0.29          4.97         5.44 o                         
   5   3  24         13.98         11.90         9.07 o                         
   6   3  24          8.43         17.01         6.47 o                         
   7   3  24          9.28         11.96        12.25 o                         
  -7   4  24         11.60          2.94         7.46 o                         
  -6   4  24          0.40          9.88         6.60 o                         
  -5   4  24         85.59         97.39        12.73 o                         
  -4   4  24         57.28         69.35        11.54 o                         
  -3   4  24          3.26         -0.60         4.70 o                         
  -2   4  24         99.32         82.61         8.34 o                         
  -1   4  24        450.73        424.04        23.97 o                         
   0   4  24        299.23        330.64        17.44 o                         
   1   4  24         99.27        123.12         6.88 o                         
   2   4  24          4.63          3.19         4.20 o                         
   3   4  24        107.31        102.50         7.14 o                         
   4   4  24         92.64         97.32         7.29 o                         
   5   4  24         33.80         23.07         7.28 o                         
   6   4  24          5.98          4.23         8.16 o                         
  -6   5  24          0.23         32.16        13.72 o                         
  -5   5  24          7.83          7.47        13.29 o                         
  -4   5  24         80.39         23.65        12.38 o                         
  -3   5  24         50.58         53.67        21.21 o                         
  -2   5  24          0.03         18.79        10.05 o                         
  -1   5  24         72.15         65.67        20.51 o                         
   0   5  24        108.31        108.65        17.41 o                         
   1   5  24         42.29         39.38         5.78 o                         
   2   5  24          2.51          6.91         5.42 o                         
   3   5  24          0.89         -6.09         6.09 o                         
   4   5  24          4.43          4.88         8.53 o                         
   5   5  24          2.61         14.71         9.30 o                         
  -4   6  24          1.46          3.48         7.27 o                         
  -3   6  24          0.28        -10.48        10.48 o                         
  -2   6  24         46.79         35.21        16.83 o                         
  -1   6  24         25.04         88.98        37.89 o                         
   0   6  24         63.37         66.46         7.71 o                         
   1   6  24         54.91         58.52         6.66 o                         
   2   6  24          0.90         -5.77         5.77 o                         
   3   6  24         39.69         25.36         8.58 o                         
  -2   7  24          5.14         50.06        15.33 o                         
  -1   7  24         23.21        -14.95        14.95 o                         
   1   7  24          1.78          7.35        10.73 o                         
  -8   1  25          1.04         -6.52         6.52 o                         
  -7   1  25          0.02         -1.35         5.16 o                         
  -6   1  25         22.48         10.75         5.14 o                         
  -5   1  25         75.87         63.36         6.18 o                         
  -4   1  25         29.39         37.17        14.91 o                         
  -3   1  25        361.98        356.37        16.47 o                         
  -2   1  25        380.32        409.93        11.51 o                         
  -1   1  25         33.55         43.60         6.51 o                         
   0   1  25          3.40         43.72         6.96 o                         
   1   1  25          7.78         13.94         5.59 o                         
   2   1  25          0.69          0.32         5.64 o                         
   3   1  25          0.00          9.97         5.53 o                         
   4   1  25          7.02          8.79         5.69 o                         
   5   1  25         23.83         21.53         6.30 o                         
   6   1  25         22.01         20.29         6.53 o                         
   7   1  25          4.58          0.52         6.67 o                         
  -8   2  25          7.41         17.21         9.95 o                         
  -7   2  25         37.02         36.37         6.04 o                         
  -6   2  25          0.74        -10.96        10.96 o                         
  -5   2  25         10.67         -0.43         5.02 o                         
  -4   2  25         52.80         37.07         6.13 o                         
  -3   2  25          0.25          9.50         5.92 o                         
  -2   2  25         54.26         47.51         4.67 o                         
  -1   2  25       1017.06        975.28        35.45 o                         
   0   2  25         14.61         37.21         6.70 o                         
   1   2  25        169.75        177.78        20.50 o                         
   2   2  25          0.05         -4.54         5.91 o                         
   3   2  25         45.66         43.62         6.43 o                         
   4   2  25          6.09         12.53         9.24 o                         
   5   2  25          5.82         15.75         6.57 o                         
   6   2  25          0.19         -6.08         6.08 o                         
   7   2  25          4.91         -4.94         6.14 o                         
  -8   3  25          0.11        -11.33        11.33 o                         
  -7   3  25         21.24          6.58         8.76 o                         
  -6   3  25          0.04          1.69         5.73 o                         
  -5   3  25         34.12         25.68         6.20 o                         
  -4   3  25         18.28         26.03         6.70 o                         
  -3   3  25         98.82         94.07         7.15 o                         
  -2   3  25         16.28         10.29         4.16 o                         
  -1   3  25        224.08        220.33        13.76 o                         
   0   3  25          2.30          7.28         4.52 o                         
   1   3  25          5.28          0.38         4.36 o                         
   2   3  25          6.29          0.45         5.68 o                         
   3   3  25         18.25         10.87         5.21 o                         
   4   3  25         48.54         43.44         5.87 o                         
   5   3  25          5.72          7.35         5.66 o                         
   6   3  25          1.91          6.85         5.59 o                         
  -7   4  25          0.60         -6.59         6.59 o                         
  -6   4  25          6.29         -0.22        18.98 o                         
  -5   4  25          6.76          0.61        12.13 o                         
  -4   4  25          4.21         12.27        16.72 o                         
  -3   4  25          0.05          5.44         4.69 o                         
  -2   4  25          3.82         20.34        14.78 o                         
  -1   4  25        191.30        189.03         7.44 o                         
   0   4  25          5.09         54.12        24.09 o                         
   1   4  25        130.48        135.39         5.96 o                         
   2   4  25         41.26         41.00         7.09 o                         
   3   4  25         15.74         12.91         5.00 o                         
   4   4  25         27.47         51.16        10.10 o                         
   5   4  25         20.00          4.31         9.13 o                         
  -5   5  25          0.35        -11.55        11.55 o                         
  -4   5  25          2.66         64.16        13.48 o                         
  -3   5  25          2.29         29.65         8.72 o                         
  -2   5  25          0.05          5.57         6.51 o                         
  -1   5  25         85.57         92.36         7.22 o                         
   0   5  25          0.73         -5.81        12.05 o                         
   1   5  25         14.99         17.56         5.87 o                         
   2   5  25         52.04         60.41         6.29 o                         
   3   5  25          2.73        -14.06        19.15 o                         
   4   5  25          0.53          6.06         9.71 o                         
   5   5  25          0.89          9.25         7.89 o                         
  -4   6  25          0.96         -9.20        12.69 o                         
  -3   6  25          6.86          0.52         8.70 o                         
  -2   6  25         16.07         25.00         6.40 o                         
  -1   6  25          2.23         42.76        24.76 o                         
   0   6  25          4.64         -2.78         7.05 o                         
   1   6  25        108.69         98.75         9.39 o                         
   2   6  25         32.92         28.67         9.24 o                         
   3   6  25          0.06        -11.58        11.58 o                         
  -8   0  26         23.49         15.82         8.85 o                         
  -7   0  26         42.49         49.39        10.53 o                         
  -6   0  26         57.62         64.60         9.23 o                         
  -5   0  26         52.59         35.01         8.48 o                         
  -4   0  26         76.26         55.71         9.20 o                         
  -3   0  26        118.25        114.90        10.96 o                         
  -2   0  26          0.01          0.18         8.68 o                         
  -1   0  26       2255.81       2116.76        32.00 o                         
   0   0  26       3730.86       3924.99        43.90 o                         
   1   0  26         72.38         69.83         9.52 o                         
   2   0  26        341.71        339.23        14.86 o                         
   3   0  26        461.16        387.14        15.57 o                         
   4   0  26        132.67         89.69        11.01 o                         
   5   0  26        183.85        161.92        12.53 o                         
   6   0  26         52.57         39.13         9.87 o                         
   7   0  26          0.03          2.19         8.10 o                         
  -8   1  26        125.63        149.10        10.36 o                         
  -7   1  26          0.14         -5.85         5.85 o                         
  -6   1  26         34.87         34.69         6.04 o                         
  -5   1  26         22.16         20.81        12.80 o                         
  -4   1  26        597.33        538.29        11.11 o                         
  -3   1  26        123.14        114.34         7.53 o                         
  -2   1  26         84.68         96.15         7.79 o                         
  -1   1  26        320.13        300.16        10.10 o                         
   0   1  26        523.36        568.31        12.95 o                         
   1   1  26        174.88        172.60         8.16 o                         
   2   1  26         11.42         12.03         5.44 o                         
   3   1  26         52.89         61.39        11.25 o                         
   4   1  26         14.34         17.07        13.62 o                         
   5   1  26          0.68         -0.93         6.30 o                         
   6   1  26          0.03          6.46        11.84 o                         
  -8   2  26         21.94         25.37         7.01 o                         
  -7   2  26          9.97         15.54         5.39 o                         
  -6   2  26          0.93         -1.72         5.72 o                         
  -5   2  26          4.95         -7.68         7.68 o                         
  -4   2  26         40.38         30.36         6.62 o                         
  -3   2  26        138.45        131.67         8.37 o                         
  -2   2  26         46.92         38.30         4.70 o                         
  -1   2  26        145.82        165.66         8.58 o                         
   0   2  26       1506.39       1529.83        23.86 o                         
   1   2  26        275.12        274.56         9.98 o                         
   2   2  26        119.97        119.80         7.59 o                         
   3   2  26        107.16         91.27         6.80 o                         
   4   2  26         68.75         63.19        10.30 o                         
   5   2  26         16.11          8.27         6.31 o                         
   6   2  26         20.41         17.46         6.64 o                         
  -7   3  26          0.01         -7.23         7.23 o                         
  -6   3  26          1.56         -6.32         6.32 o                         
  -5   3  26          0.06          7.76         6.77 o                         
  -4   3  26         95.01         78.13        10.52 o                         
  -3   3  26          4.51          1.96         7.96 o                         
  -2   3  26          6.77          4.56         4.14 o                         
  -1   3  26          8.10         13.23         4.00 o                         
   0   3  26        165.98        172.78         7.98 o                         
   1   3  26          0.00         -2.13         4.26 o                         
   2   3  26          5.65          4.56         4.41 o                         
   3   3  26        129.32        126.27         9.40 o                         
   4   3  26         15.07         10.06        11.43 o                         
   5   3  26          0.25          0.87         6.19 o                         
   6   3  26          0.84         -2.62        20.39 o                         
  -7   4  26          1.82         13.41        10.20 o                         
  -6   4  26          2.43         -4.00         9.27 o                         
  -5   4  26         26.62         18.49         6.25 o                         
  -4   4  26         37.00         36.21         7.66 o                         
  -3   4  26         34.79         28.31         8.17 o                         
  -2   4  26          4.38         -4.95         4.95 o                         
  -1   4  26         97.54        146.61        29.25 o                         
   0   4  26        118.03        132.25        10.15 o                         
   1   4  26        303.27        291.85         7.62 o                         
   2   4  26          0.48          2.50         9.02 o                         
   3   4  26          8.82         13.63         5.06 o                         
   4   4  26         32.92         31.97        10.02 o                         
   5   4  26         22.07         14.89         9.80 o                         
  -5   5  26          8.88         23.02        13.73 o                         
  -4   5  26          7.45         -1.25        11.92 o                         
  -3   5  26          8.58         12.09         6.55 o                         
  -2   5  26          1.94          7.29         5.33 o                         
  -1   5  26         22.88         93.67        39.47 o                         
   0   5  26         14.60          9.85         6.89 o                         
   1   5  26          0.16          1.60         6.75 o                         
   2   5  26          7.11         16.49         5.97 o                         
   3   5  26          3.97        -11.17        24.77 o                         
   4   5  26          4.99         20.62        11.39 o                         
  -3   6  26          3.77         15.86        16.49 o                         
  -2   6  26          6.55          0.77         7.52 o                         
  -1   6  26         27.26         26.07         6.35 o                         
   0   6  26         23.87         18.89         6.51 o                         
   1   6  26          4.01          5.68         5.93 o                         
   2   6  26         11.49         15.13         7.24 o                         
   3   6  26          1.00        -10.07        10.07 o                         
  -8   1  27         33.45         48.35         9.68 o                         
  -7   1  27          5.59          2.06         5.94 o                         
  -6   1  27          0.64         -5.32         5.32 o                         
  -5   1  27         20.82         23.86         5.54 o                         
  -4   1  27         22.45         19.62         6.60 o                         
  -3   1  27         17.54         18.28         6.06 o                         
  -2   1  27        273.10        277.93        10.04 o                         
  -1   1  27          4.25         14.42         6.26 o                         
   0   1  27        156.23        180.12         9.00 o                         
   1   1  27          0.39          8.40         6.16 o                         
   2   1  27          0.30         -2.94         5.04 o                         
   3   1  27          1.45         13.33         5.61 o                         
   4   1  27          0.91          0.03         5.89 o                         
   5   1  27          0.25         -2.17         6.23 o                         
   6   1  27          7.91         12.87         8.70 o                         
  -8   2  27          0.92          7.71         9.92 o                         
  -7   2  27         43.42         56.68         7.25 o                         
  -6   2  27          1.96          1.24         5.21 o                         
  -5   2  27          0.52         -0.98         5.62 o                         
  -4   2  27         37.28         34.05         6.52 o                         
  -3   2  27          1.21         -0.77         5.56 o                         
  -2   2  27        247.40        235.18         7.28 o                         
  -1   2  27          3.14          4.34         6.21 o                         
   0   2  27          5.15         29.56         6.55 o                         
   1   2  27        117.77        114.70         7.96 o                         
   2   2  27          8.29          4.82         5.12 o                         
   3   2  27          5.19          5.40         5.24 o                         
   4   2  27         78.24         89.96         8.25 o                         
   5   2  27          0.04          3.29         5.69 o                         
   6   2  27          1.59          5.41        11.56 o                         
  -7   3  27          1.83         -6.16         6.16 o                         
  -6   3  27          0.66         -0.56         6.31 o                         
  -5   3  27         47.60         33.77         6.69 o                         
  -4   3  27         23.21         22.01         7.59 o                         
  -3   3  27         77.22         61.81        10.12 o                         
  -2   3  27         18.71         18.41         4.45 o                         
  -1   3  27          4.97          0.95         4.30 o                         
   0   3  27          2.98          6.10         4.18 o                         
   1   3  27         26.68         24.82         4.60 o                         
   2   3  27          7.25          8.87         4.33 o                         
   3   3  27          3.81          0.81         5.09 o                         
   4   3  27          6.02          1.94        15.71 o                         
   5   3  27          0.39         -1.40         5.67 o                         
   6   3  27          3.98         -2.77        10.40 o                         
  -6   4  27         29.10         40.73         8.38 o                         
  -5   4  27         32.98         19.93         7.35 o                         
  -4   4  27          1.07         -1.41         6.88 o                         
  -3   4  27         75.03         55.87        30.86 o                         
  -2   4  27          9.42         -1.95         8.17 o                         
  -1   4  27          0.73         11.48        11.28 o                         
   0   4  27        131.38        141.30        13.41 o                         
   1   4  27        102.99        109.55         8.12 o                         
   2   4  27         31.06         25.42         5.03 o                         
   3   4  27         40.06         46.29         8.95 o                         
   4   4  27          5.31         10.26         8.50 o                         
  -5   5  27         18.74         29.78        12.22 o                         
  -4   5  27          0.03         16.89        12.07 o                         
  -3   5  27         43.64         22.66        12.76 o                         
  -2   5  27         25.17         20.30        14.76 o                         
  -1   5  27         10.69         30.07        14.20 o                         
   0   5  27         17.50         13.54         6.85 o                         
   1   5  27         18.75         21.06         5.77 o                         
   2   5  27          0.43          5.28         5.80 o                         
   3   5  27          0.60         -8.20        13.63 o                         
  -3   6  27         37.38         42.19         9.36 o                         
  -2   6  27          0.95         13.84        11.53 o                         
  -1   6  27          0.15         23.98        12.28 o                         
   0   6  27         61.03         64.60        21.68 o                         
   1   6  27         28.20         15.63        12.66 o                         
   2   6  27          2.51         11.24        11.28 o                         
  -7   0  28         47.69         65.38         9.27 o                         
  -6   0  28         58.41         41.29        10.04 o                         
  -5   0  28          0.03         -0.37         8.23 o                         
  -4   0  28         92.00         74.16        11.03 o                         
  -3   0  28          2.18          4.89         8.38 o                         
  -2   0  28        154.56        167.55        12.16 o                         
  -1   0  28          1.79         18.31         8.04 o                         
   0   0  28        167.10        248.74        14.24 o                         
   1   0  28        685.56        649.70        19.91 o                         
   2   0  28         62.10         41.37        10.07 o                         
   3   0  28          5.01          5.39         7.74 o                         
   4   0  28         90.11         80.38        10.47 o                         
   5   0  28          9.50         23.44        10.91 o                         
   6   0  28          1.00        -10.83        10.83 o                         
  -8   1  28         63.03         92.42        12.48 o                         
  -7   1  28          3.12         -2.17         6.19 o                         
  -6   1  28          1.94         -5.52         5.52 o                         
  -5   1  28        148.60        106.95         6.38 o                         
  -4   1  28        165.19        145.32         9.09 o                         
  -3   1  28         13.62         14.66         6.26 o                         
  -2   1  28         10.88         17.80         6.03 o                         
  -1   1  28          2.27          1.03         5.65 o                         
   0   1  28        266.89        308.24        12.12 o                         
   1   1  28          6.37         -0.91         5.64 o                         
   2   1  28          0.67          0.62         5.94 o                         
   3   1  28        134.46        141.92         8.00 o                         
   4   1  28         19.10         24.26         6.68 o                         
   5   1  28         27.28         21.12         9.02 o                         
   6   1  28         24.23         22.41         6.45 o                         
  -8   2  28          8.91         17.77        11.61 o                         
  -7   2  28          0.15         -6.70         6.70 o                         
  -6   2  28          4.06         -6.19         6.19 o                         
  -5   2  28          5.03          0.25         6.18 o                         
  -4   2  28         97.45         87.97         7.70 o                         
  -3   2  28          6.33          5.65         6.20 o                         
  -2   2  28          1.50          3.75         6.54 o                         
  -1   2  28        377.26        376.14        14.36 o                         
   0   2  28         82.69         89.14        15.68 o                         
   1   2  28         96.90         89.63         7.26 o                         
   2   2  28         23.02         23.44         5.72 o                         
   3   2  28          6.96          6.01         5.50 o                         
   4   2  28         73.90         70.67         7.80 o                         
   5   2  28          0.96         10.55         7.03 o                         
   6   2  28          0.06          2.49        10.24 o                         
  -7   3  28         14.43         -0.68        14.26 o                         
  -6   3  28         31.61         26.42         6.46 o                         
  -5   3  28          0.14         -5.66         7.25 o                         
  -4   3  28          2.34         11.98         9.29 o                         
  -3   3  28          4.52         14.77        10.04 o                         
  -2   3  28          0.23          2.71         4.63 o                         
  -1   3  28         66.41         62.47         5.62 o                         
   0   3  28         29.59         38.11         5.77 o                         
   1   3  28          0.93         -0.04         4.53 o                         
   2   3  28          1.39         10.60         6.55 o                         
   3   3  28          0.30         -1.31         5.21 o                         
   4   3  28          0.08          6.38         5.37 o                         
   5   3  28         16.57          7.80         6.29 o                         
   6   3  28          0.72          0.13         9.68 o                         
  -6   4  28         38.05         43.29         6.95 o                         
  -5   4  28          1.21         -7.71         7.71 o                         
  -4   4  28         21.73         16.13         9.16 o                         
  -3   4  28         72.87         61.32        20.34 o                         
  -2   4  28          0.35         -2.23         5.90 o                         
  -1   4  28         41.12         52.63         8.27 o                         
   0   4  28         33.43         28.19         5.51 o                         
   1   4  28         22.61         28.67         4.97 o                         
   2   4  28          2.04         -1.86         5.04 o                         
   3   4  28          0.01          3.54         5.45 o                         
   4   4  28          6.41         11.60        10.23 o                         
  -4   5  28         10.97         25.07        13.90 o                         
  -3   5  28          0.68         32.14        12.54 o                         
  -2   5  28          1.49         10.73         5.33 o                         
  -1   5  28          3.67          0.56        10.17 o                         
   0   5  28         12.35         18.48        10.74 o                         
   1   5  28          2.41          8.43         7.95 o                         
   2   5  28          0.96         16.68        10.31 o                         
   3   5  28          1.38          3.76        12.42 o                         
  -2   6  28          0.76         21.67         8.32 o                         
  -1   6  28         12.55         22.34         9.24 o                         
  -7   1  29          8.58         -3.15        15.74 o                         
  -6   1  29          7.89         11.64         6.11 o                         
  -5   1  29          4.23         -1.53         5.41 o                         
  -4   1  29        103.15         86.28         9.08 o                         
  -3   1  29         97.19        116.77         8.24 o                         
  -2   1  29          1.41          7.99         8.23 o                         
  -1   1  29         58.23         58.37         6.91 o                         
   0   1  29        761.04        812.49        16.02 o                         
   1   1  29         25.22         34.27         9.52 o                         
   2   1  29         10.69          6.37         6.39 o                         
   3   1  29          1.51          3.74         6.05 o                         
   4   1  29          0.44          5.51         6.24 o                         
   5   1  29         16.50          9.02         9.28 o                         
   6   1  29          1.17          3.23         9.80 o                         
  -7   2  29          0.12         -2.37         6.01 o                         
  -6   2  29          3.75          2.45         5.10 o                         
  -5   2  29         10.03          7.32         4.76 o                         
  -4   2  29          2.08         10.41         6.70 o                         
  -3   2  29         38.99         36.17         6.96 o                         
  -2   2  29        380.96        373.38        11.40 o                         
  -1   2  29         19.18         17.74         4.67 o                         
   0   2  29          6.15         11.39         5.69 o                         
   1   2  29        107.89        104.37         7.91 o                         
   2   2  29         45.39         50.55         6.93 o                         
   3   2  29         48.77         53.02         8.79 o                         
   4   2  29          6.03          3.26         6.15 o                         
   5   2  29          8.36         10.95         7.12 o                         
  -6   3  29          0.22         12.45         7.62 o                         
  -5   3  29         67.16         52.58        10.51 o                         
  -4   3  29         78.36         92.52        13.92 o                         
  -3   3  29         53.75         34.89         9.50 o                         
  -2   3  29         32.10         41.53         7.37 o                         
  -1   3  29          6.75          3.39         4.56 o                         
   0   3  29        242.30        235.76         7.88 o                         
   1   3  29         48.85         41.51         5.17 o                         
   2   3  29         20.22         34.33         6.49 o                         
   3   3  29          3.11          5.28         6.19 o                         
   4   3  29          0.63          1.48         5.42 o                         
   5   3  29          4.28          4.86         6.90 o                         
  -6   4  29         17.69         20.31        13.37 o                         
  -5   4  29          3.96         -3.10        10.53 o                         
  -4   4  29          1.10         -6.73         6.81 o                         
  -3   4  29         25.28         18.35         6.87 o                         
  -2   4  29          1.60          5.88         5.22 o                         
  -1   4  29         17.92         22.84         5.30 o                         
   0   4  29         21.31         23.95        10.19 o                         
   1   4  29         70.56         61.79         7.12 o                         
   2   4  29          0.27         -6.37         7.36 o                         
   3   4  29          3.06          7.08         5.19 o                         
  -4   5  29         12.66         14.74        12.14 o                         
  -3   5  29          5.73         30.27        13.55 o                         
  -2   5  29          4.48         -1.70         7.63 o                         
  -1   5  29          1.43         -7.00        13.88 o                         
   0   5  29          7.13         18.86         6.61 o                         
   1   5  29         26.65         39.97        10.39 o                         
   2   5  29          3.06         24.84         6.03 o                         
  -2   6  29          7.70          4.60        13.82 o                         
  -7   0  30         22.89         11.40        10.34 o                         
  -6   0  30          0.35         -3.47         9.34 o                         
  -5   0  30          2.40          3.61         9.45 o                         
  -4   0  30         35.13         30.50         9.30 o                         
  -3   0  30         34.59         16.08        10.08 o                         
  -2   0  30         48.62         44.20        10.07 o                         
  -1   0  30        113.78        123.14        11.75 o                         
   0   0  30          2.35         10.31         8.51 o                         
   1   0  30         59.19         65.37        10.42 o                         
   2   0  30         55.97         64.28        10.73 o                         
   3   0  30        137.36        138.10        12.54 o                         
   4   0  30          1.14          5.03         8.13 o                         
   5   0  30         37.11         46.78        10.92 o                         
  -7   1  30         95.71         98.27         8.18 o                         
  -6   1  30          3.59        -13.43        24.38 o                         
  -5   1  30         49.05         32.42         6.78 o                         
  -4   1  30         29.59         22.84         6.90 o                         
  -3   1  30          6.84          2.02         6.32 o                         
  -2   1  30        185.52        159.09         9.07 o                         
  -1   1  30          2.49          4.71         5.69 o                         
   0   1  30          0.39         41.97        12.74 o                         
   1   1  30        276.04        312.65        11.01 o                         
   2   1  30         58.86         58.33        11.08 o                         
   3   1  30         19.72         24.95         6.28 o                         
   4   1  30          0.09         -5.80         6.72 o                         
   5   1  30          3.08          7.67        13.64 o                         
  -7   2  30         10.06         52.96        11.23 o                         
  -6   2  30          1.00         -2.83         7.09 o                         
  -5   2  30          8.23         10.97         9.97 o                         
  -4   2  30          5.47          0.76         6.27 o                         
  -3   2  30         79.10         64.71         7.16 o                         
  -2   2  30          1.16          3.16         5.98 o                         
  -1   2  30         13.24         12.46         4.84 o                         
   0   2  30         21.60         23.61         6.26 o                         
   1   2  30         90.42         73.38         7.49 o                         
   2   2  30          9.41         12.55         7.87 o                         
   3   2  30         22.18         17.80         8.14 o                         
   4   2  30          1.61          5.14         5.64 o                         
   5   2  30          1.31         14.67         6.96 o                         
  -6   3  30          4.11         -5.30        10.19 o                         
  -5   3  30         54.08         60.39         9.51 o                         
  -4   3  30          0.81         -0.71         8.17 o                         
  -3   3  30          0.59         -1.31         8.83 o                         
  -2   3  30         65.72         60.74        10.38 o                         
  -1   3  30          5.45          7.24         4.43 o                         
   0   3  30         11.30         16.78         4.73 o                         
   1   3  30         12.58          9.01         4.46 o                         
   2   3  30          0.32          7.88         5.72 o                         
   3   3  30         30.01         27.25         6.83 o                         
   4   3  30          3.78          8.18        13.27 o                         
   5   3  30          0.39          8.35         6.72 o                         
  -5   4  30         16.79         21.51        20.09 o                         
  -4   4  30          1.42         12.27        14.58 o                         
  -3   4  30          2.54          8.59         6.46 o                         
  -2   4  30          2.53         -5.03         5.57 o                         
  -1   4  30          0.44         -4.74         4.97 o                         
   0   4  30         15.94          7.11         6.17 o                         
   1   4  30         42.65         45.60         5.39 o                         
   2   4  30          0.61         -5.97         5.97 o                         
   3   4  30          1.66          7.70         5.38 o                         
  -3   5  30         11.67         36.25        12.89 o                         
  -2   5  30          0.96         -3.00         9.19 o                         
  -1   5  30          0.02         -7.23         7.23 o                         
   0   5  30          7.84         14.43         7.17 o                         
   1   5  30          5.71          0.21         8.57 o                         
   2   5  30          9.07         10.18        10.77 o                         
  -7   1  31          0.41          2.55         9.24 o                         
  -6   1  31          4.42        -15.65        25.13 o                         
  -5   1  31          5.22          4.56         7.34 o                         
  -4   1  31         12.58          9.74         5.83 o                         
  -3   1  31          0.46          7.36         6.28 o                         
  -2   1  31         38.27         39.63         7.15 o                         
  -1   1  31         20.87         23.46         6.33 o                         
   0   1  31         65.93         84.47         8.48 o                         
   1   1  31         11.66         23.92         7.28 o                         
   2   1  31         34.94         31.21         7.52 o                         
   3   1  31         17.81         26.31         6.74 o                         
   4   1  31          0.51          1.60         6.88 o                         
   5   1  31          2.70          6.87         7.67 o                         
  -7   2  31          3.18         10.55         8.98 o                         
  -6   2  31          1.01         -5.82         6.40 o                         
  -5   2  31         10.05         12.26         6.23 o                         
  -4   2  31          0.87         -1.28         6.01 o                         
  -3   2  31         16.00         11.45         6.35 o                         
  -2   2  31          1.44         -1.76         5.78 o                         
  -1   2  31         55.84         57.23         5.54 o                         
   0   2  31         77.60         60.39        13.38 o                         
   1   2  31         50.01         49.32        13.59 o                         
   2   2  31         11.29         22.19         5.97 o                         
   3   2  31          7.89          2.97         5.96 o                         
   4   2  31          2.21          2.32         5.90 o                         
   5   2  31          4.17         19.66         7.56 o                         
  -5   3  31          7.42         19.85         7.75 o                         
  -4   3  31          0.80          8.30        10.59 o                         
  -3   3  31          1.00          3.85        10.06 o                         
  -2   3  31          3.84         16.49         8.32 o                         
  -1   3  31         18.09         19.82         4.73 o                         
   0   3  31          0.37          2.80         5.28 o                         
   1   3  31          5.15          5.80         4.48 o                         
   2   3  31          0.00         14.15         9.67 o                         
   3   3  31          2.82         -1.58         6.35 o                         
   4   3  31          2.86          4.83        16.97 o                         
  -5   4  31          9.09          0.24        10.08 o                         
  -4   4  31         23.80         10.94         7.71 o                         
  -3   4  31          1.14          0.26         7.50 o                         
  -2   4  31          1.18         -1.88         6.38 o                         
  -1   4  31         40.78         21.22         5.40 o                         
   0   4  31          2.71         -5.88         7.36 o                         
   1   4  31          1.92          2.67         4.36 o                         
   2   4  31          0.48         -5.77         5.77 o                         
   3   4  31          1.82         16.80         9.06 o                         
  -3   5  31         10.17         25.14        15.28 o                         
  -2   5  31          0.72         -7.45        18.01 o                         
  -1   5  31          0.41         -6.95         6.95 o                         
   0   5  31          8.76         27.53         7.97 o                         
   1   5  31          4.93         28.68        12.15 o                         
   2   5  31          4.01         14.69        10.75 o                         
  -6   0  32         90.16         95.57        12.94 o                         
  -5   0  32          3.06         19.83        11.13 o                         
  -4   0  32          2.28          8.21         8.43 o                         
  -3   0  32         82.21         87.92        11.32 o                         
  -2   0  32          6.35         10.30         8.66 o                         
  -1   0  32        481.11        526.63        19.67 o                         
   0   0  32         94.80        118.33        12.92 o                         
   1   0  32        308.48        315.46        16.05 o                         
   2   0  32         58.27         64.07        10.55 o                         
   3   0  32          1.43         -2.45         8.40 o                         
   4   0  32          8.40         13.48         9.92 o                         
  -6   1  32          6.49         12.30        11.05 o                         
  -5   1  32          0.85          4.38        14.24 o                         
  -4   1  32          0.57         -0.46         7.03 o                         
  -3   1  32         10.98         13.13         6.72 o                         
  -2   1  32          0.14          3.46         8.47 o                         
  -1   1  32         71.03         81.54         8.04 o                         
   0   1  32         13.26         13.68        12.17 o                         
   1   1  32        127.54        167.21         9.65 o                         
   2   1  32          0.17          6.20         9.53 o                         
   3   1  32         11.27         19.03         5.72 o                         
   4   1  32         14.72         19.56         7.50 o                         
  -6   2  32         20.55         34.86        11.17 o                         
  -5   2  32          2.07         14.46         7.63 o                         
  -4   2  32         25.22         41.64         6.77 o                         
  -3   2  32          7.74         11.98         8.20 o                         
  -2   2  32         33.72         41.04         7.09 o                         
  -1   2  32        180.56        210.77         7.76 o                         
   0   2  32          0.32         -3.47         6.29 o                         
   1   2  32          0.02          0.24         6.12 o                         
   2   2  32          0.85         11.57         6.38 o                         
   3   2  32          2.87          3.03         5.45 o                         
   4   2  32          1.79         13.22         6.81 o                         
  -5   3  32         34.59         27.65         8.28 o                         
  -4   3  32          0.59         19.94        11.34 o                         
  -3   3  32         41.60         47.02        12.08 o                         
  -2   3  32          3.23         11.08         7.96 o                         
  -1   3  32          0.57          1.48         8.03 o                         
   0   3  32         30.28         26.51         4.99 o                         
   1   3  32          0.35          3.15         6.11 o                         
   2   3  32         19.50         30.55         6.67 o                         
   3   3  32          3.01         -3.52         6.73 o                         
   4   3  32          0.12          7.20        12.27 o                         
  -4   4  32          0.00          6.72        18.08 o                         
  -3   4  32          4.34         -3.36         7.99 o                         
  -2   4  32          1.96         -3.58         7.29 o                         
  -1   4  32          5.50          3.46         6.50 o                         
   0   4  32          7.62          7.86         6.10 o                         
   1   4  32          0.09          8.05         5.32 o                         
   2   4  32          6.31         -0.85         5.64 o                         
   3   4  32          0.10          8.88        10.66 o                         
  -2   5  32         17.08         23.35        15.29 o                         
  -1   5  32          0.47         -9.63         9.63 o                         
  -6   1  33         46.94         44.09        12.35 o                         
  -5   1  33          0.02          3.50         7.30 o                         
  -4   1  33         16.22         17.60         6.14 o                         
  -3   1  33          0.65         -1.94         5.65 o                         
  -2   1  33         14.23          8.89         6.36 o                         
  -1   1  33          0.58          3.33         6.28 o                         
   0   1  33          0.19          5.95         6.47 o                         
   1   1  33          7.42         17.14         9.08 o                         
   2   1  33        162.22        177.43         9.62 o                         
   3   1  33          0.21         -2.66        13.29 o                         
   4   1  33          8.22          7.07         7.05 o                         
  -6   2  33          2.78         -8.35         9.46 o                         
  -5   2  33          3.01         14.14        16.95 o                         
  -4   2  33          2.22         15.44         7.57 o                         
  -3   2  33         41.89         52.84        16.29 o                         
  -2   2  33         10.33          9.19         6.22 o                         
  -1   2  33         36.78         45.30         5.42 o                         
   0   2  33         79.24         78.11         8.01 o                         
   1   2  33         25.31         30.34         6.92 o                         
   2   2  33          1.44          1.92         5.72 o                         
   3   2  33          0.80         -7.13         7.13 o                         
   4   2  33         21.99         32.16        10.29 o                         
  -4   3  33          2.61          2.73         9.28 o                         
  -3   3  33          1.21         -4.97        10.46 o                         
  -2   3  33         15.94         13.07         8.96 o                         
  -1   3  33          5.02         10.75         9.16 o                         
   0   3  33          0.15          1.70         4.68 o                         
   1   3  33          7.70          6.74         5.38 o                         
   2   3  33         39.51         47.50         6.91 o                         
   3   3  33          5.41          9.20         6.19 o                         
   4   3  33         13.28         24.41        10.36 o                         
  -3   4  33          3.10          0.90         8.71 o                         
  -2   4  33          2.95        -10.23        16.01 o                         
  -1   4  33          1.97          9.11         7.13 o                         
   0   4  33          0.28         -4.00        10.63 o                         
   1   4  33          1.96          5.03         5.36 o                         
   2   4  33         16.98          5.66         9.38 o                         
  -2   5  33         10.98         -9.40        15.96 o                         
  -5   0  34         94.05        103.69        13.63 o                         
  -4   0  34         36.40         43.49        11.19 o                         
  -3   0  34          4.25          0.74         9.96 o                         
  -2   0  34         27.38         30.83         9.14 o                         
  -1   0  34         49.47         78.42        11.63 o                         
   0   0  34         24.42         29.31         9.74 o                         
   1   0  34        157.96        189.18        13.89 o                         
   2   0  34         48.13         67.16        10.99 o                         
   3   0  34         34.96         49.05        11.30 o                         
  -5   1  34         37.93         59.96         8.79 o                         
  -4   1  34         16.77         15.01         6.57 o                         
  -3   1  34          6.06          7.88         6.47 o                         
  -2   1  34         39.46         51.38         8.03 o                         
  -1   1  34          2.18         -0.82         6.39 o                         
   0   1  34          0.00         -3.32         6.42 o                         
   1   1  34         26.62         21.81         6.70 o                         
   2   1  34         21.15         33.75         7.34 o                         
   3   1  34          8.19         23.27         6.78 o                         
  -6   2  34          0.01         -6.97        10.37 o                         
  -5   2  34          5.97         -9.50         9.50 o                         
  -4   2  34          0.70         -7.16         7.16 o                         
  -3   2  34          0.15         -6.23         6.23 o                         
  -2   2  34          7.04          4.28         6.54 o                         
  -1   2  34          6.58          8.17         5.94 o                         
   0   2  34          2.99         -1.99         7.78 o                         
   1   2  34         12.31         21.97         6.63 o                         
   2   2  34          0.03          4.61         6.48 o                         
   3   2  34         10.25         12.33         7.20 o                         
  -4   3  34         68.23         71.19        13.08 o                         
  -3   3  34          3.97          8.15         9.90 o                         
  -2   3  34         19.92         16.52         9.80 o                         
  -1   3  34         20.77         36.27         6.82 o                         
   0   3  34          1.84          4.67         7.31 o                         
   1   3  34         14.49         15.88         7.59 o                         
   2   3  34          0.06          2.35         6.17 o                         
   3   3  34          0.01         -7.40         9.80 o                         
  -3   4  34         11.25        -13.89        13.89 o                         
  -2   4  34          0.00         13.13         7.61 o                         
  -1   4  34         26.25         27.29         8.10 o                         
   0   4  34          1.46          4.05         9.03 o                         
   1   4  34          0.40         -1.15         7.60 o                         
  -5   1  35          2.69          2.63        10.53 o                         
  -4   1  35          0.35          2.90         7.90 o                         
  -3   1  35          0.00         -4.01         6.56 o                         
  -2   1  35          7.83         12.31        12.84 o                         
  -1   1  35         34.99         44.01        11.91 o                         
   0   1  35          0.31         -5.73         8.18 o                         
   1   1  35         21.33         20.05         9.48 o                         
   2   1  35         58.26         60.66         8.09 o                         
   3   1  35          3.73         13.31         9.28 o                         
  -5   2  35          2.59          4.52        11.17 o                         
  -4   2  35          3.53          5.38         6.79 o                         
  -3   2  35          0.45         -5.65         6.62 o                         
  -2   2  35          1.46         -2.88         7.13 o                         
  -1   2  35         20.20         30.04         8.72 o                         
   0   2  35          0.63         -2.44        10.75 o                         
   1   2  35          1.65          8.71         6.50 o                         
   2   2  35          3.91         21.57        10.77 o                         
   3   2  35         27.01         20.15        11.04 o                         
  -3   3  35         58.88         76.80        12.41 o                         
  -2   3  35          0.04          7.11        11.47 o                         
  -1   3  35         19.23         16.16        11.69 o                         
   0   3  35         23.47         50.19        25.56 o                         
   1   3  35          2.69         -0.42         5.33 o                         
   2   3  35         23.65         43.03         9.15 o                         
  -2   4  35         31.32          0.17        13.37 o                         
  -1   4  35          2.35         -0.83        10.44 o                         
  -4   0  36          0.31         -1.23        11.30 o                         
  -3   0  36          6.98          7.74         8.21 o                         
  -2   0  36          7.53         14.10         8.75 o                         
  -1   0  36          1.30          8.52        10.41 o                         
   0   0  36          0.88          4.07        10.41 o                         
   1   0  36         16.32          4.96         9.84 o                         
   2   0  36        106.58        130.50        12.48 o                         
  -4   1  36         22.62         16.83         9.43 o                         
  -3   1  36         50.11         49.19         8.84 o                         
  -2   1  36         52.20         78.34         8.85 o                         
  -1   1  36         21.12         25.88         7.19 o                         
   0   1  36         71.42         84.37        22.15 o                         
   1   1  36         33.35         43.25         7.99 o                         
   2   1  36         35.86         35.82         7.76 o                         
  -4   2  36          1.01         21.99        10.46 o                         
  -3   2  36          0.18          5.44         7.34 o                         
  -2   2  36         40.47         50.25         8.31 o                         
  -1   2  36         12.65         15.11         7.49 o                         
   0   2  36         13.37          9.90         7.83 o                         
   1   2  36          0.99         -8.30         8.30 o                         
   2   2  36         95.48         97.94        11.32 o                         
  -1   3  36          0.67          4.71        12.41 o                         
   0   3  36          0.52         -9.15         9.15 o                         
   1   3  36          1.02         10.37         9.67 o                         
   2   3  36         12.56         26.48         9.74 o                         
  -3   1  37         11.20         13.51        10.28 o                         
  -2   1  37          0.00         -0.77        13.19 o                         
  -1   1  37          0.04          4.65         7.50 o                         
   0   1  37          3.87          3.35         7.67 o                         
   1   1  37         10.03         12.99        10.65 o                         
  -3   2  37         10.51         27.95        10.50 o                         
  -2   2  37          3.22         17.38        10.40 o                         
  -1   2  37          0.65         28.68        10.51 o                         
   0   2  37          0.20         -4.38        10.05 o                         
   1   2  37          5.01          5.21         9.13 o                         
   0   3  37          1.97         -9.58         9.58 o                         
  -2   1  38         45.02         55.34        11.77 o                         
  -1   1  38         30.74         50.21        11.01 o                         
  -2   2  38          2.10         25.29        10.39 o                         
  -1   2  38         19.68         24.41        11.88 o                         
                                                                                
