# Supplementary material for: The structures of eleven (4-phen­yl)piperazinium salts containing organic anions
Source: Acta Crystallogr E Crystallogr Commun. 2022 Sep 22;78(Pt 10):1016–27. doi: 10.1107/S2056989022009057 (PMC9535824; doi:10.1107/S2056989022009057)
Supplement: Supplementary file 17 [file e-78-01016-9sup9.hkl]

data_9                                                                          
_shelx_title ' HP9 IN P2(1)/C'                                                  
_shelx_refln_list_code          4                                               
_shelx_F_calc_maximum      256.41                                               
_exptl_crystal_F_000       648.00                                               
_reflns_d_resolution_high  0.7622                                               
                                                                                
loop_                                                                           
 _space_group_symop_operation_xyz                                               
 'x, y, z'                                                                      
 '-x, y+1/2, -z+1/2'                                                            
 '-x, -y, -z'                                                                   
 'x, -y-1/2, z-1/2'                                                             
                                                                                
_cell_length_a     6.2020                                                       
_cell_length_b    34.5730                                                       
_cell_length_c     7.5960                                                       
_cell_angle_alpha  90.000                                                       
_cell_angle_beta   93.830                                                       
_cell_angle_gamma  90.000                                                       
                                                                                
_shelx_F_squared_multiplier     1.000                                           
                                                                                
loop_                                                                           
 _refln_index_h                                                                 
 _refln_index_k                                                                 
 _refln_index_l                                                                 
 _refln_F_squared_calc                                                          
 _refln_F_squared_meas                                                          
 _refln_F_squared_sigma                                                         
 _refln_observed_status                                                         
   1   0   0          0.12          0.64         5.94 o                         
   2   0   0        214.86        194.42         7.96 o                         
   3   0   0        221.81        200.12        37.59 o                         
   4   0   0        344.89        375.45        16.11 o                         
   5   0   0          0.39         -1.44        13.52 o                         
   6   0   0          3.61         -2.89        15.32 o                         
   7   0   0          0.44         11.90        14.43 o                         
   8   0   0          3.59         58.58        21.37 o                         
   1   1   0        227.48        214.26         7.07 o                         
   2   1   0         32.19         38.49         2.91 o                         
   3   1   0         93.52         99.19         3.07 o                         
   4   1   0         15.00         21.20         8.47 o                         
   5   1   0         52.16         50.23         9.69 o                         
   6   1   0          0.29          4.59         8.53 o                         
   7   1   0          0.88         -3.32        14.81 o                         
   8   1   0          0.06        -15.56        15.56 o                         
   1   2   0       1009.81        980.25        16.48 o                         
   2   2   0        351.97        333.59         6.08 o                         
   3   2   0        127.84        137.86         3.43 o                         
   4   2   0          0.02          3.48         4.67 o                         
   5   2   0         11.63         14.28         9.46 o                         
   6   2   0         15.96          0.62         8.29 o                         
   7   2   0          1.78         11.05        10.66 o                         
   8   2   0          0.01        -20.01        20.01 o                         
   1   3   0          0.17          0.89         6.02 o                         
   2   3   0         21.24         13.93         3.40 o                         
   3   3   0         13.27         12.40         2.61 o                         
   4   3   0        117.94        119.13         6.63 o                         
   5   3   0        165.71        170.82        15.29 o                         
   6   3   0         77.38         77.92         9.21 o                         
   7   3   0          2.69         16.49        10.91 o                         
   8   3   0          0.31         -0.07        19.42 o                         
   1   4   0        943.25        849.47        14.76 o                         
   2   4   0        208.38        194.21         6.41 o                         
   3   4   0        218.03        208.13         7.11 o                         
   4   4   0          5.45         12.24         5.96 o                         
   5   4   0         48.51         65.47        13.84 o                         
   6   4   0         98.88        109.65         9.35 o                         
   7   4   0          4.35        -22.92        22.92 o                         
   1   5   0        536.91        478.86         7.73 o                         
   2   5   0        886.61        853.53         9.80 o                         
   3   5   0         63.54         63.46         3.66 o                         
   4   5   0        158.83        145.37         7.81 o                         
   5   5   0         95.61        107.91        13.45 o                         
   6   5   0         21.66         10.76         9.09 o                         
   7   5   0          0.62         38.10        14.19 o                         
   0   6   0        514.38        480.06         9.07 o                         
   1   6   0         34.18         30.41         5.68 o                         
   2   6   0       1155.59       1182.40        17.39 o                         
   3   6   0        193.11        191.73         7.81 o                         
   4   6   0        119.05        150.39        13.50 o                         
   5   6   0          5.09         -0.11        12.45 o                         
   6   6   0         29.60         41.29         8.73 o                         
   7   6   0          0.00         -1.67        12.19 o                         
   1   7   0        122.39        110.27         4.39 o                         
   2   7   0         43.24         44.40         5.17 o                         
   3   7   0        961.40       1024.05        19.78 o                         
   4   7   0        355.23        410.50        17.22 o                         
   5   7   0         14.06          5.41        12.86 o                         
   6   7   0        181.89        166.45        10.37 o                         
   7   7   0         15.74         13.23        19.99 o                         
   0   8   0       7451.53       7659.65        34.20 o                         
   1   8   0         28.67         31.43         4.08 o                         
   2   8   0        911.60        940.85        23.87 o                         
   3   8   0        174.40        195.42         7.58 o                         
   4   8   0         40.42         43.35         5.91 o                         
   5   8   0         52.24         54.52         9.17 o                         
   6   8   0         22.75         28.17        10.66 o                         
   7   8   0         28.77         35.01        12.21 o                         
   1   9   0       3031.24       2706.46        81.75 o                         
   2   9   0        458.16        459.71        16.52 o                         
   3   9   0        285.45        316.36        15.76 o                         
   4   9   0         68.88         76.98         6.69 o                         
   5   9   0          0.03         -8.60         8.60 o                         
   6   9   0         39.32         48.01        13.62 o                         
   7   9   0          6.19        -13.12        13.12 o                         
   0  10   0       1272.34       1328.24        17.06 o                         
   1  10   0         22.62         22.41         4.30 o                         
   2  10   0        661.99        623.58        20.56 o                         
   3  10   0       1164.36       1294.83        30.81 o                         
   4  10   0         48.60         47.35         6.61 o                         
   5  10   0         68.48         67.33        15.81 o                         
   6  10   0         37.24         19.68        11.66 o                         
   7  10   0         15.82         59.90        15.27 o                         
   1  11   0       2916.59       2771.64        68.87 o                         
   2  11   0        296.78        318.78         5.67 o                         
   3  11   0       1645.02       1780.94        30.00 o                         
   4  11   0         34.64         27.73         5.05 o                         
   5  11   0         50.89         60.38        14.21 o                         
   6  11   0          8.25          2.68        10.80 o                         
   7  11   0         47.13         57.94        15.33 o                         
   0  12   0       2489.04       2314.62        24.25 o                         
   1  12   0        361.45        428.94         9.42 o                         
   2  12   0         92.60        104.06         3.64 o                         
   3  12   0        525.81        589.49        14.37 o                         
   4  12   0         33.10         44.72         7.01 o                         
   5  12   0         64.04         66.75        14.85 o                         
   6  12   0          2.61         -8.36        10.85 o                         
   7  12   0         11.44          2.35        18.20 o                         
   1  13   0       4167.81       4269.42        92.97 o                         
   2  13   0        112.45        108.34         4.67 o                         
   3  13   0          8.91          5.46         4.24 o                         
   4  13   0         11.51          1.76         8.87 o                         
   5  13   0          6.54          0.93        14.43 o                         
   6  13   0          3.68         -7.58        12.01 o                         
   7  13   0          1.33          0.37        27.75 o                         
   0  14   0       1847.37       1925.53        17.89 o                         
   1  14   0       1498.34       1506.70        14.62 o                         
   2  14   0        184.41        189.68         6.91 o                         
   3  14   0         87.65         92.73         7.28 o                         
   4  14   0          3.69         14.95         6.20 o                         
   5  14   0          0.08         -5.52        12.16 o                         
   6  14   0         17.24         21.61        12.29 o                         
   7  14   0          3.60          6.72        13.52 o                         
   1  15   0       2565.84       2421.38        18.84 o                         
   2  15   0        151.33        149.11         5.36 o                         
   3  15   0         11.68         11.52         6.37 o                         
   4  15   0         21.37         11.88         6.97 o                         
   5  15   0          7.45          1.30        15.07 o                         
   6  15   0         10.36          6.11        10.72 o                         
   7  15   0          2.82         28.29        12.61 o                         
   0  16   0        606.30        715.08        45.95 o                         
   1  16   0        607.43        674.48        22.52 o                         
   2  16   0         49.98         48.29         4.50 o                         
   3  16   0        165.78        176.08         8.57 o                         
   4  16   0          7.60          6.29         6.95 o                         
   5  16   0         93.75         83.09        11.43 o                         
   6  16   0         32.95         33.74        10.90 o                         
   7  16   0          4.63         27.44        13.69 o                         
   1  17   0        662.18        738.22        27.49 o                         
   2  17   0         34.70         29.45         4.27 o                         
   3  17   0          7.42          8.84         9.69 o                         
   4  17   0          2.95         -0.71         6.91 o                         
   5  17   0          3.43          5.53        10.76 o                         
   6  17   0         16.05         25.76        11.55 o                         
   7  17   0          6.99          5.85        30.36 o                         
   0  18   0        857.11        885.91        84.46 o                         
   1  18   0        205.66        263.43         6.61 o                         
   2  18   0        136.48        129.48         6.80 o                         
   3  18   0         44.16         52.73         7.81 o                         
   4  18   0          1.20          2.43         7.91 o                         
   5  18   0         16.53         18.53         9.54 o                         
   6  18   0         13.74         30.28        13.06 o                         
   7  18   0          1.45         16.97        18.21 o                         
   1  19   0          0.04         -0.56         4.20 o                         
   2  19   0         60.30         51.00         6.27 o                         
   3  19   0          6.13          1.28         6.71 o                         
   4  19   0         46.51         55.41         8.72 o                         
   5  19   0         36.71         33.82        11.59 o                         
   6  19   0          3.61         17.48        12.29 o                         
   7  19   0          0.06         40.54        21.21 o                         
   0  20   0         57.14         65.07         9.49 o                         
   1  20   0         47.40         37.81         4.98 o                         
   2  20   0        188.33        194.31         7.81 o                         
   3  20   0        177.19        195.46        17.87 o                         
   4  20   0        520.53        560.54        19.53 o                         
   5  20   0         53.06         58.09        11.41 o                         
   6  20   0          6.38          6.61        11.58 o                         
   7  20   0          0.20         12.03        21.38 o                         
   1  21   0         16.23         13.74         4.56 o                         
   2  21   0          0.02          5.02         5.05 o                         
   3  21   0        265.41        250.50        22.75 o                         
   4  21   0        726.89        720.13        13.92 o                         
   5  21   0          1.04        -12.08        14.17 o                         
   6  21   0          7.57          1.17        11.65 o                         
   0  22   0         18.34         14.01         8.33 o                         
   1  22   0         58.57         57.27         5.50 o                         
   2  22   0        599.12        591.48        10.17 o                         
   3  22   0         49.41         44.72         6.78 o                         
   4  22   0        202.71        219.55         9.88 o                         
   5  22   0         13.27         28.06        10.73 o                         
   6  22   0          3.48          3.25        11.97 o                         
   7  22   0          0.65        -21.17        21.17 o                         
   1  23   0        149.98        140.60         8.22 o                         
   2  23   0         18.90         19.55         5.44 o                         
   3  23   0        124.23        127.85         7.68 o                         
   4  23   0          5.68          4.81         7.18 o                         
   5  23   0          0.19         -9.27        11.45 o                         
   6  23   0          0.21         19.82        26.33 o                         
   0  24   0         12.65         12.59         8.96 o                         
   1  24   0          0.17          2.78         6.36 o                         
   2  24   0        870.27        825.88        19.23 o                         
   3  24   0         41.48         45.67         9.11 o                         
   4  24   0         20.09         13.96         8.18 o                         
   5  24   0          6.11         15.41        16.84 o                         
   6  24   0          0.05         28.60        19.81 o                         
   1  25   0         26.46         28.11         6.85 o                         
   2  25   0        393.71        414.84        15.56 o                         
   3  25   0         13.73         -0.38         9.00 o                         
   4  25   0         72.67         73.27        10.47 o                         
   5  25   0          0.24         -4.55        17.21 o                         
   6  25   0         23.29         27.25        19.13 o                         
   0  26   0        129.78        116.38        12.45 o                         
   1  26   0         65.37         62.07         8.05 o                         
   2  26   0         11.13         18.45         7.18 o                         
   3  26   0         41.15         42.09         9.53 o                         
   4  26   0         59.58         63.24        10.84 o                         
   5  26   0          0.76          0.24         9.88 o                         
   6  26   0          0.45         17.94        16.53 o                         
   1  27   0         75.17         69.77         8.09 o                         
   2  27   0        374.62        378.83        23.48 o                         
   3  27   0         53.81         40.13         9.17 o                         
   4  27   0          2.29          2.87         9.44 o                         
   5  27   0          0.13         -7.27        10.59 o                         
   6  27   0          1.78         11.44        18.33 o                         
   0  28   0         20.87         34.40        11.78 o                         
   1  28   0         26.03         31.28         7.51 o                         
   2  28   0        636.46        653.98        15.36 o                         
   3  28   0         23.44         33.45        13.67 o                         
   4  28   0         13.65        101.66        63.21 o                         
   5  28   0          0.21          7.13        10.30 o                         
   6  28   0          0.12        -14.02        18.88 o                         
   1  29   0          0.47          4.29         7.90 o                         
   2  29   0        445.22        450.30        20.48 o                         
   3  29   0          1.91         11.36        14.30 o                         
   4  29   0          1.84          8.34         9.88 o                         
   5  29   0          8.03          5.01        10.84 o                         
   6  29   0          6.70          3.05        21.41 o                         
   0  30   0          7.12         17.19        10.94 o                         
   1  30   0          1.81          2.55         7.79 o                         
   2  30   0         20.33         10.71         8.05 o                         
   3  30   0         16.83         16.76        13.39 o                         
   4  30   0          1.55         16.85        12.29 o                         
   5  30   0         25.41         44.83        11.56 o                         
   6  30   0          0.02        -18.55        21.93 o                         
   1  31   0         45.52         32.47         8.70 o                         
   2  31   0          1.83         -5.77        14.17 o                         
   3  31   0          3.20         -4.39        13.04 o                         
   4  31   0          6.19         -2.33        14.27 o                         
   5  31   0          8.12         -7.45        11.32 o                         
   0  32   0        167.70        171.89        15.74 o                         
   1  32   0         80.32         80.50        11.52 o                         
   2  32   0          3.57         -3.27        11.68 o                         
   3  32   0          1.08         -3.09        11.57 o                         
   4  32   0          3.25         -8.72        14.65 o                         
   5  32   0          4.89         31.17        15.75 o                         
   1  33   0         69.74         46.47         9.88 o                         
   2  33   0          0.25          5.90        13.62 o                         
   3  33   0         32.21          6.95        14.18 o                         
   4  33   0          0.47        -13.44        13.44 o                         
   5  33   0         14.27         34.30        16.29 o                         
   0  34   0         16.25         13.71        13.81 o                         
   1  34   0         10.97          6.18         9.66 o                         
   2  34   0         62.50         53.23        15.04 o                         
   3  34   0          0.38          9.18        13.42 o                         
   4  34   0          4.76        -15.09        15.09 o                         
   5  34   0          2.31          5.70        17.33 o                         
   1  35   0          3.88         -4.40         8.85 o                         
   2  35   0         27.49         21.49        15.17 o                         
   4  35   0          4.20         -5.13        16.40 o                         
   5  35   0         29.85         17.79        17.59 o                         
   0  36   0         49.06         44.90        14.33 o                         
   1  36   0          1.09         -2.88         9.54 o                         
   2  36   0          0.04         21.15        13.98 o                         
   3  36   0         12.16         -3.45        12.86 o                         
   4  36   0         17.07         19.67        16.35 o                         
   1  37   0          0.90          2.53         9.71 o                         
   2  37   0         11.02         -4.29        14.96 o                         
   3  37   0          2.50         -0.25        16.40 o                         
   4  37   0          0.10         11.44        16.97 o                         
   0  38   0          0.33          2.23        14.11 o                         
   1  38   0          1.05          4.92         9.38 o                         
   2  38   0          6.25        -15.39        15.39 o                         
   3  38   0          0.01         23.71        15.37 o                         
   1  39   0          0.03          4.45        10.33 o                         
   2  39   0          6.08        -14.77        14.77 o                         
   3  39   0         11.44         12.26        17.56 o                         
   0  40   0         10.55         21.30        15.09 o                         
   1  40   0          0.50          3.38         9.38 o                         
   2  40   0          0.05          9.27        15.30 o                         
   1  41   0          4.46         16.09        10.18 o                         
   2  41   0          5.98          1.76        16.18 o                         
   0  42   0          7.06          9.55        15.44 o                         
   1  42   0         30.03         36.01        25.81 o                         
   1  43   0          3.68         -0.67        11.00 o                         
   0  44   0          2.54         28.07        16.46 o                         
   1  44   0          3.32         32.55        18.56 o                         
  -8   1   1          3.30         48.17        14.72 o                         
  -7   1   1          7.37        -10.32        10.32 o                         
  -6   1   1         14.71         22.92        12.84 o                         
  -5   1   1         22.13         16.91        11.23 o                         
  -4   1   1          2.35         -1.79         4.13 o                         
  -3   1   1        262.81        264.09         4.74 o                         
  -2   1   1       1018.51       1065.91         7.72 o                         
  -1   1   1      16804.71      15842.61        21.93 o                         
   1   1   1      20865.68      20333.19        72.79 o                         
   2   1   1       2613.37       2425.02        10.42 o                         
   3   1   1         56.15         64.78         6.95 o                         
   4   1   1          5.07          1.44         9.93 o                         
   5   1   1         44.71         35.61         9.60 o                         
   6   1   1         25.11         21.04        10.86 o                         
   7   1   1         15.46         32.17        18.32 o                         
   8   1   1          0.81         25.38        22.53 o                         
  -8   2   1          1.58          2.33        19.79 o                         
  -7   2   1          0.29         -8.20        11.24 o                         
  -6   2   1         27.02          8.13         9.99 o                         
  -5   2   1        138.64        124.75        19.22 o                         
  -4   2   1        166.74        170.70         5.48 o                         
  -3   2   1        148.95        142.66         4.32 o                         
  -2   2   1         26.05         29.19         3.53 o                         
  -1   2   1       8010.25       7809.44        19.10 o                         
   0   2   1        299.36        218.54        10.55 o                         
   1   2   1       2653.71       2521.93        41.06 o                         
   2   2   1       2398.95       2264.22        10.50 o                         
   3   2   1        157.06        135.72         4.07 o                         
   4   2   1         19.47         21.10         7.41 o                         
   5   2   1         59.22         63.20        10.15 o                         
   6   2   1         24.27         41.41        30.02 o                         
   7   2   1          0.75         11.00        19.74 o                         
  -8   3   1          0.10         43.01        19.77 o                         
  -7   3   1          0.21          5.84        11.36 o                         
  -6   3   1        137.33        120.05        12.03 o                         
  -5   3   1         38.82         33.80        10.18 o                         
  -4   3   1         45.57         51.74         4.72 o                         
  -3   3   1       1793.24       1878.84        18.83 o                         
  -2   3   1        597.43        595.19         5.68 o                         
  -1   3   1       2534.65       2515.49        11.10 o                         
   0   3   1         39.42         34.18         5.55 o                         
   1   3   1       4321.13       4025.11        61.17 o                         
   2   3   1         30.20         29.27         3.25 o                         
   3   3   1        535.43        558.90         6.81 o                         
   4   3   1        563.99        581.85        13.91 o                         
   5   3   1         83.67         80.64        10.15 o                         
   6   3   1         36.84         31.14        10.04 o                         
   7   3   1         10.08         37.23        19.47 o                         
  -7   4   1         22.36          5.65        11.28 o                         
  -6   4   1          1.40          0.68         9.26 o                         
  -5   4   1         42.26         43.54        13.45 o                         
  -4   4   1          5.47          9.12         3.94 o                         
  -3   4   1        166.57        188.50         3.97 o                         
  -2   4   1         14.61         16.86         3.16 o                         
  -1   4   1       4066.37       3766.01        27.92 o                         
   1   4   1       1475.98       1436.43        26.41 o                         
   2   4   1       2616.14       2540.94        21.77 o                         
   3   4   1        159.94        167.70         8.58 o                         
   4   4   1        316.88        316.33        11.58 o                         
   5   4   1          4.44          4.91         9.30 o                         
   6   4   1         19.27         10.11        10.14 o                         
   7   4   1         14.67         25.67        16.76 o                         
  -7   5   1          1.45        -11.63        14.02 o                         
  -6   5   1         58.83         38.28        11.83 o                         
  -5   5   1          3.48          1.56         8.42 o                         
  -4   5   1         68.00         82.64         4.59 o                         
  -3   5   1          3.55          1.97         2.80 o                         
  -2   5   1        189.95        199.95         4.14 o                         
  -1   5   1        813.60        797.61         6.29 o                         
   0   5   1        766.00        751.18        11.03 o                         
   1   5   1        390.84        444.12         8.18 o                         
   2   5   1       2599.56       2666.62        16.47 o                         
   3   5   1         52.23         57.49         4.95 o                         
   4   5   1        212.45        215.04        17.09 o                         
   5   5   1         56.87         76.29        10.65 o                         
   6   5   1         48.16         44.01        15.87 o                         
   7   5   1         21.78          1.93        17.67 o                         
  -7   6   1          0.78         -8.85        16.54 o                         
  -6   6   1         65.70         52.45        10.57 o                         
  -5   6   1        170.27        181.50        14.11 o                         
  -4   6   1         39.36         52.58         7.36 o                         
  -3   6   1          6.08          8.30         2.89 o                         
  -2   6   1        221.74        241.27         5.87 o                         
  -1   6   1       2252.47       2214.64        34.25 o                         
   0   6   1        423.72        358.55         9.23 o                         
   1   6   1        279.22        282.67        12.71 o                         
   2   6   1       1747.97       1661.77        36.09 o                         
   3   6   1        567.38        623.32         9.05 o                         
   4   6   1        172.51        180.89        10.26 o                         
   5   6   1        667.17        667.30        36.24 o                         
   6   6   1         10.51         14.17        15.82 o                         
   7   6   1          2.81         -1.17        20.22 o                         
  -7   7   1          4.18        -17.56        17.56 o                         
  -6   7   1         10.38         19.57        16.18 o                         
  -5   7   1        219.43        213.30         9.37 o                         
  -4   7   1         11.63          7.39         5.23 o                         
  -3   7   1        586.38        605.59         6.82 o                         
  -2   7   1        917.64        900.46        13.36 o                         
  -1   7   1       1202.57       1171.09         8.21 o                         
   0   7   1        144.29        148.22         8.33 o                         
   1   7   1        217.75        237.74        11.73 o                         
   2   7   1         54.44         55.12         5.24 o                         
   3   7   1        401.33        424.66         8.15 o                         
   4   7   1         54.53         59.64         5.78 o                         
   5   7   1         76.60         68.37        15.96 o                         
   6   7   1          2.05          1.73        16.80 o                         
   7   7   1          1.70          0.35        16.44 o                         
  -7   8   1         35.03         20.50        17.24 o                         
  -6   8   1         65.92         55.58        16.07 o                         
  -5   8   1        221.76        212.71         9.40 o                         
  -4   8   1         35.21         35.04         5.24 o                         
  -3   8   1         94.77        103.06         4.84 o                         
  -2   8   1        313.46        301.01         4.41 o                         
  -1   8   1        114.46        111.23         3.85 o                         
   0   8   1       2520.81       2527.72        21.87 o                         
   1   8   1         16.62         17.29         7.25 o                         
   2   8   1         85.02         82.97         5.77 o                         
   3   8   1        895.81        911.51        19.44 o                         
   4   8   1         31.01         33.17         5.69 o                         
   5   8   1        332.71        305.10        18.93 o                         
   6   8   1         43.80         39.97        16.26 o                         
   7   8   1         11.29          7.90        18.03 o                         
  -7   9   1          0.97         11.26        19.39 o                         
  -6   9   1        123.50        130.70        17.01 o                         
  -5   9   1          0.94          6.11         6.89 o                         
  -4   9   1         42.72         37.55         3.94 o                         
  -3   9   1        205.78        198.10         8.90 o                         
  -2   9   1        850.80        898.88        12.39 o                         
  -1   9   1        361.19        345.88         5.07 o                         
   0   9   1        715.66        740.22        13.44 o                         
   1   9   1        380.60        397.00        11.90 o                         
   2   9   1          0.55         12.91         5.07 o                         
   3   9   1        102.52        111.54         5.97 o                         
   4   9   1         22.23         20.49         6.18 o                         
   5   9   1         25.23         21.83        14.62 o                         
   6   9   1         17.21         18.19        16.66 o                         
   7   9   1          0.08        -10.21        18.57 o                         
  -7  10   1          2.88        -15.49        15.49 o                         
  -6  10   1         34.22         28.74        15.95 o                         
  -5  10   1          6.62          2.95         6.64 o                         
  -4  10   1         38.95         37.38         4.24 o                         
  -3  10   1        102.96         99.85         4.81 o                         
  -2  10   1        565.21        585.84         8.06 o                         
  -1  10   1        803.64        757.81        15.40 o                         
   0  10   1        185.53        159.66         9.26 o                         
   1  10   1        144.79        147.51         9.08 o                         
   2  10   1       1685.61       1761.38        23.33 o                         
   3  10   1          2.37          6.90         6.41 o                         
   4  10   1          3.64         14.47         9.56 o                         
   5  10   1         91.56         92.24        16.55 o                         
   6  10   1         74.85         61.06        17.42 o                         
   7  10   1          0.92         -3.61        19.71 o                         
  -7  11   1          6.78         -9.69        18.01 o                         
  -6  11   1         89.22         81.07        11.25 o                         
  -5  11   1         23.68         23.69         7.01 o                         
  -4  11   1        183.94        183.81         6.28 o                         
  -3  11   1        249.91        265.10         5.97 o                         
  -2  11   1       1245.59       1319.89        11.92 o                         
  -1  11   1          4.78          1.30         3.20 o                         
   0  11   1        127.01        138.07         8.42 o                         
   1  11   1       1230.62       1268.75        19.52 o                         
   2  11   1        678.30        715.71        16.54 o                         
   3  11   1        252.65        284.51         9.83 o                         
   4  11   1         23.73         25.80         6.78 o                         
   5  11   1          3.88         -2.96        12.45 o                         
   6  11   1         19.28         11.35        13.79 o                         
   7  11   1          2.96         -7.74        20.64 o                         
  -7  12   1          3.78         -7.44        16.94 o                         
  -6  12   1         23.19         17.32        10.70 o                         
  -5  12   1          1.50         -1.61         7.23 o                         
  -4  12   1          6.00          7.36         5.25 o                         
  -3  12   1          0.06         -0.88         3.97 o                         
  -2  12   1        170.92        209.30        13.69 o                         
  -1  12   1        327.12        314.88         6.19 o                         
   0  12   1          1.42          3.03         7.35 o                         
   1  12   1        265.79        252.90        11.55 o                         
   2  12   1        405.90        413.87        14.03 o                         
   3  12   1         67.10         83.74         8.34 o                         
   4  12   1          8.96         23.77         8.83 o                         
   5  12   1          1.40         -2.18        13.16 o                         
   6  12   1         36.61         52.14        18.54 o                         
   7  12   1          6.15         -3.83        19.21 o                         
  -7  13   1          4.11        -15.46        15.65 o                         
  -6  13   1          4.40          7.69        11.37 o                         
  -5  13   1          0.43          7.37         7.27 o                         
  -4  13   1        131.91        134.40        10.64 o                         
  -3  13   1         16.40         16.34         4.02 o                         
  -2  13   1        367.85        414.29        12.16 o                         
  -1  13   1        254.97        265.40         5.13 o                         
   0  13   1        460.82        499.83        13.66 o                         
   1  13   1        563.75        642.02        15.92 o                         
   2  13   1       1005.13        992.64        19.80 o                         
   3  13   1          1.57         -0.16         6.39 o                         
   4  13   1          1.23         -4.84         6.38 o                         
   5  13   1          0.70         23.58        15.70 o                         
   6  13   1          1.18          2.18        15.13 o                         
   7  13   1          0.13          9.79        16.77 o                         
  -7  14   1          8.79         -7.90        18.01 o                         
  -6  14   1         23.43         23.50        10.76 o                         
  -5  14   1          1.94         -3.32         7.11 o                         
  -4  14   1         72.79         81.46         6.44 o                         
  -3  14   1        269.13        275.69        10.06 o                         
  -2  14   1        504.09        482.26         8.90 o                         
  -1  14   1        919.68        997.35         8.36 o                         
   0  14   1       4511.62       4683.95        36.72 o                         
   1  14   1        221.88        231.19        11.32 o                         
   2  14   1         39.29         34.06         8.84 o                         
   3  14   1        474.94        436.38        11.27 o                         
   4  14   1         64.89         59.56         7.86 o                         
   5  14   1         23.07          7.69        13.06 o                         
   6  14   1          5.24         19.56        15.87 o                         
   7  14   1         30.11         39.10        17.34 o                         
  -7  15   1          4.41        -18.10        18.10 o                         
  -6  15   1         12.28          7.30        15.16 o                         
  -5  15   1          1.66          8.17         6.15 o                         
  -4  15   1         13.84         14.43         6.04 o                         
  -3  15   1         22.14         17.07         5.22 o                         
  -2  15   1         14.88         13.94         3.84 o                         
  -1  15   1        415.78        479.03        29.89 o                         
   0  15   1         13.02         25.62         9.11 o                         
   1  15   1          8.65          7.13         8.41 o                         
   2  15   1         75.12         61.95         9.37 o                         
   3  15   1         46.00         44.92         7.19 o                         
   4  15   1         47.96         38.85         7.36 o                         
   5  15   1          0.02         16.59        16.17 o                         
   6  15   1          0.66          2.27        16.45 o                         
   7  15   1          6.48          4.96        17.60 o                         
  -7  16   1          1.28          5.98        19.51 o                         
  -6  16   1         14.89         20.56        11.55 o                         
  -5  16   1          0.17         -3.03        10.64 o                         
  -4  16   1        151.30        153.58         7.75 o                         
  -3  16   1          4.61          3.53         5.17 o                         
  -2  16   1        532.28        530.13        10.68 o                         
  -1  16   1         21.12         28.51         3.41 o                         
   0  16   1          4.45          7.05         7.81 o                         
   1  16   1        237.78        229.48        12.00 o                         
   2  16   1          4.15          3.89         8.71 o                         
   3  16   1        163.25        168.24        16.34 o                         
   4  16   1          6.42          8.59        10.23 o                         
   5  16   1          6.11          5.06        13.55 o                         
   6  16   1          5.73         24.76        17.16 o                         
   7  16   1         11.62         22.73        14.37 o                         
  -7  17   1          0.76         15.77        18.25 o                         
  -6  17   1          8.55          4.58        10.90 o                         
  -5  17   1         15.31          9.03        10.26 o                         
  -4  17   1         67.98         78.02        10.10 o                         
  -3  17   1          6.51         10.32         5.24 o                         
  -2  17   1          9.39         11.49         3.85 o                         
  -1  17   1         24.92         24.44         3.45 o                         
   0  17   1        179.95        208.43        12.34 o                         
   1  17   1       1238.23       1250.26        23.10 o                         
   2  17   1        122.57        130.34        11.04 o                         
   3  17   1          1.59          5.10         6.88 o                         
   4  17   1          0.23         -2.23         7.77 o                         
   5  17   1          3.19         -5.33        14.72 o                         
   6  17   1          1.22          9.90        16.19 o                         
   7  17   1          0.84         33.38        14.19 o                         
  -7  18   1          1.56          2.53        17.47 o                         
  -6  18   1          0.73          2.65        10.67 o                         
  -5  18   1          0.04         -0.86         9.29 o                         
  -4  18   1          1.67          3.02         6.31 o                         
  -3  18   1         31.65         32.51         5.58 o                         
  -2  18   1        260.58        259.34         5.94 o                         
  -1  18   1        188.32        183.00        11.37 o                         
   0  18   1       2510.91       2700.41        32.05 o                         
   1  18   1         44.06         44.20        10.85 o                         
   2  18   1          3.78         13.80         8.81 o                         
   3  18   1        161.14        172.69         9.33 o                         
   4  18   1         17.24          8.18         9.29 o                         
   5  18   1          3.55         -6.81        14.10 o                         
   6  18   1          2.23        -12.82        12.82 o                         
   7  18   1          0.00         23.94        18.44 o                         
  -7  19   1          1.71         22.76        18.94 o                         
  -6  19   1          8.79          2.29        11.54 o                         
  -5  19   1          7.94         19.92        11.35 o                         
  -4  19   1        216.27        228.12        11.64 o                         
  -3  19   1          0.13         -1.80         5.42 o                         
  -2  19   1         15.16         14.51         3.93 o                         
  -1  19   1        233.08        232.14        11.34 o                         
   0  19   1        145.12        163.03        20.56 o                         
   1  19   1         21.42         22.35         9.58 o                         
   2  19   1          3.94          8.46        10.03 o                         
   3  19   1         23.23         14.18         7.27 o                         
   4  19   1        160.71        159.97        10.35 o                         
   5  19   1         33.53         23.07        14.19 o                         
   6  19   1          0.08          0.97        16.71 o                         
   7  19   1          1.32         25.16        21.35 o                         
  -6  20   1          0.33         -9.07        17.43 o                         
  -5  20   1         79.73         91.60        16.00 o                         
  -4  20   1        254.62        269.22        20.08 o                         
  -3  20   1        236.41        289.86        45.48 o                         
  -2  20   1         25.37         26.41         5.44 o                         
  -1  20   1          1.39          4.83         4.81 o                         
   0  20   1         18.00         22.29         7.43 o                         
   1  20   1        129.19        116.81        12.00 o                         
   2  20   1         72.79         60.80         8.86 o                         
   3  20   1          0.02          2.21         7.57 o                         
   4  20   1         51.99         43.77         9.07 o                         
   5  20   1         53.60         63.24        16.25 o                         
   6  20   1          1.36         26.73        16.10 o                         
   7  20   1         10.75         11.13        21.21 o                         
  -6  21   1          0.20          3.32        17.80 o                         
  -5  21   1          0.23         -3.41        15.73 o                         
  -4  21   1        289.55        301.47        20.69 o                         
  -3  21   1        666.22        655.42        23.96 o                         
  -2  21   1        109.90        108.59         9.50 o                         
  -1  21   1         74.85         78.67         5.63 o                         
   0  21   1         97.32        109.89         8.02 o                         
   1  21   1          6.76         -2.27         5.91 o                         
   2  21   1        242.04        242.21         9.51 o                         
   3  21   1        552.24        571.60        13.78 o                         
   4  21   1        220.99        227.95        11.98 o                         
   5  21   1          8.37          2.07        15.17 o                         
   6  21   1         31.65         35.79        15.94 o                         
  -6  22   1          3.17          1.75        17.66 o                         
  -5  22   1          0.01        -13.16        15.08 o                         
  -4  22   1          0.05         -8.68         8.68 o                         
  -3  22   1        363.45        375.18        12.19 o                         
  -2  22   1         11.62         11.68         5.24 o                         
  -1  22   1        521.11        525.11        18.02 o                         
   0  22   1         48.61         57.74         7.29 o                         
   1  22   1        146.36        149.14         8.37 o                         
   2  22   1         17.74         14.01        13.45 o                         
   3  22   1       1076.99       1057.04        18.28 o                         
   4  22   1         20.98         29.47         9.45 o                         
   5  22   1          0.08         10.24        12.89 o                         
   6  22   1          0.02        -16.54        16.54 o                         
  -6  23   1          7.00         17.18        19.41 o                         
  -5  23   1         10.73        -12.36        17.19 o                         
  -4  23   1          0.29         -8.27         8.27 o                         
  -3  23   1         15.74         13.43        10.03 o                         
  -2  23   1        156.87        145.35         6.88 o                         
  -1  23   1          6.24         13.86         7.25 o                         
   0  23   1         54.31         52.80         7.62 o                         
   1  23   1         10.69         11.67         6.64 o                         
   2  23   1         21.04         14.40         7.13 o                         
   3  23   1        351.20        352.93        12.79 o                         
   4  23   1          4.67        -11.63        11.63 o                         
   5  23   1         28.38         25.04        15.00 o                         
   6  23   1          2.31        -16.93        16.93 o                         
  -6  24   1          2.12          3.29        18.45 o                         
  -5  24   1         11.29          1.39        15.66 o                         
  -4  24   1          9.56         -0.68         8.45 o                         
  -3  24   1        253.88        246.92        11.47 o                         
  -2  24   1          0.02         -3.68         5.66 o                         
  -1  24   1        149.79        128.02         8.70 o                         
   0  24   1         39.23         50.52         7.82 o                         
   1  24   1        244.51        225.61        10.33 o                         
   2  24   1        214.79        238.00        14.65 o                         
   3  24   1        101.00        121.19        23.10 o                         
   4  24   1          0.29         -4.72         8.47 o                         
   5  24   1         34.25         14.40        12.46 o                         
   6  24   1          0.99          7.61        17.94 o                         
  -6  25   1          1.71          3.28        18.49 o                         
  -5  25   1          0.06        -17.04        17.04 o                         
  -4  25   1         11.50         -0.60        14.66 o                         
  -3  25   1          7.78         12.11         8.52 o                         
  -2  25   1          1.93          3.37         5.70 o                         
  -1  25   1         56.80         54.03         8.03 o                         
   0  25   1        422.92        452.84        12.87 o                         
   1  25   1        103.01        124.49         9.47 o                         
   2  25   1          0.91          2.13         7.02 o                         
   3  25   1         13.09         18.84         9.97 o                         
   4  25   1          2.07         -2.36         9.02 o                         
   5  25   1          2.58          5.78        14.67 o                         
   6  25   1          7.29        -12.90        12.90 o                         
  -6  26   1          0.59         17.61        17.39 o                         
  -5  26   1          4.50         -6.42        17.72 o                         
  -4  26   1          4.30          8.67         9.12 o                         
  -3  26   1        194.82        190.93        19.31 o                         
  -2  26   1          0.70         -3.49         6.84 o                         
  -1  26   1        149.99        134.33         9.24 o                         
   0  26   1          0.01          7.16         7.55 o                         
   1  26   1        181.12        175.94        10.14 o                         
   2  26   1         53.37         55.56         9.11 o                         
   3  26   1        127.29        146.00        20.22 o                         
   4  26   1          2.12          5.12        10.12 o                         
   5  26   1          2.92          6.53        13.93 o                         
   6  26   1          8.11         13.31        19.53 o                         
  -6  27   1          2.44         10.52        17.35 o                         
  -5  27   1         15.40         15.49         9.97 o                         
  -4  27   1          0.38         -5.06         9.31 o                         
  -3  27   1         18.55         30.56         8.98 o                         
  -2  27   1          4.51          3.34         7.27 o                         
  -1  27   1        210.95        197.22        10.33 o                         
   0  27   1         10.66          7.97         7.73 o                         
   1  27   1        215.58        221.86        10.96 o                         
   2  27   1        285.65        292.60        22.47 o                         
   3  27   1         18.81         17.00        12.99 o                         
   4  27   1         47.21         80.17        15.09 o                         
   5  27   1          0.08         17.31        12.23 o                         
   6  27   1         20.04          4.26        19.76 o                         
  -6  28   1          3.00        -16.24        19.44 o                         
  -5  28   1          1.67         -7.40         9.86 o                         
  -4  28   1          9.89         -9.50         9.50 o                         
  -3  28   1        123.37        123.59        14.64 o                         
  -2  28   1          0.02         -0.69         7.81 o                         
  -1  28   1        114.13        129.85        16.00 o                         
   0  28   1          0.15         -4.39         7.97 o                         
   1  28   1        448.53        412.30        21.52 o                         
   2  28   1          0.03         -1.16         7.51 o                         
   3  28   1        287.65        276.28        19.57 o                         
   4  28   1         12.84         24.21        13.66 o                         
   5  28   1          8.32         37.01        35.03 o                         
   6  28   1          2.47         18.08        18.66 o                         
  -5  29   1          0.39          3.24        10.15 o                         
  -4  29   1          0.67         -9.99         9.99 o                         
  -3  29   1        294.20        299.20        19.33 o                         
  -2  29   1          4.77         10.29         8.15 o                         
  -1  29   1         68.77         62.39         8.18 o                         
   0  29   1          6.01          3.38         7.70 o                         
   1  29   1          3.58          6.59         8.25 o                         
   2  29   1         21.70         15.43         7.06 o                         
   3  29   1        194.28        159.35        16.77 o                         
   4  29   1          0.26         -7.22        14.54 o                         
   5  29   1          7.21         -4.14        12.07 o                         
   6  29   1          2.55        -24.62        24.62 o                         
  -6  30   1          2.92         16.20        20.88 o                         
  -5  30   1          0.09         -0.98        10.53 o                         
  -4  30   1          0.38        -12.63        12.63 o                         
  -3  30   1         24.47         21.47        12.89 o                         
  -2  30   1         19.44         21.09        10.65 o                         
  -1  30   1         26.81         15.94         8.30 o                         
   0  30   1          3.94          5.47         7.95 o                         
   1  30   1         61.20         58.97         8.98 o                         
   2  30   1          0.41         -5.60         7.55 o                         
   3  30   1          0.11        -12.36        12.36 o                         
   4  30   1          1.12          6.19        15.28 o                         
   5  30   1          0.97         26.98        11.02 o                         
  -5  31   1          6.29         12.99        18.35 o                         
  -4  31   1         56.18         60.51        15.18 o                         
  -3  31   1          0.53          1.63        12.07 o                         
  -2  31   1         56.33         39.34        11.57 o                         
  -1  31   1        101.55         71.73         9.51 o                         
   0  31   1          0.45          2.49         8.11 o                         
   1  31   1         32.09         39.91         8.28 o                         
   2  31   1          0.01         -7.21         8.05 o                         
   3  31   1         24.49         30.74        14.04 o                         
   4  31   1          1.32         18.58        15.00 o                         
   5  31   1          1.07         31.21        11.66 o                         
  -5  32   1          0.14          1.74        15.99 o                         
  -4  32   1          9.44         13.23        14.18 o                         
  -3  32   1         28.35         46.11        11.38 o                         
  -2  32   1          0.24          1.88        12.56 o                         
  -1  32   1         19.87         15.44         8.55 o                         
   0  32   1         91.94         77.73         9.64 o                         
   1  32   1        142.53        138.43        10.57 o                         
   2  32   1          0.32          0.15        12.40 o                         
   3  32   1          0.52         -3.56        15.05 o                         
   4  32   1         20.69         47.37        14.83 o                         
   5  32   1          1.41         -9.51        15.38 o                         
  -5  33   1          1.29        -15.76        15.76 o                         
  -4  33   1          0.34         -2.14        13.39 o                         
  -3  33   1          4.82          6.02        13.08 o                         
  -2  33   1          3.60          2.01        13.02 o                         
  -1  33   1          8.86          4.93        11.59 o                         
   0  33   1         62.46         79.08        17.67 o                         
   1  33   1          2.96         -2.01         8.08 o                         
   2  33   1          1.08          3.22        13.54 o                         
   3  33   1          8.79          7.98        14.48 o                         
   4  33   1          0.47        -14.44        14.44 o                         
   5  33   1          0.13         20.05        16.13 o                         
  -5  34   1          7.36         52.25        16.84 o                         
  -4  34   1         69.22         74.72        16.35 o                         
  -3  34   1          7.82         -8.50        11.23 o                         
  -2  34   1         16.42          4.35        12.92 o                         
  -1  34   1         42.50         33.78         9.72 o                         
   0  34   1         28.11         21.14         8.95 o                         
   1  34   1         37.91         16.19         9.42 o                         
   2  34   1         12.08        -10.19        14.66 o                         
   3  34   1          5.23         13.07        14.72 o                         
   4  34   1         18.00         40.52        16.76 o                         
   5  34   1          4.78         19.86        16.38 o                         
  -5  35   1          1.79        -17.47        17.47 o                         
  -4  35   1          4.09         20.03        15.71 o                         
  -3  35   1          3.51         -0.58        15.34 o                         
  -2  35   1          1.07          0.11        12.26 o                         
  -1  35   1         33.40         25.26         9.61 o                         
   0  35   1         16.58         26.06         9.37 o                         
   1  35   1         20.95         22.59         8.86 o                         
   2  35   1          5.41         12.44        12.68 o                         
   3  35   1         11.15          4.91        13.49 o                         
   4  35   1          0.26         21.46        15.76 o                         
  -4  36   1          1.01        -15.38        15.38 o                         
  -3  36   1          1.03          8.62        13.11 o                         
  -2  36   1          3.03          2.28        13.60 o                         
  -1  36   1          5.36          2.34         9.08 o                         
   0  36   1         73.55         68.66        10.74 o                         
   1  36   1          4.11          0.75         8.35 o                         
   2  36   1          1.96        -13.97        13.97 o                         
   3  36   1          3.11         13.01        14.42 o                         
   4  36   1         23.81         43.30        17.67 o                         
  -4  37   1          0.53         -3.46        16.58 o                         
  -3  37   1          0.45          0.06        16.52 o                         
  -2  37   1          1.16          7.57        14.76 o                         
  -1  37   1          0.21          9.86         9.32 o                         
   0  37   1          3.03          3.21         8.75 o                         
   1  37   1          2.67          4.22        10.09 o                         
   2  37   1          5.20         10.72        14.87 o                         
   3  37   1         15.41         33.25        18.23 o                         
   4  37   1          3.12         51.37        15.93 o                         
  -3  38   1          0.59         18.54        14.68 o                         
  -2  38   1          0.13          7.71        14.53 o                         
  -1  38   1         16.08         15.36         9.66 o                         
   0  38   1          0.07          2.98         9.62 o                         
   1  38   1          0.11          2.85         9.01 o                         
   2  38   1          0.32         -1.43        14.88 o                         
   3  38   1          0.73         -5.56        15.51 o                         
  -3  39   1          1.08         -9.48        16.01 o                         
  -2  39   1          3.46          3.51        13.49 o                         
  -1  39   1          0.62        -10.88        10.88 o                         
   0  39   1          2.51          4.86        10.09 o                         
   1  39   1          2.54         -1.19        10.31 o                         
   2  39   1          0.35        -17.22        17.22 o                         
   3  39   1          0.07         17.73        18.56 o                         
  -2  40   1          7.13         24.95        15.32 o                         
  -1  40   1          5.66        -15.87        15.87 o                         
   0  40   1         37.58         38.33        10.16 o                         
   1  40   1          0.19         -8.61         9.69 o                         
   2  40   1          2.00         19.33        15.82 o                         
  -2  41   1          0.72         -3.97        17.14 o                         
  -1  41   1          0.50        -18.29        21.39 o                         
   0  41   1          0.05         -3.23         9.03 o                         
   1  41   1          1.50         25.35         9.77 o                         
   2  41   1         16.65         17.29        17.94 o                         
  -1  42   1          4.61         20.44        21.61 o                         
   0  42   1          4.23        -19.14        19.14 o                         
   1  42   1          6.71          8.76        10.72 o                         
  -1  43   1          1.48          4.25        17.32 o                         
   0  43   1          0.00        -11.49        11.49 o                         
   1  43   1          0.01         32.31        15.52 o                         
   0  44   1          0.23        -14.33        31.03 o                         
   1  44   1          7.19          5.15        16.15 o                         
  -8   0   2          0.12         23.15        20.94 o                         
  -7   0   2          5.77         27.70        15.75 o                         
  -6   0   2          0.26         -0.13        14.17 o                         
  -5   0   2          5.50          6.97        12.40 o                         
  -4   0   2        122.37        106.50        11.69 o                         
  -3   0   2          3.73         -0.38         5.86 o                         
  -2   0   2         24.47         18.57         5.55 o                         
  -1   0   2       2340.08       2063.21        14.16 o                         
   0   0   2      65747.58      64328.59       285.62 o                         
   1   0   2        206.40        180.85         9.30 o                         
   2   0   2        269.68        259.50         9.83 o                         
   3   0   2          2.05          4.40         5.51 o                         
   4   0   2         56.16         52.50        12.90 o                         
   5   0   2          0.56         -5.53        12.49 o                         
   6   0   2         30.66         21.60        16.66 o                         
   7   0   2          3.59          1.42        16.95 o                         
  -8   1   2          0.02        -12.77        26.71 o                         
  -7   1   2          0.24          7.93        11.27 o                         
  -6   1   2          0.92         38.76        15.01 o                         
  -5   1   2        102.00        127.75        10.69 o                         
  -4   1   2         85.46         81.17         5.23 o                         
  -3   1   2         52.97         37.79         4.42 o                         
  -2   1   2         23.66         20.14         4.01 o                         
  -1   1   2       2567.23       2528.17        20.14 o                         
   0   1   2       2048.70       2036.90         9.95 o                         
   1   1   2       9432.05       9302.77        22.33 o                         
   2   1   2        551.36        565.90         7.63 o                         
   3   1   2          8.16         12.05         3.98 o                         
   4   1   2         23.48         14.48         7.97 o                         
   5   1   2         17.92         35.30         9.89 o                         
   6   1   2          0.70         -4.97        11.26 o                         
   7   1   2          0.44        -12.84        12.84 o                         
  -8   2   2          1.63         -3.07        20.56 o                         
  -7   2   2          6.04          8.56        11.33 o                         
  -6   2   2         13.91         21.71        23.73 o                         
  -5   2   2        302.56        309.68        13.73 o                         
  -4   2   2         26.09         24.16         4.78 o                         
  -3   2   2         30.38         25.98         4.45 o                         
  -2   2   2        619.13        612.06         7.88 o                         
  -1   2   2       9111.06       8893.11        23.34 o                         
   0   2   2       1428.68       1367.62         8.38 o                         
   1   2   2        939.22       1059.04        12.32 o                         
   2   2   2          3.68          1.03         4.27 o                         
   3   2   2          7.48          7.91         3.92 o                         
   4   2   2         85.28         71.37         9.10 o                         
   5   2   2          0.75         -3.25         9.88 o                         
   6   2   2          0.00         -3.23        11.23 o                         
   7   2   2          2.87          2.84        12.23 o                         
  -7   3   2          1.17         -3.45        11.03 o                         
  -6   3   2         35.92         59.66        10.64 o                         
  -5   3   2         94.39         92.64         7.71 o                         
  -4   3   2         65.28         55.19         4.96 o                         
  -3   3   2         70.66         75.77         4.83 o                         
  -2   3   2        411.49        424.38         5.94 o                         
  -1   3   2       6283.99       5833.32        19.39 o                         
   0   3   2        342.17        336.37         8.79 o                         
   1   3   2       3766.40       4003.41        14.71 o                         
   2   3   2        765.25        742.45         8.41 o                         
   3   3   2         63.29         57.39         4.47 o                         
   4   3   2         87.16         70.75        10.70 o                         
   5   3   2        174.49        149.30        17.23 o                         
   6   3   2         54.24         34.75        11.18 o                         
   7   3   2          1.88         -2.45        13.07 o                         
  -7   4   2         16.34         31.22        10.43 o                         
  -6   4   2         56.37         61.73        11.07 o                         
  -5   4   2        106.94        108.50         7.76 o                         
  -4   4   2         96.85         88.96         5.51 o                         
  -3   4   2         27.02         30.29         4.55 o                         
  -2   4   2        501.53        505.83         7.39 o                         
  -1   4   2       1352.81       1347.73        24.74 o                         
   0   4   2       1611.43       1634.38        22.29 o                         
   1   4   2        384.11        386.90        17.92 o                         
   2   4   2        203.43        216.02         7.37 o                         
   3   4   2        373.28        381.10         6.59 o                         
   4   4   2        237.29        254.52        17.85 o                         
   5   4   2         87.55         82.07        10.83 o                         
   6   4   2         20.02         12.49        10.56 o                         
   7   4   2          1.04         -7.84        26.36 o                         
  -7   5   2          0.45        -13.90        13.90 o                         
  -6   5   2         14.37         11.22        10.81 o                         
  -5   5   2         12.90         12.39         6.66 o                         
  -4   5   2         86.82         94.65         5.35 o                         
  -3   5   2        328.97        304.12         8.56 o                         
  -2   5   2         75.55         80.51         4.16 o                         
  -1   5   2          2.58          2.09         3.82 o                         
   0   5   2        315.31        284.11         6.74 o                         
   1   5   2         73.28         59.97         3.73 o                         
   2   5   2          2.00          1.77         4.35 o                         
   3   5   2        309.79        329.73         6.31 o                         
   4   5   2         49.10         42.21         6.61 o                         
   5   5   2        293.43        285.65        13.60 o                         
   6   5   2          0.12         -5.91         9.86 o                         
   7   5   2         13.94         50.97        14.92 o                         
  -7   6   2         23.21         98.47        18.65 o                         
  -6   6   2          1.50         -3.43         9.66 o                         
  -5   6   2         43.87         42.78         7.10 o                         
  -4   6   2         22.74         27.06         4.88 o                         
  -3   6   2        198.94        228.02         5.98 o                         
  -2   6   2        502.65        474.75         7.22 o                         
  -1   6   2         93.93         99.29         7.80 o                         
   0   6   2         98.48         99.08         5.48 o                         
   1   6   2         31.30         36.78         3.27 o                         
   2   6   2         73.64         79.47         4.84 o                         
   3   6   2          1.35          2.86         3.99 o                         
   4   6   2        107.60        101.00         6.66 o                         
   5   6   2          3.57         11.40         9.61 o                         
   6   6   2         23.76         17.55        10.67 o                         
   7   6   2         10.58         33.13        18.47 o                         
  -7   7   2          2.98         52.37        18.81 o                         
  -6   7   2        108.46        114.98        11.53 o                         
  -5   7   2         12.79         18.31         6.57 o                         
  -4   7   2        132.17        128.21         5.94 o                         
  -3   7   2        360.16        357.96         6.88 o                         
  -2   7   2        285.06        301.30         5.56 o                         
  -1   7   2       1055.86        994.77        45.30 o                         
   0   7   2        787.04        688.46         9.38 o                         
   1   7   2       3420.26       3513.69       132.34 o                         
   2   7   2        430.68        464.53         9.31 o                         
   3   7   2          5.31          7.91         5.27 o                         
   4   7   2        148.33        151.69         7.73 o                         
   5   7   2         75.12         60.84        10.57 o                         
   6   7   2         63.04         66.44        13.25 o                         
   7   7   2         20.54         41.29        18.67 o                         
  -7   8   2         16.27         32.36        17.40 o                         
  -6   8   2         19.87         26.84        14.94 o                         
  -5   8   2         20.33         23.44         6.88 o                         
  -4   8   2          4.63          2.90         4.51 o                         
  -3   8   2        139.20        159.61         5.65 o                         
  -2   8   2       1317.56       1297.01        10.96 o                         
  -1   8   2        175.02        189.87        15.58 o                         
   0   8   2       1201.27       1184.27        52.56 o                         
   1   8   2        520.90        504.44         9.25 o                         
   2   8   2        464.74        512.35         9.63 o                         
   3   8   2        559.01        603.93         9.82 o                         
   4   8   2          0.68          1.94         5.73 o                         
   5   8   2         25.48         14.73         9.94 o                         
   6   8   2          3.80         10.41        10.64 o                         
   7   8   2          1.21         26.33        17.86 o                         
  -7   9   2          3.42         63.67        18.91 o                         
  -6   9   2         93.07        107.71        17.90 o                         
  -5   9   2         30.12         24.68         6.86 o                         
  -4   9   2         30.16         25.13         4.63 o                         
  -3   9   2         91.70         96.33         6.14 o                         
  -2   9   2       1032.01       1075.17        13.96 o                         
  -1   9   2       1846.29       1704.26        19.66 o                         
   0   9   2        435.57        401.81        12.33 o                         
   1   9   2        992.56        985.42         7.85 o                         
   2   9   2        528.52        557.47        29.69 o                         
   3   9   2         85.83         83.65         6.11 o                         
   4   9   2         92.07        101.79        16.36 o                         
   5   9   2         33.38         36.38        10.79 o                         
   6   9   2          7.12         26.30        17.19 o                         
   7   9   2          3.60         32.25        18.94 o                         
  -7  10   2         70.12         82.22        17.38 o                         
  -6  10   2         25.26         58.40        16.65 o                         
  -5  10   2         58.39         55.25         9.39 o                         
  -4  10   2         36.07         34.00         4.72 o                         
  -3  10   2       1237.72       1355.55        17.81 o                         
  -2  10   2        531.72        515.12        10.02 o                         
  -1  10   2          8.46          4.67         7.00 o                         
   0  10   2        189.42        177.86         9.81 o                         
   1  10   2         13.37         19.57         4.10 o                         
   2  10   2         80.62         74.10         3.58 o                         
   3  10   2         48.85         61.52         6.73 o                         
   4  10   2          3.37          8.07         5.51 o                         
   5  10   2          0.04         -5.14         9.77 o                         
   6  10   2          9.45          5.76        15.44 o                         
   7  10   2          3.28         21.11        19.22 o                         
  -7  11   2         39.87         50.90        17.09 o                         
  -6  11   2         10.38         12.08        16.63 o                         
  -5  11   2         46.43         38.46        16.75 o                         
  -4  11   2         25.51         19.26         4.84 o                         
  -3  11   2        693.89        783.53        14.65 o                         
  -2  11   2         60.31         48.88         5.21 o                         
  -1  11   2        343.89        321.49        11.04 o                         
   0  11   2         22.89         25.39         7.79 o                         
   1  11   2        185.79        189.15         8.60 o                         
   2  11   2         97.84        103.28         4.17 o                         
   3  11   2        301.74        314.14         9.56 o                         
   4  11   2         10.88         13.83         5.81 o                         
   5  11   2         19.66         11.67         9.47 o                         
   6  11   2          3.63        -15.17        15.17 o                         
   7  11   2          9.92         -2.68        20.52 o                         
  -7  12   2          0.49         25.65        15.58 o                         
  -6  12   2          8.06         19.64        15.36 o                         
  -5  12   2         59.02         50.98         9.66 o                         
  -4  12   2          5.03          5.22         5.60 o                         
  -3  12   2        726.13        719.63        20.75 o                         
  -2  12   2        256.30        271.19         9.24 o                         
  -1  12   2       1554.61       1644.62        21.46 o                         
   0  12   2        519.31        548.52        14.20 o                         
   1  12   2          1.19          0.75         8.09 o                         
   2  12   2        459.02        469.89         9.56 o                         
   3  12   2         52.34         63.88         7.07 o                         
   4  12   2         62.77         67.19         6.76 o                         
   5  12   2         19.23         20.42        15.73 o                         
   6  12   2          6.20         58.76        17.19 o                         
   7  12   2         13.76          3.21        18.47 o                         
  -7  13   2         23.75         50.96        20.18 o                         
  -6  13   2          0.46         -8.12        14.88 o                         
  -5  13   2         37.50         26.94         9.81 o                         
  -4  13   2        374.29        356.05         9.50 o                         
  -3  13   2          7.31         18.56        11.55 o                         
  -2  13   2          4.36          3.37         5.64 o                         
  -1  13   2        908.40       1016.00        17.87 o                         
   0  13   2         13.04          6.59         7.58 o                         
   1  13   2        568.54        577.22        16.38 o                         
   2  13   2         31.41         28.80         9.72 o                         
   3  13   2          0.66          3.32         6.17 o                         
   4  13   2        110.31         99.64         9.05 o                         
   5  13   2          3.62          4.34        12.55 o                         
   6  13   2          2.05          6.68        12.16 o                         
   7  13   2          0.99        -14.15        20.98 o                         
  -7  14   2          0.62         33.86        19.57 o                         
  -6  14   2         12.12          5.55        16.12 o                         
  -5  14   2          1.74          1.75        11.22 o                         
  -4  14   2         55.72         56.26         6.55 o                         
  -3  14   2          1.44          9.59         6.97 o                         
  -2  14   2        975.47        982.54        13.16 o                         
  -1  14   2       1471.23       1577.97        22.35 o                         
   0  14   2        274.94        323.32        12.80 o                         
   1  14   2          7.68          1.46         8.16 o                         
   2  14   2          1.63         -2.97         8.46 o                         
   3  14   2         59.68         74.42        10.63 o                         
   4  14   2          0.84          7.12         7.07 o                         
   5  14   2          3.50         14.16        15.50 o                         
   6  14   2          2.13        -13.91        13.91 o                         
   7  14   2         11.60        -16.95        17.08 o                         
  -7  15   2          0.07         16.01        19.90 o                         
  -6  15   2          7.14         -0.76        16.38 o                         
  -5  15   2         23.33         25.60        10.20 o                         
  -4  15   2        109.28        108.58         6.13 o                         
  -3  15   2        125.54        135.82         8.13 o                         
  -2  15   2         32.94         30.74         4.49 o                         
  -1  15   2          0.47         30.92         8.70 o                         
   0  15   2        162.21        144.68        10.99 o                         
   1  15   2       1719.21       1760.21        26.89 o                         
   2  15   2        148.15        149.34        11.62 o                         
   3  15   2         29.21         33.40         9.62 o                         
   4  15   2          0.13         -3.91         7.95 o                         
   5  15   2         40.89         41.35        13.83 o                         
   6  15   2          8.91        -13.49        15.73 o                         
   7  15   2         10.68         64.87        21.31 o                         
  -7  16   2          2.75          2.62        19.29 o                         
  -6  16   2          0.06        -18.30        18.30 o                         
  -5  16   2         44.83         45.05        10.39 o                         
  -4  16   2          1.53          6.36         5.40 o                         
  -3  16   2        134.05        144.87        10.46 o                         
  -2  16   2        211.89        196.92         6.07 o                         
  -1  16   2        450.33        459.11        14.13 o                         
   0  16   2          0.59          2.69         8.62 o                         
   1  16   2        226.49        244.15        12.78 o                         
   2  16   2        297.88        299.81        14.35 o                         
   3  16   2          0.09         -2.83         9.42 o                         
   4  16   2          0.13         -0.97         7.26 o                         
   5  16   2          8.50         18.39        17.05 o                         
   6  16   2          3.96         56.62        18.50 o                         
  -7  17   2          6.77        -16.41        16.41 o                         
  -6  17   2          3.19         -0.73        17.26 o                         
  -5  17   2         16.19         26.23        10.08 o                         
  -4  17   2         14.65         17.32         6.18 o                         
  -3  17   2          7.64         -1.33         5.19 o                         
  -2  17   2        103.08        118.61         7.03 o                         
  -1  17   2        908.79        976.68        19.63 o                         
   0  17   2        539.64        558.86        16.58 o                         
   1  17   2          3.16          0.73         8.27 o                         
   2  17   2          6.92          8.02         9.81 o                         
   3  17   2         11.13         32.25        10.73 o                         
   4  17   2         40.10         30.25         8.30 o                         
   5  17   2         33.03         33.06        14.73 o                         
   6  17   2          6.82        -15.62        16.59 o                         
  -6  18   2          0.93         10.60        16.56 o                         
  -5  18   2          8.38         18.00        10.44 o                         
  -4  18   2          1.64         -2.61         7.31 o                         
  -3  18   2         67.67         74.57         8.34 o                         
  -2  18   2         93.69         97.38         7.12 o                         
  -1  18   2         19.78         20.78         8.54 o                         
   0  18   2         77.36         83.85        10.69 o                         
   1  18   2        202.46        211.73        13.14 o                         
   2  18   2          0.05         18.87         9.50 o                         
   3  18   2         20.06         22.25        10.96 o                         
   4  18   2          3.04         -8.57         8.84 o                         
   5  18   2         25.38         30.64        14.92 o                         
   6  18   2          7.30         -3.33        14.80 o                         
  -6  19   2          0.01          3.45        14.82 o                         
  -5  19   2        243.02        216.63        17.97 o                         
  -4  19   2         98.74         85.41        11.17 o                         
  -3  19   2          5.05          6.31         6.79 o                         
  -2  19   2         13.15         11.24         6.50 o                         
  -1  19   2        141.66        139.36        10.75 o                         
   0  19   2         26.90         23.35         8.99 o                         
   1  19   2         28.92         41.33         9.92 o                         
   2  19   2          5.37          0.84         9.33 o                         
   3  19   2          8.08          3.30         9.86 o                         
   4  19   2          2.09         -5.91         8.27 o                         
   5  19   2         83.01         88.60        18.08 o                         
   6  19   2         11.97        -16.65        17.85 o                         
  -6  20   2          9.92          9.86        18.67 o                         
  -5  20   2         21.04         18.32        10.37 o                         
  -4  20   2        255.09        264.60        12.30 o                         
  -3  20   2        319.38        328.79        21.51 o                         
  -2  20   2        188.93        190.43         8.68 o                         
  -1  20   2        136.05        153.36        11.45 o                         
   0  20   2         11.49          5.37         8.90 o                         
   1  20   2          4.30          2.81         9.05 o                         
   2  20   2          2.11          8.96        10.93 o                         
   3  20   2         56.31         46.75        12.63 o                         
   4  20   2         20.63         29.65         8.81 o                         
   5  20   2          7.03         -5.62        14.76 o                         
   6  20   2          8.54          3.07        20.84 o                         
  -6  21   2          8.75          6.48        10.10 o                         
  -5  21   2          4.54         16.35        10.00 o                         
  -4  21   2        318.00        264.87        13.12 o                         
  -3  21   2        233.31        224.94        11.20 o                         
  -2  21   2         52.33         48.78         6.10 o                         
  -1  21   2          5.35          4.24         8.69 o                         
   0  21   2        109.46        120.34        11.59 o                         
   1  21   2          4.94         10.88        10.70 o                         
   2  21   2          7.43          9.90        10.07 o                         
   3  21   2         61.48         60.45        12.79 o                         
   4  21   2        411.94        406.60        14.44 o                         
   5  21   2          0.66         -9.19        14.51 o                         
   6  21   2          0.16          7.10        17.51 o                         
  -6  22   2          4.38         26.52        11.96 o                         
  -5  22   2         12.20          8.12        15.12 o                         
  -4  22   2         77.40         65.81         9.67 o                         
  -3  22   2        431.59        445.70        14.98 o                         
  -2  22   2        206.26        216.99         8.00 o                         
  -1  22   2          6.71         -0.39         9.08 o                         
   0  22   2         36.40         48.56        10.96 o                         
   1  22   2         59.14         49.52        11.78 o                         
   2  22   2        138.22        147.19        14.21 o                         
   3  22   2         10.14          5.92        12.38 o                         
   4  22   2          7.60         24.67         9.44 o                         
   5  22   2         32.18         58.49        14.44 o                         
   6  22   2         17.97         35.55        17.33 o                         
  -6  23   2          2.69          9.20        26.11 o                         
  -5  23   2          5.48         12.76        10.69 o                         
  -4  23   2         13.51         18.41         8.53 o                         
  -3  23   2         19.72         16.82         9.15 o                         
  -2  23   2         62.49         62.21         6.85 o                         
  -1  23   2         84.38         71.43        10.84 o                         
   0  23   2          2.31          5.68         9.95 o                         
   1  23   2         12.48         15.22        10.39 o                         
   2  23   2        154.91        182.29        15.89 o                         
   3  23   2        213.49        216.86        16.31 o                         
   4  23   2          6.83          3.76        12.97 o                         
   5  23   2         24.49         26.25        17.23 o                         
   6  23   2         10.13         36.34        18.23 o                         
  -6  24   2          0.86         13.30        20.66 o                         
  -5  24   2         13.59          5.29        16.52 o                         
  -4  24   2          0.00          4.91         8.26 o                         
  -3  24   2         46.12         51.59        14.09 o                         
  -2  24   2        161.39        165.61        10.00 o                         
  -1  24   2        136.08        134.39        12.75 o                         
   0  24   2        102.57         96.58        12.41 o                         
   1  24   2          4.69          7.20        11.49 o                         
   2  24   2        639.35        704.91        23.29 o                         
   3  24   2        281.58        258.77        18.63 o                         
   4  24   2          3.30          1.55         9.44 o                         
   5  24   2          0.30         -6.26        18.25 o                         
   6  24   2          1.12        -18.25        18.25 o                         
  -6  25   2          0.73         31.88        30.28 o                         
  -5  25   2          2.97          6.83        16.01 o                         
  -4  25   2          2.66          7.98         8.07 o                         
  -3  25   2         92.89         85.84        10.16 o                         
  -2  25   2        241.64        250.55        15.57 o                         
  -1  25   2        101.70         84.08        11.47 o                         
   0  25   2         88.30         80.99        12.68 o                         
   1  25   2       1053.15       1081.62        27.62 o                         
   2  25   2        332.92        346.13        18.77 o                         
   3  25   2          3.40         14.88        13.76 o                         
   4  25   2        110.17        124.64        12.10 o                         
   5  25   2          1.19          4.46         9.93 o                         
   6  25   2         25.07         25.41        19.56 o                         
  -6  26   2          1.11         32.93        11.27 o                         
  -5  26   2          0.00          2.78        16.48 o                         
  -4  26   2          2.54         15.29         9.57 o                         
  -3  26   2          2.52          0.04         8.64 o                         
  -2  26   2          2.09         10.42         8.42 o                         
  -1  26   2        101.11        109.11         9.44 o                         
   0  26   2         41.63         26.86         8.17 o                         
   1  26   2        255.14        279.62        17.90 o                         
   2  26   2        104.08         98.84        14.35 o                         
   3  26   2         39.74         42.09        13.00 o                         
   4  26   2          2.04         -4.82         9.89 o                         
   5  26   2          0.56         -7.03        15.00 o                         
   6  26   2          0.70         -1.06        20.80 o                         
  -6  27   2          2.90        -11.59        11.78 o                         
  -5  27   2          7.76         18.74        17.40 o                         
  -4  27   2          4.03         -6.28         8.59 o                         
  -3  27   2         34.66         30.04         9.72 o                         
  -2  27   2         30.96         42.96        17.62 o                         
  -1  27   2         12.77         15.27        12.34 o                         
   0  27   2          8.53          4.85         7.97 o                         
   1  27   2         16.11         20.15         8.26 o                         
   2  27   2        209.33        204.19        27.38 o                         
   3  27   2         15.02          9.32        13.08 o                         
   4  27   2          0.87          1.71        16.42 o                         
   5  27   2         39.58         31.78        10.59 o                         
   6  27   2          2.89         -6.43        21.75 o                         
  -6  28   2          4.38         -4.26        35.06 o                         
  -5  28   2          0.73         -8.41        15.07 o                         
  -4  28   2          5.28         24.85        15.73 o                         
  -3  28   2         35.41         27.12        13.59 o                         
  -2  28   2        298.07        323.52        18.06 o                         
  -1  28   2         30.48         53.32         9.91 o                         
   0  28   2          0.32          1.75         7.96 o                         
   1  28   2          5.09         12.43         8.11 o                         
   2  28   2        217.76        221.13        11.83 o                         
   3  28   2         70.68         69.08        14.66 o                         
   4  28   2          8.75         24.82         9.18 o                         
   5  28   2          1.21        -10.65        10.65 o                         
   6  28   2          0.01         13.65        24.53 o                         
  -6  29   2          5.19         51.99        16.17 o                         
  -5  29   2         13.79        -10.06        10.06 o                         
  -4  29   2          2.56        -24.10        24.10 o                         
  -3  29   2          0.51         15.54        12.64 o                         
  -2  29   2        323.56        323.41        20.21 o                         
  -1  29   2         23.44         35.05        11.96 o                         
   0  29   2          8.33         -1.38         8.34 o                         
   1  29   2         15.26         11.51         8.44 o                         
   2  29   2         55.99         48.83        10.08 o                         
   3  29   2         28.89         60.22        13.41 o                         
   4  29   2          1.81          7.04         9.88 o                         
   5  29   2          1.19          3.34        15.37 o                         
  -5  30   2          3.32         -3.01        23.06 o                         
  -4  30   2          0.02          3.67        13.32 o                         
  -3  30   2        102.33         87.79        15.41 o                         
  -2  30   2          0.77          1.25        12.57 o                         
  -1  30   2         33.58         32.54         8.45 o                         
   0  30   2          7.12         18.38        11.66 o                         
   1  30   2         19.17         10.12         9.48 o                         
   2  30   2          0.17          8.41         7.99 o                         
   3  30   2         12.37         21.20        13.51 o                         
   4  30   2          0.02         -0.83        14.04 o                         
   5  30   2         11.75          1.29        16.06 o                         
  -5  31   2          0.15         -8.72        11.20 o                         
  -4  31   2          2.70         -5.35        13.53 o                         
  -3  31   2          0.57         -4.61        12.41 o                         
  -2  31   2          6.04        -10.75        14.15 o                         
  -1  31   2          2.87         -3.14         8.18 o                         
   0  31   2          0.69          0.34         9.61 o                         
   1  31   2        103.35        103.86        13.70 o                         
   2  31   2          5.24          2.76         8.55 o                         
   3  31   2          0.00          0.00        13.91 o                         
   4  31   2          1.76         -2.91        13.08 o                         
   5  31   2          8.30          2.49        16.01 o                         
  -5  32   2          6.13         10.02        15.74 o                         
  -4  32   2         14.99         39.47        14.58 o                         
  -3  32   2         52.35         43.74        11.96 o                         
  -2  32   2          0.40          5.86        13.90 o                         
  -1  32   2         15.42         13.05         9.07 o                         
   0  32   2         40.99         26.29         9.75 o                         
   1  32   2         84.80         76.32        10.58 o                         
   2  32   2          0.45         -3.88         8.65 o                         
   3  32   2         11.84          3.98        12.96 o                         
   4  32   2          1.30          9.55        14.10 o                         
   5  32   2          7.90          2.20        17.48 o                         
  -5  33   2         37.58         26.69        15.99 o                         
  -4  33   2          3.28         -5.08        12.70 o                         
  -3  33   2         24.04         23.95        14.39 o                         
  -2  33   2          2.55        -11.70        12.93 o                         
  -1  33   2         14.88          7.13         8.58 o                         
   0  33   2         16.25         14.03         9.31 o                         
   1  33   2         21.04         18.27        12.14 o                         
   2  33   2          4.65          6.33        13.05 o                         
   3  33   2          1.69          5.03        14.04 o                         
   4  33   2          9.04         -1.22        15.51 o                         
   5  33   2          0.52        -14.85        17.81 o                         
  -5  34   2          2.58        -17.49        17.49 o                         
  -4  34   2          0.05         17.83        16.06 o                         
  -3  34   2          0.33         -9.11        14.23 o                         
  -2  34   2          6.64         20.19        13.78 o                         
  -1  34   2         95.13         91.26        10.87 o                         
   0  34   2         18.98          0.30         9.32 o                         
   1  34   2         22.43         23.69         9.47 o                         
   3  34   2         11.33         25.73        13.86 o                         
   4  34   2          0.93         18.05        14.57 o                         
  -4  35   2         12.68         28.66        14.94 o                         
  -3  35   2         13.73         12.96        14.33 o                         
  -2  35   2          2.32         13.28        13.43 o                         
  -1  35   2          4.61          7.81         9.06 o                         
   0  35   2          8.50          9.64         9.03 o                         
   1  35   2          9.88         -5.02        12.37 o                         
   2  35   2         26.60         12.76        13.84 o                         
   3  35   2          8.50         10.46        13.96 o                         
   4  35   2          0.93         -1.82        15.39 o                         
  -4  36   2          7.25        -14.94        14.94 o                         
  -3  36   2         22.56         15.42        15.41 o                         
  -2  36   2          2.38         10.79        13.49 o                         
  -1  36   2          0.25       1080.40       636.14 o                         
   0  36   2         72.42         41.68        10.36 o                         
   1  36   2          1.85         -4.57        22.31 o                         
   2  36   2          7.74        -15.00        15.00 o                         
   4  36   2          9.63         46.57        15.12 o                         
  -4  37   2          0.05          1.33        16.59 o                         
  -3  37   2          3.25         17.19        14.56 o                         
  -2  37   2          1.48         14.16        12.97 o                         
  -1  37   2          0.00          3.59        10.48 o                         
   0  37   2          0.28          1.10         9.27 o                         
   1  37   2          5.96         -0.44         9.24 o                         
   2  37   2          0.33        -15.18        15.18 o                         
   3  37   2          0.20         10.38        16.43 o                         
  -3  38   2          0.21        -15.14        15.14 o                         
  -2  38   2          1.49         -0.18        13.24 o                         
  -1  38   2          2.80          0.93         9.83 o                         
   0  38   2          1.53          0.30        11.76 o                         
   1  38   2          0.00          2.22         9.88 o                         
   2  38   2          2.60          5.58        15.12 o                         
   3  38   2          4.45        -16.75        16.75 o                         
  -3  39   2          1.42         -7.51        16.26 o                         
  -2  39   2          1.20          3.16        16.18 o                         
  -1  39   2          2.06          5.10         8.91 o                         
   0  39   2          9.08         -3.79         9.20 o                         
   1  39   2          7.30         15.25         9.11 o                         
   2  39   2         12.43         33.18        17.10 o                         
  -2  40   2          0.00          7.72        15.30 o                         
  -1  40   2          0.84         19.37        12.44 o                         
   0  40   2          4.10          5.97         9.90 o                         
   1  40   2          0.12         19.05         9.59 o                         
   2  40   2          1.60          3.18        16.50 o                         
  -1  41   2          0.29         -9.28        18.15 o                         
   0  41   2          0.54         -5.78         9.54 o                         
   1  41   2         54.64         -9.90        46.75 o                         
  -1  42   2         15.52         31.89        17.09 o                         
   0  42   2          0.80         22.07        13.96 o                         
   1  42   2         12.51         25.77        10.85 o                         
   0  43   2         10.82          4.79        11.15 o                         
   1  43   2          0.28         16.66        15.33 o                         
   1  44   2          6.22         16.64        16.07 o                         
  -7   1   3          6.68        -10.66        14.39 o                         
  -6   1   3          0.01         -4.46        10.18 o                         
  -5   1   3          0.01          0.59         6.03 o                         
  -4   1   3          0.23         -0.83         5.15 o                         
  -3   1   3          2.96          6.03         5.14 o                         
  -2   1   3       1483.06       1439.54        20.03 o                         
  -1   1   3       2809.94       2765.41        28.03 o                         
   0   1   3         16.18         16.15         3.99 o                         
   1   1   3       4896.24       5073.98        23.88 o                         
   2   1   3       1235.94       1236.94        14.83 o                         
   3   1   3        431.19        446.43         7.80 o                         
   4   1   3         11.51         10.75         8.39 o                         
   5   1   3         99.42        103.53        11.33 o                         
   6   1   3          0.12          5.10        11.23 o                         
   7   1   3         34.22         14.02        13.09 o                         
  -7   2   3         12.61         13.72        21.41 o                         
  -6   2   3          0.48          1.00        10.55 o                         
  -5   2   3         58.89         56.86         6.22 o                         
  -4   2   3        309.86        296.76         7.79 o                         
  -3   2   3        123.95        137.72         7.33 o                         
  -2   2   3        127.09        136.47         6.62 o                         
  -1   2   3        384.26        349.74         6.15 o                         
   0   2   3        167.39        172.96         4.93 o                         
   1   2   3         43.86         48.74         4.62 o                         
   2   2   3       2843.67       2786.96        43.09 o                         
   3   2   3        576.49        577.65        10.52 o                         
   4   2   3         12.38         12.05         8.29 o                         
   5   2   3         45.44         48.89        10.43 o                         
   6   2   3          2.17         11.16        12.94 o                         
   7   2   3          5.19         -3.33        14.24 o                         
  -7   3   3          0.06         10.48        15.72 o                         
  -6   3   3         53.30         50.40        11.64 o                         
  -5   3   3        111.40        106.87         7.03 o                         
  -4   3   3          0.02          1.84         5.01 o                         
  -3   3   3         21.41         20.16         5.47 o                         
  -2   3   3        457.51        445.79         7.94 o                         
  -1   3   3         77.81         74.62         4.42 o                         
   0   3   3        195.21        179.25         4.93 o                         
   1   3   3         31.74         24.25         4.56 o                         
   2   3   3         66.23         53.85         6.76 o                         
   3   3   3         50.31         49.37         5.02 o                         
   4   3   3        513.92        527.99        14.77 o                         
   5   3   3         72.92         58.12        11.17 o                         
   6   3   3          1.57          1.32        12.04 o                         
   7   3   3          5.56         30.44        13.64 o                         
  -7   4   3          6.91        -14.70        14.70 o                         
  -6   4   3          3.58          1.68        10.85 o                         
  -5   4   3        109.04        102.74         6.59 o                         
  -4   4   3         12.28         11.90         5.22 o                         
  -3   4   3         78.71         87.35         6.36 o                         
  -2   4   3       1914.05       1902.06        14.28 o                         
  -1   4   3        222.82        217.86         6.39 o                         
   0   4   3        624.92        567.49        13.34 o                         
   1   4   3        384.66        372.87         7.74 o                         
   2   4   3        251.13        230.17         8.78 o                         
   3   4   3         39.32         36.40         5.65 o                         
   4   4   3        682.00        646.05        11.89 o                         
   5   4   3         10.17         16.10        10.65 o                         
   6   4   3          1.34         20.45        12.34 o                         
   7   4   3          0.72         -3.56        12.98 o                         
  -7   5   3          0.03        -14.82        16.41 o                         
  -6   5   3         14.79          8.10         9.61 o                         
  -5   5   3          3.78         -0.43         6.99 o                         
  -4   5   3        425.95        421.42         8.63 o                         
  -3   5   3          5.40          3.96         4.07 o                         
  -2   5   3        479.13        468.20        12.15 o                         
  -1   5   3        516.92        484.90        15.96 o                         
   0   5   3        125.23        134.27         6.86 o                         
   1   5   3        143.51        161.57         7.20 o                         
   2   5   3       1293.01       1345.51         9.52 o                         
   3   5   3          3.45          2.58         5.15 o                         
   4   5   3         11.13         10.70         7.42 o                         
   5   5   3         85.60         85.12        10.86 o                         
   6   5   3          0.06          5.37        17.22 o                         
   7   5   3         27.36         36.18        13.51 o                         
  -7   6   3          2.84         -2.49        16.96 o                         
  -6   6   3         23.86          9.89         9.76 o                         
  -5   6   3         15.97          7.09         7.61 o                         
  -4   6   3         23.42         16.00         6.31 o                         
  -3   6   3         19.20         28.82         4.52 o                         
  -2   6   3         46.10         57.10         5.34 o                         
  -1   6   3        621.65        632.06         8.79 o                         
   0   6   3         10.82          6.38         5.35 o                         
   1   6   3        702.29        724.69         8.81 o                         
   2   6   3        376.13        355.77        10.85 o                         
   3   6   3        156.18        150.02        12.19 o                         
   4   6   3         27.12         26.99         8.46 o                         
   5   6   3        129.55        124.67        11.81 o                         
   6   6   3          0.00         -0.45        10.47 o                         
   7   6   3          1.25         -8.58        12.64 o                         
  -7   7   3          0.03          0.25        18.82 o                         
  -6   7   3         15.48          6.87        14.48 o                         
  -5   7   3        139.21        128.99         8.72 o                         
  -4   7   3         83.58         91.10         6.99 o                         
  -3   7   3        249.40        245.97         6.21 o                         
  -2   7   3       1253.60       1210.24        11.96 o                         
  -1   7   3        180.45        163.11         7.27 o                         
   0   7   3         24.13         15.73         5.61 o                         
   1   7   3        703.69        695.68        10.27 o                         
   2   7   3          4.16          1.65         3.26 o                         
   3   7   3         65.90         65.61         5.72 o                         
   4   7   3        127.11        131.72         8.08 o                         
   5   7   3          3.91          8.02         9.73 o                         
   6   7   3          3.39         13.54        11.37 o                         
   7   7   3          1.06          4.21        34.58 o                         
  -7   8   3         16.44         13.61        18.74 o                         
  -6   8   3         15.43          8.06        16.85 o                         
  -5   8   3          0.36          8.84         7.40 o                         
  -4   8   3         23.02         22.34         6.46 o                         
  -3   8   3        147.16        141.74        12.78 o                         
  -2   8   3        687.76        634.25        11.46 o                         
  -1   8   3        501.80        487.98        16.72 o                         
   0   8   3        440.58        466.86         9.59 o                         
   1   8   3        574.84        554.88        12.05 o                         
   2   8   3         92.01        103.12         4.46 o                         
   3   8   3        200.64        199.62         8.76 o                         
   4   8   3          3.94          5.96         6.38 o                         
   5   8   3         37.23         34.75        11.13 o                         
   6   8   3          2.79          5.58        29.03 o                         
   7   8   3          0.00        -11.45        22.04 o                         
  -7   9   3          6.72        -16.73        16.73 o                         
  -6   9   3        117.58        108.78        19.09 o                         
  -5   9   3         42.10         51.09        10.05 o                         
  -4   9   3         22.29         25.10         6.19 o                         
  -3   9   3        233.65        233.45        10.53 o                         
  -2   9   3        798.32        849.73        38.01 o                         
  -1   9   3         61.86         53.18         6.52 o                         
   0   9   3        161.44        146.40         7.16 o                         
   1   9   3         18.31         20.98         5.60 o                         
   2   9   3        499.28        535.89        10.65 o                         
   3   9   3          0.14          4.03         6.33 o                         
   4   9   3          2.85         -0.72         6.46 o                         
   5   9   3          0.78         11.33         9.55 o                         
   6   9   3          0.51          9.64        11.02 o                         
   7   9   3          2.59         19.23        18.36 o                         
  -7  10   3          0.62         -5.79        15.29 o                         
  -6  10   3         17.74         18.93        16.96 o                         
  -5  10   3          7.58          1.73         8.77 o                         
  -4  10   3         48.37         37.68         8.56 o                         
  -3  10   3          7.11          9.04         7.70 o                         
  -2  10   3        375.40        378.17         9.71 o                         
  -1  10   3         93.76        109.82         7.34 o                         
   0  10   3        714.95        687.05        11.53 o                         
   1  10   3        349.53        338.76         9.47 o                         
   2  10   3       1153.07       1216.81        28.59 o                         
   3  10   3          1.83          2.38         6.32 o                         
   4  10   3         31.96         37.26         8.64 o                         
   5  10   3         38.41         32.63        10.25 o                         
   6  10   3         23.39         32.84        11.87 o                         
  -7  11   3          1.72         -2.67        17.61 o                         
  -6  11   3        103.01         64.46        17.22 o                         
  -5  11   3         21.52         18.38         9.27 o                         
  -4  11   3         48.75         50.99         9.24 o                         
  -3  11   3          4.77          4.66         7.78 o                         
  -2  11   3         79.29         96.74         7.18 o                         
  -1  11   3        772.41        731.61        24.48 o                         
   0  11   3         18.82         16.10         5.81 o                         
   1  11   3        746.54        782.62         8.26 o                         
   2  11   3          0.95          1.50         5.48 o                         
   3  11   3          0.07          0.70         6.52 o                         
   4  11   3          1.51          8.01         6.66 o                         
   5  11   3          3.02          6.59        10.33 o                         
   6  11   3          0.01        -10.01        10.01 o                         
  -7  12   3          2.11         -2.50        16.96 o                         
  -6  12   3         33.67         30.02        16.55 o                         
  -5  12   3          7.39          1.49         9.05 o                         
  -4  12   3         52.11         39.76         9.67 o                         
  -3  12   3          0.00          2.89         7.27 o                         
  -2  12   3        541.64        534.91        11.44 o                         
  -1  12   3        637.26        693.10        11.98 o                         
   0  12   3         75.91         67.38         8.05 o                         
   1  12   3         30.37         32.45         3.76 o                         
   2  12   3        278.94        258.60        12.47 o                         
   3  12   3          0.37          3.89         6.42 o                         
   4  12   3         71.17         71.52         7.38 o                         
   5  12   3         16.68         12.95         9.77 o                         
   6  12   3         32.62         31.00        18.56 o                         
  -7  13   3          9.10         -6.87        16.30 o                         
  -6  13   3          0.57         -9.36        23.29 o                         
  -5  13   3          1.15          7.60         9.81 o                         
  -4  13   3         84.81        104.09        11.00 o                         
  -3  13   3        227.10        228.83        10.62 o                         
  -2  13   3        134.33        155.05        19.22 o                         
  -1  13   3         50.26         52.03         6.70 o                         
   0  13   3        533.10        525.80        11.14 o                         
   1  13   3        165.39        142.33         6.97 o                         
   2  13   3        545.20        554.60        20.12 o                         
   3  13   3          9.24         12.58         6.35 o                         
   4  13   3         35.39         34.97         6.80 o                         
   5  13   3          1.22         -1.96        22.12 o                         
   6  13   3          3.87         10.73        14.08 o                         
  -7  14   3          0.76         20.20        16.59 o                         
  -6  14   3          3.01          7.78        12.52 o                         
  -5  14   3          0.49         -5.30         9.58 o                         
  -4  14   3          0.61          1.00         8.82 o                         
  -3  14   3          1.28          7.62         7.73 o                         
  -2  14   3         92.26         92.14        10.16 o                         
  -1  14   3        861.70        845.05        17.08 o                         
   0  14   3        581.12        595.55        11.73 o                         
   1  14   3         13.28         13.74         5.84 o                         
   2  14   3        813.21        843.04        21.63 o                         
   3  14   3         95.02         97.27        12.38 o                         
   4  14   3          3.22          0.74         7.93 o                         
   5  14   3         15.15         19.51        14.74 o                         
   6  14   3          0.00        -17.80        17.80 o                         
  -7  15   3          0.17        -15.39        17.11 o                         
  -6  15   3         16.73         13.77        10.10 o                         
  -5  15   3         12.85         17.21        10.20 o                         
  -4  15   3          8.26          7.55         9.22 o                         
  -3  15   3        139.38        150.60         9.98 o                         
  -2  15   3        168.80        156.11         8.22 o                         
  -1  15   3        410.59        458.98        21.10 o                         
   0  15   3         17.04         11.28         6.50 o                         
   1  15   3          9.71         12.85         5.62 o                         
   2  15   3          1.00         -8.53        10.58 o                         
   3  15   3          0.28         -1.37        10.69 o                         
   4  15   3          0.25          1.85         7.95 o                         
   5  15   3          0.84        -15.34        15.92 o                         
   6  15   3          0.25        -11.58        15.14 o                         
  -6  16   3          7.30        -10.72        14.90 o                         
  -5  16   3          3.26          9.46         9.59 o                         
  -4  16   3        102.71         98.87        10.88 o                         
  -3  16   3          2.87          3.23         8.42 o                         
  -2  16   3        135.28        136.25         9.73 o                         
  -1  16   3        382.22        341.90        14.18 o                         
   0  16   3         69.84         80.43        10.74 o                         
   1  16   3         70.88         72.02         6.80 o                         
   2  16   3        192.67        164.47        13.32 o                         
   3  16   3        162.15        169.14        13.89 o                         
   4  16   3          1.67          2.07         8.95 o                         
   5  16   3         22.04         20.64        16.58 o                         
   6  16   3          7.61         -2.90        18.55 o                         
  -6  17   3          1.60          7.14        13.22 o                         
  -5  17   3         21.85         18.62        19.71 o                         
  -4  17   3         18.09          9.76         6.74 o                         
  -3  17   3          8.77          2.71         8.70 o                         
  -2  17   3        115.57        100.94        21.94 o                         
  -1  17   3        297.82        299.24        13.85 o                         
   0  17   3         66.05         74.28        11.31 o                         
   1  17   3        443.33        435.75        17.40 o                         
   2  17   3          2.37          5.86        10.58 o                         
   3  17   3         10.42          7.02        12.04 o                         
   4  17   3         13.05         12.87        15.33 o                         
   5  17   3          3.89         10.54        14.85 o                         
   6  17   3          0.35          8.80        20.26 o                         
  -6  18   3          4.51         -0.05        10.42 o                         
  -5  18   3          1.56         -6.42        11.01 o                         
  -4  18   3         44.95         46.62         7.49 o                         
  -3  18   3        110.62        101.86        10.24 o                         
  -2  18   3        143.89        135.19        10.12 o                         
  -1  18   3         32.66         26.10         9.68 o                         
   0  18   3         66.37         78.73        11.65 o                         
   1  18   3          0.51          5.40        10.79 o                         
   2  18   3          4.94         -8.06        10.37 o                         
   3  18   3          4.55          4.40        10.55 o                         
   4  18   3         15.37         16.77         8.96 o                         
   5  18   3          1.58          2.96        16.37 o                         
   6  18   3          1.07         -1.09        16.80 o                         
  -6  19   3         27.35         26.30        16.01 o                         
  -5  19   3          3.93         14.72        10.73 o                         
  -4  19   3         44.66         51.79         7.78 o                         
  -3  19   3         98.87        109.68        13.64 o                         
  -2  19   3         98.61         92.84        10.50 o                         
  -1  19   3         12.52         10.63         9.20 o                         
   0  19   3        368.80        345.48        15.80 o                         
   1  19   3        246.42        246.86        15.40 o                         
   2  19   3         35.49         30.33        12.13 o                         
   3  19   3          0.52         -6.67        11.44 o                         
   4  19   3         71.02         51.28        10.23 o                         
   5  19   3         36.93         20.55        16.89 o                         
   6  19   3          0.00         -2.39        17.48 o                         
  -6  20   3          0.13         14.24        11.75 o                         
  -5  20   3         50.94         51.52        11.01 o                         
  -4  20   3         89.45         82.57         8.59 o                         
  -3  20   3        366.55        352.95        13.67 o                         
  -2  20   3        132.71        130.05        13.12 o                         
  -1  20   3          3.63         10.33         9.48 o                         
   0  20   3          5.51          7.20        10.20 o                         
   1  20   3         12.82         15.91        10.46 o                         
   2  20   3         11.37         10.23        11.45 o                         
   3  20   3         33.59         20.02        12.58 o                         
   4  20   3         41.73         32.17        12.86 o                         
   5  20   3         34.58         23.54        14.00 o                         
   6  20   3          4.70         20.79        20.30 o                         
  -6  21   3          9.55          0.76        10.82 o                         
  -5  21   3         24.46         19.61        12.30 o                         
  -4  21   3         72.32         62.82         7.84 o                         
  -3  21   3        119.97         92.02        14.87 o                         
  -2  21   3         41.06         42.00         9.88 o                         
  -1  21   3         36.55         26.42        10.04 o                         
   0  21   3          1.35          1.64         9.63 o                         
   1  21   3          7.21         16.14        11.11 o                         
   2  21   3        165.16        172.32        14.96 o                         
   3  21   3         24.63         26.17        13.00 o                         
   4  21   3          0.01          0.95         9.15 o                         
   5  21   3          7.45          8.17        15.66 o                         
   6  21   3         13.87          0.82        19.98 o                         
  -6  22   3          2.47         -4.61        12.55 o                         
  -5  22   3         16.36         -0.42        11.15 o                         
  -4  22   3          8.95         13.32         7.30 o                         
  -3  22   3         18.65         19.58        15.23 o                         
  -2  22   3        191.27        212.20        13.07 o                         
  -1  22   3          0.00          2.84        10.22 o                         
   0  22   3         13.34         10.07        10.14 o                         
   1  22   3          0.83          8.04        12.19 o                         
   2  22   3         98.13         99.91        14.82 o                         
   3  22   3        380.16        389.94        20.11 o                         
   4  22   3         11.81          4.72         9.94 o                         
   5  22   3          2.06         -3.78        15.39 o                         
   6  22   3          0.35         10.63        19.83 o                         
  -6  23   3          1.84          3.70        12.78 o                         
  -5  23   3          7.69         10.11        10.91 o                         
  -4  23   3          3.56          4.41         7.26 o                         
  -3  23   3          8.15         -0.79        13.73 o                         
  -2  23   3        326.19        305.39        15.02 o                         
  -1  23   3        495.73        469.04        18.45 o                         
   0  23   3         62.32         69.26        11.71 o                         
   1  23   3        532.79        523.01        20.11 o                         
   2  23   3         59.99         51.64        13.13 o                         
   3  23   3        260.44        251.20        18.60 o                         
   4  23   3          4.74          2.03        10.31 o                         
   5  23   3          5.60         10.17        11.30 o                         
   6  23   3          1.27         61.04        22.18 o                         
  -6  24   3          3.57         -4.74        12.46 o                         
  -5  24   3          0.15         -8.38        10.69 o                         
  -4  24   3         11.96          8.83         8.34 o                         
  -3  24   3        100.95         91.16        11.21 o                         
  -2  24   3          0.33         15.47        10.16 o                         
  -1  24   3        174.04        159.30        14.10 o                         
   0  24   3         85.39         90.57        12.23 o                         
   1  24   3         63.65         62.01        13.77 o                         
   2  24   3        372.86        375.70        19.95 o                         
   3  24   3          0.25         -7.38        11.86 o                         
   4  24   3          1.71          3.01        10.64 o                         
   5  24   3         25.94         94.08        48.53 o                         
   6  24   3          2.76         29.90        17.98 o                         
  -6  25   3          0.21        -11.99        11.99 o                         
  -5  25   3          0.19         -2.50        29.59 o                         
  -4  25   3         11.41          8.41         7.74 o                         
  -3  25   3          4.61          1.94         8.69 o                         
  -2  25   3          0.29          3.43        10.11 o                         
  -1  25   3         15.20         11.83        10.98 o                         
   0  25   3        793.46        810.41        24.59 o                         
   1  25   3         81.14         82.68        13.74 o                         
   2  25   3         57.87         49.48        13.02 o                         
   3  25   3         12.92         20.05        15.10 o                         
   4  25   3          0.94        -12.53        17.18 o                         
   5  25   3          2.50          7.13        10.64 o                         
  -6  26   3          6.83         19.96        13.44 o                         
  -5  26   3          2.37        -10.26        10.26 o                         
  -4  26   3          4.34          4.16         8.36 o                         
  -3  26   3         54.52         58.19        10.26 o                         
  -2  26   3         62.41         61.61        10.90 o                         
  -1  26   3         13.19          8.75        11.99 o                         
   0  26   3          0.86          3.79        12.16 o                         
   1  26   3          0.48          8.84        11.88 o                         
   2  26   3        164.87        167.61        17.04 o                         
   3  26   3         15.59         30.68        15.02 o                         
   4  26   3         26.93         21.97         9.43 o                         
   5  26   3          8.81         12.35        25.21 o                         
  -6  27   3          0.00         -9.12        12.47 o                         
  -5  27   3          1.56          8.94        17.61 o                         
  -4  27   3          4.04          6.09         9.23 o                         
  -3  27   3         22.96         17.07         9.53 o                         
  -2  27   3        111.83        119.48        13.19 o                         
  -1  27   3         92.96         86.38        14.04 o                         
   0  27   3          1.20         -0.68        11.49 o                         
   1  27   3        242.70        254.09        18.88 o                         
   2  27   3        106.94        128.02        16.62 o                         
   3  27   3          6.95          4.57        12.03 o                         
   4  27   3         73.40         68.46        11.00 o                         
   5  27   3          4.23          3.97        27.61 o                         
  -5  28   3          0.52          0.06        10.30 o                         
  -4  28   3         40.90         51.01        11.15 o                         
  -3  28   3          0.12          5.64        13.25 o                         
  -2  28   3          9.53         14.88        12.23 o                         
  -1  28   3         14.02         -2.11        11.63 o                         
   0  28   3          0.10          2.02        12.52 o                         
   1  28   3         95.78         97.16        16.03 o                         
   2  28   3          7.40          7.16        12.99 o                         
   3  28   3         22.32         14.74        13.01 o                         
   4  28   3         28.17         19.99        11.84 o                         
   5  28   3         44.05         66.45        20.38 o                         
  -5  29   3          2.16          9.71        16.63 o                         
  -4  29   3          4.96         -4.66        25.50 o                         
  -3  29   3         44.22         34.17        15.32 o                         
  -2  29   3          0.61          8.72        12.62 o                         
  -1  29   3         11.15         10.41        12.64 o                         
   0  29   3          0.95         20.37        14.15 o                         
   1  29   3         65.03         68.31        14.59 o                         
   2  29   3         19.79         18.29        13.57 o                         
   3  29   3         17.47          2.68        14.68 o                         
   4  29   3          5.46        -12.27        19.33 o                         
   5  29   3          3.57         -5.61        12.06 o                         
  -5  30   3          3.68         23.41        16.10 o                         
  -4  30   3          6.44          3.27        13.45 o                         
  -3  30   3          2.52          1.89        12.66 o                         
  -2  30   3          1.00         -4.75        13.04 o                         
  -1  30   3          5.80         -1.94         8.76 o                         
   0  30   3         54.32         57.42        15.61 o                         
   1  30   3         77.65         57.51        13.70 o                         
   2  30   3         71.38         67.56        16.56 o                         
   3  30   3          0.12         13.12        15.54 o                         
   4  30   3         26.99          1.77        11.95 o                         
   5  30   3         36.49         45.79        12.76 o                         
  -5  31   3          0.32         -4.72         9.08 o                         
  -4  31   3         69.04         82.95        16.89 o                         
  -3  31   3          9.49         27.98        13.68 o                         
  -2  31   3         73.87         59.15        15.48 o                         
  -1  31   3         24.83         26.30         8.68 o                         
   0  31   3          7.92          9.10        13.30 o                         
   1  31   3          5.41         -2.17        13.56 o                         
   2  31   3          1.59         14.89        15.36 o                         
   3  31   3          8.98          1.46        15.88 o                         
   4  31   3          0.11        -15.14        15.20 o                         
   5  31   3          1.76         37.04        13.53 o                         
  -5  32   3          0.05         14.22        16.02 o                         
  -4  32   3          0.04         -2.69        14.23 o                         
  -3  32   3         10.55         15.14        15.29 o                         
  -2  32   3          6.20         -1.04        14.38 o                         
  -1  32   3          5.53          8.09         9.43 o                         
   0  32   3         48.96         57.15         9.85 o                         
   1  32   3          1.48          8.46        13.37 o                         
   2  32   3          0.13          9.07         8.89 o                         
   3  32   3          0.35         10.75        14.93 o                         
   4  32   3          4.70         -5.86        18.64 o                         
  -5  33   3          2.94         11.45        16.37 o                         
  -4  33   3          5.75          6.56        16.17 o                         
  -3  33   3          0.78         17.44        11.71 o                         
  -2  33   3          2.00          6.59        14.59 o                         
  -1  33   3          9.87         18.20         9.38 o                         
   0  33   3        108.02        107.59        11.36 o                         
   1  33   3         14.90         17.44         9.41 o                         
   2  33   3          3.33          9.51        15.92 o                         
   3  33   3          2.55          3.58        15.44 o                         
   4  33   3          1.45        -10.79        17.05 o                         
  -4  34   3         63.93         72.65        14.92 o                         
  -3  34   3          0.27         -4.35        14.72 o                         
  -2  34   3          0.69          0.00        15.66 o                         
  -1  34   3          3.38          7.22         8.86 o                         
   0  34   3         55.22         77.49        10.68 o                         
   1  34   3          2.57         -3.03        16.33 o                         
   2  34   3          0.93          0.81        14.88 o                         
   3  34   3          1.86          3.63        13.26 o                         
   4  34   3          1.26          5.56        18.75 o                         
  -4  35   3          0.95          8.07        15.91 o                         
  -3  35   3          4.16         -0.37        13.49 o                         
  -2  35   3          0.11          1.21        15.78 o                         
  -1  35   3         35.19         14.70        12.44 o                         
   0  35   3         41.97         40.86        11.08 o                         
   1  35   3         16.61         25.22         9.38 o                         
   2  35   3          3.80          9.85        16.83 o                         
   3  35   3          6.91          1.84        13.31 o                         
  -4  36   3          0.00         -4.23        16.18 o                         
  -3  36   3          0.07        -14.83        14.83 o                         
  -2  36   3          3.74         21.22        17.04 o                         
  -1  36   3          5.75         15.06         9.52 o                         
   0  36   3          1.69         -1.90        10.06 o                         
   1  36   3          0.71          9.46        10.31 o                         
   2  36   3          1.25          0.06        15.15 o                         
   3  36   3         11.68         24.19        18.58 o                         
  -3  37   3          8.13         25.15        14.85 o                         
  -2  37   3          2.95         -4.72        14.60 o                         
  -1  37   3         14.12         73.85        46.02 o                         
   0  37   3         12.58          5.49         9.70 o                         
   1  37   3         12.72          9.89        10.01 o                         
   2  37   3         10.24          1.08        16.40 o                         
  -3  38   3          1.13          6.92        14.68 o                         
  -2  38   3          0.30        -16.20        16.20 o                         
  -1  38   3          4.41         -8.48        10.13 o                         
   0  38   3          0.01         -4.90        10.67 o                         
   1  38   3          6.87          3.84        10.39 o                         
   2  38   3          0.36         15.00        15.56 o                         
  -2  39   3          6.77          1.32        15.20 o                         
  -1  39   3          0.59        -12.61        12.61 o                         
   0  39   3         10.55          9.86        10.97 o                         
   1  39   3          7.32         17.43        11.00 o                         
   2  39   3          0.14        -13.71        13.71 o                         
  -1  40   3          3.81         10.05        10.58 o                         
   0  40   3         31.43         47.01        11.89 o                         
   1  40   3          2.14         25.29        16.76 o                         
  -1  41   3          0.13          1.96        11.98 o                         
   0  41   3          0.57         10.47        17.57 o                         
   1  41   3          1.21          0.13        15.41 o                         
   0  42   3         12.56        -10.71        22.91 o                         
   1  42   3          7.02        -15.72        16.68 o                         
  -7   0   4          6.29        -13.51        16.24 o                         
  -6   0   4          9.69         15.08        13.90 o                         
  -5   0   4         10.50          1.47        11.01 o                         
  -4   0   4         32.34         30.55        11.84 o                         
  -3   0   4        163.58        157.79        12.82 o                         
  -2   0   4         41.79         27.73         7.05 o                         
  -1   0   4        257.71        247.66         9.22 o                         
   0   0   4         28.70         26.60         6.85 o                         
   1   0   4         67.49         59.02         6.61 o                         
   2   0   4       1433.02       1358.50        25.43 o                         
   3   0   4         33.57         48.91        10.74 o                         
   4   0   4         31.67         43.53        14.52 o                         
   5   0   4          1.89         -5.13        14.42 o                         
   6   0   4         13.91        -14.92        17.67 o                         
  -7   1   4          0.00         -3.48        12.27 o                         
  -6   1   4          4.91          3.25        10.04 o                         
  -5   1   4         18.95          0.51         8.99 o                         
  -4   1   4          5.90          1.64         7.61 o                         
  -3   1   4          4.57          4.79         7.51 o                         
  -2   1   4         15.08         10.88         4.57 o                         
  -1   1   4        291.84        291.08         6.86 o                         
   0   1   4         28.91         18.92         4.63 o                         
   1   1   4       1737.37       1725.58        14.78 o                         
   2   1   4        525.97        556.63        12.57 o                         
   3   1   4          3.67          4.87         5.68 o                         
   4   1   4        237.22        233.77        12.22 o                         
   5   1   4         25.46         18.69        10.32 o                         
   6   1   4         10.48         36.27        32.31 o                         
   7   1   4          2.49         52.45        20.91 o                         
  -7   2   4          1.59          4.13        17.70 o                         
  -6   2   4          0.00         13.53        14.51 o                         
  -5   2   4        188.17        187.15        19.35 o                         
  -4   2   4         37.12         36.16         7.89 o                         
  -3   2   4         13.75         14.48         6.86 o                         
  -2   2   4        108.54        105.50         6.19 o                         
  -1   2   4        392.53        409.13         8.56 o                         
   0   2   4          3.59          4.54         4.32 o                         
   1   2   4          0.22         11.03         6.26 o                         
   2   2   4         33.36         42.11         7.50 o                         
   3   2   4        257.55        277.90        14.88 o                         
   4   2   4        219.35        223.08         9.24 o                         
   5   2   4         14.48         11.01         9.85 o                         
   6   2   4         16.78         11.71        12.05 o                         
   7   2   4          7.22         11.86        19.49 o                         
  -7   3   4          0.70          1.03        17.29 o                         
  -6   3   4          7.48         28.46        15.29 o                         
  -5   3   4         49.10         46.67         8.89 o                         
  -4   3   4         77.09         69.71        10.09 o                         
  -3   3   4          0.89         -4.23         5.39 o                         
  -2   3   4          7.75         10.56         5.56 o                         
  -1   3   4       1574.36       1584.63        24.46 o                         
   0   3   4          8.40         10.07         4.47 o                         
   1   3   4        630.64        633.12         9.71 o                         
   2   3   4         36.72         70.56        22.66 o                         
   3   3   4         36.11         34.03         6.20 o                         
   4   3   4         18.77         23.70         7.26 o                         
   5   3   4         27.74         11.45        10.81 o                         
   6   3   4         13.89          2.21        11.83 o                         
   7   3   4         12.48          7.14        20.35 o                         
  -7   4   4          8.52         56.50        18.42 o                         
  -6   4   4          0.77          7.56        14.27 o                         
  -5   4   4         61.73         66.03         7.97 o                         
  -4   4   4        106.21        112.95         9.11 o                         
  -3   4   4          0.06         -1.15         5.41 o                         
  -2   4   4        703.63        665.00        10.50 o                         
  -1   4   4        610.12        628.24        17.02 o                         
   0   4   4        374.39        397.09        13.21 o                         
   1   4   4        317.72        310.31         9.59 o                         
   2   4   4        475.30        460.56        11.86 o                         
   3   4   4         49.54         49.77         6.40 o                         
   4   4   4         80.02         82.33         8.12 o                         
   5   4   4         66.66         72.66        10.87 o                         
   6   4   4          0.22          3.16        11.69 o                         
   7   4   4          0.75         -6.85        23.04 o                         
  -7   5   4          5.78         35.99        17.59 o                         
  -6   5   4          1.39          8.96        15.42 o                         
  -5   5   4         13.45         11.46         7.35 o                         
  -4   5   4         17.95         15.03         7.84 o                         
  -3   5   4         15.24         14.56         5.68 o                         
  -2   5   4        500.34        440.54         9.16 o                         
  -1   5   4          3.54          0.56         5.22 o                         
   0   5   4        293.60        315.54         7.89 o                         
   1   5   4         41.95         30.43         5.18 o                         
   2   5   4        510.02        491.75        12.21 o                         
   3   5   4         78.21         76.98         6.66 o                         
   4   5   4         37.77         32.94         7.50 o                         
   5   5   4         62.88         43.98        15.09 o                         
   6   5   4          3.64         12.58        12.12 o                         
   7   5   4         13.92        -15.44        21.15 o                         
  -7   6   4         33.13         41.30        16.94 o                         
  -6   6   4          3.74          3.50        14.10 o                         
  -5   6   4         39.02         44.76        11.66 o                         
  -4   6   4        123.88        123.89         9.73 o                         
  -3   6   4        159.88        164.15         7.21 o                         
  -2   6   4         38.75         40.94         5.92 o                         
  -1   6   4        298.16        311.19        21.37 o                         
   0   6   4        407.69        380.98         9.27 o                         
   1   6   4         63.70         49.95         5.57 o                         
   2   6   4         17.54         20.40        10.91 o                         
   3   6   4         15.46         15.53         6.33 o                         
   4   6   4        187.30        206.65         9.14 o                         
   5   6   4          5.30         11.35        10.51 o                         
   6   6   4         11.15         10.79        12.41 o                         
  -7   7   4          4.72          1.90        18.26 o                         
  -6   7   4         16.98         18.49        10.81 o                         
  -5   7   4         52.60         55.87         7.47 o                         
  -4   7   4          0.08         -7.65         7.65 o                         
  -3   7   4         71.06         68.82         6.36 o                         
  -2   7   4        206.86        217.11        10.31 o                         
  -1   7   4         58.72         62.83         7.25 o                         
   0   7   4         92.88         92.39         7.07 o                         
   1   7   4        963.58        947.04        11.49 o                         
   2   7   4        435.96        416.23        12.00 o                         
   3   7   4          5.92          3.21         5.93 o                         
   4   7   4          3.15          2.27         6.72 o                         
   5   7   4          9.11         11.02        11.10 o                         
   6   7   4          9.71         19.11        15.26 o                         
   7   7   4          1.79         14.87        20.17 o                         
  -7   8   4          0.29          9.17        18.01 o                         
  -6   8   4          2.20         -2.29        11.64 o                         
  -5   8   4         12.42         10.26         7.16 o                         
  -4   8   4         55.51         47.16        13.29 o                         
  -3   8   4         67.52         60.99        11.59 o                         
  -2   8   4        408.01        397.55        10.69 o                         
  -1   8   4         21.70         25.12         6.41 o                         
   0   8   4          0.32          1.40         6.30 o                         
   1   8   4          5.92          8.90         5.68 o                         
   2   8   4         98.78        103.59         6.43 o                         
   3   8   4         12.08         15.88         6.16 o                         
   4   8   4         19.25         20.80         7.21 o                         
   5   8   4          4.19          2.75         9.26 o                         
   6   8   4          0.03          1.96        12.30 o                         
   7   8   4          0.35        -20.03        20.03 o                         
  -7   9   4          0.09         -5.90        17.05 o                         
  -6   9   4         27.99         32.47         9.12 o                         
  -5   9   4          2.00         11.82         7.76 o                         
  -4   9   4         19.12         12.76         8.29 o                         
  -3   9   4          5.66         12.35        11.40 o                         
  -2   9   4        461.51        483.51        11.47 o                         
  -1   9   4         55.00         57.03         7.46 o                         
   0   9   4         55.15         52.52         6.89 o                         
   1   9   4        365.59        409.70        10.00 o                         
   2   9   4         94.15         80.83         9.31 o                         
   3   9   4          0.01          3.67         7.13 o                         
   4   9   4         50.41         53.07         7.71 o                         
   5   9   4         19.26         31.76        11.16 o                         
   6   9   4          9.77         13.69        17.62 o                         
  -7  10   4         37.44         38.57        17.44 o                         
  -6  10   4          9.25         25.27        10.03 o                         
  -5  10   4          7.90          4.53         9.80 o                         
  -4  10   4          3.10          9.99        11.37 o                         
  -3  10   4        261.81        258.51        14.74 o                         
  -2  10   4         24.90         17.91         6.47 o                         
  -1  10   4         98.07         96.56         7.71 o                         
   0  10   4        112.40        127.09         7.82 o                         
   1  10   4         98.95         99.59         6.87 o                         
   2  10   4        129.38        106.85         7.61 o                         
   3  10   4          3.93         11.37         7.39 o                         
   4  10   4         12.80         17.83         7.29 o                         
   5  10   4          7.69         23.23         9.74 o                         
   6  10   4          0.14         -5.37        18.51 o                         
  -7  11   4          8.80         33.45        16.52 o                         
  -6  11   4         24.31         -0.68        11.22 o                         
  -5  11   4         20.94         18.00        10.03 o                         
  -4  11   4         39.43         38.49        13.41 o                         
  -3  11   4        180.43        188.04        14.57 o                         
  -2  11   4        171.28        175.43         8.58 o                         
  -1  11   4          3.43          6.19         6.50 o                         
   0  11   4         12.22          8.10         6.16 o                         
   1  11   4         34.62         34.17         5.78 o                         
   2  11   4          0.31          8.03        11.19 o                         
   3  11   4          3.21         -5.10        11.29 o                         
   4  11   4          1.33         -4.13         9.41 o                         
   5  11   4         11.37         13.07        14.98 o                         
   6  11   4          0.10         13.34        17.80 o                         
  -6  12   4          1.06          0.12         9.98 o                         
  -5  12   4          3.30          2.75         9.82 o                         
  -4  12   4          8.86          6.73        11.32 o                         
  -3  12   4          3.76         11.20        11.89 o                         
  -2  12   4         27.74         26.37         7.19 o                         
  -1  12   4        273.70        283.01        10.11 o                         
   0  12   4          0.02          0.55         6.27 o                         
   1  12   4          8.94         11.62         5.88 o                         
   2  12   4        168.66        148.75        12.84 o                         
   3  12   4         32.65         48.29        12.20 o                         
   4  12   4         31.10         24.64        12.38 o                         
   5  12   4          0.00          8.90        15.58 o                         
   6  12   4          1.35         29.98        17.46 o                         
  -6  13   4          0.84        -10.76        10.76 o                         
  -5  13   4          1.21          3.34         9.40 o                         
  -4  13   4        389.06        379.33        14.17 o                         
  -3  13   4          2.78          1.91        11.24 o                         
  -2  13   4        171.15        168.42         9.34 o                         
  -1  13   4         72.90         71.02         7.95 o                         
   0  13   4          0.88         -4.89         6.17 o                         
   1  13   4          4.43          8.36         5.71 o                         
   2  13   4          2.00         11.09        10.64 o                         
   3  13   4         27.97         32.88        11.25 o                         
   4  13   4          2.06         17.97        11.37 o                         
   5  13   4          0.59          2.21        15.49 o                         
   6  13   4          0.18         11.98        16.30 o                         
  -6  14   4          0.10         -5.32        10.89 o                         
  -5  14   4          9.49          5.16        10.11 o                         
  -4  14   4         21.29         23.10        10.53 o                         
  -3  14   4         18.50         29.33        11.82 o                         
  -2  14   4        253.26        246.02        22.78 o                         
  -1  14   4        103.29        120.73         8.39 o                         
   0  14   4         57.83         67.44        12.22 o                         
   1  14   4         11.33         18.75         5.59 o                         
   2  14   4         34.72         32.98        11.74 o                         
   3  14   4         36.64         46.39        12.94 o                         
   4  14   4          0.18          2.52        11.30 o                         
   5  14   4          0.02         -9.77        16.12 o                         
   6  14   4          0.29        -19.24        19.24 o                         
  -6  15   4          0.00         -1.11         9.60 o                         
  -5  15   4         51.09         56.34        13.71 o                         
  -4  15   4        213.62        210.04        12.66 o                         
  -3  15   4        128.18        111.76        15.21 o                         
  -2  15   4        223.08        191.13         9.63 o                         
  -1  15   4        146.55        154.36         9.28 o                         
   0  15   4         35.55         34.50         7.26 o                         
   1  15   4        146.88        143.36         7.96 o                         
   2  15   4         27.40         26.12        10.96 o                         
   3  15   4          0.66         -8.81         8.81 o                         
   4  15   4         52.95         60.23        13.14 o                         
   5  15   4         30.74         28.87        17.07 o                         
   6  15   4         16.91         22.63        17.72 o                         
  -6  16   4         24.14         29.22        11.04 o                         
  -5  16   4          1.16         -0.74        10.98 o                         
  -4  16   4          1.64          3.95        12.82 o                         
  -3  16   4          0.01        -12.27        12.92 o                         
  -2  16   4         38.14         35.77         7.74 o                         
  -1  16   4         78.13         83.30         8.04 o                         
   0  16   4         67.35         62.02         7.24 o                         
   1  16   4          6.64          2.82         6.34 o                         
   2  16   4        129.90        150.74        11.18 o                         
   3  16   4         29.34         18.59        11.70 o                         
   4  16   4          0.46          1.51        12.27 o                         
   5  16   4          0.52         -3.22        14.15 o                         
   6  16   4          3.74        -18.13        18.13 o                         
  -6  17   4          9.61          7.33        11.34 o                         
  -5  17   4          0.56          5.53        10.91 o                         
  -4  17   4         15.30         34.83        13.69 o                         
  -3  17   4         45.51         52.19        13.98 o                         
  -2  17   4         20.23         21.28         7.56 o                         
  -1  17   4        184.22        177.92         9.59 o                         
   0  17   4         10.50         11.10         6.85 o                         
   1  17   4          0.86          4.45         6.63 o                         
   2  17   4          0.11         -0.22        12.28 o                         
   3  17   4         45.88         73.89        13.07 o                         
   4  17   4        110.86         90.39        14.96 o                         
   5  17   4          1.79          5.19        17.03 o                         
   6  17   4          2.30          7.16        19.41 o                         
  -6  18   4          0.40         -7.87        11.53 o                         
  -5  18   4         11.84          8.48        10.91 o                         
  -4  18   4         12.27         16.78        12.70 o                         
  -3  18   4          4.15          7.82        12.62 o                         
  -2  18   4          2.40          3.06         7.36 o                         
  -1  18   4         60.55         52.98         8.39 o                         
   0  18   4         25.53         33.12         7.22 o                         
   1  18   4         28.88         15.65         7.11 o                         
   2  18   4         73.95         64.46        14.02 o                         
   3  18   4        140.85        109.80        14.55 o                         
   4  18   4          0.03          4.08        12.99 o                         
   5  18   4          0.40        -14.71        14.71 o                         
   6  18   4          0.07          6.59        19.77 o                         
  -6  19   4          0.08         10.76        10.94 o                         
  -5  19   4         54.31         26.95        12.30 o                         
  -4  19   4         18.73         -0.67        12.78 o                         
  -3  19   4         24.83         22.83        12.66 o                         
  -2  19   4         11.05         12.87         9.51 o                         
  -1  19   4        288.62        266.87        10.94 o                         
   0  19   4          1.76          3.54         7.13 o                         
   1  19   4         24.91         26.69         7.27 o                         
   2  19   4         21.38         24.97        13.69 o                         
   3  19   4         30.31         34.87        12.86 o                         
   4  19   4          3.13          4.25        11.35 o                         
   5  19   4         41.22         32.42        16.23 o                         
  -6  20   4         17.28         22.61        17.15 o                         
  -5  20   4          1.37          7.60        11.43 o                         
  -4  20   4          5.22          1.41        12.53 o                         
  -3  20   4        116.13        136.09        16.16 o                         
  -2  20   4         31.16         32.65         8.07 o                         
  -1  20   4         58.43         58.10        14.11 o                         
   0  20   4         71.24         56.64         8.06 o                         
   1  20   4         11.48         14.99         7.71 o                         
   2  20   4          0.03         -2.91        13.67 o                         
   3  20   4         96.18         84.92        14.70 o                         
   4  20   4         17.13         13.65        14.74 o                         
   5  20   4          0.20          6.78        13.11 o                         
  -6  21   4          1.25         10.43        11.02 o                         
  -5  21   4          4.63         -2.96        10.83 o                         
  -4  21   4         74.75         70.86        16.43 o                         
  -3  21   4         24.27         28.56         8.21 o                         
  -2  21   4         98.04         96.04         9.23 o                         
  -1  21   4         24.35         28.66         8.46 o                         
   0  21   4          0.29          3.66         9.23 o                         
   1  21   4          4.83         10.43        13.28 o                         
   2  21   4          1.55         12.02        12.67 o                         
   3  21   4          8.41         -1.13        13.08 o                         
   4  21   4         67.92         33.36        14.87 o                         
   5  21   4          0.05          5.14        17.91 o                         
  -6  22   4          3.03         -4.62        12.18 o                         
  -5  22   4          4.79        -10.14        11.25 o                         
  -4  22   4          4.43         11.16        15.74 o                         
  -3  22   4        179.03        156.99        16.83 o                         
  -2  22   4         14.41          6.41         8.31 o                         
  -1  22   4         85.07         74.73         9.29 o                         
   0  22   4        159.55        152.22        10.45 o                         
   1  22   4         20.25         14.23        12.39 o                         
   2  22   4         12.47         10.72        12.27 o                         
   3  22   4          8.00          9.63        12.31 o                         
   4  22   4         22.80         27.72        14.00 o                         
   5  22   4         21.98         13.47        18.03 o                         
  -6  23   4          0.33          2.50        12.47 o                         
  -5  23   4          3.74         20.19        12.39 o                         
  -4  23   4          5.44         16.36        14.25 o                         
  -3  23   4         20.26          9.67        14.08 o                         
  -2  23   4         92.24         99.16        10.34 o                         
  -1  23   4          1.21          4.62         8.47 o                         
   0  23   4        112.35        121.76         9.66 o                         
   1  23   4         61.41         64.58        13.07 o                         
   2  23   4         72.65         58.62        15.04 o                         
   3  23   4         31.57         36.21        13.79 o                         
   4  23   4          0.85         17.19        11.39 o                         
   5  23   4         11.06         18.78        15.45 o                         
  -6  24   4          0.52        -14.94        16.26 o                         
  -5  24   4         11.42         28.31        11.84 o                         
  -4  24   4          2.95          3.68         8.85 o                         
  -3  24   4          0.18          5.08        13.73 o                         
  -2  24   4          7.57          2.84         7.57 o                         
  -1  24   4         68.53         74.50        14.77 o                         
   0  24   4        297.85        316.43        25.69 o                         
   1  24   4        183.30        219.79        18.18 o                         
   2  24   4         61.98         57.27        14.30 o                         
   3  24   4         42.17         44.32        14.67 o                         
   4  24   4          1.71         -8.82        14.05 o                         
   5  24   4         23.04         49.85        12.92 o                         
  -5  25   4          0.00         10.16        11.55 o                         
  -4  25   4          5.41         18.67        10.24 o                         
  -3  25   4         70.53         87.95        16.21 o                         
  -2  25   4        138.22        108.04        18.32 o                         
  -1  25   4         17.06         14.97         8.45 o                         
   0  25   4         71.08         67.81        10.22 o                         
   1  25   4        428.69        430.92        21.03 o                         
   2  25   4         42.46         37.09        15.41 o                         
   3  25   4          0.10          8.10        13.93 o                         
   4  25   4          9.43          2.62        13.12 o                         
   5  25   4          1.44        -16.33        18.27 o                         
  -5  26   4          2.11         12.20        12.02 o                         
  -4  26   4         21.67         26.32         9.05 o                         
  -3  26   4          5.94          3.80        13.52 o                         
  -2  26   4         40.13         51.33         9.32 o                         
  -1  26   4         93.33         87.08        10.06 o                         
   0  26   4        216.06        233.43        12.56 o                         
   1  26   4         22.17         33.68        14.65 o                         
   2  26   4        112.30        111.69        15.78 o                         
   3  26   4         31.71         40.08        16.37 o                         
   4  26   4          0.01         -0.62        14.29 o                         
   5  26   4          3.71          8.17        12.20 o                         
  -5  27   4          0.94        -16.25        16.25 o                         
  -4  27   4          0.08         16.33        13.98 o                         
  -3  27   4          8.84         18.27        11.00 o                         
  -2  27   4          1.92         16.40        14.89 o                         
  -1  27   4         29.44         22.56        12.25 o                         
   0  27   4         38.69         59.31        13.22 o                         
   1  27   4          0.59         -7.30        12.47 o                         
   2  27   4          5.33          6.17        14.44 o                         
   3  27   4         39.54         27.55        13.90 o                         
   4  27   4          0.59          8.47        15.45 o                         
   5  27   4         27.30         65.32        13.11 o                         
  -5  28   4          1.33          0.39        18.18 o                         
  -4  28   4          2.25        -21.19        21.19 o                         
  -3  28   4         17.90         21.40        14.91 o                         
  -2  28   4         48.42         75.01        16.10 o                         
  -1  28   4         20.62         10.19        12.85 o                         
   0  28   4         56.38         65.46        10.59 o                         
   1  28   4          1.28          5.81        12.57 o                         
   2  28   4          9.67         -3.74        12.29 o                         
   3  28   4          0.10         10.86        13.76 o                         
   4  28   4          5.09        -15.26        15.26 o                         
   5  28   4          7.64        -16.48        16.48 o                         
  -5  29   4          0.43         12.14        15.75 o                         
  -4  29   4         12.17         14.72        19.32 o                         
  -3  29   4          0.75         10.67        10.43 o                         
  -2  29   4          1.42          6.36        15.73 o                         
  -1  29   4          0.47          7.86         8.46 o                         
   0  29   4         25.46         18.13        12.50 o                         
   1  29   4         11.75         10.78        14.33 o                         
   2  29   4         16.15         10.10        14.77 o                         
   3  29   4         13.60         18.99        14.24 o                         
   4  29   4         53.93         62.72        17.97 o                         
   5  29   4          0.46         -7.03        18.80 o                         
  -4  30   4          0.06         16.13        11.58 o                         
  -3  30   4         68.50         57.56        12.30 o                         
  -2  30   4         19.38         15.29        13.30 o                         
  -1  30   4         12.59         14.89        13.82 o                         
   0  30   4         16.14         30.82        13.96 o                         
   1  30   4          5.65          7.64        13.53 o                         
   2  30   4         26.56         19.80        15.83 o                         
   3  30   4          9.96         11.47        20.84 o                         
   4  30   4          5.31         10.32        14.93 o                         
  -4  31   4          3.04         -8.11        16.25 o                         
  -3  31   4          3.02          1.77         9.48 o                         
  -1  31   4          4.48          1.63        12.22 o                         
   0  31   4         36.77         48.69        14.24 o                         
   1  31   4         38.31         53.11        16.08 o                         
   2  31   4          4.09         -2.99        14.91 o                         
   3  31   4          0.11        -12.80        17.70 o                         
   4  31   4          9.77         27.11        17.79 o                         
  -4  32   4          1.64          8.05        11.78 o                         
  -3  32   4         20.76          0.78        12.76 o                         
  -1  32   4          0.15          1.44        13.51 o                         
   0  32   4          0.00          5.24        13.86 o                         
   1  32   4         18.92          4.48        15.04 o                         
   2  32   4          3.74          2.44        13.84 o                         
   3  32   4          0.03         24.82        16.35 o                         
   4  32   4          1.02          6.71        18.18 o                         
  -4  33   4          0.10         37.49        16.08 o                         
  -3  33   4          0.31         20.52        19.53 o                         
  -2  33   4          0.33          2.93        14.01 o                         
  -1  33   4         11.62          1.89        11.03 o                         
   0  33   4         24.07         37.60        14.24 o                         
   1  33   4          2.51          0.90        15.53 o                         
   2  33   4          0.00        -14.07        14.07 o                         
   3  33   4          2.59         -0.25        14.42 o                         
  -4  34   4          1.32        -15.99        15.99 o                         
  -3  34   4          0.17          8.02        11.24 o                         
  -2  34   4          3.10         59.09        14.52 o                         
  -1  34   4         23.17         22.79        14.56 o                         
   0  34   4         37.50         42.15        15.34 o                         
   1  34   4          6.75         11.59        15.34 o                         
   2  34   4          8.14         18.53        15.47 o                         
   3  34   4         23.17         16.27        15.79 o                         
  -3  35   4          2.36         11.66        15.37 o                         
  -2  35   4          5.29         16.16        15.44 o                         
  -1  35   4          7.28          7.16        20.86 o                         
   0  35   4          0.75         -1.69        13.32 o                         
   1  35   4          4.36         -1.38        14.71 o                         
   2  35   4          2.75        -17.15        17.15 o                         
  -3  36   4          0.96         12.01        16.77 o                         
  -2  36   4          3.62         17.35        15.58 o                         
  -1  36   4          4.22         18.74         9.99 o                         
   0  36   4         48.48         34.83        11.47 o                         
   1  36   4          1.01          1.18        15.11 o                         
   2  36   4          2.42         -1.78        15.46 o                         
  -2  37   4         18.55         50.78        19.95 o                         
  -1  37   4          1.54         -7.37        18.22 o                         
   0  37   4          0.01         -2.37        13.49 o                         
   1  37   4          2.24         16.85        11.37 o                         
   2  37   4          4.93         46.47        18.17 o                         
  -1  38   4          0.82         -7.92        14.19 o                         
   0  38   4         11.20         10.29        12.12 o                         
   1  38   4          0.65        -10.75        10.75 o                         
  -1  39   4          7.81          7.11        11.67 o                         
   0  39   4         19.62         10.97        15.33 o                         
   1  39   4          2.90         -5.40        15.15 o                         
  -1  40   4         22.48          8.57        16.47 o                         
   0  40   4          0.54         26.29        21.81 o                         
   1  40   4          3.67         15.42        17.11 o                         
  -6   1   5          2.92          2.22        13.06 o                         
  -5   1   5         44.66         50.28        13.53 o                         
  -4   1   5         44.87         31.70         8.66 o                         
  -3   1   5         50.50         62.75         8.64 o                         
  -2   1   5          3.13          7.95         5.44 o                         
  -1   1   5        610.39        585.28         9.75 o                         
   0   1   5         86.02         89.62         5.85 o                         
   1   1   5        188.07        139.58         8.28 o                         
   2   1   5          2.87          0.16         8.31 o                         
   3   1   5        538.12        531.09        16.70 o                         
   4   1   5          6.86          7.24         7.73 o                         
   5   1   5          7.47          7.23        10.76 o                         
   6   1   5          0.43         -4.01        15.75 o                         
  -6   2   5          0.52        -14.74        14.74 o                         
  -5   2   5          0.19          4.59         9.24 o                         
  -4   2   5        172.13        152.75        10.90 o                         
  -3   2   5        113.51        117.52         9.93 o                         
  -2   2   5        105.92        103.07         6.64 o                         
  -1   2   5         76.15         61.32         5.84 o                         
   0   2   5        170.77        197.75         6.72 o                         
   1   2   5          3.24          1.97         5.68 o                         
   2   2   5        341.67        332.70        12.04 o                         
   3   2   5        805.54        842.16        17.29 o                         
   4   2   5         10.33         15.88         8.04 o                         
   5   2   5         30.30         33.00        11.55 o                         
   6   2   5         16.10         14.61        12.01 o                         
  -6   3   5          0.97          2.56        14.66 o                         
  -5   3   5         69.53         79.14        10.78 o                         
  -4   3   5         34.12         27.86         9.49 o                         
  -3   3   5        549.24        588.37        11.84 o                         
  -2   3   5         85.13         89.94         6.83 o                         
  -1   3   5          5.93          1.37         5.09 o                         
   0   3   5          0.20          3.09         4.72 o                         
   1   3   5          0.08         -0.82         5.47 o                         
   2   3   5          1.83          6.47         7.98 o                         
   3   3   5         24.33         31.16         7.23 o                         
   4   3   5         59.49        148.16        45.01 o                         
   5   3   5          0.02         -1.42        10.58 o                         
   6   3   5          2.66         12.48        13.90 o                         
  -6   4   5         11.27         29.33        14.09 o                         
  -5   4   5         14.63         10.13        10.79 o                         
  -4   4   5          7.72          6.35         9.19 o                         
  -3   4   5         34.55         48.71         7.17 o                         
  -2   4   5        225.61        220.54         8.69 o                         
  -1   4   5          0.94          5.93         5.56 o                         
   0   4   5         82.54        114.17         7.11 o                         
   1   4   5         82.27         81.55         6.68 o                         
   2   4   5         97.46         95.01         9.34 o                         
   3   4   5        198.98        171.22         8.54 o                         
   4   4   5         79.89         71.66         8.30 o                         
   5   4   5         16.64         33.79        12.16 o                         
   6   4   5         27.05         45.95        12.38 o                         
  -6   5   5          3.40        -12.54        14.63 o                         
  -5   5   5          5.87         -6.05        13.58 o                         
  -4   5   5         84.20         64.02         9.61 o                         
  -3   5   5          4.31          6.69         6.41 o                         
  -2   5   5          0.11          2.87         6.32 o                         
  -1   5   5         52.73         53.96         6.29 o                         
   0   5   5         24.34         24.02         5.83 o                         
   1   5   5          2.69          2.23         5.82 o                         
   2   5   5         91.40        106.53        26.38 o                         
   3   5   5         13.94         20.18         7.03 o                         
   4   5   5         20.59         13.23         7.05 o                         
   5   5   5          7.38          2.16         9.94 o                         
   6   5   5          2.21         -4.69        12.24 o                         
  -6   6   5          1.07          8.11        13.78 o                         
  -5   6   5         18.00          8.03         8.75 o                         
  -4   6   5          9.46         11.77         9.22 o                         
  -3   6   5        140.28        142.35         7.99 o                         
  -2   6   5         26.86         30.76         6.47 o                         
  -1   6   5         66.54         59.33         7.60 o                         
   0   6   5          1.59          2.27         6.00 o                         
   1   6   5        177.99        162.15         7.92 o                         
   2   6   5          3.17          6.31         8.57 o                         
   3   6   5          1.20         -3.50         6.71 o                         
   4   6   5          1.38          3.44         7.47 o                         
   5   6   5          2.05          9.05        11.04 o                         
   6   6   5          0.65         10.64        12.89 o                         
  -6   7   5          0.08          3.41        14.05 o                         
  -5   7   5         22.04         26.01         9.26 o                         
  -4   7   5         48.00         34.56         9.88 o                         
  -3   7   5          7.45         14.55         8.50 o                         
  -2   7   5         91.63        105.89         8.86 o                         
  -1   7   5         63.13         67.74         7.87 o                         
   0   7   5        121.64        140.70         8.68 o                         
   1   7   5        121.60        133.07         7.39 o                         
   2   7   5          1.46          3.03         8.32 o                         
   3   7   5          4.61         -1.01         6.46 o                         
   4   7   5         12.64         32.44         8.01 o                         
   5   7   5          1.69          0.83        14.91 o                         
   6   7   5          2.18         20.28        19.21 o                         
  -6   8   5          0.03        -12.11        12.11 o                         
  -5   8   5         11.95         62.19        34.67 o                         
  -4   8   5          6.84         12.21         8.87 o                         
  -3   8   5         25.12         15.60         8.49 o                         
  -2   8   5         66.68         72.46         8.42 o                         
  -1   8   5        525.43        511.56        17.37 o                         
   0   8   5        460.41        505.82        16.92 o                         
   1   8   5        163.46        163.26         8.65 o                         
   2   8   5         19.73         12.58         8.40 o                         
   3   8   5          0.45         -0.43         8.34 o                         
   4   8   5          0.01         -4.03        11.93 o                         
   5   8   5          4.21         15.71        17.06 o                         
   6   8   5          0.01         -3.55        16.42 o                         
  -6   9   5         20.25          8.85        11.98 o                         
  -5   9   5          6.46          9.68         7.31 o                         
  -4   9   5         12.12         11.07         9.52 o                         
  -3   9   5        160.64        152.78        14.56 o                         
  -2   9   5        110.59         99.89         8.35 o                         
  -1   9   5         73.95         83.79         8.38 o                         
   0   9   5         52.31         40.58         7.71 o                         
   1   9   5        108.09        113.00        12.83 o                         
   2   9   5        125.16        121.97        15.06 o                         
   3   9   5          9.11          6.13        12.25 o                         
   4   9   5          0.01          4.83        12.81 o                         
   5   9   5          6.87         16.34        16.32 o                         
   6   9   5          0.26        -28.37        28.37 o                         
  -6  10   5          7.07         10.66        15.97 o                         
  -5  10   5          0.05          1.79        13.81 o                         
  -4  10   5        260.52        271.17        18.08 o                         
  -3  10   5         18.46         16.82        12.77 o                         
  -2  10   5        214.95        207.16        10.22 o                         
  -1  10   5         67.88         72.70         7.83 o                         
   0  10   5        278.22        261.96        10.20 o                         
   1  10   5         32.78         40.52         8.60 o                         
   2  10   5        147.37        158.13        15.85 o                         
   3  10   5          5.74         -1.52        13.81 o                         
   4  10   5          1.78          3.07        13.25 o                         
   5  10   5          0.07          5.70        14.96 o                         
   6  10   5          0.00         -6.62        17.97 o                         
  -6  11   5         29.21         38.58        15.02 o                         
  -5  11   5          3.81         -1.49        11.94 o                         
  -4  11   5          5.03         11.35        13.58 o                         
  -3  11   5         18.44         24.89        11.27 o                         
  -2  11   5         27.92         28.56         8.26 o                         
  -1  11   5        117.82        119.19        11.21 o                         
   0  11   5        146.51        146.19        10.78 o                         
   1  11   5         46.12         40.75         6.95 o                         
   2  11   5          8.78         -0.08        11.81 o                         
   3  11   5         22.18          1.10        12.74 o                         
   4  11   5          5.43         -3.50        13.28 o                         
   5  11   5          6.23         14.23        16.61 o                         
   6  11   5          1.50         54.45        21.06 o                         
  -6  12   5         30.22         43.57        14.46 o                         
  -5  12   5         32.10         17.71        14.73 o                         
  -4  12   5        149.85        153.30        15.79 o                         
  -3  12   5         73.38         79.29        14.37 o                         
  -2  12   5        336.39        332.52        11.99 o                         
  -1  12   5         28.84         22.87         7.67 o                         
   0  12   5          0.46          2.77         7.16 o                         
   1  12   5        122.35        112.03         8.00 o                         
   2  12   5         13.74         -1.40        12.90 o                         
   3  12   5         12.89         16.57        13.87 o                         
   4  12   5         19.52         36.05        15.21 o                         
   5  12   5          4.71         21.73        16.23 o                         
  -6  13   5          0.12         -8.82        13.85 o                         
  -5  13   5          0.95         -4.63        15.86 o                         
  -4  13   5          6.39         12.22        12.93 o                         
  -3  13   5        161.06        177.72        15.52 o                         
  -2  13   5         69.64         72.45        11.53 o                         
  -1  13   5          0.00          0.87         8.00 o                         
   0  13   5        111.34        116.71         8.80 o                         
   1  13   5         19.64         28.53         6.63 o                         
   2  13   5          8.74         12.25        12.42 o                         
   3  13   5         18.20         14.49        12.10 o                         
   4  13   5         16.20         21.26        14.30 o                         
   5  13   5          0.43          1.94        15.88 o                         
  -6  14   5          2.06        -12.76        14.67 o                         
  -5  14   5         10.48         25.95        13.30 o                         
  -4  14   5          0.92         18.08        14.33 o                         
  -3  14   5          9.74          9.32        12.13 o                         
  -2  14   5         40.36         47.16         8.18 o                         
  -1  14   5         42.32         40.49         7.99 o                         
   0  14   5          0.92         -1.37         7.25 o                         
   1  14   5         79.26         66.19        14.12 o                         
   2  14   5        224.51        202.51        16.72 o                         
   3  14   5          9.49          4.43        13.27 o                         
   4  14   5          0.16         -5.15        14.30 o                         
   5  14   5          0.04         -4.12        18.54 o                         
  -6  15   5          4.25         -3.51        15.77 o                         
  -5  15   5          4.90          3.35        12.52 o                         
  -4  15   5          1.07         -6.99        14.42 o                         
  -3  15   5         87.73         87.08        15.56 o                         
  -2  15   5          8.24          6.87         7.92 o                         
  -1  15   5         28.03         36.59         8.21 o                         
   0  15   5          3.15          7.40         7.56 o                         
   1  15   5          0.62          7.28        12.04 o                         
   2  15   5         17.14          4.39        13.78 o                         
   3  15   5          8.53          7.59        14.22 o                         
   4  15   5         14.30          1.24        14.50 o                         
   5  15   5          0.16        -15.82        15.82 o                         
  -6  16   5          1.20        -15.40        15.40 o                         
  -5  16   5         13.53          7.17        12.39 o                         
  -4  16   5         14.82          4.59        14.00 o                         
  -3  16   5          0.11         -8.34        13.39 o                         
  -2  16   5          0.06         -2.27         8.08 o                         
  -1  16   5        179.30        177.21         9.63 o                         
   0  16   5         50.64         38.90        10.49 o                         
   1  16   5        206.59        220.37        16.93 o                         
   2  16   5         14.84         10.42        13.41 o                         
   3  16   5         65.40         60.55        14.65 o                         
   4  16   5          5.06         15.68        14.54 o                         
   5  16   5          7.37         -1.35        22.84 o                         
  -6  17   5          1.31        -10.78        15.81 o                         
  -5  17   5          2.75         11.23        12.68 o                         
  -4  17   5         13.86         10.25        13.44 o                         
  -3  17   5         49.10         45.27        14.66 o                         
  -2  17   5        183.41        197.79        11.01 o                         
  -1  17   5        115.69        124.22        10.10 o                         
   0  17   5          2.98         -6.47         7.61 o                         
   1  17   5          3.67         -6.26        13.09 o                         
   2  17   5          5.13          6.64        13.76 o                         
   3  17   5          0.04         -6.17        14.53 o                         
   4  17   5          0.01         -7.52        13.86 o                         
   5  17   5          0.06          6.75        18.20 o                         
  -6  18   5          4.46          9.77        16.77 o                         
  -5  18   5          6.78         21.01        14.31 o                         
  -4  18   5         18.86         18.47        13.75 o                         
  -3  18   5         37.62         47.17        14.33 o                         
  -2  18   5         34.73         30.16         8.03 o                         
  -1  18   5         13.87         20.44         8.59 o                         
   0  18   5         10.27          7.15         7.64 o                         
   1  18   5          8.23          8.55        12.87 o                         
   2  18   5         56.79         73.77        15.53 o                         
   3  18   5          0.80         -0.33        14.65 o                         
   4  18   5          6.79         17.81        15.91 o                         
   5  18   5          0.27        -10.86        19.05 o                         
  -6  19   5          0.30         -8.90        15.54 o                         
  -5  19   5          4.00          2.09        12.79 o                         
  -4  19   5          4.30         10.26        14.39 o                         
  -3  19   5         13.19          6.10        14.38 o                         
  -2  19   5         25.20         25.89         8.62 o                         
  -1  19   5          6.83         -6.21         7.85 o                         
   0  19   5         72.04         72.12         8.83 o                         
   1  19   5         34.50         52.97        11.79 o                         
   2  19   5         56.72         76.57        15.71 o                         
   3  19   5          7.44         11.95        13.62 o                         
   4  19   5         40.44         42.60        15.78 o                         
   5  19   5          1.62         14.96        17.00 o                         
  -6  20   5          6.17          1.88        15.42 o                         
  -5  20   5         10.59         10.64        15.85 o                         
  -4  20   5          6.93         -2.48        15.26 o                         
  -3  20   5         53.41         38.46        15.34 o                         
  -2  20   5          7.20          3.18         8.59 o                         
  -1  20   5          1.89          3.84         8.67 o                         
   0  20   5          3.22          9.19         8.01 o                         
   1  20   5          4.06         13.93        13.01 o                         
   2  20   5          0.04         23.59        14.24 o                         
   3  20   5         95.82        120.29        17.63 o                         
   4  20   5         33.66         42.76        15.77 o                         
   5  20   5          4.32          8.13        16.96 o                         
  -5  21   5         33.53         56.93        16.96 o                         
  -4  21   5         10.65        -14.47        14.47 o                         
  -3  21   5          0.91         -1.24        14.91 o                         
  -2  21   5         71.99         76.98        10.53 o                         
  -1  21   5        273.25        316.56        13.06 o                         
   0  21   5         86.35         82.62         9.79 o                         
   1  21   5         19.50         37.50        14.45 o                         
   2  21   5          0.06         -1.66        13.38 o                         
   3  21   5          0.33          0.61        13.27 o                         
   4  21   5          9.76         15.31        14.83 o                         
   5  21   5          0.41         -6.84        19.11 o                         
  -5  22   5         14.96         13.84        12.49 o                         
  -4  22   5          6.62         -7.55        15.21 o                         
  -3  22   5          2.48          4.11        14.51 o                         
  -2  22   5         76.78         87.26        15.05 o                         
  -1  22   5        140.88        173.75        11.65 o                         
   0  22   5          3.91          1.03         8.34 o                         
   1  22   5          0.12          5.36        12.74 o                         
   2  22   5         18.31         20.30        14.44 o                         
   3  22   5         21.96         28.66        13.80 o                         
   4  22   5          2.06          7.99        14.74 o                         
   5  22   5          1.60        -13.43        19.28 o                         
  -5  23   5          5.03         15.94        15.99 o                         
  -4  23   5          0.68         -6.38        14.74 o                         
  -3  23   5         27.74         26.42        14.43 o                         
  -2  23   5         83.44         73.12        10.71 o                         
  -1  23   5        193.13        199.81        12.03 o                         
   0  23   5         16.11         18.70         9.06 o                         
   1  23   5        354.47        365.90        20.54 o                         
   2  23   5          6.61         11.31        14.51 o                         
   3  23   5          0.15        -11.96        13.48 o                         
   4  23   5          0.74          1.95        15.12 o                         
   5  23   5          1.15        -18.00        18.00 o                         
  -5  24   5          0.08         16.45        17.73 o                         
  -4  24   5          1.37        -12.16        16.25 o                         
  -3  24   5          7.35         -4.78        14.84 o                         
  -2  24   5          7.81         10.08         8.99 o                         
  -1  24   5        158.47        154.36        11.16 o                         
   0  24   5         11.59          4.39         9.08 o                         
   1  24   5          3.17         18.40        15.17 o                         
   2  24   5         41.36         35.58        16.61 o                         
   3  24   5          3.90         18.37        15.79 o                         
   4  24   5          6.13         43.18        15.22 o                         
   5  24   5         12.84        -14.02        17.18 o                         
  -5  25   5          0.00         -7.10        17.75 o                         
  -4  25   5          1.12         19.88        15.99 o                         
  -3  25   5          1.41         18.35        15.74 o                         
  -2  25   5          4.04          6.32        14.38 o                         
  -1  25   5          3.05         12.79         8.86 o                         
   0  25   5         87.35         74.34        12.37 o                         
   1  25   5         23.47         11.28        13.24 o                         
   2  25   5         56.61         42.54        14.54 o                         
   3  25   5          0.22         -7.93        13.76 o                         
   4  25   5          0.09         47.25        15.71 o                         
   5  25   5          0.65         23.81        19.03 o                         
  -4  26   5          3.42         17.89        15.71 o                         
  -3  26   5          2.70         -9.75        14.12 o                         
  -2  26   5         88.41        113.92        17.39 o                         
  -1  26   5         73.21         78.79        21.08 o                         
   0  26   5          1.56          7.10         9.23 o                         
   1  26   5         44.91         50.09        16.11 o                         
   2  26   5         37.24         29.31        16.03 o                         
   3  26   5          1.74          5.08        15.12 o                         
   4  26   5         19.16         49.39        18.01 o                         
  -4  27   5          0.81          8.58        18.66 o                         
  -3  27   5         20.08          0.23        16.47 o                         
  -2  27   5          4.88         -4.41        13.21 o                         
  -1  27   5          0.54         -4.79        10.63 o                         
   0  27   5          0.36          3.89        10.16 o                         
   1  27   5        168.41        172.11        18.90 o                         
   2  27   5          0.74          5.15        13.84 o                         
   3  27   5          0.01         10.84        14.10 o                         
   4  27   5          2.26        -15.32        15.32 o                         
  -4  28   5         19.49          5.50        16.58 o                         
  -3  28   5          0.07          3.22        14.47 o                         
  -2  28   5          0.16        -13.48        13.48 o                         
  -1  28   5          9.92         15.76         9.43 o                         
   0  28   5          1.65          1.50         9.64 o                         
   1  28   5          2.30         -1.28        14.75 o                         
   2  28   5          0.04          3.19        16.79 o                         
   3  28   5          2.17         -1.76        17.01 o                         
   4  28   5          4.52         -8.71        16.55 o                         
  -4  29   5          2.96          0.65        15.50 o                         
  -3  29   5          0.69         16.20        17.03 o                         
  -2  29   5          3.50          1.83        12.55 o                         
  -1  29   5          4.94         20.84        16.15 o                         
   0  29   5          2.27         -4.64         9.05 o                         
   1  29   5          2.88          5.67        12.84 o                         
   2  29   5          0.55         -9.84        13.89 o                         
   3  29   5         11.24        -15.32        15.32 o                         
  -4  30   5          1.39         57.58        15.89 o                         
  -3  30   5          0.67         -1.65        15.72 o                         
  -2  30   5          2.42         21.45        15.24 o                         
  -1  30   5         18.41         21.68        10.43 o                         
   0  30   5         11.66         19.44        15.03 o                         
   1  30   5         55.31         59.45        17.60 o                         
   2  30   5          2.56          3.37        17.16 o                         
   3  30   5          4.60          7.75        15.93 o                         
  -4  31   5          2.57          1.79        16.91 o                         
  -3  31   5          1.33         65.56        18.36 o                         
  -2  31   5         18.78         12.36        13.78 o                         
  -1  31   5          3.41         11.40        12.41 o                         
   0  31   5         26.85         41.60        16.51 o                         
   1  31   5          0.09        -11.61        14.56 o                         
   2  31   5          6.28          3.72        16.71 o                         
   3  31   5          3.24         10.21        17.82 o                         
  -4  32   5          0.00        -11.69        17.74 o                         
  -3  32   5          0.50          6.46        18.22 o                         
  -2  32   5          9.24         25.64        15.98 o                         
  -1  32   5          3.80         10.29        10.10 o                         
   0  32   5         57.58         79.69        14.77 o                         
   1  32   5         42.91         47.96        19.64 o                         
   2  32   5          1.06         -2.87        14.87 o                         
  -3  33   5          0.46          9.15        12.01 o                         
  -2  33   5          2.80         -3.59        16.74 o                         
  -1  33   5          8.04         16.05        10.35 o                         
   0  33   5         14.37         21.81        18.23 o                         
   1  33   5          0.69         -1.67        16.30 o                         
   2  33   5          3.88          2.16        17.06 o                         
  -2  34   5          9.45         47.62        18.76 o                         
  -1  34   5          7.95         43.85        11.25 o                         
   0  34   5         14.03         31.98        16.35 o                         
   1  34   5          0.01        -14.63        14.63 o                         
   2  34   5          0.30         -8.55        16.86 o                         
  -2  35   5          0.03         23.94        16.38 o                         
  -1  35   5         13.42         35.10        13.50 o                         
   0  35   5          2.02         -2.84        12.72 o                         
   1  35   5          5.36          2.62        14.83 o                         
  -2  36   5          1.11         -2.60        15.69 o                         
  -1  36   5         16.16         35.37        20.68 o                         
   0  36   5          3.36         13.53        18.17 o                         
   1  36   5          0.86         17.39        15.22 o                         
  -1  37   5         26.87          7.07        11.47 o                         
   0  37   5          9.47          8.49        14.92 o                         
  -1  38   5          0.86         19.86        14.40 o                         
  -6   0   6          4.15          3.15        14.67 o                         
  -5   0   6          5.83         24.93        19.10 o                         
  -4   0   6          4.20         -1.45        14.07 o                         
  -3   0   6         12.64         22.45        13.33 o                         
  -2   0   6         39.68         41.25         9.70 o                         
  -1   0   6         22.82          8.89         8.31 o                         
   0   0   6          1.12          5.17         7.72 o                         
   1   0   6          3.58          6.51        12.51 o                         
   2   0   6        975.22        943.51        27.67 o                         
   3   0   6          0.00         -2.50        12.75 o                         
   4   0   6         93.28         86.10        18.51 o                         
   5   0   6          3.25         37.25        17.64 o                         
   6   0   6          3.68         -8.43        19.73 o                         
  -6   1   6          2.80          4.40        10.29 o                         
  -5   1   6          3.69          5.50        10.05 o                         
  -4   1   6          1.48          3.04        14.07 o                         
  -3   1   6         58.73         52.67         9.88 o                         
  -2   1   6         49.28         58.45         7.07 o                         
  -1   1   6         63.17         74.11         6.74 o                         
   0   1   6         77.59         85.61         6.42 o                         
   1   1   6          1.77         -3.39         8.85 o                         
   2   1   6         23.81         34.94        10.42 o                         
   3   1   6          5.00         19.69        23.56 o                         
   4   1   6        135.31        113.91        10.34 o                         
   5   1   6          0.07          3.11        11.93 o                         
   6   1   6          4.28          5.44        44.55 o                         
  -6   2   6          0.04          0.32        10.65 o                         
  -5   2   6          5.60         -9.15        10.25 o                         
  -4   2   6         21.01         20.18         9.37 o                         
  -3   2   6          3.21          7.71         9.21 o                         
  -2   2   6         55.70         54.79         8.13 o                         
  -1   2   6         41.22         29.71         6.42 o                         
   0   2   6          3.56          3.86         5.63 o                         
   1   2   6         13.60          5.80         6.44 o                         
   2   2   6         13.21         22.17         9.97 o                         
   3   2   6         41.79         45.33        10.00 o                         
   4   2   6         68.18         60.17         9.17 o                         
   5   2   6          2.00         -9.15        10.85 o                         
   6   2   6         16.39         -4.93        14.41 o                         
  -6   3   6          1.12          4.10        10.62 o                         
  -5   3   6         42.26         38.26        11.15 o                         
  -4   3   6         21.83         21.91        10.35 o                         
  -3   3   6          2.17          1.90         7.53 o                         
  -2   3   6         94.81        107.59         8.26 o                         
  -1   3   6         41.91         37.04         6.46 o                         
   0   3   6          3.94         16.82         6.91 o                         
   1   3   6          6.86          7.58         6.97 o                         
   2   3   6          0.73          3.83        10.06 o                         
   3   3   6         17.43          8.60         9.22 o                         
   4   3   6         18.08         14.73         7.65 o                         
   5   3   6          5.59         36.82        12.77 o                         
  -6   4   6          0.01          0.73        11.45 o                         
  -5   4   6          1.65         10.73        16.88 o                         
  -4   4   6         56.74         43.70        10.60 o                         
  -3   4   6          6.76         -0.85         7.44 o                         
  -2   4   6          8.45          3.22         7.12 o                         
  -1   4   6          0.75         -0.80         5.98 o                         
   0   4   6         16.24         16.22         7.01 o                         
   1   4   6        256.40        243.75         9.40 o                         
   2   4   6         43.40         57.13        10.47 o                         
   3   4   6          1.35         -0.33         9.35 o                         
   4   4   6          4.54         -0.37         8.12 o                         
   5   4   6          6.69         15.87        17.44 o                         
  -6   5   6          4.10         11.35        11.78 o                         
  -5   5   6         18.61         29.34        10.15 o                         
  -4   5   6         66.54         58.12        11.24 o                         
  -3   5   6         68.53         89.16         8.31 o                         
  -2   5   6         91.42         79.33         8.10 o                         
  -1   5   6          1.13         -0.50         6.81 o                         
   0   5   6        302.38        349.72        14.52 o                         
   1   5   6         44.76         35.89         6.93 o                         
   2   5   6        200.96        194.55        12.39 o                         
   3   5   6          9.52         17.95         9.38 o                         
   4   5   6         21.57          6.31        35.91 o                         
   5   5   6          0.35          5.88        16.79 o                         
  -6   6   6          5.25         -7.40        17.91 o                         
  -5   6   6          8.74         -6.29        10.53 o                         
  -4   6   6         54.48         61.11        10.31 o                         
  -3   6   6         76.30         80.02        10.27 o                         
  -2   6   6         41.65         47.96         7.60 o                         
  -1   6   6        102.19        105.63         9.88 o                         
   0   6   6          5.35         10.44         7.20 o                         
   1   6   6        129.11        135.10         8.29 o                         
   2   6   6         48.58         76.96        18.52 o                         
   3   6   6          2.97         17.96        13.25 o                         
   4   6   6         39.52         33.84        14.73 o                         
   5   6   6          0.19         -1.67        15.02 o                         
  -6   7   6          0.39          4.69        16.74 o                         
  -5   7   6          5.91         15.88        11.32 o                         
  -4   7   6         17.58         11.50        18.54 o                         
  -3   7   6         59.16         69.47        10.18 o                         
  -2   7   6         51.41         43.24         7.33 o                         
  -1   7   6         30.34         35.92         8.01 o                         
   0   7   6         21.05         14.38         8.29 o                         
   1   7   6         16.18         39.09         7.07 o                         
   2   7   6        128.29        121.05        11.68 o                         
   3   7   6         15.64         22.96        10.04 o                         
   4   7   6          2.42          4.57        13.94 o                         
   5   7   6          4.21         -0.05        15.13 o                         
  -6   8   6          0.08         -9.47        15.19 o                         
  -5   8   6          8.43         20.23        12.17 o                         
  -4   8   6         27.63         34.67         9.74 o                         
  -3   8   6          0.00          1.65        11.66 o                         
  -2   8   6         29.79         19.12         8.26 o                         
  -1   8   6         33.31         43.43         8.02 o                         
   0   8   6         12.53         21.09         8.05 o                         
   1   8   6          1.16         28.28        13.81 o                         
   2   8   6          4.44          7.74         9.72 o                         
   3   8   6          3.16          9.05        10.03 o                         
   4   8   6          7.28          8.33        13.77 o                         
   5   8   6          6.62         19.05        17.83 o                         
  -6   9   6          0.21         29.12        15.62 o                         
  -5   9   6          1.47         -2.97        13.35 o                         
  -4   9   6         44.15         47.00        15.80 o                         
  -3   9   6         21.98         21.67        12.41 o                         
  -2   9   6          4.67          3.00         8.87 o                         
  -1   9   6          1.04          6.53         8.22 o                         
   0   9   6         70.78         73.70         9.22 o                         
   1   9   6        295.60        313.10        18.44 o                         
   2   9   6         80.28        114.11        16.31 o                         
   3   9   6          1.62         -8.01        12.28 o                         
   4   9   6          0.07         30.59        13.92 o                         
   5   9   6          3.17         14.76        15.92 o                         
  -6  10   6          3.11         -2.34        16.26 o                         
  -5  10   6          1.56         -5.25        13.26 o                         
  -4  10   6          3.36          8.68        14.46 o                         
  -3  10   6          0.27         -6.25        14.23 o                         
  -2  10   6          1.88         -6.46         8.77 o                         
  -1  10   6         46.75         34.30         9.00 o                         
   0  10   6         74.82         89.55        12.51 o                         
   1  10   6        160.47        170.39        17.31 o                         
   2  10   6          0.00          6.57        13.02 o                         
   3  10   6          5.54         16.49        14.41 o                         
   4  10   6          0.90         -3.91        14.72 o                         
   5  10   6          1.48          3.87        18.41 o                         
  -6  11   6          0.39          6.93        16.72 o                         
  -5  11   6         11.02         25.38        15.25 o                         
  -4  11   6          1.72          0.83        12.51 o                         
  -3  11   6        174.35        174.54        15.64 o                         
  -2  11   6          0.70          3.86         8.47 o                         
  -1  11   6         12.80         18.19         8.21 o                         
   0  11   6         37.26         29.67         8.35 o                         
   1  11   6          3.54         13.26        14.39 o                         
   2  11   6          7.05        -10.37        14.12 o                         
   3  11   6          0.61          3.89        13.24 o                         
   4  11   6          0.01          2.42        14.40 o                         
   5  11   6          6.39         10.74        18.19 o                         
  -6  12   6          1.97         15.11        15.08 o                         
  -5  12   6         11.30         17.68        15.03 o                         
  -4  12   6         11.39         -2.33        14.43 o                         
  -3  12   6         61.85         65.22        14.87 o                         
  -2  12   6          5.07          1.09         8.05 o                         
  -1  12   6          0.17          6.71        10.17 o                         
   0  12   6          1.23         -1.89         7.55 o                         
   1  12   6          6.94          9.60        13.11 o                         
   2  12   6         31.21         10.90        13.16 o                         
   3  12   6          1.59        -15.47        15.47 o                         
   4  12   6          2.00         11.59        14.70 o                         
   5  12   6          0.06        -19.39        19.39 o                         
  -6  13   6          0.11         17.87        15.25 o                         
  -5  13   6          0.52         -2.01        16.00 o                         
  -4  13   6         64.69         53.48        16.32 o                         
  -3  13   6         18.28         22.08        13.98 o                         
  -2  13   6         69.88         57.92         9.64 o                         
  -1  13   6          4.56         13.52         8.85 o                         
   0  13   6          0.01          7.34         8.15 o                         
   1  13   6          0.16         -2.37        14.87 o                         
   2  13   6          1.75         -2.93        12.98 o                         
   3  13   6         24.87          7.33        14.98 o                         
   4  13   6         17.46         20.34        15.59 o                         
   5  13   6          2.55         19.47        19.71 o                         
  -6  14   6          0.11         33.43        16.58 o                         
  -5  14   6          4.36          0.28        15.59 o                         
  -4  14   6         14.36         15.58        13.88 o                         
  -3  14   6          0.37         -1.85        13.43 o                         
  -2  14   6         25.02         22.12         9.39 o                         
  -1  14   6          8.79          3.61         9.01 o                         
   0  14   6         30.21         30.62         8.07 o                         
   1  14   6          1.58          3.85        13.05 o                         
   2  14   6         21.94          7.18        13.66 o                         
   3  14   6          3.03         -1.62        15.77 o                         
   4  14   6          0.07          0.27        15.79 o                         
   5  14   6          2.49         19.30        17.53 o                         
  -5  15   6         24.76         15.95        15.34 o                         
  -4  15   6          9.58         12.09        14.39 o                         
  -3  15   6         26.91         29.75        13.22 o                         
  -2  15   6        208.84        222.19        11.97 o                         
  -1  15   6          3.34         -1.35         8.40 o                         
   0  15   6          1.87         -1.40         8.17 o                         
   1  15   6          9.44          2.70        13.09 o                         
   2  15   6          6.02         -5.92        15.00 o                         
   3  15   6         53.39         42.23        15.62 o                         
   4  15   6         32.49         56.57        16.12 o                         
   5  15   6          1.52        -11.81        20.66 o                         
  -5  16   6          5.39         20.62        16.17 o                         
  -4  16   6         12.48         -1.65        15.87 o                         
  -3  16   6         31.84         32.03        14.18 o                         
  -2  16   6         28.47         37.31        11.75 o                         
  -1  16   6         52.26         61.46         9.33 o                         
   0  16   6          2.95          9.34         8.85 o                         
   1  16   6         11.47          7.17        13.33 o                         
   2  16   6          2.71         -4.15        15.70 o                         
   3  16   6          5.40         19.45        13.45 o                         
   4  16   6          0.01          4.33        14.36 o                         
  -5  17   6         13.03         35.03        16.87 o                         
  -4  17   6          1.91         16.66        14.96 o                         
  -3  17   6          7.75         14.22        11.54 o                         
  -2  17   6         67.65         90.71        10.50 o                         
  -1  17   6          0.10         10.12        13.68 o                         
   0  17   6          4.45         11.97         8.31 o                         
   1  17   6         17.04         18.77        14.81 o                         
   2  17   6          0.72          0.05        13.58 o                         
   3  17   6         27.90         31.52        15.35 o                         
   4  17   6         25.08          7.52        15.19 o                         
  -5  18   6          1.07          7.38        16.09 o                         
  -4  18   6          2.18         18.37        15.17 o                         
  -3  18   6         38.25         46.44        15.04 o                         
  -2  18   6          0.83          5.21         9.56 o                         
  -1  18   6        185.99        225.45        25.92 o                         
   0  18   6         13.42         17.50         8.49 o                         
   1  18   6         26.95         25.32        14.53 o                         
   2  18   6         28.47         34.58        15.38 o                         
   3  18   6        122.30        123.51        17.87 o                         
   4  18   6          0.03         -6.56        14.66 o                         
  -5  19   6          0.76        -14.94        14.94 o                         
  -4  19   6          0.19         -1.95        15.76 o                         
  -3  19   6          0.92         19.40        13.18 o                         
  -2  19   6          5.54         18.96         9.36 o                         
  -1  19   6         31.50         22.50         9.74 o                         
   0  19   6          8.57         15.09         8.25 o                         
   1  19   6          0.83          6.24        14.83 o                         
   2  19   6          1.70          4.62        16.02 o                         
   3  19   6         17.45         24.87        16.50 o                         
   4  19   6          4.29         -0.42        15.36 o                         
  -5  20   6          0.90         -7.08        14.47 o                         
  -4  20   6          9.71         10.38        14.87 o                         
  -3  20   6          1.42         -0.05        13.41 o                         
  -2  20   6         20.37          8.72         9.37 o                         
  -1  20   6          0.30          2.34         8.87 o                         
   0  20   6          0.00          5.91         8.83 o                         
   1  20   6         20.28         33.65        15.30 o                         
   2  20   6          2.08        -11.26        16.35 o                         
   3  20   6         68.14         66.89        18.04 o                         
   4  20   6          0.01          8.19        16.19 o                         
  -5  21   6          0.04        -12.54        15.75 o                         
  -4  21   6         33.39         37.95        17.81 o                         
  -3  21   6          3.89          5.03        13.26 o                         
  -2  21   6         22.20         17.92        11.12 o                         
  -1  21   6         42.97         53.80         8.50 o                         
   0  21   6         43.80         48.00         9.91 o                         
   1  21   6          0.62         -7.18        14.28 o                         
   2  21   6         12.90          3.95        15.62 o                         
   3  21   6          0.01        -13.38        16.89 o                         
   4  21   6          3.08         26.02        17.88 o                         
  -4  22   6          1.33         -3.71        15.84 o                         
  -3  22   6          1.95          7.83        15.10 o                         
  -2  22   6         17.40          8.32         9.07 o                         
  -1  22   6         36.17         41.77        20.19 o                         
   0  22   6        208.24        209.43        12.86 o                         
   1  22   6          4.36          6.67        14.30 o                         
   2  22   6         29.45         13.55        15.20 o                         
   3  22   6          0.82         17.21        16.21 o                         
   4  22   6          6.03         -0.19        16.78 o                         
  -4  23   6         16.74         17.00        14.40 o                         
  -3  23   6          0.25         -2.56        15.45 o                         
  -2  23   6         41.14         46.30        16.82 o                         
  -1  23   6          0.10          0.59         9.77 o                         
   0  23   6         40.48         58.49        16.65 o                         
   1  23   6          3.27          4.32        15.03 o                         
   2  23   6         43.54         39.84        16.77 o                         
   3  23   6          0.18         -9.43        17.36 o                         
   4  23   6          0.17         31.27        17.53 o                         
  -4  24   6          0.09          8.70        17.33 o                         
  -3  24   6         13.66        -11.81        11.81 o                         
  -2  24   6          5.52         24.08        13.47 o                         
  -1  24   6          5.78         -6.17         9.83 o                         
   0  24   6         79.86         70.72        16.15 o                         
   1  24   6         15.48         25.66        16.58 o                         
   2  24   6          0.33        -16.98        16.98 o                         
   3  24   6          0.60         -9.05        17.87 o                         
   4  24   6          0.86          7.79        19.16 o                         
  -4  25   6          8.14         56.67        17.39 o                         
  -3  25   6         11.64         19.65        14.34 o                         
  -2  25   6         18.28          7.82        14.28 o                         
  -1  25   6          5.95          2.52         9.51 o                         
   0  25   6        154.54        165.25        19.19 o                         
   1  25   6          0.23         -6.89        15.38 o                         
   2  25   6          6.53          5.76        15.35 o                         
   3  25   6          4.63         12.14        17.84 o                         
  -4  26   6          2.06         -9.84        15.49 o                         
  -3  26   6          0.84        -10.88        16.77 o                         
  -2  26   6          5.65         -5.16        12.50 o                         
  -1  26   6         19.34          0.80        18.06 o                         
   0  26   6         18.19         36.11        16.58 o                         
   1  26   6          3.14         -2.66        16.10 o                         
   2  26   6          6.70         15.98        17.50 o                         
   3  26   6          1.72         -0.91        17.14 o                         
  -3  27   6         19.22         10.71        14.43 o                         
  -2  27   6          3.28        -15.03        15.03 o                         
  -1  27   6          6.07        -11.10        11.10 o                         
   0  27   6          2.07          4.15        15.17 o                         
   1  27   6          5.21         23.26        15.48 o                         
   2  27   6         20.11         28.36        15.55 o                         
   3  27   6          0.60          8.89        17.59 o                         
  -3  28   6          2.62         -0.32        17.42 o                         
  -2  28   6          5.89        -12.25        19.76 o                         
  -1  28   6         17.95         10.85        14.03 o                         
   0  28   6         43.18         69.73        18.69 o                         
   1  28   6          5.19         30.97        15.70 o                         
   2  28   6          2.71         -1.35        16.99 o                         
  -3  29   6          7.15         -4.39        16.64 o                         
  -2  29   6         15.37         14.16        16.13 o                         
  -1  29   6          3.31         -1.31        10.79 o                         
   0  29   6          2.86         27.37        15.28 o                         
   1  29   6          2.54         21.62        15.08 o                         
   2  29   6         17.35         26.26        18.20 o                         
  -3  30   6         10.24        -12.62        18.64 o                         
  -2  30   6          1.84        -17.20        17.20 o                         
  -1  30   6          3.56        -14.38        20.58 o                         
   0  30   6         14.20         14.71        16.27 o                         
   1  30   6          3.42         17.69        16.29 o                         
   2  30   6          9.31         16.38        15.13 o                         
  -2  31   6         10.28        -16.33        16.33 o                         
  -1  31   6          9.75         -6.42        17.37 o                         
   0  31   6         29.10         19.67        15.91 o                         
   1  31   6          3.58         -9.04        13.90 o                         
  -2  32   6          1.14          7.59        16.32 o                         
  -1  32   6          2.15         -4.90        10.93 o                         
   0  32   6          0.02          4.57        16.49 o                         
   1  32   6          0.00          0.07        17.42 o                         
  -2  33   6          0.00         21.64        19.22 o                         
  -1  33   6         38.25         47.62        13.08 o                         
   0  33   6          3.27         23.97        18.62 o                         
  -1  34   6          2.85        -12.54        12.54 o                         
   0  34   6         23.28         22.73        17.59 o                         
  -1  35   6          4.47          3.23        12.58 o                         
  -6   1   7          8.43         14.58        11.63 o                         
  -5   1   7         19.20         18.74        11.51 o                         
  -4   1   7         26.75         33.65        11.77 o                         
  -3   1   7          4.63          6.47         9.17 o                         
  -2   1   7         52.92         60.64         7.85 o                         
  -1   1   7         57.13         54.37         7.33 o                         
   0   1   7          0.00          4.87         6.46 o                         
   1   1   7          0.45         -3.38        10.72 o                         
   2   1   7         13.12         14.80        11.76 o                         
   3   1   7        154.03        125.83        13.56 o                         
   4   1   7          3.01         38.54        32.82 o                         
   5   1   7          2.02         45.06        19.82 o                         
  -6   2   7          7.62         19.07        16.15 o                         
  -5   2   7          0.27          8.16        10.64 o                         
  -4   2   7         25.52         20.83        11.10 o                         
  -3   2   7         26.28         22.59        11.02 o                         
  -2   2   7         54.99         43.93         8.63 o                         
  -1   2   7          0.10          5.73         7.03 o                         
   0   2   7         13.95         18.15         7.45 o                         
   1   2   7          1.37          1.03         9.97 o                         
   2   2   7          1.87         -0.90        17.60 o                         
   3   2   7        107.16        108.61        21.44 o                         
   4   2   7          2.64         38.98        41.82 o                         
   5   2   7         11.90         12.00        18.66 o                         
  -6   3   7          0.31         17.93        17.47 o                         
  -5   3   7          8.14          0.70        11.43 o                         
  -4   3   7         27.90         21.68        12.12 o                         
  -3   3   7        101.26         79.51         9.65 o                         
  -2   3   7         10.32         10.05         7.45 o                         
  -1   3   7          8.76         10.12         6.58 o                         
   0   3   7          2.64          7.31         7.99 o                         
   1   3   7          7.58          4.30        11.12 o                         
   2   3   7          0.94          2.12        11.09 o                         
   3   3   7         52.95         67.10        12.72 o                         
   4   3   7          3.99          5.20        11.80 o                         
   5   3   7          2.42         24.64        18.47 o                         
  -6   4   7          9.17         19.07        15.77 o                         
  -5   4   7          2.65         12.90        11.77 o                         
  -4   4   7         21.65         -2.96        10.98 o                         
  -3   4   7         12.69         15.51         8.88 o                         
  -2   4   7         40.68         60.86         9.04 o                         
  -1   4   7          0.00         -0.73         9.79 o                         
   0   4   7          0.52         13.25         8.35 o                         
   1   4   7          1.66         11.11        13.84 o                         
   2   4   7         66.43         61.42        11.53 o                         
   3   4   7         34.30         30.24        10.99 o                         
   4   4   7          0.07         -2.27        11.57 o                         
   5   4   7          8.30         12.49        19.32 o                         
  -6   5   7          0.29         16.77        16.67 o                         
  -5   5   7          1.08        -11.75        11.75 o                         
  -4   5   7          0.64          7.29        10.67 o                         
  -3   5   7          3.22          3.01        10.63 o                         
  -2   5   7          0.67         -1.12         7.68 o                         
  -1   5   7         18.26          9.72         9.45 o                         
   0   5   7         21.13         23.49         8.08 o                         
   1   5   7          1.67         -9.37         9.37 o                         
   2   5   7         45.15         28.76        17.88 o                         
   3   5   7         15.24         11.68        11.13 o                         
   4   5   7          0.27          2.00        17.09 o                         
   5   5   7          0.38         14.42        20.62 o                         
  -6   6   7          1.31          5.37        15.63 o                         
  -5   6   7          0.08          7.52        12.03 o                         
  -4   6   7          0.15         -5.07        10.82 o                         
  -3   6   7         31.63         14.58        10.50 o                         
  -2   6   7         23.29         36.90        15.99 o                         
  -1   6   7         28.62         26.33         9.56 o                         
   0   6   7          0.00          5.59         9.16 o                         
   1   6   7        144.13        154.17        15.80 o                         
   2   6   7          6.08          6.75        11.13 o                         
   3   6   7          3.00          3.20        10.66 o                         
   4   6   7          0.66         20.03        16.15 o                         
   5   6   7         12.36         20.32        17.19 o                         
  -5   7   7          3.67          2.52        10.84 o                         
  -4   7   7          3.17          5.42         9.74 o                         
  -3   7   7         20.39         33.08        10.51 o                         
  -2   7   7          1.38        -10.89        15.32 o                         
  -1   7   7          0.09         -1.22         9.53 o                         
   0   7   7         60.29         79.99        10.77 o                         
   1   7   7          1.40         -1.43        10.97 o                         
   2   7   7          5.90         46.52        45.34 o                         
   3   7   7         13.01          8.92        14.56 o                         
   4   7   7          0.26         -4.63        16.30 o                         
   5   7   7          0.59         34.45        21.72 o                         
  -5   8   7          1.13         16.63        18.44 o                         
  -4   8   7          4.80        -14.08        14.08 o                         
  -3   8   7          6.26          8.43        15.35 o                         
  -2   8   7          0.00         -5.47        10.02 o                         
  -1   8   7         23.22         29.71         9.34 o                         
   0   8   7         53.17         42.46         9.70 o                         
   1   8   7         29.95         42.78        14.11 o                         
   2   8   7         22.51         68.15        15.08 o                         
   3   8   7          6.26         10.76        13.88 o                         
   4   8   7          2.94         -1.83        16.03 o                         
  -5   9   7          1.12          0.80        19.59 o                         
  -4   9   7          0.74         -9.59        15.70 o                         
  -3   9   7         19.27          6.32        14.24 o                         
  -2   9   7          2.62          6.43        10.06 o                         
  -1   9   7          0.12          0.90         9.22 o                         
   0   9   7        111.77        101.59        26.16 o                         
   1   9   7          6.29          6.83        15.20 o                         
   2   9   7          0.89         37.67        14.48 o                         
   3   9   7          0.18         15.05        14.77 o                         
   4   9   7          0.03        -16.35        16.41 o                         
  -5  10   7          0.72          6.71        19.24 o                         
  -4  10   7         60.79         61.73        17.26 o                         
  -3  10   7          6.71          8.46        12.80 o                         
  -2  10   7         10.04          5.60         9.96 o                         
  -1  10   7          4.59          8.10         9.50 o                         
   0  10   7          7.83         -0.98         8.71 o                         
   1  10   7          6.82         54.84        14.98 o                         
   2  10   7          2.99         60.23        16.57 o                         
   3  10   7          1.36         -7.84        14.89 o                         
   4  10   7          9.28          9.78        16.66 o                         
  -5  11   7          0.09         -4.51        16.66 o                         
  -4  11   7          0.58         -5.18        14.92 o                         
  -3  11   7          0.00          2.04        14.22 o                         
  -2  11   7         32.28         26.33        10.40 o                         
  -1  11   7          0.11          2.71         9.44 o                         
   0  11   7        192.05        162.83        11.63 o                         
   1  11   7          1.38         10.83        13.99 o                         
   2  11   7          0.08         -0.21        15.20 o                         
   3  11   7          4.57         16.81        15.95 o                         
   4  11   7         14.50         27.63        15.11 o                         
  -5  12   7         21.20         19.23        16.21 o                         
  -4  12   7         52.93         65.88        15.96 o                         
  -3  12   7         46.72         32.05        14.84 o                         
  -2  12   7         42.46         40.95        10.36 o                         
  -1  12   7          1.12          1.89         8.48 o                         
   0  12   7          5.15          8.63         9.94 o                         
   1  12   7         27.62         32.69        17.36 o                         
   2  12   7          4.16         16.44        15.08 o                         
   3  12   7          0.24         16.71        15.52 o                         
   4  12   7          0.18        -15.69        15.69 o                         
  -5  13   7          5.31         28.74        14.71 o                         
  -4  13   7          0.16          4.06        14.75 o                         
  -3  13   7         11.48         26.15        14.77 o                         
  -2  13   7         48.66         46.65        21.72 o                         
  -1  13   7          1.28         -3.45         9.21 o                         
   0  13   7          0.49          6.24         9.34 o                         
   1  13   7          6.21          2.61        14.91 o                         
   2  13   7         11.30         29.63        16.49 o                         
   3  13   7          0.43         21.83        15.38 o                         
   4  13   7          2.70        -17.49        17.49 o                         
  -5  14   7         10.27         26.17        17.42 o                         
  -4  14   7          7.81        -10.72        15.72 o                         
  -3  14   7          0.23         17.65        13.68 o                         
  -2  14   7         15.47         15.42         9.28 o                         
  -1  14   7          0.06          8.08         8.38 o                         
   0  14   7         21.12         24.81         7.53 o                         
   1  14   7         21.69         28.51        15.21 o                         
   2  14   7         21.24         -0.44        16.63 o                         
   3  14   7         15.02         84.78        17.90 o                         
   4  14   7          2.82         38.76        15.76 o                         
  -4  15   7          6.57         30.54        16.76 o                         
  -3  15   7         31.41         38.16        14.58 o                         
  -2  15   7          0.02         -4.55        11.13 o                         
  -1  15   7          2.84          8.50        18.76 o                         
   0  15   7          0.01         -8.37         9.16 o                         
   1  15   7          3.44          5.12        13.90 o                         
   2  15   7          4.31         -7.04        15.67 o                         
   3  15   7          1.56          5.37        14.89 o                         
   4  15   7          1.81         88.73        19.64 o                         
  -4  16   7         17.53          4.89        14.58 o                         
  -3  16   7          1.91         10.47        14.11 o                         
  -2  16   7          1.45         10.10         9.16 o                         
  -1  16   7         42.77         56.80        14.82 o                         
   0  16   7          2.15         11.24         9.27 o                         
   1  16   7         13.66         14.75        12.31 o                         
   2  16   7          7.11         16.27        16.70 o                         
   3  16   7         22.22         13.17        15.43 o                         
   4  16   7          0.10         22.94        20.54 o                         
  -4  17   7          8.89        -14.90        14.90 o                         
  -3  17   7         10.45          0.27        13.77 o                         
  -2  17   7        135.70        154.79        12.16 o                         
  -1  17   7          0.28         15.72        15.30 o                         
   0  17   7          0.06         -6.91        14.86 o                         
   1  17   7          0.01         -9.98        13.73 o                         
   2  17   7         26.14         23.63        16.05 o                         
   3  17   7          3.58          7.66        17.68 o                         
   4  17   7          0.17         -9.21        21.13 o                         
  -4  18   7          0.00          1.29        16.20 o                         
  -3  18   7          0.96         -8.50        11.21 o                         
  -2  18   7          3.02          9.04         9.51 o                         
  -1  18   7          7.91         11.31         9.88 o                         
   0  18   7         16.48         26.44        15.64 o                         
   1  18   7          5.90         17.69        14.54 o                         
   2  18   7         65.22         54.43        18.32 o                         
   3  18   7          1.39         -2.07        14.75 o                         
   4  18   7          0.26          5.68        18.30 o                         
  -4  19   7          0.38         -6.45        14.74 o                         
  -3  19   7          0.66          0.23        14.10 o                         
  -2  19   7          1.19         10.38         9.60 o                         
  -1  19   7          0.26         -2.07         9.42 o                         
   0  19   7          1.99          8.27        15.68 o                         
   1  19   7          6.09         10.40        15.14 o                         
   2  19   7         37.84         33.19        18.75 o                         
   3  19   7          3.81        -10.29        17.64 o                         
  -4  20   7          0.30         29.37        15.46 o                         
  -3  20   7          0.63         -9.07        16.95 o                         
  -2  20   7          4.18          3.77         9.55 o                         
  -1  20   7          0.14         -7.60        10.47 o                         
   0  20   7          1.86          8.83        14.82 o                         
   1  20   7          3.23         -2.45        16.26 o                         
   2  20   7          2.70          0.99        16.84 o                         
   3  20   7         14.23         12.21        17.78 o                         
  -3  21   7          0.02         18.98        16.63 o                         
  -2  21   7         36.72         43.06        10.43 o                         
  -1  21   7         93.40         74.05        20.59 o                         
   0  21   7         13.28         -2.03        14.96 o                         
   1  21   7          2.26          5.60        19.54 o                         
   2  21   7          0.35         17.12        16.81 o                         
   3  21   7          0.79          2.20        19.00 o                         
  -3  22   7          2.95        -10.29        16.40 o                         
  -2  22   7          0.82         37.97        15.66 o                         
  -1  22   7         18.07         14.32        24.67 o                         
   0  22   7          2.96         -0.35        14.09 o                         
   1  22   7          0.36         -7.29        16.31 o                         
   2  22   7          1.92        -12.13        18.26 o                         
   3  22   7          9.08         27.73        16.86 o                         
  -3  23   7          9.41         26.41        16.27 o                         
  -2  23   7          4.25         20.64        16.12 o                         
  -1  23   7          6.24         12.59        10.30 o                         
   0  23   7         54.91         70.16        18.43 o                         
   1  23   7         50.61         41.41        17.32 o                         
   2  23   7          3.36         24.74        19.81 o                         
  -3  24   7          0.00         13.35        16.25 o                         
  -2  24   7          5.36          5.11        13.20 o                         
  -1  24   7         36.95         38.10        10.92 o                         
   0  24   7          0.55        -16.46        16.46 o                         
   1  24   7         11.81         16.83        17.61 o                         
   2  24   7          6.22         -0.60        17.62 o                         
  -3  25   7          0.41         14.31        18.89 o                         
  -2  25   7          1.60         42.88        15.30 o                         
  -1  25   7         12.10        -12.25        39.19 o                         
   0  25   7          0.23          5.95        16.79 o                         
   1  25   7          1.41          3.04        17.45 o                         
   2  25   7          1.21        -18.56        18.56 o                         
  -2  26   7         24.52         16.22        15.61 o                         
  -1  26   7         14.19         48.47        35.91 o                         
   0  26   7          3.23          2.51        16.96 o                         
   1  26   7          4.04        -15.01        15.01 o                         
  -2  27   7          0.32         24.06        15.01 o                         
  -1  27   7          0.00          0.11        11.21 o                         
   0  27   7          9.13        -11.59        16.64 o                         
   1  27   7         58.32         70.13        19.70 o                         
  -2  28   7          8.66          7.51        17.47 o                         
  -1  28   7          0.56          7.33        11.44 o                         
   0  28   7          0.14         -1.77        16.61 o                         
   1  28   7          1.40         -8.32        18.41 o                         
  -2  29   7          2.56         26.01        16.06 o                         
  -1  29   7          1.31         -5.26        11.36 o                         
   0  29   7          0.46        -19.36        19.98 o                         
  -1  30   7          1.30         15.01        17.20 o                         
   0  30   7          2.26          5.73        18.37 o                         
  -1  31   7          1.46          3.19        16.22 o                         
  -4   0   8          1.37          2.45        17.46 o                         
  -3   0   8          0.79         12.54        14.92 o                         
  -2   0   8          0.94          3.84        15.06 o                         
  -1   0   8         11.05         21.78        11.70 o                         
   0   0   8         44.61         68.70        18.67 o                         
   1   0   8         12.40         36.53        19.01 o                         
   2   0   8        132.45        145.53        22.41 o                         
   3   0   8          4.27          4.86        17.33 o                         
  -4   1   8          0.13         11.39        11.53 o                         
  -3   1   8         16.08         18.99        12.05 o                         
  -2   1   8         29.42         21.60         9.22 o                         
  -1   1   8         21.31         19.67         7.72 o                         
   0   1   8          2.74          3.92         8.41 o                         
   1   1   8          9.53         20.91        11.28 o                         
   2   1   8          0.54         -1.66        11.58 o                         
   3   1   8          0.04          0.98        12.18 o                         
  -4   2   8          6.83          7.54        11.29 o                         
  -3   2   8          7.52         14.02        11.32 o                         
  -2   2   8         25.12         31.24         9.05 o                         
  -1   2   8          8.19          8.38         7.87 o                         
   0   2   8         35.12         34.24        10.91 o                         
   1   2   8          2.56         12.12        14.00 o                         
   2   2   8          0.01         -9.81        11.82 o                         
   3   2   8          1.34         14.37        13.14 o                         
   4   2   8          5.19         -2.38        19.77 o                         
  -4   3   8          1.58         -2.51        12.28 o                         
  -3   3   8          4.76          0.71        10.42 o                         
  -2   3   8         39.44         32.96         9.73 o                         
  -1   3   8          1.26          7.24        10.55 o                         
   0   3   8          0.40         12.51        12.76 o                         
   1   3   8          6.00          4.26        11.17 o                         
   2   3   8          1.37         13.46        16.23 o                         
   3   3   8          3.59          0.16        12.70 o                         
   4   3   8         11.69          4.61        19.30 o                         
  -4   4   8          9.31          8.59        11.00 o                         
  -3   4   8          0.38        -10.94        10.94 o                         
  -2   4   8         30.49         37.57        17.04 o                         
  -1   4   8         34.90         29.21        10.27 o                         
   0   4   8          0.94         -2.40         8.61 o                         
   1   4   8         24.11         38.02        22.30 o                         
   2   4   8          2.43          8.94        11.99 o                         
   3   4   8          0.20         -7.34        11.94 o                         
   4   4   8          3.13        -23.00        23.00 o                         
  -4   5   8          4.81         20.43        26.94 o                         
  -3   5   8         10.73         26.01        11.11 o                         
  -2   5   8          4.94         12.33        11.12 o                         
  -1   5   8          0.20          3.96        10.86 o                         
   0   5   8         17.76         26.16        10.97 o                         
   1   5   8         13.07          4.91        11.77 o                         
   2   5   8         17.84         17.36        12.72 o                         
   3   5   8          5.37        -12.59        18.03 o                         
   4   5   8          5.17         15.44        18.25 o                         
  -4   6   8          0.00          4.60        12.34 o                         
  -3   6   8         12.96         -4.68        14.61 o                         
  -2   6   8          1.61          7.50        11.18 o                         
  -1   6   8         22.17         33.18        10.83 o                         
   0   6   8          0.50          6.25        10.18 o                         
   1   6   8         55.21         75.48        23.24 o                         
   2   6   8          3.28         11.16        12.94 o                         
   3   6   8          0.12         17.39        23.83 o                         
   4   6   8          6.44        -17.39        17.39 o                         
  -4   7   8          3.90         -9.49        18.29 o                         
  -3   7   8          4.54        -12.11        16.36 o                         
  -2   7   8          3.33         11.24        10.92 o                         
  -1   7   8         15.69         20.04        11.47 o                         
   0   7   8         41.53         40.95        11.02 o                         
   1   7   8         50.19         30.19        18.16 o                         
   2   7   8          2.49          0.65        16.46 o                         
   3   7   8          3.74          9.91        17.91 o                         
   4   7   8          6.47         32.65        20.69 o                         
  -4   8   8          0.82         20.72        16.92 o                         
  -3   8   8          1.32        -17.87        17.87 o                         
  -2   8   8          0.68          7.15        10.69 o                         
  -1   8   8          1.69         -6.85        10.32 o                         
   0   8   8          3.35          9.56        12.15 o                         
   1   8   8          6.00         -0.29        18.98 o                         
   2   8   8          0.02          0.12        18.39 o                         
   3   8   8          0.01        -15.77        17.30 o                         
   4   8   8          0.09        -12.06        19.60 o                         
  -4   9   8          3.18          3.97        17.76 o                         
  -3   9   8         20.51          7.02        16.37 o                         
  -2   9   8          3.61         -2.59        10.57 o                         
  -1   9   8          0.86         -1.43        10.50 o                         
   0   9   8         12.19         15.68        14.89 o                         
   1   9   8        100.86         96.81        21.32 o                         
   2   9   8          0.27        -19.41        19.41 o                         
   3   9   8          0.11         -7.21        19.75 o                         
  -3  10   8          3.17         13.71        16.69 o                         
  -2  10   8          0.63        -13.16        16.85 o                         
  -1  10   8         24.29          9.90        11.67 o                         
   0  10   8          0.10          2.30        14.77 o                         
   1  10   8         68.04         67.27        18.40 o                         
   2  10   8          4.14         12.06        18.72 o                         
   3  10   8         12.61          9.97        19.45 o                         
  -3  11   8         85.57         72.00        19.00 o                         
  -2  11   8          0.06          9.64        10.56 o                         
  -1  11   8          9.88         -2.00        11.19 o                         
   0  11   8          0.11          1.42        16.24 o                         
   1  11   8          1.54         -8.44        15.97 o                         
   2  11   8          0.49          8.03        16.44 o                         
   3  11   8          1.96          6.30        18.53 o                         
  -3  12   8         22.78          4.02        17.35 o                         
  -2  12   8          0.08         -2.45        11.31 o                         
  -1  12   8          4.61         14.79        11.27 o                         
   0  12   8          1.72          3.63        16.64 o                         
   1  12   8          5.64         20.17        15.89 o                         
   2  12   8          0.32          4.28        16.62 o                         
   3  12   8         12.80         75.65        19.32 o                         
  -3  13   8         20.77         21.95        16.60 o                         
  -2  13   8          0.03        -11.32        11.32 o                         
  -1  13   8          7.02          1.94        10.90 o                         
   0  13   8          3.71          3.82        16.61 o                         
   1  13   8          3.61          7.91        16.60 o                         
   2  13   8          0.08          1.19        15.03 o                         
   3  13   8          2.34          5.40        18.78 o                         
  -3  14   8          2.97        -10.87        15.97 o                         
  -2  14   8          2.29        -11.96        18.61 o                         
  -1  14   8          2.49        -10.90        10.90 o                         
   0  14   8          0.74          6.33        16.89 o                         
   1  14   8          3.20         -7.20        20.76 o                         
   2  14   8          5.89         32.42        15.08 o                         
   3  14   8          0.59         11.01        19.50 o                         
  -3  15   8          7.26        -13.32        17.04 o                         
  -2  15   8         30.59         22.64        10.81 o                         
  -1  15   8          8.43          1.87        11.96 o                         
   0  15   8          0.43        -16.17        16.17 o                         
   1  15   8          0.03          1.10        17.27 o                         
   2  15   8          8.02         26.00        16.84 o                         
  -3  16   8         10.32          2.23        16.88 o                         
  -2  16   8         14.95          4.93        11.70 o                         
  -1  16   8         20.70         17.12        10.77 o                         
   0  16   8          0.21          0.53        14.81 o                         
   1  16   8          4.69          3.92        17.44 o                         
   2  16   8          9.77         33.67        16.32 o                         
  -3  17   8          0.64         12.45        16.95 o                         
  -2  17   8          7.44         19.30        15.36 o                         
  -1  17   8          5.88         31.98         9.78 o                         
   0  17   8          0.32          0.97        15.08 o                         
   1  17   8         11.90         -5.60        16.76 o                         
   2  17   8          0.43         16.90        18.11 o                         
  -3  18   8         10.81         29.21        17.81 o                         
  -2  18   8          0.24         -1.66        10.90 o                         
  -1  18   8         44.93         79.98        24.07 o                         
   0  18   8          0.68          2.69        16.60 o                         
   1  18   8          1.67          6.85        16.36 o                         
   2  18   8          1.09         27.41        19.52 o                         
  -2  19   8          0.94          6.09        12.49 o                         
  -1  19   8          0.02         11.36        10.89 o                         
   0  19   8          0.46         16.09        19.49 o                         
   1  19   8          6.50         14.27        15.82 o                         
  -2  20   8         11.82         -3.91        15.72 o                         
  -1  20   8          7.07         -5.31        10.93 o                         
   0  20   8          3.83         94.49        18.45 o                         
   1  20   8         11.05         63.73        18.04 o                         
  -2  21   8          0.04          3.49        16.42 o                         
  -1  21   8          5.06         14.20        36.44 o                         
   0  21   8         16.44         53.24        18.09 o                         
   1  21   8          2.78         -8.22        19.36 o                         
  -2  22   8         16.38          5.98        15.69 o                         
  -1  22   8          9.88        121.62        83.55 o                         
   0  22   8         27.86         56.14        17.69 o                         
  -2  23   8          6.30         -4.15        17.36 o                         
  -1  23   8          0.08          8.18        15.78 o                         
   0  23   8          0.29         -1.60        18.73 o                         
  -1  24   8          0.91         49.58        19.28 o                         
   0  24   8          2.98         14.60        18.71 o                         
  -1  25   8         10.09        114.00        21.08 o                         
  -2   1   9          2.10          8.32        11.72 o                         
  -1   1   9          7.53         21.02         9.72 o                         
   0   1   9          0.28          8.11        13.68 o                         
   1   1   9          3.38          3.35        13.18 o                         
   2   1   9          0.40         -8.94        14.28 o                         
  -2   2   9         22.38          6.88        12.80 o                         
  -1   2   9         17.72         14.80        12.65 o                         
   0   2   9          1.28          6.80        12.55 o                         
   1   2   9          0.00        -12.97        15.71 o                         
   2   2   9          3.63         -7.30        17.62 o                         
  -2   3   9          0.01        -16.99        16.99 o                         
  -1   3   9          3.94          9.07        11.78 o                         
   0   3   9         12.07         20.61        13.53 o                         
   1   3   9          0.90        -17.60        19.89 o                         
   2   3   9          0.46          5.36        13.37 o                         
  -2   4   9         12.01         13.08        12.58 o                         
  -1   4   9          0.33         10.79        11.33 o                         
   0   4   9          0.13         -9.53        18.34 o                         
   1   4   9          0.31          6.30        13.15 o                         
   2   4   9         10.52         33.18        19.66 o                         
  -2   5   9         13.44         18.26        12.24 o                         
  -1   5   9          4.42          5.73        11.10 o                         
   0   5   9         38.62         29.75        17.72 o                         
   1   5   9          2.20          6.49        18.71 o                         
   2   5   9          9.18         19.85        21.61 o                         
  -2   6   9         14.15          7.41        12.93 o                         
  -1   6   9          0.08         20.05        18.86 o                         
   0   6   9          0.17         16.28        18.82 o                         
   1   6   9         28.88         25.60        18.02 o                         
  -2   7   9          0.69          2.59        12.53 o                         
  -1   7   9          6.03          4.63        22.34 o                         
   0   7   9         16.91         30.85        18.47 o                         
   1   7   9          2.44          9.46        19.87 o                         
  -2   8   9          0.10         14.02        12.04 o                         
  -1   8   9         21.14         20.88        11.95 o                         
   0   8   9          7.69          2.15        19.06 o                         
   1   8   9          3.38         -9.16        21.16 o                         
  -2   9   9          1.09          3.17        12.55 o                         
  -1   9   9          0.89        -11.37        11.37 o                         
   0   9   9         38.80         61.86        19.10 o                         
   1   9   9          0.29          7.69        20.89 o                         
  -2  10   9          2.21        -16.62        16.62 o                         
  -1  10   9          6.45         12.69        11.70 o                         
   0  10   9          0.01         10.21        18.63 o                         
   1  10   9          0.04         11.69        18.11 o                         
  -2  11   9          2.41         -4.36        14.19 o                         
  -1  11   9          3.85         15.99        12.45 o                         
   0  11   9         33.64         26.45        19.39 o                         
  -2  12   9          5.11          6.49        13.16 o                         
  -1  12   9          0.71         -5.99        12.19 o                         
   0  12   9          0.01         -1.94        17.65 o                         
  -2  13   9          8.97         31.97        12.57 o                         
  -1  13   9          0.06         17.08        12.56 o                         
   0  13   9          0.00         -1.47        18.96 o                         
  -2  14   9          0.09         -3.24        12.38 o                         
  -1  14   9          0.85        -12.95        12.95 o                         
   0  14   9          0.68        -10.71        18.44 o                         
  -2  15   9          0.93         -2.33        21.18 o                         
  -1  15   9          0.15         -3.90        12.63 o                         
  -2  16   9          3.03         -7.67        21.78 o                         
  -1  16   9          4.13         -4.91        17.76 o                         
                                                                                
