# Supplementary material for: The structures of eleven (4-phen­yl)piperazinium salts containing organic anions
Source: Acta Crystallogr E Crystallogr Commun. 2022 Sep 22;78(Pt 10):1016–27. doi: 10.1107/S2056989022009057 (PMC9535824; doi:10.1107/S2056989022009057)
Supplement: Supplementary file 18 [file e-78-01016-10sup10.hkl]

data_10                                                                         
_shelx_title ' HP10 IN P2(1)'                                                   
_shelx_refln_list_code          4                                               
_shelx_F_calc_maximum      181.05                                               
_exptl_crystal_F_000       712.00                                               
_reflns_d_resolution_high  0.7647                                               
                                                                                
loop_                                                                           
 _space_group_symop_operation_xyz                                               
 'x, y, z'                                                                      
 '-x, y+1/2, -z'                                                                
                                                                                
_cell_length_a     8.3250                                                       
_cell_length_b    10.9490                                                       
_cell_length_c    18.4180                                                       
_cell_angle_alpha  90.000                                                       
_cell_angle_beta   92.670                                                       
_cell_angle_gamma  90.000                                                       
                                                                                
_shelx_F_squared_multiplier     1.000                                           
                                                                                
loop_                                                                           
 _refln_index_h                                                                 
 _refln_index_k                                                                 
 _refln_index_l                                                                 
 _refln_F_squared_calc                                                          
 _refln_F_squared_meas                                                          
 _refln_F_squared_sigma                                                         
 _refln_observed_status                                                         
   0 -12   0         42.09         72.34        48.11 o                         
   1 -12   0          6.07          7.75        13.93 o                         
   1 -11   0          9.62         19.06        11.64 o                         
   2 -11   0         92.10         99.15        23.70 o                         
   3 -11   0          5.96        -25.33        31.29 o                         
   4 -11   0        166.10        120.89        29.59 o                         
   6 -11   0          7.73        -31.71        31.71 o                         
   0 -10   0        277.52        258.51        26.47 o                         
   1 -10   0          0.34         23.19        10.25 o                         
   2 -10   0        240.04        246.64        27.62 o                         
   3 -10   0         15.00          3.12        24.66 o                         
   4 -10   0         34.88          3.00        27.60 o                         
   5 -10   0         33.73        -32.52        32.52 o                         
   6 -10   0         95.36        101.44        32.38 o                         
   7 -10   0         18.22         88.95        37.81 o                         
   1  -9   0         10.26         38.54        10.83 o                         
   2  -9   0        696.48        684.34        36.40 o                         
   3  -9   0         28.45         33.68        18.07 o                         
   4  -9   0        764.40       1095.82        81.31 o                         
   6  -9   0          2.28        -30.45        30.45 o                         
   7  -9   0         28.83        118.01        37.29 o                         
   0  -8   0       1066.17       1153.12        50.22 o                         
   1  -8   0         28.53        233.79        17.60 o                         
   2  -8   0        114.62        138.51        15.63 o                         
   3  -8   0        108.58        160.59        29.84 o                         
   4  -8   0        227.01        339.69        43.22 o                         
   5  -8   0          1.79        -31.70        31.70 o                         
   6  -8   0        264.38        355.07        47.50 o                         
   7  -8   0         34.12        124.03        36.32 o                         
   8  -8   0         42.75        227.90        44.40 o                         
   1  -7   0          5.78         49.89        13.75 o                         
   2  -7   0        769.15       1058.22        36.35 o                         
   3  -7   0        145.08        429.35        46.05 o                         
   4  -7   0        309.06        565.50        54.14 o                         
   5  -7   0        445.28        602.78        57.92 o                         
   6  -7   0         47.65         51.85        21.82 o                         
   7  -7   0         24.73         30.05        23.23 o                         
   0  -6   0       2213.63       2744.17        62.48 o                         
   1  -6   0         18.44         42.22        10.17 o                         
   2  -6   0          3.42         18.70         8.32 o                         
   3  -6   0         29.34         20.88        12.74 o                         
   4  -6   0         62.32         94.61        19.68 o                         
   5  -6   0        215.37        346.24        41.68 o                         
   6  -6   0        256.86        274.67        42.14 o                         
   7  -6   0        209.04        356.86        47.43 o                         
   1  -5   0          9.18         33.75         8.56 o                         
   2  -5   0       2242.26       2467.07        53.74 o                         
   3  -5   0        180.56        193.00        17.09 o                         
   4  -5   0       2111.66       2473.49        98.01 o                         
   5  -5   0        460.95        490.37        47.00 o                         
   6  -5   0        268.97        426.94        48.89 o                         
   7  -5   0        170.05        267.81        41.90 o                         
   0  -4   0       2127.81       2772.06        73.35 o                         
   1  -4   0         43.85         45.68         8.07 o                         
   2  -4   0        321.31        264.99        13.56 o                         
   3  -4   0       1532.65       1980.92       195.73 o                         
   4  -4   0        146.51        143.39        22.24 o                         
   5  -4   0        175.28        166.56        27.83 o                         
   6  -4   0       1475.02       2031.43        94.07 o                         
   1  -3   0        483.78        823.91       109.60 o                         
   2  -3   0        934.02        978.14        23.77 o                         
   3  -3   0       1033.48       1233.76        56.69 o                         
   4  -3   0         22.70         84.59        18.76 o                         
   5  -3   0        198.68        309.76        34.49 o                         
   0  -2   0         70.22        104.08        12.07 o                         
   1  -2   0       1562.24       2038.50       118.56 o                         
   2  -2   0      11299.53      12762.90       104.40 o                         
   3  -2   0        100.15        117.42        17.91 o                         
   4  -2   0       1051.46       1205.40        40.37 o                         
   5  -2   0         54.59        144.85        25.55 o                         
   6  -2   0        291.71        357.12        39.41 o                         
   7  -2   0        381.64        474.76        52.18 o                         
   8  -2   0         22.94         23.24        21.55 o                         
   9  -2   0        116.00         20.50        26.82 o                         
   1  -1   0        113.23        140.92        12.42 o                         
   2  -1   0      32233.63      35987.71       219.15 o                         
   3  -1   0        162.60        204.40        28.51 o                         
   4  -1   0        687.80        859.91        46.88 o                         
   5  -1   0         69.96         78.17        21.23 o                         
   6  -1   0        120.93        154.30        26.80 o                         
   7  -1   0        146.08        150.60        28.67 o                         
   8  -1   0        100.02        116.79        28.16 o                         
   9  -1   0        233.15        194.25        39.50 o                         
  10  -1   0         46.69         78.01        33.73 o                         
   2   0   0      24008.08      27256.84       105.06 o                         
   3   0   0          2.94         17.27         6.02 o                         
   4   0   0         10.26         28.39         9.58 o                         
   5   0   0         97.14        172.30        26.50 o                         
   6   0   0       1368.35       1811.91        87.97 o                         
   7   0   0         16.64         53.45        23.81 o                         
   8   0   0        448.59        627.06        61.27 o                         
   9   0   0         85.88         49.62        26.89 o                         
  10   0   0          6.11        -15.71        25.92 o                         
   1   1   0        113.84        145.85        12.11 o                         
   2   1   0      32152.58      36133.45       241.90 o                         
   3   1   0        165.20        141.46        10.74 o                         
   4   1   0        678.81        745.89        26.96 o                         
   5   1   0         68.43         70.04        12.49 o                         
   6   1   0        120.11        152.80        26.99 o                         
   7   1   0        147.20        160.37        31.78 o                         
   8   1   0        101.10        156.93        37.36 o                         
   9   1   0        236.31        199.46        40.79 o                         
  10   1   0         46.04        132.28        38.29 o                         
   2   2   0      11359.87      12831.34       153.52 o                         
   3   2   0        100.05        107.85        18.51 o                         
   4   2   0       1036.43       1067.81        35.14 o                         
   5   2   0         54.10         81.90        23.47 o                         
   6   2   0        294.71        364.72        38.66 o                         
   7   2   0        381.54        457.12        48.59 o                         
   8   2   0         21.47         19.75        21.57 o                         
   9   2   0        115.63         88.97        30.71 o                         
  10   2   0          4.54         11.38        27.64 o                         
   2   3   0        901.94        937.81        44.34 o                         
   3   3   0       1037.37       1181.81        59.71 o                         
   4   3   0         28.30         75.39        20.22 o                         
   5   3   0        198.38        223.97        28.81 o                         
   6   3   0        108.37        176.90        35.36 o                         
   7   3   0        114.27        125.11        29.45 o                         
   8   3   0        226.36        330.36        47.00 o                         
   9   3   0         34.09         13.24        21.19 o                         
  10   3   0         16.18         57.70        37.25 o                         
   0   4   0       2185.08       2691.68        56.45 o                         
   1   4   0         43.83         36.97         8.07 o                         
   2   4   0        327.00        278.54        26.17 o                         
   3   4   0       1533.40       1985.20        79.18 o                         
   4   4   0        145.46        159.23        26.69 o                         
   5   4   0        177.88        153.29        30.54 o                         
   6   4   0       1480.67       1948.49       107.35 o                         
   8   4   0        120.89        179.40        39.85 o                         
   9   4   0         11.56         26.66        24.88 o                         
  10   4   0         12.20        -29.58        29.58 o                         
   1   5   0          9.06         26.47         9.00 o                         
   2   5   0       2268.85       2523.10        76.08 o                         
   3   5   0        181.09        219.29        29.12 o                         
   4   5   0       2109.34       2272.34        96.95 o                         
   5   5   0        463.97        464.16        50.30 o                         
   6   5   0        267.42        387.29        51.12 o                         
   7   5   0        172.16        176.07        42.75 o                         
   9   5   0         51.85         80.41        33.62 o                         
   0   6   0       2260.46       2591.91        67.98 o                         
   1   6   0         18.11         30.49         9.64 o                         
   2   6   0          4.64         25.65        12.13 o                         
   3   6   0         29.36         51.06        18.55 o                         
   4   6   0         64.27        120.21        26.13 o                         
   5   6   0        220.00        385.03        47.30 o                         
   6   6   0        269.78        286.67        46.07 o                         
   7   6   0        214.01        277.31        49.48 o                         
   9   6   0         23.65        114.60        42.97 o                         
   2   7   0        770.73        937.77        55.53 o                         
   3   7   0        145.99        415.77        41.75 o                         
   4   7   0        324.32        537.91        52.39 o                         
   5   7   0        446.94        625.59        61.49 o                         
   6   7   0         48.87         48.69        19.39 o                         
   7   7   0         24.11        172.17        49.06 o                         
   4   8   0        224.93        300.87        40.62 o                         
   5   8   0          1.57         -9.71        21.28 o                         
   6   8   0        269.48        315.00        51.84 o                         
   7   8   0         34.01        126.11        36.91 o                         
   7   9   0         29.54         51.91        27.92 o                         
  -1 -13   1         16.49        -23.27        23.27 o                         
   0 -13   1          3.77         24.39        23.50 o                         
   1 -13   1          5.35         -2.14        21.58 o                         
  -2 -12   1          0.83        -27.23        27.23 o                         
  -1 -12   1         41.46         64.40        22.01 o                         
   0 -12   1         75.27         97.77        21.91 o                         
   1 -12   1         56.13         12.16        23.66 o                         
   2 -12   1         13.18         36.01        26.22 o                         
   5 -12   1        110.49        -27.42        27.42 o                         
  -4 -11   1        142.23         82.64        25.37 o                         
  -3 -11   1         29.81          3.59        24.90 o                         
  -2 -11   1        125.79        100.79        29.91 o                         
  -1 -11   1          6.48         23.91        17.04 o                         
   0 -11   1          2.09          5.23        11.44 o                         
   1 -11   1          1.15         10.56        24.62 o                         
   2 -11   1        132.26         95.46        16.54 o                         
   3 -11   1         55.92          6.22        27.60 o                         
   4 -11   1         48.73         40.49        21.01 o                         
   5 -11   1         21.48        -24.96        24.96 o                         
   6 -11   1         31.84         39.38        28.18 o                         
  -7 -10   1          6.31         34.86        24.49 o                         
  -6 -10   1        144.55         -2.38        25.57 o                         
  -4 -10   1         15.90        -18.18        26.02 o                         
  -3 -10   1         35.05         60.31        20.14 o                         
  -2 -10   1        215.16        190.50        44.50 o                         
  -1 -10   1         59.24         71.75        13.88 o                         
   0 -10   1         15.76         76.43        19.71 o                         
   1 -10   1         48.42         48.06        11.02 o                         
   2 -10   1        189.29        136.63        22.96 o                         
   3 -10   1        109.89         59.41        18.33 o                         
   4 -10   1         11.16        -30.19        30.19 o                         
   5 -10   1         54.13          8.54        26.23 o                         
   6 -10   1          7.97         73.16        30.38 o                         
   7 -10   1         24.50        212.83        47.27 o                         
  -8  -9   1         25.89        237.11        51.93 o                         
  -7  -9   1          4.09          6.84        21.17 o                         
  -4  -9   1        855.27        917.76        75.19 o                         
  -3  -9   1        106.25        116.69        29.32 o                         
  -2  -9   1        429.60        507.59        52.93 o                         
  -1  -9   1         69.05        121.00        20.53 o                         
   0  -9   1          2.14         10.60         8.74 o                         
   1  -9   1         49.56         94.86        12.71 o                         
   2  -9   1        285.08        377.24        25.22 o                         
   3  -9   1         98.21        190.71        25.01 o                         
   4  -9   1        569.31        725.70        66.01 o                         
   5  -9   1         17.65          1.31        27.22 o                         
   6  -9   1          2.26         14.41        21.77 o                         
   7  -9   1          5.62        107.28        33.51 o                         
  -8  -8   1         42.81        257.30        49.36 o                         
  -7  -8   1          8.50         90.76        30.84 o                         
  -6  -8   1        191.46        326.89        44.33 o                         
  -5  -8   1         13.56        -29.13        29.13 o                         
  -4  -8   1        256.25        296.59        39.95 o                         
  -3  -8   1        363.13        297.49        40.15 o                         
  -2  -8   1        238.01        235.10        36.99 o                         
  -1  -8   1        744.86        852.42        34.56 o                         
   0  -8   1        524.44        643.60        29.04 o                         
   1  -8   1        959.01        917.49        30.25 o                         
   2  -8   1        175.48        189.06        14.83 o                         
   3  -8   1        249.97        260.56        27.03 o                         
   4  -8   1        241.28        261.04        39.59 o                         
   5  -8   1         35.09         56.58        21.30 o                         
   6  -8   1        343.56        364.30        49.19 o                         
   7  -8   1        133.76        229.31        43.78 o                         
  -8  -7   1         76.54        225.46        44.06 o                         
  -7  -7   1          5.13         56.77        24.58 o                         
  -6  -7   1         61.91         61.86        21.62 o                         
  -5  -7   1        426.93        716.02        64.79 o                         
  -4  -7   1        536.37        811.86        65.44 o                         
  -3  -7   1        635.82       1001.75        69.00 o                         
  -2  -7   1       1195.43       1250.76        38.60 o                         
  -1  -7   1        259.43        248.71        18.37 o                         
   0  -7   1          0.46          1.77         6.93 o                         
   1  -7   1        242.36        265.39        16.10 o                         
   2  -7   1       1062.70       1173.62        63.33 o                         
   3  -7   1       1550.18       1673.56        60.36 o                         
   4  -7   1       1097.73       1117.80        73.70 o                         
   5  -7   1        953.34       1166.33        78.08 o                         
   6  -7   1         99.80        105.79        30.05 o                         
   7  -7   1         26.80         73.94        32.27 o                         
  -7  -6   1         59.92        271.74        44.08 o                         
  -6  -6   1        250.69        306.65        41.32 o                         
  -5  -6   1        211.65        457.60        48.73 o                         
  -4  -6   1        124.09        142.09        26.31 o                         
  -3  -6   1         93.01         84.40        21.56 o                         
  -2  -6   1         55.19         71.74        12.07 o                         
  -1  -6   1        295.48        257.72        17.28 o                         
   0  -6   1       2654.14       3012.09        71.62 o                         
   1  -6   1        345.77        306.44        21.42 o                         
   2  -6   1        178.94        145.56        16.72 o                         
   3  -6   1        104.51        112.55        19.49 o                         
   4  -6   1        183.81        179.76        27.82 o                         
   5  -6   1        964.21       1051.43        70.62 o                         
   6  -6   1         67.75        166.72        35.65 o                         
  -7  -5   1         35.27        187.99        36.59 o                         
  -6  -5   1        413.88        411.01        45.47 o                         
  -5  -5   1        333.08        510.00        48.15 o                         
  -4  -5   1       1675.15       2105.18        91.98 o                         
  -3  -5   1        390.26        394.54        37.52 o                         
  -2  -5   1       1438.98       1439.27        68.77 o                         
  -1  -5   1        399.34        380.07        18.18 o                         
   0  -5   1          6.53          4.89         6.43 o                         
   1  -5   1        445.06        415.61        24.09 o                         
   2  -5   1        762.61       1008.01        39.73 o                         
   3  -5   1        212.92        282.87        26.94 o                         
   4  -5   1        878.00       1181.66        45.97 o                         
   5  -5   1        595.54        689.73        55.23 o                         
   6  -5   1        110.24        201.41        35.84 o                         
  -6  -4   1       1567.31       2249.99        99.16 o                         
  -5  -4   1         89.35        143.86        24.75 o                         
  -4  -4   1        182.59        201.06        26.67 o                         
  -3  -4   1       3548.29       3758.71       105.43 o                         
  -2  -4   1        315.58        312.82        41.78 o                         
  -1  -4   1        464.24        551.55        19.38 o                         
   0  -4   1       2939.62       3149.56        45.34 o                         
   1  -4   1        311.52        433.09        22.56 o                         
   2  -4   1        681.69        614.20        21.26 o                         
   3  -4   1       2364.68       2606.52        68.68 o                         
   4  -4   1        309.06        287.06        22.18 o                         
   5  -4   1        252.18        326.38        38.62 o                         
  -6  -3   1        215.03        225.35        33.04 o                         
  -5  -3   1        189.98        260.31        32.29 o                         
  -4  -3   1         82.13        184.03        28.40 o                         
  -3  -3   1       2154.52       2332.49        76.99 o                         
  -2  -3   1        226.48        294.70        27.14 o                         
  -1  -3   1       9695.89      10780.02        73.09 o                         
   0  -3   1          1.84          2.73         5.62 o                         
   1  -3   1       8962.12      10233.52        93.33 o                         
   2  -3   1        201.90        193.76        13.06 o                         
   3  -3   1       1889.32       2103.27       120.24 o                         
   4  -3   1       1306.52       1462.11        66.72 o                         
   5  -3   1        469.44        632.47        48.34 o                         
  -9  -2   1          1.80        -20.47        30.71 o                         
  -8  -2   1        115.40         54.02        21.55 o                         
  -7  -2   1         95.30        280.16        42.48 o                         
  -6  -2   1        348.88        376.71        40.95 o                         
  -5  -2   1         59.84        148.82        19.24 o                         
  -4  -2   1        730.04        960.08        36.27 o                         
  -3  -2   1        227.97        180.27        19.57 o                         
  -2  -2   1        688.16       1019.67        44.72 o                         
  -1  -2   1      32706.42      36791.27       223.24 o                         
   0  -2   1        931.33       1277.38        24.13 o                         
   1  -2   1      26846.46      32944.40       144.80 o                         
   2  -2   1       2317.36       2123.10        33.94 o                         
   3  -2   1         24.52         33.03         9.54 o                         
   4  -2   1        879.07       1051.93        54.22 o                         
   5  -2   1        668.33        792.84        52.28 o                         
   6  -2   1         73.88        118.29        23.81 o                         
   7  -2   1        670.10        709.34        62.06 o                         
   8  -2   1         67.64         39.86        21.50 o                         
   9  -2   1         42.12         -1.14        25.06 o                         
 -10  -1   1        228.75        160.23        40.21 o                         
  -9  -1   1          5.52         96.62        32.79 o                         
  -8  -1   1        160.95        160.41        30.84 o                         
  -7  -1   1         30.47         68.88        20.47 o                         
  -6  -1   1        130.95        176.93        28.36 o                         
  -5  -1   1         65.84         98.01        21.83 o                         
  -4  -1   1        648.12        842.05        31.82 o                         
  -3  -1   1        313.18        410.04        35.66 o                         
  -2  -1   1       5581.68       5886.33        89.48 o                         
  -1  -1   1       2903.20       3133.06        53.26 o                         
   1  -1   1       2725.44       3207.47        44.65 o                         
   2  -1   1       1315.66       1736.24        29.98 o                         
   3  -1   1        696.21        788.14        29.87 o                         
   4  -1   1        792.41        873.48        47.24 o                         
   5  -1   1        302.36        313.60        33.50 o                         
   6  -1   1          5.57         24.58        16.78 o                         
   7  -1   1        183.55        183.59        31.63 o                         
   8  -1   1         25.10         33.39        21.31 o                         
   9  -1   1        121.86        111.01        33.33 o                         
  10  -1   1         15.63          7.15        27.49 o                         
 -10   0   1          3.74        -27.52        27.52 o                         
  -9   0   1          0.55         55.04        24.48 o                         
  -8   0   1        837.57        825.61        71.40 o                         
  -7   0   1          9.24         33.54        20.94 o                         
  -6   0   1       1268.68       1747.03        88.50 o                         
  -5   0   1        117.09        181.66        27.03 o                         
  -4   0   1         15.36         60.61        18.50 o                         
  -3   0   1          9.66         15.93         7.06 o                         
  -2   0   1       3681.53       4347.24       153.72 o                         
   2   0   1        184.07        841.02       346.31 o                         
   3   0   1        152.19        133.45        10.50 o                         
   4   0   1        188.57        258.54        15.47 o                         
   5   0   1        239.21        281.10        18.32 o                         
   6   0   1       1270.75       1527.80        80.71 o                         
   7   0   1        154.78        224.27        37.63 o                         
   8   0   1         47.08        171.74        35.28 o                         
   9   0   1         12.34        -10.99        22.62 o                         
  10   0   1          0.70        -25.22        30.65 o                         
 -10   1   1        225.55        175.20        44.82 o                         
  -9   1   1          5.57         81.37        32.18 o                         
  -8   1   1        161.12        205.15        37.92 o                         
  -7   1   1         30.65         84.41        28.82 o                         
  -6   1   1        130.13        190.36        28.39 o                         
  -5   1   1         65.10         81.67        14.28 o                         
  -4   1   1        634.74        767.83        42.58 o                         
  -3   1   1        317.89        387.94        20.46 o                         
  -2   1   1       5523.67       5979.86       246.76 o                         
  -1   1   1       2923.61       3147.41       120.08 o                         
   2   1   1       1288.52       1688.00        55.33 o                         
   3   1   1        674.07        740.35        44.51 o                         
   4   1   1        775.25        829.11        28.07 o                         
   5   1   1        296.84        311.25        19.79 o                         
   6   1   1          5.58         47.34        15.59 o                         
   7   1   1        182.64        222.24        35.73 o                         
   8   1   1         24.73         43.17        26.10 o                         
   9   1   1        121.07        152.22        37.51 o                         
  10   1   1         15.61         15.14        23.86 o                         
 -10   2   1         77.24         41.12        33.47 o                         
  -9   2   1          1.82         53.38        30.78 o                         
  -8   2   1        110.52        100.77        28.75 o                         
  -7   2   1         95.81        304.19        39.97 o                         
  -6   2   1        352.15        395.38        41.89 o                         
  -5   2   1         59.96        113.60        20.70 o                         
  -4   2   1        716.33        798.43        30.70 o                         
  -3   2   1        227.56        187.63        16.56 o                         
  -2   2   1        705.70        924.29        44.55 o                         
  -1   2   1      32780.18      36718.42       133.19 o                         
   3   2   1         24.32         39.99         7.90 o                         
   4   2   1        879.72       1005.66        59.15 o                         
   5   2   1        653.31        716.54        38.92 o                         
   6   2   1         75.85        156.29        21.55 o                         
   7   2   1        664.55        718.98        58.09 o                         
   8   2   1         69.13         84.39        27.38 o                         
   9   2   1         41.82         47.81        26.23 o                         
  10   2   1         26.00         35.33        30.92 o                         
 -10   3   1         81.68         41.17        35.61 o                         
  -9   3   1          3.10         13.28        23.97 o                         
  -8   3   1        530.00        438.18        53.22 o                         
  -7   3   1         25.22        104.62        28.85 o                         
  -5   3   1        190.47        221.00        27.88 o                         
  -4   3   1         83.13        193.35        26.34 o                         
  -3   3   1       2167.20       2187.63        79.01 o                         
  -2   3   1        209.59        258.05        24.28 o                         
  -1   3   1       9710.78      10879.45        77.81 o                         
   0   3   1          1.84          2.76         7.15 o                         
   3   3   1       1872.40       2014.05        75.31 o                         
   4   3   1       1286.64       1192.22       101.24 o                         
   5   3   1        463.59        579.58        52.33 o                         
   6   3   1         24.84         30.49        21.09 o                         
   7   3   1         30.76        114.98        23.47 o                         
   8   3   1         31.26         95.34        29.68 o                         
   9   3   1         76.46         62.09        27.03 o                         
  10   3   1          8.90         36.23        28.36 o                         
  -9   4   1          0.69          2.26        24.83 o                         
  -8   4   1        331.88        268.93        44.28 o                         
  -5   4   1         91.07        145.87        29.03 o                         
  -4   4   1        181.78        201.61        29.85 o                         
  -3   4   1       3550.61       3705.03       106.09 o                         
  -2   4   1        306.84        334.27        19.33 o                         
  -1   4   1        470.02        566.60        20.12 o                         
   0   4   1       2971.67       3118.53        66.47 o                         
   3   4   1       2368.10       2647.71        92.01 o                         
   4   4   1        303.95        312.40        37.18 o                         
   5   4   1        258.89        282.22        38.81 o                         
   6   4   1        527.97        885.60        73.46 o                         
   7   4   1        103.84        110.11        31.82 o                         
   8   4   1         76.39        106.81        31.85 o                         
   9   4   1          5.12         15.25        23.83 o                         
  10   4   1         11.71         -2.72        26.40 o                         
  -9   5   1          3.18         50.25        33.73 o                         
  -8   5   1          8.75         85.08        32.76 o                         
  -6   5   1        411.43        414.44        54.55 o                         
  -5   5   1        333.94        457.23        50.53 o                         
  -4   5   1       1664.43       2031.85        92.88 o                         
  -3   5   1        390.11        400.30        24.00 o                         
  -2   5   1       1444.89       1548.52        47.15 o                         
  -1   5   1        394.10        396.66        24.81 o                         
   0   5   1          6.54          0.95         8.05 o                         
   2   5   1        758.31       1019.05        34.06 o                         
   3   5   1        227.29        297.05        34.98 o                         
   4   5   1        859.03       1122.55        70.46 o                         
   5   5   1        608.80        599.64        56.09 o                         
   6   5   1        110.99        174.89        35.74 o                         
   7   5   1        239.88        256.10        43.09 o                         
   9   5   1         74.45         74.51        33.58 o                         
  -9   6   1          1.98         56.13        32.98 o                         
  -6   6   1        265.29        125.36        22.56 o                         
  -5   6   1        214.99        383.18        48.12 o                         
  -4   6   1        127.04        130.45        27.04 o                         
  -3   6   1         93.25         82.46        17.94 o                         
  -2   6   1         59.63         73.30        10.25 o                         
  -1   6   1        289.54        266.39        22.81 o                         
   0   6   1       2702.13       2971.50        76.29 o                         
   3   6   1        104.50        117.13        23.48 o                         
   4   6   1        181.71        198.01        31.62 o                         
   5   6   1        974.10       1035.71        74.98 o                         
   6   6   1         69.31        138.60        35.28 o                         
   7   6   1        430.48        420.99        58.25 o                         
   8   6   1         15.04         24.22        21.44 o                         
   9   6   1          3.81         66.47        32.67 o                         
  -6   7   1         63.69         49.45        19.41 o                         
  -5   7   1        429.38        613.96        62.76 o                         
  -4   7   1        554.03        621.53        55.80 o                         
  -3   7   1        639.90        753.84        55.92 o                         
  -2   7   1       1204.98       1237.18        61.09 o                         
   3   7   1       1553.69       1601.87        80.95 o                         
   4   7   1       1108.55       1101.07        75.40 o                         
   5   7   1        953.72       1125.39        81.32 o                         
   6   7   1         99.79         71.06        23.37 o                         
   7   7   1         26.66         10.03        22.88 o                         
   8   7   1         13.59         56.33        32.77 o                         
  -6   8   1        196.34        343.47        51.77 o                         
  -5   8   1         12.79         11.04        17.30 o                         
  -4   8   1        253.39        318.74        40.11 o                         
   3   8   1        248.78        233.07        34.46 o                         
   4   8   1        240.99        242.82        38.02 o                         
   5   8   1         36.43         66.42        23.30 o                         
   6   8   1        342.98        326.96        47.14 o                         
   7   8   1        136.54        133.77        33.35 o                         
   8   8   1         63.56         72.60        35.15 o                         
   6   9   1          2.38        -12.09        21.07 o                         
   7   9   1          5.79        -18.65        25.80 o                         
  -1 -14   2         30.54        -23.89        23.89 o                         
   0 -14   2         40.43         16.06        28.65 o                         
   1 -14   2         51.07         39.20        28.82 o                         
  -3 -13   2        128.09        -16.96        28.39 o                         
  -2 -13   2         39.56        -23.49        23.49 o                         
  -1 -13   2          9.24        135.63        33.38 o                         
   0 -13   2          8.03          0.44        23.05 o                         
   1 -13   2          8.44         14.50        21.83 o                         
   2 -13   2         72.82         68.27        34.06 o                         
  -2 -12   2         59.73         75.08        29.34 o                         
  -1 -12   2         77.89        125.99        55.16 o                         
   0 -12   2        217.54        300.37       100.05 o                         
   1 -12   2         66.20         70.05        29.72 o                         
   2 -12   2         84.27         60.43        24.53 o                         
   4 -12   2          1.88        -32.73        32.73 o                         
  -4 -11   2         40.31         12.25        24.41 o                         
  -3 -11   2        118.76        123.91        33.17 o                         
  -2 -11   2        185.44        161.36        35.23 o                         
  -1 -11   2         50.64         76.64        28.35 o                         
   0 -11   2          0.98         53.60        45.24 o                         
   1 -11   2         84.90         17.59        18.94 o                         
   2 -11   2         54.23         54.86        23.34 o                         
   3 -11   2        160.52        182.11        46.30 o                         
   4 -11   2         32.13         26.68        19.90 o                         
   5 -11   2          7.97        -28.91        28.91 o                         
   6 -11   2          7.78        112.54        39.66 o                         
  -7 -10   2         21.63        -27.25        27.25 o                         
  -4 -10   2         16.00        -28.58        28.58 o                         
  -3 -10   2        108.44        106.96        29.15 o                         
  -2 -10   2        120.13        181.37        38.01 o                         
  -1 -10   2         84.38        215.40        29.17 o                         
   0 -10   2         88.36         75.55        15.55 o                         
   1 -10   2        156.39        204.05        18.02 o                         
   2 -10   2         87.87        110.97        19.07 o                         
   3 -10   2         37.85         37.70        21.05 o                         
   4 -10   2          7.12        -28.85        28.85 o                         
   5 -10   2         83.19         81.64        29.34 o                         
   6 -10   2         49.90        181.02        41.77 o                         
  -7  -9   2          7.61        -24.81        24.81 o                         
  -5  -9   2         18.74        -29.47        29.47 o                         
  -4  -9   2        446.11        496.69        54.09 o                         
  -3  -9   2        283.08        406.63        51.78 o                         
  -2  -9   2        108.03        229.82        38.35 o                         
  -1  -9   2        349.13        390.60        31.14 o                         
   0  -9   2          1.62         -2.92         7.93 o                         
   1  -9   2        466.14        365.91        21.07 o                         
   2  -9   2        135.45        135.58        16.90 o                         
   3  -9   2        619.68        614.06        41.53 o                         
   4  -9   2        194.38        270.44        38.65 o                         
   5  -9   2        101.67         87.93        28.25 o                         
   6  -9   2          4.03         98.22        35.62 o                         
   7  -9   2         32.86        218.99        45.46 o                         
  -8  -8   2         35.80        141.47        40.56 o                         
  -7  -8   2         74.46         96.43        30.62 o                         
  -6  -8   2        343.61        266.84        39.33 o                         
  -5  -8   2         47.33         61.90        20.31 o                         
  -4  -8   2        151.63        169.59        30.63 o                         
  -3  -8   2        203.05        199.18        34.76 o                         
  -2  -8   2        303.79        390.76        46.61 o                         
  -1  -8   2        911.37       1014.89        49.47 o                         
   0  -8   2        341.09        420.39        25.41 o                         
   1  -8   2        785.07        856.69        29.99 o                         
   2  -8   2        394.02        393.15        35.34 o                         
   3  -8   2        294.01        214.60        28.03 o                         
   4  -8   2         21.07         44.96        20.32 o                         
   5  -8   2        246.71        237.94        39.30 o                         
   6  -8   2        115.00        212.52        43.54 o                         
   7  -8   2        159.78        294.00        49.64 o                         
  -8  -7   2          7.98        148.38        38.63 o                         
  -7  -7   2          3.33         43.27        24.72 o                         
  -6  -7   2        128.93         49.00        23.49 o                         
  -5  -7   2        984.46       1159.85        80.10 o                         
  -4  -7   2       1061.16       1065.36        72.05 o                         
  -3  -7   2       2013.97       2077.88        96.44 o                         
  -2  -7   2        665.74        729.93        35.88 o                         
  -1  -7   2        425.80        509.81        25.01 o                         
   0  -7   2          3.78          3.42         7.07 o                         
   1  -7   2        569.88        500.54        21.36 o                         
   2  -7   2        190.72        359.79        21.94 o                         
   3  -7   2       1797.91       2123.73        94.97 o                         
   4  -7   2        391.37        535.49        54.07 o                         
   5  -7   2        758.66        953.77        72.54 o                         
   6  -7   2         31.18        117.88        33.14 o                         
  -8  -6   2         48.50        183.25        40.38 o                         
  -7  -6   2        335.55        434.66        50.88 o                         
  -6  -6   2        101.32        106.64        24.01 o                         
  -5  -6   2        866.71       1140.80        77.35 o                         
  -4  -6   2        194.37        206.89        30.53 o                         
  -3  -6   2        106.64        109.92        25.58 o                         
  -2  -6   2        290.50        270.64        20.10 o                         
  -1  -6   2        669.47        711.73        26.86 o                         
   0  -6   2       2195.87       2449.78        49.19 o                         
   1  -6   2        644.98        683.53        26.23 o                         
   2  -6   2        253.55        281.72        17.43 o                         
   3  -6   2        119.83         95.00        14.62 o                         
   4  -6   2         58.37         89.92        24.62 o                         
   5  -6   2       1397.77       1607.20        90.03 o                         
   6  -6   2         64.99        115.18        32.99 o                         
  -7  -5   2        203.67        327.20        43.35 o                         
  -6  -5   2         56.26         88.29        21.51 o                         
  -5  -5   2        530.09        641.18        53.76 o                         
  -4  -5   2        723.74        844.71        57.66 o                         
  -3  -5   2        470.05        534.01        45.49 o                         
  -2  -5   2         67.27        173.35        45.09 o                         
  -1  -5   2         69.91        132.51        19.18 o                         
   0  -5   2          1.20          1.84         6.86 o                         
   1  -5   2        127.38        132.42        13.24 o                         
   2  -5   2        589.95        637.10        32.10 o                         
   3  -5   2        894.67        778.14        28.60 o                         
   4  -5   2        293.97        393.98        27.33 o                         
   5  -5   2        478.59        498.26        50.00 o                         
  -7  -4   2         72.22        171.28        33.82 o                         
  -6  -4   2        765.20       1052.20        67.22 o                         
  -5  -4   2        257.24        292.05        33.34 o                         
  -4  -4   2        186.28        236.45        30.08 o                         
  -3  -4   2        746.28        956.99        56.34 o                         
  -2  -4   2        487.94        393.88        68.34 o                         
  -1  -4   2        833.86        924.48        53.74 o                         
   0  -4   2        932.11        884.89        24.65 o                         
   1  -4   2       1106.27       1084.54        42.00 o                         
   2  -4   2        233.29        220.79        18.41 o                         
   3  -4   2        704.31        662.56        25.56 o                         
   4  -4   2        307.83        305.60        23.62 o                         
   5  -4   2         89.33        121.17        26.34 o                         
  -6  -3   2         13.02         57.08        20.34 o                         
  -5  -3   2        368.65        553.90        41.75 o                         
  -4  -3   2       1233.35       1366.11        63.59 o                         
  -3  -3   2       1991.04       2200.71        74.65 o                         
  -2  -3   2         89.27        103.52        21.46 o                         
  -1  -3   2       2780.24       2617.08        62.02 o                         
   0  -3   2          1.79         -2.08         8.49 o                         
   1  -3   2       1877.54       1920.50        36.12 o                         
   2  -3   2        393.83        321.13        15.29 o                         
   3  -3   2       1826.51       1701.79        39.82 o                         
   4  -3   2        115.28        113.77        17.64 o                         
  -9  -2   2         99.97         18.21        27.08 o                         
  -8  -2   2          7.67         -9.83        24.58 o                         
  -7  -2   2        558.21        699.92        62.59 o                         
  -6  -2   2        140.49        135.91        26.92 o                         
  -5  -2   2        679.50        780.14        36.01 o                         
  -4  -2   2        888.37       1071.63        38.27 o                         
  -3  -2   2         58.47         49.19        13.82 o                         
  -2  -2   2       4095.33       3718.31        84.07 o                         
  -1  -2   2       7273.15       7686.53       111.49 o                         
   0  -2   2         43.34         47.10        10.57 o                         
   1  -2   2       6755.25       7065.71        99.98 o                         
   2  -2   2       1103.81       1392.37        49.28 o                         
   3  -2   2        468.71        483.23        34.73 o                         
   4  -2   2        208.60        288.67        29.60 o                         
   5  -2   2        913.68       1000.79        58.98 o                         
   6  -2   2        112.14        124.64        26.64 o                         
   7  -2   2        409.20        448.38        50.28 o                         
   8  -2   2         27.10          1.94        23.35 o                         
   9  -2   2          5.77        -33.40        33.40 o                         
 -10  -1   2         61.15        100.68        36.05 o                         
  -9  -1   2        176.82        195.57        39.60 o                         
  -8  -1   2         54.11         61.32        24.12 o                         
  -7  -1   2        159.22        124.71        27.16 o                         
  -6  -1   2         17.78         26.64        14.52 o                         
  -5  -1   2        300.95        364.70        36.98 o                         
  -4  -1   2        737.76        708.64        28.73 o                         
  -3  -1   2       1288.13       1431.52        36.71 o                         
  -2  -1   2       1214.74        967.00        22.48 o                         
  -1  -1   2        951.33        961.20        23.47 o                         
   0  -1   2          0.32          4.37         4.13 o                         
   2  -1   2         78.80        102.03        16.89 o                         
   3  -1   2       1403.94       1478.98        31.11 o                         
   4  -1   2         30.27         44.32        12.64 o                         
   5  -1   2        914.37        978.25        55.80 o                         
   6  -1   2        137.08         90.68        21.00 o                         
   7  -1   2        150.75        126.35        27.01 o                         
   8  -1   2         24.89         38.18        19.45 o                         
   9  -1   2         37.64         65.15        27.15 o                         
  10  -1   2         22.73         -5.24        24.07 o                         
 -10   0   2          4.46        -29.63        29.63 o                         
  -9   0   2         52.60        -15.46        27.17 o                         
  -8   0   2        172.36        282.00        44.78 o                         
  -7   0   2         70.45        147.82        31.12 o                         
  -6   0   2       1138.93       1621.48        84.36 o                         
  -5   0   2        273.54        333.47        36.92 o                         
  -4   0   2        284.46        323.20        41.07 o                         
  -3   0   2        480.30        429.23        16.43 o                         
  -2   0   2        360.58        373.21        31.69 o                         
   1   0   2       2252.58       2572.78        52.01 o                         
   2   0   2         18.89         34.37         7.21 o                         
   3   0   2        703.45        668.23        25.37 o                         
   4   0   2        400.46        431.33        19.15 o                         
   5   0   2        811.58        806.56        29.69 o                         
   6   0   2        103.45        244.44        20.92 o                         
   7   0   2        506.01        526.20        52.47 o                         
   8   0   2         36.23         60.71        24.63 o                         
   9   0   2         11.25          7.88        20.62 o                         
  10   0   2          0.51         14.30        24.79 o                         
 -10   1   2         59.84         76.04        35.40 o                         
  -9   1   2        179.55        156.32        38.86 o                         
  -8   1   2         55.21         73.57        29.19 o                         
  -7   1   2        159.58        149.56        32.62 o                         
  -6   1   2         17.49         25.94        15.52 o                         
  -5   1   2        296.13        304.01        33.52 o                         
  -4   1   2        722.62        675.74        24.84 o                         
  -3   1   2       1247.66       1412.66        57.30 o                         
  -2   1   2       1211.30       1068.61        43.63 o                         
  -1   1   2        948.90        936.80        33.51 o                         
   0   1   2          0.32          3.82         4.82 o                         
   1   1   2        786.44        894.07        28.66 o                         
   3   1   2       1361.12       1381.91        59.35 o                         
   4   1   2         30.86         55.15        21.05 o                         
   5   1   2        906.56        978.04        33.58 o                         
   6   1   2        137.02        126.86        37.98 o                         
   7   1   2        151.70        141.93        29.37 o                         
   8   1   2         25.44         33.02        26.89 o                         
   9   1   2         37.03         65.92        32.68 o                         
  10   1   2         22.93         12.65        25.12 o                         
 -10   2   2          9.41         31.71        26.28 o                         
  -9   2   2         99.61         55.76        25.88 o                         
  -8   2   2          8.20         93.02        34.24 o                         
  -7   2   2        556.21        525.62        53.38 o                         
  -6   2   2        142.87        185.72        30.61 o                         
  -5   2   2        665.38        696.97        40.49 o                         
  -4   2   2        890.01       1110.26        60.62 o                         
  -3   2   2         58.18         18.87        11.16 o                         
  -2   2   2       4076.63       3892.69        87.50 o                         
  -1   2   2       7206.95       7590.88        94.23 o                         
   0   2   2         45.93         55.22         9.77 o                         
   1   2   2       6675.35       6981.68       100.73 o                         
   3   2   2        466.93        508.75        38.91 o                         
   4   2   2        208.21        321.07        35.80 o                         
   5   2   2        908.82        961.30        65.36 o                         
   6   2   2        111.14        145.75        21.36 o                         
   7   2   2        407.19        510.34        54.87 o                         
   8   2   2         26.53         40.39        24.08 o                         
   9   2   2          5.68         31.43        27.50 o                         
  10   2   2         12.18         48.19        31.65 o                         
 -10   3   2         17.52         41.02        29.02 o                         
  -9   3   2         34.27         53.66        29.25 o                         
  -8   3   2        132.23        207.43        39.31 o                         
  -7   3   2         79.69        100.93        28.42 o                         
  -5   3   2        364.10        462.29        37.60 o                         
  -4   3   2       1215.45       1327.10        68.72 o                         
  -3   3   2       1947.99       2166.08        57.95 o                         
  -2   3   2         94.27         74.10        15.75 o                         
  -1   3   2       2762.20       2626.92        41.11 o                         
   0   3   2          1.79          6.22         7.35 o                         
   1   3   2       1858.95       1976.74        60.16 o                         
   3   3   2       1769.61       1543.02        82.59 o                         
   4   3   2        115.45        162.35        30.24 o                         
   5   3   2        193.35        192.61        32.30 o                         
   6   3   2         42.38         73.75        30.97 o                         
   7   3   2        175.51        229.93        27.91 o                         
   8   3   2         98.88        112.75        29.68 o                         
   9   3   2         58.04         63.85        28.31 o                         
  10   3   2         20.30        -23.49        23.49 o                         
  -9   4   2         13.11         53.07        27.44 o                         
  -8   4   2         47.37        103.64        32.92 o                         
  -4   4   2        182.29        244.21        34.39 o                         
  -3   4   2        748.72        802.71        52.29 o                         
  -2   4   2        481.71        425.74        21.50 o                         
  -1   4   2        854.34        957.48        26.97 o                         
   0   4   2        945.78        944.15        40.75 o                         
   1   4   2       1132.39       1173.70        48.66 o                         
   4   4   2        307.46        319.42        37.34 o                         
   5   4   2         89.62        106.86        27.85 o                         
   6   4   2         73.36         96.39        27.72 o                         
   7   4   2        103.60        151.95        37.74 o                         
   8   4   2         21.10         69.09        19.95 o                         
   9   4   2         46.86         50.89        29.08 o                         
  10   4   2          1.92         16.21        29.55 o                         
  -9   5   2         35.25         63.22        35.23 o                         
  -8   5   2         70.92         75.10        33.61 o                         
  -5   5   2        542.35        640.49        61.08 o                         
  -4   5   2        706.25        845.42        61.20 o                         
  -3   5   2        484.72        503.21        28.00 o                         
  -2   5   2         63.94        166.16        39.80 o                         
  -1   5   2         73.85        104.01        10.27 o                         
   0   5   2          1.20         -7.09         9.75 o                         
   1   5   2        134.00        156.76        20.33 o                         
   2   5   2        589.33        480.87        21.91 o                         
   4   5   2        293.77        379.16        41.59 o                         
   5   5   2        484.05        472.81        51.58 o                         
   6   5   2        100.49        154.91        32.95 o                         
   7   5   2        135.02        187.49        40.78 o                         
   8   5   2         17.63         11.41        19.26 o                         
   9   5   2         24.14         59.35        27.98 o                         
  -9   6   2         23.89        216.65        46.98 o                         
  -5   6   2        877.56       1081.30        80.06 o                         
  -4   6   2        192.26        203.29        31.78 o                         
  -3   6   2        105.98         99.53        13.59 o                         
  -2   6   2        295.52        244.45        17.82 o                         
  -1   6   2        692.04        741.54        27.45 o                         
   0   6   2       2214.44       2548.77        76.25 o                         
   1   6   2        670.46        730.13        44.26 o                         
   4   6   2         58.35         68.27        19.40 o                         
   5   6   2       1386.56       1460.36        92.37 o                         
   6   6   2         65.24         68.91        25.18 o                         
   7   6   2        307.76        315.26        51.29 o                         
   8   6   2         68.66         55.09        24.25 o                         
   9   6   2         16.66         73.91        32.67 o                         
  -5   7   2        984.01       1087.01        79.24 o                         
  -4   7   2       1069.73        985.67        68.41 o                         
  -3   7   2       2009.49       1886.45        86.25 o                         
   0   7   2          3.76         -7.72         9.62 o                         
   4   7   2        390.49        404.80        47.05 o                         
   5   7   2        751.35        798.75        71.40 o                         
   6   7   2         31.20         44.61        24.09 o                         
   7   7   2         47.36         29.29        19.51 o                         
   8   7   2         58.04         -0.59        33.16 o                         
  -5   8   2         47.97         81.80        28.28 o                         
   4   8   2         21.17         28.09        19.85 o                         
   5   8   2        249.59        233.76        41.09 o                         
   6   8   2        115.81        166.08        39.35 o                         
   7   8   2        162.27        211.31        44.98 o                         
   8   8   2         23.53         26.31        25.40 o                         
   5   9   2        103.46        119.98        30.65 o                         
   6   9   2          4.10          5.53        18.01 o                         
   7   9   2         31.16         33.65        23.06 o                         
   8   9   2         52.68         28.75        27.62 o                         
  -1 -14   3        151.49        193.58        42.46 o                         
   0 -14   3          5.82         69.13        31.49 o                         
  -3 -13   3        109.93         52.64        26.06 o                         
  -2 -13   3         24.78         91.06        31.93 o                         
  -1 -13   3         32.16         94.41        75.49 o                         
   0 -13   3          0.25        153.85       141.42 o                         
   1 -13   3         32.78         63.27        32.43 o                         
   2 -13   3         26.94         67.27        34.22 o                         
   3 -13   3        107.15         36.88        23.79 o                         
  -3 -12   3         19.88         35.83        21.78 o                         
  -2 -12   3         66.42        102.03        31.22 o                         
  -1 -12   3         54.56        129.36        67.68 o                         
   0 -12   3        175.76        328.23       144.69 o                         
   1 -12   3         68.66         88.63        31.58 o                         
   2 -12   3         56.56         70.23        26.82 o                         
   3 -12   3          9.85          1.18        20.46 o                         
   4 -12   3         12.48         10.41        22.88 o                         
  -3 -11   3        245.33        273.95        47.84 o                         
  -2 -11   3         20.12         77.46        30.88 o                         
  -1 -11   3         74.78         94.52        50.21 o                         
   0 -11   3          1.45         26.33        42.00 o                         
   1 -11   3         82.89         63.91        17.67 o                         
   2 -11   3         54.82         31.34        19.85 o                         
   3 -11   3        292.98        272.86        30.56 o                         
   4 -11   3         11.57         27.51        22.10 o                         
   5 -11   3          7.00         42.76        29.04 o                         
  -7 -10   3         18.06        -32.44        32.44 o                         
  -5 -10   3         83.74        -23.33        23.33 o                         
  -4 -10   3         13.55        -22.82        22.82 o                         
  -3 -10   3         37.11         58.45        26.94 o                         
  -2 -10   3        140.82        181.41        39.02 o                         
  -1 -10   3        813.19        823.97        73.32 o                         
   0 -10   3        149.22        125.74        15.14 o                         
   1 -10   3        824.99        769.49        37.84 o                         
   2 -10   3        215.29        132.31        16.23 o                         
   3 -10   3         89.39         36.78        30.01 o                         
   4 -10   3          4.91          6.52        34.87 o                         
   5 -10   3         87.86        134.54        36.91 o                         
   6 -10   3         75.54        208.94        44.47 o                         
  -5  -9   3         90.17         36.35        22.01 o                         
  -4  -9   3        128.87        169.76        36.02 o                         
  -3  -9   3        799.26        680.69        65.82 o                         
  -2  -9   3         44.36        103.19        30.53 o                         
  -1  -9   3        384.74        349.09        44.99 o                         
   0  -9   3          3.00        -12.97        13.03 o                         
   1  -9   3        228.38        240.40        17.24 o                         
   2  -9   3         33.19         56.14        12.78 o                         
   3  -9   3        539.19        573.12        47.11 o                         
   4  -9   3        214.96        238.96        31.17 o                         
   5  -9   3         77.83        103.88        33.10 o                         
   6  -9   3          3.23        163.87        39.90 o                         
  -8  -8   3         34.75         48.76        27.86 o                         
  -7  -8   3        117.21         40.31        21.55 o                         
  -6  -8   3         67.98         -5.82        18.65 o                         
  -5  -8   3        232.24        188.07        33.69 o                         
  -4  -8   3          4.04         32.77        19.57 o                         
  -3  -8   3        142.05         89.33        25.49 o                         
  -2  -8   3        228.53        216.13        37.90 o                         
  -1  -8   3        120.13        166.89        44.20 o                         
   0  -8   3         98.20        113.36        16.89 o                         
   1  -8   3         47.93         67.26        12.25 o                         
   2  -8   3         41.28         72.38        16.60 o                         
   3  -8   3         16.28         37.02        12.78 o                         
   4  -8   3         54.59         70.97        18.28 o                         
   5  -8   3        208.43        239.81        44.21 o                         
   6  -8   3        135.45        363.24        49.97 o                         
  -9  -7   3        108.70        449.07        60.98 o                         
  -8  -7   3         21.28        171.18        39.96 o                         
  -7  -7   3         45.04          2.11        24.71 o                         
  -6  -7   3         23.01        -32.04        32.04 o                         
  -5  -7   3        688.49        769.83        64.84 o                         
  -4  -7   3        136.60        310.01        41.90 o                         
  -3  -7   3       1439.67       1656.28        88.87 o                         
  -2  -7   3         54.97         86.10        27.26 o                         
  -1  -7   3        160.39        187.39        19.02 o                         
   0  -7   3          6.59         -7.09        10.19 o                         
   1  -7   3        125.57        111.26        13.08 o                         
   2  -7   3        146.78        116.50        17.62 o                         
   3  -7   3       1047.29       1121.07        51.19 o                         
   4  -7   3        218.72        207.29        24.33 o                         
   5  -7   3        225.16        337.02        47.51 o                         
   6  -7   3          9.52         93.45        31.38 o                         
  -8  -6   3         29.72        192.13        39.11 o                         
  -7  -6   3        406.98        405.08        47.89 o                         
  -6  -6   3         20.13         -1.36        22.60 o                         
  -5  -6   3       1332.21       1499.99        87.30 o                         
  -4  -6   3         37.43         58.74        21.32 o                         
  -3  -6   3        114.64         86.02        23.85 o                         
  -2  -6   3        438.56        440.22        25.46 o                         
  -1  -6   3        243.96        218.91        18.51 o                         
   0  -6   3       2422.71       2444.10        62.40 o                         
   1  -6   3        271.69        255.07        20.55 o                         
   2  -6   3        383.55        329.22        18.59 o                         
   3  -6   3         47.67         42.04         9.53 o                         
   4  -6   3         72.67         57.61        11.01 o                         
   5  -6   3        299.89        412.87        50.12 o                         
  -8  -5   3         43.95        210.73        39.43 o                         
  -7  -5   3        213.75        209.08        33.79 o                         
  -6  -5   3         82.21         37.26        19.52 o                         
  -5  -5   3        515.29        498.77        47.94 o                         
  -4  -5   3        217.67        320.53        36.77 o                         
  -3  -5   3        463.76        614.86        49.09 o                         
  -2  -5   3       1158.49       1097.79        75.30 o                         
  -1  -5   3        145.01        161.36        15.15 o                         
   0  -5   3          6.83         -0.27        11.60 o                         
   1  -5   3        333.71        286.73        18.78 o                         
   2  -5   3       1055.88        989.35        40.98 o                         
   3  -5   3        300.89        321.60        22.98 o                         
   4  -5   3        403.61        334.63        21.10 o                         
   5  -5   3         71.24        113.34        18.56 o                         
  -7  -4   3        100.12        135.77        30.65 o                         
  -6  -4   3         37.61        119.65        23.70 o                         
  -5  -4   3         93.70         75.97        16.02 o                         
  -4  -4   3        308.02        295.66        32.51 o                         
  -3  -4   3        391.90        422.29        38.93 o                         
  -2  -4   3         34.82         30.98         7.89 o                         
  -1  -4   3       2467.26       2547.98       129.76 o                         
   0  -4   3        583.61        609.07        34.15 o                         
   1  -4   3       2738.65       2831.96        81.84 o                         
   2  -4   3         49.47         34.24         6.24 o                         
   3  -4   3        203.51        273.95        17.69 o                         
   4  -4   3         22.67         17.78         8.53 o                         
   5  -4   3          3.77         -1.38        13.31 o                         
  -7  -3   3         85.27        220.17        36.40 o                         
  -6  -3   3         45.27         53.81        17.33 o                         
  -5  -3   3        190.73        163.62        24.10 o                         
  -4  -3   3         81.82         59.32        16.90 o                         
  -3  -3   3        549.51        570.45        40.59 o                         
  -2  -3   3         60.04         55.96        16.08 o                         
  -1  -3   3       1295.22       1325.20        42.25 o                         
   0  -3   3          2.33          4.66         8.74 o                         
   1  -3   3       1862.85       1753.81        57.44 o                         
   2  -3   3         60.19         52.03         8.24 o                         
   3  -3   3        125.72        163.29        13.57 o                         
   4  -3   3        471.80        519.16        42.33 o                         
  -8  -2   3         90.03         30.36        20.94 o                         
  -7  -2   3        513.22        541.82        57.65 o                         
  -6  -2   3        113.57         98.26        28.11 o                         
  -5  -2   3        906.40        981.98        40.35 o                         
  -4  -2   3         93.14        168.12        16.94 o                         
  -3  -2   3       1557.02       1510.66        57.72 o                         
  -2  -2   3        982.71        837.40        44.71 o                         
   2  -2   3       1290.53       1182.89        30.45 o                         
   3  -2   3       1845.37       1708.54        39.80 o                         
   4  -2   3        228.71        206.12        15.61 o                         
   5  -2   3        444.83        398.00        37.54 o                         
   6  -2   3        726.82        619.91        51.94 o                         
   7  -2   3        288.25        276.08        40.09 o                         
   8  -2   3         25.19        -28.59        28.59 o                         
   9  -2   3         14.42        -28.99        28.99 o                         
 -10  -1   3          3.91         15.72        27.06 o                         
  -9  -1   3         91.04         86.65        29.93 o                         
  -8  -1   3         15.02         -5.26        21.60 o                         
  -7  -1   3        162.50        113.40        27.70 o                         
  -6  -1   3        116.43         80.64        21.02 o                         
  -5  -1   3        974.64       1113.82        40.69 o                         
  -4  -1   3         92.00         69.57        10.89 o                         
  -3  -1   3       1170.90       1137.97        27.78 o                         
  -2  -1   3         89.57         68.55         7.96 o                         
  -1  -1   3        747.35        728.79        30.01 o                         
   2  -1   3        336.68        263.98        14.94 o                         
   3  -1   3       1069.36        945.52        20.75 o                         
   4  -1   3       1624.13       1678.35        35.70 o                         
   5  -1   3       1367.10       1450.84        37.64 o                         
   6  -1   3         45.98         11.80        15.94 o                         
   7  -1   3         80.34         41.58        17.55 o                         
   8  -1   3         66.13         37.59        20.53 o                         
   9  -1   3         12.74         27.86        26.15 o                         
  10  -1   3         22.71         -8.32        28.56 o                         
 -10   0   3          3.70         -1.86        23.32 o                         
  -9   0   3          6.44         -9.01        24.66 o                         
  -8   0   3          6.94         56.58        26.49 o                         
  -7   0   3        349.64        422.27        51.16 o                         
  -6   0   3        383.37        471.83        50.29 o                         
  -5   0   3        729.02        679.28        72.39 o                         
  -4   0   3        283.54        324.88        19.43 o                         
  -3   0   3        677.98        698.99        20.43 o                         
  -2   0   3         14.77          9.73        10.39 o                         
   0   0   3        679.94        683.85        24.25 o                         
   1   0   3        120.73        160.18        11.27 o                         
   2   0   3        387.02        294.13        44.52 o                         
   3   0   3        728.46        773.94        23.49 o                         
   4   0   3         53.95         49.90        10.75 o                         
   5   0   3        227.33        179.12        15.22 o                         
   6   0   3        569.43        529.60        35.27 o                         
   7   0   3        198.32        278.98        39.51 o                         
   8   0   3        109.66         78.11        27.37 o                         
   9   0   3          0.37         29.09        22.56 o                         
  10   0   3          0.41         -0.91        20.01 o                         
 -10   1   3          3.76         25.00        24.38 o                         
  -9   1   3         89.91        114.44        34.05 o                         
  -8   1   3         14.72         27.71        21.86 o                         
  -7   1   3        161.58        127.90        31.44 o                         
  -6   1   3        116.50         92.45        23.46 o                         
  -5   1   3        966.67        913.46        39.15 o                         
  -4   1   3         91.36         79.73        14.36 o                         
  -3   1   3       1138.64       1141.42        48.65 o                         
  -1   1   3        767.06        707.36        30.53 o                         
   0   1   3          0.63          6.01         6.76 o                         
   1   1   3        784.04        753.60        23.46 o                         
   2   1   3        342.40        297.81        26.73 o                         
   3   1   3       1036.06        933.60        50.51 o                         
   4   1   3       1633.04       1642.92        48.18 o                         
   5   1   3       1352.61       1351.31        88.84 o                         
   6   1   3         46.20         31.55        17.86 o                         
   7   1   3         82.43         62.23        15.44 o                         
   8   1   3         64.77         38.43        22.25 o                         
   9   1   3         12.08         31.45        23.91 o                         
  10   1   3         22.56        -14.52        24.88 o                         
 -10   2   3          6.43         31.79        26.86 o                         
  -9   2   3         29.19         45.75        33.58 o                         
  -8   2   3         91.06        102.77        30.87 o                         
  -7   2   3        508.72        551.50        53.94 o                         
  -6   2   3        114.42        102.95        26.41 o                         
  -5   2   3        901.72        887.12        53.94 o                         
  -4   2   3         92.92        172.79        26.43 o                         
  -3   2   3       1553.02       1586.76        67.44 o                         
  -2   2   3        982.73       1015.98        47.96 o                         
  -1   2   3       6114.26       5997.73        94.71 o                         
   0   2   3        115.35         94.08         8.53 o                         
   1   2   3       6093.75       5914.67       100.65 o                         
   4   2   3        232.40        215.36        28.65 o                         
   5   2   3        441.65        485.01        48.95 o                         
   6   2   3        732.35        664.21        39.35 o                         
   7   2   3        283.25        300.13        29.51 o                         
   8   2   3         25.94          5.31        14.33 o                         
   9   2   3         14.25         68.11        32.24 o                         
  10   2   3         17.66         32.07        32.13 o                         
 -10   3   3          2.03          8.11        28.99 o                         
  -9   3   3         63.50         75.78        33.80 o                         
  -8   3   3          8.22         66.29        25.70 o                         
  -7   3   3         86.99        133.12        31.84 o                         
  -6   3   3         45.24         59.06        46.05 o                         
  -4   3   3         82.22         76.07        20.07 o                         
  -3   3   3        519.43        591.26        43.83 o                         
  -2   3   3         61.10         42.96         9.24 o                         
  -1   3   3       1317.56       1497.55        60.77 o                         
   0   3   3          2.33          2.39         7.95 o                         
   1   3   3       1891.58       1758.92        59.16 o                         
   4   3   3        462.31        467.95        43.73 o                         
   5   3   3         29.02         60.00        19.44 o                         
   6   3   3        133.34        119.86        28.76 o                         
   7   3   3        136.42        191.30        26.54 o                         
   8   3   3        114.72        108.63        22.85 o                         
   9   3   3         32.12         17.61        22.35 o                         
  10   3   3         24.46         80.99        36.94 o                         
  -9   4   3          7.46         12.53        25.45 o                         
  -8   4   3         63.96         76.58        30.08 o                         
  -7   4   3        107.45        142.78        35.44 o                         
  -3   4   3        391.37        432.94        39.94 o                         
  -2   4   3         34.82         34.08        12.92 o                         
  -1   4   3       2528.97       2742.58        71.37 o                         
   0   4   3        595.61        680.47        36.02 o                         
   1   4   3       2801.32       2999.46        81.82 o                         
   4   4   3         23.44         23.65        17.08 o                         
   5   4   3          4.10         -1.38        13.91 o                         
   6   4   3         47.49         73.54        24.03 o                         
   7   4   3        213.78        171.57        37.18 o                         
   8   4   3         16.31         19.93        23.16 o                         
   9   4   3         19.25         44.59        27.00 o                         
  10   4   3         11.67        -31.43        31.43 o                         
  -9   5   3         57.88         64.61        32.77 o                         
  -8   5   3         43.28         76.81        32.97 o                         
  -3   5   3        455.18        572.19        42.22 o                         
  -2   5   3       1160.05       1170.88        52.03 o                         
  -1   5   3        150.64        187.08        21.20 o                         
   0   5   3          6.83          9.59         9.24 o                         
   1   5   3        339.44        318.91        29.10 o                         
   4   5   3        404.66        310.51        39.11 o                         
   5   5   3         73.39         72.00        22.86 o                         
   6   5   3         44.80         60.05        25.34 o                         
   7   5   3         25.13          8.82        20.37 o                         
   8   5   3         27.97         46.65        22.52 o                         
   9   5   3         14.60         56.08        32.43 o                         
  -9   6   3          4.59         41.26        34.07 o                         
  -4   6   3         37.57         35.48        14.69 o                         
  -3   6   3        113.59         68.53        19.82 o                         
  -2   6   3        438.31        448.99        24.44 o                         
  -1   6   3        255.31        243.16        16.52 o                         
   0   6   3       2418.41       2438.07        78.65 o                         
   1   6   3        273.73        277.91        29.37 o                         
   4   6   3         72.44         60.86        20.45 o                         
   5   6   3        294.97        334.43        45.39 o                         
   6   6   3        187.00        156.62        35.00 o                         
   7   6   3         88.02        116.86        34.10 o                         
   8   6   3         77.08         64.35        30.16 o                         
   9   6   3         20.69          1.32        23.19 o                         
  -3   7   3       1422.70       1498.38        77.49 o                         
  -1   7   3        166.73        179.86        22.98 o                         
   0   7   3          6.59         20.89        10.59 o                         
   1   7   3        129.50        142.93        24.70 o                         
   4   7   3        220.80        226.11        36.61 o                         
   5   7   3        223.86        230.14        40.32 o                         
   6   7   3          9.56         11.39        20.37 o                         
   7   7   3         10.04         -0.60        18.36 o                         
   8   7   3         30.35         37.69        25.60 o                         
   4   8   3         54.89         65.79        23.86 o                         
   5   8   3        205.85        185.60        38.02 o                         
   6   8   3        135.06        125.35        34.48 o                         
   7   8   3         16.40          5.55        21.33 o                         
   8   8   3         28.69         -7.98        28.08 o                         
   4   9   3        213.70        209.56        38.91 o                         
   5   9   3         77.94         52.67        23.00 o                         
   6   9   3          3.33         15.33        20.90 o                         
   7   9   3         11.72        -12.61        24.73 o                         
   8   9   3         19.51         42.48        27.09 o                         
   0 -14   4        151.57        128.93        37.39 o                         
  -3 -13   4         80.90         67.06        28.66 o                         
  -2 -13   4        103.26        305.94        52.20 o                         
  -1 -13   4         13.97        128.07       104.13 o                         
   0 -13   4          0.75        170.10       179.06 o                         
   1 -13   4          5.37         24.88        29.42 o                         
   2 -13   4        126.19        109.09        40.44 o                         
   3 -13   4         34.10         41.09        28.83 o                         
  -3 -12   4         19.90        101.50        31.54 o                         
  -2 -12   4         10.61        132.39        35.58 o                         
  -1 -12   4         67.31        190.12       120.99 o                         
   0 -12   4        194.91        309.55        91.61 o                         
   1 -12   4         60.98         73.57        21.10 o                         
   2 -12   4         20.05          3.41        50.80 o                         
   3 -12   4         12.99         -9.47        22.36 o                         
   4 -12   4         22.47         65.74        31.58 o                         
  -4 -11   4          7.37        -17.82        20.29 o                         
  -3 -11   4        272.37        313.09        49.04 o                         
  -2 -11   4        106.73        130.13        38.22 o                         
  -1 -11   4         89.00        167.15        39.44 o                         
   0 -11   4          2.41          1.09        13.39 o                         
   1 -11   4         63.55         16.34        22.53 o                         
   2 -11   4         83.56         42.18        27.08 o                         
   3 -11   4         97.07        106.77        24.10 o                         
   4 -11   4         10.51         53.72        17.52 o                         
   5 -11   4          0.38         90.97        35.28 o                         
  -5 -10   4         80.63        -22.46        22.46 o                         
  -4 -10   4         10.54         60.54        25.69 o                         
  -3 -10   4        109.23        101.58        33.43 o                         
  -2 -10   4        139.82        161.70        37.45 o                         
  -1 -10   4        523.37        513.83        58.98 o                         
   0 -10   4        263.30        275.52        41.79 o                         
   1 -10   4        380.67        381.52        27.38 o                         
   2 -10   4         99.62         79.10        13.88 o                         
   3 -10   4         39.67         28.18        15.52 o                         
   4 -10   4         88.29         97.40        26.81 o                         
   5 -10   4         30.70         79.96        31.95 o                         
   6 -10   4        103.94        261.23        48.15 o                         
  -8  -9   4         20.55        -12.46        24.51 o                         
  -5  -9   4         86.50         64.17        21.06 o                         
  -4  -9   4        266.37        255.92        42.44 o                         
  -3  -9   4        287.53        324.30        49.54 o                         
  -2  -9   4        194.99        242.41        43.33 o                         
  -1  -9   4         23.40         29.52        21.56 o                         
   0  -9   4          3.41         11.07        16.27 o                         
   1  -9   4         18.05          1.13        12.12 o                         
   2  -9   4        464.72        364.81        27.03 o                         
   3  -9   4        112.44        144.17        23.54 o                         
   4  -9   4        361.03        386.80        56.70 o                         
   5  -9   4         15.68         77.97        31.34 o                         
   6  -9   4         11.60        212.27        41.70 o                         
  -8  -8   4          4.55        -27.14        27.14 o                         
  -6  -8   4        105.89         41.46        22.22 o                         
  -5  -8   4        178.62        164.06        32.16 o                         
  -4  -8   4         81.21         70.78        27.70 o                         
  -3  -8   4         35.72         23.66        18.39 o                         
  -2  -8   4        111.50        130.97        30.87 o                         
  -1  -8   4         88.03         37.04        19.41 o                         
   0  -8   4        436.24        489.29        32.84 o                         
   1  -8   4         69.05         18.28        26.28 o                         
   2  -8   4        208.45        157.00        20.09 o                         
   3  -8   4         26.59         10.56        12.37 o                         
   4  -8   4        121.20        151.21        26.52 o                         
   5  -8   4         16.03         88.21        30.94 o                         
  -8  -7   4         41.20        105.48        34.40 o                         
  -7  -7   4         21.79        -32.63        32.63 o                         
  -6  -7   4          4.35        -25.58        32.56 o                         
  -5  -7   4        233.61        243.40        37.52 o                         
  -4  -7   4        190.68        195.42        33.84 o                         
  -3  -7   4        713.68        786.73        64.71 o                         
  -2  -7   4        350.67        369.66        43.08 o                         
  -1  -7   4         90.71         79.83        12.14 o                         
   0  -7   4          1.19         -2.67        11.64 o                         
   1  -7   4        105.42         44.73        14.77 o                         
   2  -7   4        666.22        534.62        48.68 o                         
   3  -7   4        393.48        304.82        28.39 o                         
   4  -7   4        232.37        229.34        37.55 o                         
   5  -7   4         69.26        105.97        32.71 o                         
  -8  -6   4         68.93        153.62        35.11 o                         
  -7  -6   4        149.46        136.45        26.37 o                         
  -6  -6   4        172.07         83.19        18.46 o                         
  -5  -6   4        252.13        276.88        41.06 o                         
  -4  -6   4         85.67         74.50        23.72 o                         
  -3  -6   4         36.54         58.51        20.30 o                         
  -2  -6   4        279.93        271.44        34.89 o                         
  -1  -6   4        814.41        850.15        35.72 o                         
   0  -6   4       2582.60       2626.57        65.69 o                         
   1  -6   4        651.39        677.75        48.61 o                         
   2  -6   4        363.73        273.98        23.40 o                         
   3  -6   4         43.60         39.99        10.49 o                         
   4  -6   4        128.54         93.70        13.07 o                         
  -7  -5   4         41.28         15.49        18.05 o                         
  -6  -5   4         30.92        -14.84        25.96 o                         
  -5  -5   4         72.00         83.83        21.30 o                         
  -4  -5   4        312.60        278.33        36.51 o                         
  -3  -5   4        242.58        278.01        36.81 o                         
  -2  -5   4        797.42        610.51        65.34 o                         
  -1  -5   4        952.32        947.66        34.94 o                         
   0  -5   4          0.55         -2.95        10.79 o                         
   1  -5   4        902.09        885.38        49.83 o                         
   2  -5   4        536.79        464.41        40.71 o                         
   3  -5   4        115.73         90.63        12.57 o                         
   4  -5   4        157.47        132.55        14.51 o                         
   5  -5   4        163.75        119.88        26.67 o                         
  -7  -4   4        160.39        111.71        23.95 o                         
  -6  -4   4         51.50        -20.35        23.53 o                         
  -5  -4   4         12.50        -18.83        18.83 o                         
  -4  -4   4         54.89         14.60        14.32 o                         
  -3  -4   4        577.72        585.01        45.96 o                         
  -2  -4   4        558.51        399.70        70.33 o                         
  -1  -4   4       1413.34       1217.85        82.05 o                         
   0  -4   4        136.51         77.27        14.00 o                         
   1  -4   4        772.03        775.21        44.95 o                         
   2  -4   4        869.08        859.08        49.92 o                         
   3  -4   4        294.79        270.14        17.81 o                         
   4  -4   4         14.52         11.20         8.99 o                         
   5  -4   4          4.25          2.22        14.08 o                         
  -6  -3   4         87.52         49.88        14.81 o                         
  -5  -3   4         21.05         22.75        17.72 o                         
  -4  -3   4        531.31        578.95        43.85 o                         
  -3  -3   4        421.22        408.78        36.81 o                         
  -2  -3   4        399.13        415.23        35.64 o                         
   0  -3   4          1.15         11.53        10.84 o                         
   2  -3   4        969.69        777.16        28.53 o                         
   3  -3   4       1568.24       1308.35        31.89 o                         
   4  -3   4       1109.78       1044.10        41.02 o                         
   5  -3   4        169.69        171.87        29.53 o                         
  -8  -2   4         19.74        -28.20        28.20 o                         
  -7  -2   4        316.29        290.72        43.67 o                         
  -6  -2   4        507.10        496.93        30.52 o                         
  -5  -2   4        395.50        439.99        28.07 o                         
  -4  -2   4        186.60        183.33        22.87 o                         
  -3  -2   4        798.60        821.17        56.45 o                         
  -2  -2   4        446.50        421.66        21.74 o                         
  -1  -2   4       1642.23       1552.88        49.10 o                         
   0  -2   4       1322.91       1202.03        34.47 o                         
   2  -2   4        291.06        256.33        26.86 o                         
   3  -2   4        420.99        330.76        16.57 o                         
   4  -2   4        152.12        136.96        12.06 o                         
   5  -2   4        281.59        198.33        19.09 o                         
   6  -2   4        492.81        477.71        45.44 o                         
   7  -2   4        167.20        125.27        28.93 o                         
   8  -2   4         20.23         -8.12        23.22 o                         
 -10  -1   4         19.02          1.86        27.66 o                         
  -9  -1   4         37.40         26.09        24.23 o                         
  -8  -1   4         26.97          7.65        20.11 o                         
  -7  -1   4        133.69         32.13        16.74 o                         
  -6  -1   4         33.77          2.03        16.40 o                         
  -5  -1   4       1405.42       1459.20        75.53 o                         
  -4  -1   4       1884.03       1817.34        70.15 o                         
  -3  -1   4        732.98        677.77        29.24 o                         
  -2  -1   4       2400.04       2056.67        46.92 o                         
   0  -1   4          1.52          5.07         6.77 o                         
   1  -1   4        860.00        809.01        30.45 o                         
   2  -1   4       2379.79       1865.03        68.70 o                         
   3  -1   4        656.77        609.99        17.47 o                         
   4  -1   4       1192.75       1047.46        25.86 o                         
   5  -1   4         49.70          6.03         8.91 o                         
   6  -1   4         94.42         51.15        18.40 o                         
   7  -1   4          8.71         -8.70        23.43 o                         
   8  -1   4         35.60         16.54        18.38 o                         
   9  -1   4          9.56         -2.28        22.84 o                         
  10  -1   4         34.21         -3.12        28.92 o                         
 -10   0   4          0.63         -9.14        23.88 o                         
  -9   0   4          3.64          0.54        24.20 o                         
  -8   0   4         47.27         54.64        25.60 o                         
  -7   0   4        527.67        456.62        53.02 o                         
  -6   0   4        398.11        339.36        44.42 o                         
  -5   0   4        243.69        181.20        29.88 o                         
  -4   0   4         96.83         97.60         9.58 o                         
  -3   0   4        853.52        786.00        27.37 o                         
  -2   0   4        604.81        476.95        17.85 o                         
  -1   0   4       1272.22       1228.41        32.53 o                         
   0   0   4      10120.51       9017.60        98.80 o                         
   1   0   4       1781.65       1685.99        35.73 o                         
   2   0   4         95.97         53.89         7.88 o                         
   3   0   4        637.63        533.58        72.92 o                         
   4   0   4        199.59        211.07        19.01 o                         
   5   0   4       1231.07       1345.22        38.28 o                         
   6   0   4        377.73        421.21        32.09 o                         
   7   0   4         82.07         60.63        16.93 o                         
   8   0   4         81.63         52.79        24.61 o                         
   9   0   4         13.42         -5.05        20.94 o                         
  10   0   4          0.90          8.47        21.65 o                         
 -10   1   4         19.12         11.26        25.06 o                         
  -9   1   4         37.06         40.59        27.09 o                         
  -8   1   4         27.32          7.03        22.74 o                         
  -7   1   4        136.46         74.23        30.82 o                         
  -6   1   4         33.66         23.62        18.07 o                         
  -5   1   4       1389.43       1284.28        48.60 o                         
  -4   1   4       1898.21       1743.95        67.72 o                         
  -3   1   4        703.67        646.97        37.99 o                         
  -1   1   4        568.51        590.96        31.40 o                         
   0   1   4          1.50          6.21         7.46 o                         
   1   1   4        856.33        827.85        26.22 o                         
   2   1   4       2397.84       2063.28        68.16 o                         
   4   1   4       1224.71       1081.96        39.77 o                         
   5   1   4         50.31         18.17        11.05 o                         
   6   1   4         95.21         67.47        13.77 o                         
   7   1   4          8.64         -3.44        12.52 o                         
   8   1   4         35.95         52.51        16.19 o                         
   9   1   4          9.62         40.61        23.85 o                         
  10   1   4         34.83         51.65        30.48 o                         
 -10   2   4          3.52         12.17        26.67 o                         
  -9   2   4          2.29          9.65        26.64 o                         
  -8   2   4         19.09         16.29        23.30 o                         
  -7   2   4        312.98        337.08        47.09 o                         
  -6   2   4        508.39        469.44        47.63 o                         
  -5   2   4        395.01        396.80        27.58 o                         
  -4   2   4        189.69        232.72        29.25 o                         
  -3   2   4        796.43        898.83        50.63 o                         
  -2   2   4        444.87        451.45        32.09 o                         
  -1   2   4       1631.80       1406.40        48.26 o                         
   0   2   4       1300.82       1073.88        42.22 o                         
   1   2   4        921.22        938.05        29.43 o                         
   2   2   4        295.44        272.32        27.28 o                         
   4   2   4        148.79        147.16        25.32 o                         
   5   2   4        278.87        205.97        32.79 o                         
   6   2   4        500.59        492.25        34.46 o                         
   7   2   4        166.40        132.93        21.74 o                         
   8   2   4         20.44         15.60        13.26 o                         
   9   2   4         11.84         48.58        30.37 o                         
  10   2   4          0.52          7.72        23.40 o                         
 -10   3   4         15.73         21.97        36.95 o                         
  -9   3   4         53.22         81.19        33.82 o                         
  -8   3   4         88.34         72.85        27.25 o                         
  -7   3   4        204.09        243.99        39.36 o                         
  -6   3   4         87.97         77.63        24.85 o                         
  -3   3   4        405.10        360.58        35.85 o                         
  -2   3   4        385.89        386.75        22.83 o                         
  -1   3   4        879.71        877.80        30.87 o                         
   0   3   4          1.14         -0.48         5.59 o                         
   1   3   4        460.17        561.24        36.71 o                         
   2   3   4        934.28        839.30        48.24 o                         
   4   3   4       1084.56       1016.99        65.85 o                         
   5   3   4        167.60        155.96        29.22 o                         
   6   3   4         43.55         37.19        21.13 o                         
   7   3   4         81.31         69.97        17.40 o                         
   8   3   4         38.80         46.51        17.05 o                         
   9   3   4         10.13         14.72        14.86 o                         
  10   3   4         22.17         12.78        31.06 o                         
  -9   4   4         39.44         31.55        24.29 o                         
  -8   4   4         17.68         40.15        24.44 o                         
  -7   4   4        168.94        134.27        35.11 o                         
  -3   4   4        579.88        532.25        29.33 o                         
  -2   4   4        550.44        516.35        26.61 o                         
  -1   4   4       1444.36       1343.34        69.99 o                         
   0   4   4        146.43         95.93        16.28 o                         
   1   4   4        788.55        879.18        48.26 o                         
   2   4   4        853.29        802.27        49.85 o                         
   5   4   4          3.89         -3.70        12.15 o                         
   6   4   4        209.55        190.83        36.80 o                         
   7   4   4         85.90         68.59        26.42 o                         
   8   4   4         13.21         27.86        14.90 o                         
   9   4   4          3.74         30.20        16.83 o                         
  10   4   4         11.99        -25.61        29.24 o                         
  -9   5   4         21.26         48.59        31.49 o                         
  -8   5   4         27.55         45.36        29.54 o                         
  -4   5   4        315.87        327.93        34.50 o                         
  -3   5   4        233.75        244.09        29.44 o                         
  -2   5   4        820.91        766.79        78.49 o                         
  -1   5   4        954.04        947.41        48.77 o                         
   0   5   4          0.54         -1.52         9.73 o                         
   1   5   4        902.25        951.33        52.56 o                         
   5   5   4        165.59         91.69        25.49 o                         
   6   5   4         65.15         53.98        24.84 o                         
   7   5   4         22.31          5.91        19.83 o                         
   8   5   4        115.71        118.40        35.55 o                         
   9   5   4         23.95         52.91        24.21 o                         
  -9   6   4         14.30         35.35        34.03 o                         
  -5   6   4        245.84        262.86        36.89 o                         
  -4   6   4         85.42         44.39        12.92 o                         
  -3   6   4         36.39         45.38        15.28 o                         
  -2   6   4        286.86        272.58        29.20 o                         
  -1   6   4        805.75        830.67        47.94 o                         
   0   6   4       2635.84       2604.10        86.01 o                         
   1   6   4        647.77        702.25        47.30 o                         
   5   6   4         46.61          4.62        15.00 o                         
   6   6   4         79.71         93.27        28.36 o                         
   7   6   4         46.75         37.29        26.72 o                         
   8   6   4         49.92         44.52        28.47 o                         
   9   6   4          2.04          3.24        43.25 o                         
  -2   7   4        350.31        341.78        34.50 o                         
  -1   7   4         88.42         89.45        18.17 o                         
   0   7   4          1.20        -14.31        14.31 o                         
   1   7   4        102.73         96.29        20.42 o                         
   5   7   4         69.63         76.56        25.29 o                         
   6   7   4         25.45         17.96        22.17 o                         
   7   7   4          4.26         18.22        21.93 o                         
   8   7   4         14.84        -17.21        39.20 o                         
   0   8   4        427.30        504.24        42.59 o                         
   1   8   4         69.43         12.03        16.94 o                         
   5   8   4         16.39         31.47        21.17 o                         
   6   8   4        107.15        125.54        34.48 o                         
   7   8   4          8.78         26.94        28.32 o                         
   8   8   4         79.77         58.93        25.85 o                         
   4   9   4        354.20        365.45        51.19 o                         
   5   9   4         15.59         32.72        23.20 o                         
   6   9   4         10.96         -7.86        22.25 o                         
   7   9   4         14.63        -25.23        26.20 o                         
   6  10   4        102.68         96.34        36.27 o                         
   7  10   4         29.61         34.79        30.79 o                         
   0 -14   5        315.24        795.04        83.18 o                         
  -2 -13   5        134.06        208.43        48.54 o                         
  -1 -13   5         11.13        168.35       134.87 o                         
   0 -13   5          0.50        309.66       281.84 o                         
   1 -13   5         17.04         46.23        32.29 o                         
   2 -13   5         74.14         62.33        31.09 o                         
   3 -13   5         21.00        134.08        39.12 o                         
  -4 -12   5          6.33        -23.14        23.14 o                         
  -3 -12   5         36.50        107.12        34.27 o                         
  -2 -12   5         41.92        169.92        43.97 o                         
  -1 -12   5          9.31        108.08       102.63 o                         
   0 -12   5         86.60        153.73        37.12 o                         
   1 -12   5         30.38         60.55        37.91 o                         
   2 -12   5         53.78         44.27        19.34 o                         
   3 -12   5          5.60         37.11        39.53 o                         
   4 -12   5          5.68         51.52        22.18 o                         
  -4 -11   5         29.27         71.50        28.61 o                         
  -3 -11   5         24.33        123.43        36.07 o                         
  -2 -11   5         44.92        221.75        42.46 o                         
  -1 -11   5          7.38         62.61        30.10 o                         
   0 -11   5          1.98          2.83        35.21 o                         
   1 -11   5         10.21         11.06        16.11 o                         
   2 -11   5         19.99         17.33        12.67 o                         
   3 -11   5         14.52         28.76        14.60 o                         
   4 -11   5         73.04        127.51       126.31 o                         
   5 -11   5          7.75        163.57        42.11 o                         
  -4 -10   5         83.72        138.63        34.99 o                         
  -3 -10   5         22.19         99.47        35.69 o                         
  -2 -10   5         60.95        114.42        36.18 o                         
  -1 -10   5         62.64         50.13        25.89 o                         
   0 -10   5        262.07        281.86        43.60 o                         
   1 -10   5         25.17          6.76        11.28 o                         
   2 -10   5         59.08         31.99        11.85 o                         
   3 -10   5         15.87          5.25        12.90 o                         
   4 -10   5         70.47         88.87        35.97 o                         
   5 -10   5          1.89         93.92        33.46 o                         
  -5  -9   5         26.16         20.22        18.91 o                         
  -4  -9   5        468.18        418.03        54.51 o                         
  -3  -9   5         72.80        119.44        33.47 o                         
  -2  -9   5        752.96        646.75        64.95 o                         
  -1  -9   5         11.26          9.58        19.06 o                         
   0  -9   5          0.02        -13.35        13.35 o                         
   1  -9   5          6.94        -14.94        16.18 o                         
   2  -9   5        631.54        527.53        71.63 o                         
   3  -9   5         18.84         25.78        15.50 o                         
   4  -9   5        378.30        382.59        36.48 o                         
   5  -9   5          1.86         40.93        26.11 o                         
  -6  -8   5        119.98         31.47        17.92 o                         
  -5  -8   5         25.41         12.80        16.93 o                         
  -4  -8   5        112.87        112.26        32.32 o                         
  -3  -8   5         23.06         63.08        28.82 o                         
  -2  -8   5        209.04        162.41        31.92 o                         
  -1  -8   5         20.23         29.37        20.05 o                         
   0  -8   5       1154.78        994.15        47.37 o                         
   1  -8   5         40.09          7.63        17.82 o                         
   2  -8   5        124.83         93.36        18.58 o                         
   3  -8   5         24.33         25.76        13.86 o                         
   4  -8   5        175.65        153.38        23.76 o                         
   5  -8   5         96.22         79.36        29.82 o                         
  -8  -7   5         17.67        -23.07        23.82 o                         
  -5  -7   5         95.12         91.62        25.40 o                         
  -4  -7   5        256.74        250.87        41.63 o                         
  -3  -7   5        115.53        174.35        35.18 o                         
  -2  -7   5        796.25        769.15        61.22 o                         
  -1  -7   5          1.00        -10.65        11.50 o                         
   0  -7   5          6.75         -6.89        10.86 o                         
   1  -7   5          9.17         -0.83        15.24 o                         
   2  -7   5       1058.30        913.69        63.54 o                         
   3  -7   5         24.72         31.04        14.29 o                         
   4  -7   5        454.53        452.64        55.11 o                         
   5  -7   5          4.57         12.71        17.73 o                         
  -8  -6   5         53.28         76.87        27.62 o                         
  -7  -6   5         53.08        -34.24        34.24 o                         
  -6  -6   5        124.34         67.61        19.81 o                         
  -5  -6   5         26.66          9.99        13.99 o                         
  -4  -6   5        130.84         92.96        26.14 o                         
  -3  -6   5         38.94         51.20        21.44 o                         
  -2  -6   5        229.79        205.68        32.35 o                         
  -1  -6   5         12.59         16.06         8.84 o                         
   0  -6   5       2287.30       2187.84        77.92 o                         
   1  -6   5         49.05         40.98        16.10 o                         
   2  -6   5         90.11         80.89        21.68 o                         
   3  -6   5         20.54         21.61         9.46 o                         
   4  -6   5        103.34         97.03        16.61 o                         
   5  -6   5          5.93         -3.35        11.22 o                         
  -6  -5   5         47.76         17.40        18.31 o                         
  -5  -5   5        161.11        113.09        25.00 o                         
  -4  -5   5        144.85        130.26        27.84 o                         
  -3  -5   5         59.92         89.78        23.64 o                         
  -2  -5   5        339.94        220.44        49.95 o                         
  -1  -5   5         21.88         25.56         8.08 o                         
   0  -5   5          8.35         10.78        10.05 o                         
   1  -5   5         15.92         15.23        13.51 o                         
   2  -5   5        430.51        389.29        38.13 o                         
   3  -5   5         98.46         66.92        13.75 o                         
   4  -5   5        258.98        277.07        24.86 o                         
   5  -5   5         16.64          5.33        10.27 o                         
   6  -5   5          9.39          5.73        17.83 o                         
  -7  -4   5        137.99         75.89        21.65 o                         
  -6  -4   5        152.00         97.06        17.66 o                         
  -5  -4   5          6.38         -2.02        15.67 o                         
  -4  -4   5          6.91         33.33        18.41 o                         
  -3  -4   5         60.63         66.67        19.53 o                         
  -2  -4   5        578.36        531.12        44.12 o                         
   0  -4   5        355.20        324.23        27.31 o                         
   3  -4   5         48.30         27.90         9.97 o                         
   4  -4   5        117.53         83.00        14.23 o                         
   5  -4   5         15.60         13.88        15.93 o                         
   6  -4   5        198.06        274.11        39.91 o                         
  -6  -3   5         47.84         -5.14        21.08 o                         
  -5  -3   5        179.24        151.55        21.81 o                         
  -4  -3   5        932.35        985.71        57.63 o                         
  -3  -3   5       1801.43       1638.98        70.99 o                         
  -2  -3   5       1385.63       1355.12        63.60 o                         
   2  -3   5       1117.20        905.99        32.73 o                         
   3  -3   5        931.71        743.16        24.82 o                         
   4  -3   5        491.39        528.60        23.68 o                         
   5  -3   5         92.75        101.80        23.91 o                         
  -8  -2   5         25.93        -10.18        25.89 o                         
  -7  -2   5        232.54        163.76        36.82 o                         
  -6  -2   5        633.84        528.32        33.23 o                         
  -5  -2   5        273.10        202.51        19.21 o                         
  -4  -2   5        150.59        140.59        16.02 o                         
  -3  -2   5        824.23        700.34        57.34 o                         
  -2  -2   5        205.67        165.24        14.96 o                         
  -1  -2   5       1210.56       1393.91        50.92 o                         
   0  -2   5       4426.28       4318.79       185.74 o                         
   1  -2   5       1643.69       1573.50        41.13 o                         
   2  -2   5        212.51        179.55        24.29 o                         
   3  -2   5        669.08        551.15        20.92 o                         
   4  -2   5        294.40        287.44        17.19 o                         
   5  -2   5         13.40         -9.83         9.83 o                         
   6  -2   5         91.54         60.64        37.83 o                         
   8  -2   5          2.89        -29.96        29.96 o                         
 -10  -1   5         21.75        -40.34        40.63 o                         
  -9  -1   5         10.44        -31.47        31.47 o                         
  -8  -1   5         57.69         26.99        22.02 o                         
  -7  -1   5         12.04         -3.05        19.68 o                         
  -6  -1   5        165.23         88.10        21.65 o                         
  -5  -1   5         13.19         -9.82         9.82 o                         
  -4  -1   5        751.90        744.99        26.25 o                         
  -3  -1   5        964.15        915.63        26.97 o                         
  -2  -1   5       1203.15       1090.07        47.88 o                         
   0  -1   5          1.36          1.73         7.02 o                         
   1  -1   5        290.22        276.32        20.63 o                         
   2  -1   5       1214.58        908.85        68.56 o                         
   3  -1   5       1604.09       1411.59        42.40 o                         
   4  -1   5        389.02        342.62        19.38 o                         
   5  -1   5        264.52        228.94        20.13 o                         
   6  -1   5         11.12         -1.55        16.83 o                         
   7  -1   5          0.68        -15.07        15.07 o                         
   8  -1   5         78.62         54.33        23.31 o                         
   9  -1   5          6.52         -0.79        22.85 o                         
 -10   0   5          0.29         -1.01        29.23 o                         
  -9   0   5          0.39         17.94        21.29 o                         
  -8   0   5         82.97         44.81        23.67 o                         
  -7   0   5          4.16         42.94        25.24 o                         
  -6   0   5        416.98        392.31        45.40 o                         
  -5   0   5       1096.04       1242.63        68.99 o                         
  -4   0   5        210.77        210.73        13.63 o                         
  -3   0   5        252.06        177.94        14.29 o                         
  -2   0   5          5.60          1.84         8.54 o                         
  -1   0   5        541.12        500.74        48.20 o                         
   0   0   5       6056.81       5541.16        88.05 o                         
   1   0   5        100.03        116.42        17.87 o                         
   2   0   5         76.57         69.11         7.33 o                         
   3   0   5         17.75         13.62         4.79 o                         
   4   0   5        203.34        191.43        15.07 o                         
   5   0   5        724.24        784.95        38.25 o                         
   6   0   5        732.33        675.29        40.04 o                         
   7   0   5         68.84         47.39        19.44 o                         
   8   0   5         46.34         37.82        34.11 o                         
   9   0   5          9.75          9.49        18.82 o                         
  10   0   5          2.74        -27.20        27.20 o                         
 -10   1   5         21.51         24.65        24.24 o                         
  -9   1   5          9.62          3.58        23.18 o                         
  -8   1   5         56.26         48.02        26.31 o                         
  -7   1   5         12.70         23.65        23.75 o                         
  -6   1   5        166.67         99.72        26.39 o                         
  -5   1   5         13.07         -4.10        15.51 o                         
  -4   1   5        779.36        733.53        45.02 o                         
  -3   1   5        966.82        768.05        41.15 o                         
  -2   1   5       1204.32       1010.52        39.29 o                         
  -1   1   5        463.30        457.38        30.05 o                         
   0   1   5          1.34         10.74         9.26 o                         
   1   1   5        289.75        285.79        17.46 o                         
   2   1   5       1200.64       1053.24        35.16 o                         
   3   1   5       1593.41       1671.79        74.95 o                         
   4   1   5        374.26        341.15        23.60 o                         
   5   1   5        261.06        216.92        20.27 o                         
   6   1   5         10.90         -5.45        18.13 o                         
   7   1   5          0.58        -12.04        12.04 o                         
   8   1   5         81.32         88.27        28.54 o                         
   9   1   5          5.88         47.28        27.76 o                         
  10   1   5         31.64         28.51        25.48 o                         
 -10   2   5         12.76        -13.72        28.23 o                         
  -9   2   5         12.43         13.89        26.99 o                         
  -8   2   5         26.73         34.73        23.51 o                         
  -7   2   5        228.17        181.82        38.52 o                         
  -6   2   5        643.04        488.60        48.88 o                         
  -5   2   5        269.65        208.23        30.03 o                         
  -2   2   5        203.52        162.74        21.03 o                         
  -1   2   5       1213.34       1224.69        50.01 o                         
   0   2   5       4403.36       4310.09        91.68 o                         
   1   2   5       1640.57       1646.01        40.36 o                         
   2   2   5        203.45        191.52        16.74 o                         
   5   2   5         13.59          4.50        11.01 o                         
   6   2   5         88.34         94.50        17.58 o                         
   7   2   5         10.25         26.72        14.46 o                         
   8   2   5          2.41        -11.99        13.40 o                         
   9   2   5          0.75         68.57        25.07 o                         
  10   2   5          7.01         -4.55        25.98 o                         
  -9   3   5         26.64         48.77        29.06 o                         
  -8   3   5         86.54         68.80        28.83 o                         
  -7   3   5         80.86         98.76        34.68 o                         
  -6   3   5         47.41         22.03        19.96 o                         
  -3   3   5       1790.78       1676.47        73.95 o                         
  -2   3   5       1343.59       1262.43        60.17 o                         
  -1   3   5        328.08        243.16        27.43 o                         
   0   3   5          5.31          1.35         5.54 o                         
   1   3   5        199.30        213.47        22.12 o                         
   2   3   5       1078.97        994.70        54.92 o                         
   5   3   5         94.94         83.14        23.15 o                         
   6   3   5         17.47          1.49        15.16 o                         
   7   3   5         29.81         42.49        15.47 o                         
   8   3   5          5.36          4.79        13.19 o                         
   9   3   5         39.67         27.43        16.44 o                         
  10   3   5         10.81         47.92        35.05 o                         
  -9   4   5         10.98         11.54        26.53 o                         
  -8   4   5          6.20         22.25        26.00 o                         
  -7   4   5        141.81        144.27        35.37 o                         
  -3   4   5         60.84         71.25        13.65 o                         
  -2   4   5        560.71        513.06        27.34 o                         
  -1   4   5        616.72        637.29        33.08 o                         
   0   4   5        350.13        316.24        29.44 o                         
   1   4   5        829.92        821.29        48.23 o                         
   2   4   5        275.41        234.90        29.48 o                         
   5   4   5         16.29          1.79        13.77 o                         
   6   4   5        197.59        207.78        38.83 o                         
   7   4   5         62.43         55.22        25.96 o                         
   8   4   5         42.04         44.13        17.45 o                         
   9   4   5         14.32         32.47        24.72 o                         
  10   4   5         15.12          6.27        25.83 o                         
  -9   5   5         19.41         12.68        27.72 o                         
  -8   5   5         49.37        127.41        37.89 o                         
  -4   5   5        143.08        155.08        26.13 o                         
  -3   5   5         58.11         74.63        18.65 o                         
  -2   5   5        352.36        332.04        24.38 o                         
  -1   5   5         21.82         24.06         9.14 o                         
   0   5   5          8.42          8.22         7.37 o                         
   1   5   5         15.70         11.51         8.18 o                         
   2   5   5        435.43        376.02        38.24 o                         
   5   5   5         16.16          5.32        16.53 o                         
   6   5   5          9.71         -4.44        21.07 o                         
   7   5   5         10.48         -8.58        18.33 o                         
   8   5   5         86.24         64.33        29.80 o                         
   9   5   5         39.46         45.98        30.58 o                         
  -9   6   5         11.81         27.49        31.53 o                         
  -6   6   5        124.11        119.00        28.29 o                         
  -5   6   5         26.03         -4.67        17.46 o                         
  -4   6   5        128.38         94.22        23.02 o                         
  -3   6   5         38.98         41.94        15.31 o                         
  -2   6   5        240.01        207.49        20.01 o                         
  -1   6   5         12.80          4.36         9.25 o                         
   0   6   5       2331.16       2197.95        83.60 o                         
   1   6   5         48.51         42.86        14.38 o                         
   2   6   5         93.10         63.38        19.00 o                         
   5   6   5          6.64         -5.40        15.61 o                         
   6   6   5        269.66        217.12        41.31 o                         
   7   6   5         10.21          6.73        24.39 o                         
   8   6   5         19.46        -12.43        25.63 o                         
   9   6   5          1.02         67.57        37.52 o                         
  -3   7   5        114.15        108.53        22.37 o                         
  -2   7   5        799.16        735.02        52.07 o                         
  -1   7   5          0.97         -5.93        11.83 o                         
   0   7   5          6.71         -6.41        13.74 o                         
   1   7   5          9.19          4.97        11.70 o                         
   5   7   5          4.58          9.51        15.40 o                         
   6   7   5         20.73        -14.71        22.33 o                         
   7   7   5          7.54          9.95        22.10 o                         
   8   7   5          4.23        -22.65        31.84 o                         
  -1   8   5         20.19         31.14        15.37 o                         
   0   8   5       1138.83       1028.43        63.14 o                         
   1   8   5         40.16         14.15        14.20 o                         
   5   8   5         93.73         96.21        32.09 o                         
   6   8   5         77.70         88.68        28.62 o                         
   7   8   5         84.82        128.27        39.25 o                         
   8   8   5         22.77         26.92        24.14 o                         
   5   9   5          1.73         28.11        18.02 o                         
   6   9   5         10.39         30.28        28.90 o                         
   7   9   5         26.63         43.84        32.20 o                         
   5  10   5          2.13         22.23        25.37 o                         
   6  10   5        117.58        141.08        35.80 o                         
   7  10   5         24.89         13.11        23.27 o                         
  -2 -13   6         50.85        206.38        51.32 o                         
  -1 -13   6         34.54        118.88       149.94 o                         
   0 -13   6          0.22         87.33        90.87 o                         
   1 -13   6         10.97         35.55        18.79 o                         
   3 -13   6         27.81        280.08        50.49 o                         
  -4 -12   6          3.94         85.60        30.72 o                         
  -3 -12   6          5.72        132.68        36.54 o                         
  -2 -12   6         49.12        241.34        46.37 o                         
  -1 -12   6         83.28        113.62        34.15 o                         
   0 -12   6          1.41         -4.87        15.96 o                         
   1 -12   6         90.98        128.33        40.31 o                         
   2 -12   6         19.52         22.94        22.31 o                         
   3 -12   6          5.94         69.24        88.96 o                         
   4 -12   6          6.74        151.84        40.92 o                         
  -4 -11   6         98.56         98.71        32.59 o                         
  -3 -11   6         29.91        226.03        44.51 o                         
  -2 -11   6          1.87         41.82        25.55 o                         
  -1 -11   6         31.62         38.51        22.71 o                         
   0 -11   6          4.09        -11.38        19.27 o                         
   1 -11   6         40.71         29.27        33.83 o                         
   2 -11   6          7.70        -19.20        19.20 o                         
   3 -11   6         49.80        119.55        45.75 o                         
   4 -11   6         38.70         40.19        73.03 o                         
   5 -11   6         13.66         21.43        22.97 o                         
  -5 -10   6          3.25          1.66        14.28 o                         
  -4 -10   6         49.23        212.75        42.47 o                         
  -3 -10   6         11.62         71.76        33.55 o                         
  -2 -10   6         45.73         40.78        28.03 o                         
  -1 -10   6         17.05         28.61        19.16 o                         
   0 -10   6         33.21         42.94        25.85 o                         
   1 -10   6         33.22         24.13        14.29 o                         
   2 -10   6         56.95         26.45        12.61 o                         
   3 -10   6          3.20         18.20        17.24 o                         
   4 -10   6         10.53         86.27        27.27 o                         
   5 -10   6         23.94         29.45        25.80 o                         
  -5  -9   6         11.91         43.92        22.21 o                         
  -4  -9   6        381.78        378.59        53.51 o                         
  -3  -9   6         65.87         83.67        33.68 o                         
  -2  -9   6        284.95        275.72        44.74 o                         
  -1  -9   6         72.17         71.76        26.23 o                         
   0  -9   6          0.19          6.80        20.93 o                         
   1  -9   6        111.68         84.11        18.14 o                         
   2  -9   6        194.50        147.58        31.00 o                         
   3  -9   6        224.20        199.34        48.11 o                         
   4  -9   6        238.44        228.63        41.58 o                         
   5  -9   6         70.62         54.63        25.23 o                         
  -6  -8   6         89.33        -22.98        22.98 o                         
  -5  -8   6         91.80        111.22        32.65 o                         
  -4  -8   6        133.71        170.03        40.44 o                         
  -3  -8   6         13.81         13.70        22.08 o                         
  -2  -8   6        216.64        124.80        24.81 o                         
  -1  -8   6        378.97        383.60        47.40 o                         
   0  -8   6        499.68        483.31        34.78 o                         
   1  -8   6        542.01        439.67        45.23 o                         
   2  -8   6        244.92        239.23        36.97 o                         
   3  -8   6         29.12         15.15        16.62 o                         
   4  -8   6         41.17         27.70        20.40 o                         
   5  -8   6        274.64        245.13        42.88 o                         
  -5  -7   6         23.29          5.43        21.39 o                         
  -4  -7   6        578.00        593.13        59.87 o                         
  -3  -7   6         56.38         66.34        23.80 o                         
  -2  -7   6        665.33        560.84        54.27 o                         
  -1  -7   6         99.35         49.88        18.77 o                         
   0  -7   6          1.14          7.37        12.12 o                         
   1  -7   6        105.89        118.99        26.12 o                         
   2  -7   6        387.11        355.94        43.15 o                         
   3  -7   6        300.34        258.74        48.01 o                         
   4  -7   6        453.79        334.58        29.49 o                         
   5  -7   6        122.98         80.42        22.44 o                         
  -6  -6   6        204.73        150.58        30.40 o                         
  -5  -6   6          3.49         -0.92        18.14 o                         
  -4  -6   6        115.49         87.09        27.80 o                         
  -3  -6   6          6.52         13.64        15.49 o                         
  -2  -6   6         85.37         90.79        23.56 o                         
  -1  -6   6        119.32        101.88        14.78 o                         
   0  -6   6        277.14        224.42        26.84 o                         
   1  -6   6        141.52        146.52        25.70 o                         
   2  -6   6         20.70         23.98        16.32 o                         
   3  -6   6         29.43         26.95        22.20 o                         
   4  -6   6        114.38         80.43        15.94 o                         
   5  -6   6         12.63         18.21        16.63 o                         
   6  -6   6        248.32        205.46        37.06 o                         
  -5  -5   6         17.02         26.18        18.05 o                         
  -4  -5   6        331.71        310.88        41.79 o                         
  -3  -5   6         39.90         40.71        20.58 o                         
  -2  -5   6        302.65        250.87        33.11 o                         
   3  -5   6        197.22        233.00        35.65 o                         
   4  -5   6        272.90        241.68        24.04 o                         
   5  -5   6         32.07         18.79        12.49 o                         
   6  -5   6          5.78          6.74        19.89 o                         
  -6  -4   6        236.44        172.82        27.81 o                         
  -5  -4   6         12.30         12.42        14.29 o                         
  -4  -4   6        119.44        132.64        27.71 o                         
  -3  -4   6         23.32         15.45        13.58 o                         
  -2  -4   6        236.21        209.35        31.82 o                         
   2  -4   6        235.64        151.52        12.54 o                         
   3  -4   6          3.89         15.60        16.39 o                         
   4  -4   6        200.51        153.60        18.09 o                         
   5  -4   6        160.35        122.42        26.60 o                         
   6  -4   6        165.61        161.11        33.19 o                         
  -6  -3   6         12.59        -14.06        19.58 o                         
  -5  -3   6        107.36         42.64        15.36 o                         
  -4  -3   6        428.27        552.67        45.86 o                         
  -3  -3   6        347.28        355.80        35.89 o                         
  -2  -3   6        499.43        454.16        33.98 o                         
  -1  -3   6         91.79         55.51        11.83 o                         
   0  -3   6          0.06         -5.59         5.59 o                         
   1  -3   6        124.52         67.86         9.68 o                         
   3  -3   6        277.49        181.07        15.93 o                         
   4  -3   6        230.60        159.77        13.73 o                         
   5  -3   6         26.85          5.68        12.52 o                         
   6  -3   6         16.42         -2.45        19.32 o                         
  -7  -2   6         56.12         12.59        21.46 o                         
  -6  -2   6        107.69         59.47        21.43 o                         
  -5  -2   6         21.22        -15.49        16.36 o                         
  -4  -2   6        252.01        259.75        29.56 o                         
  -3  -2   6        344.30        322.78        22.13 o                         
  -2  -2   6        484.13        458.58        34.96 o                         
  -1  -2   6        585.23        569.20        33.04 o                         
   0  -2   6       2433.47       2270.53        53.32 o                         
   1  -2   6        225.82        238.90        19.40 o                         
   3  -2   6         75.37         48.65        16.90 o                         
   4  -2   6        165.11        167.02        13.75 o                         
   5  -2   6        110.23         79.55        15.23 o                         
   6  -2   6         83.08         36.89        12.27 o                         
   7  -2   6         49.35         34.83        14.10 o                         
 -10  -1   6         27.23        -22.97        36.35 o                         
  -9  -1   6          4.99        -23.30        31.49 o                         
  -8  -1   6         35.89         19.40        21.45 o                         
  -7  -1   6          2.02         -0.18        24.76 o                         
  -6  -1   6          0.93        -21.59        21.59 o                         
  -5  -1   6        268.07        206.20        17.98 o                         
  -4  -1   6        552.13        478.66        22.00 o                         
  -3  -1   6       1035.70       1001.30        28.94 o                         
  -1  -1   6        105.00         67.44        13.15 o                         
   0  -1   6          3.65          4.97         7.47 o                         
   1  -1   6        169.77        112.52        14.94 o                         
   2  -1   6        713.01        642.05        30.55 o                         
   3  -1   6        549.80        390.56        47.51 o                         
   4  -1   6        324.03        254.98        14.60 o                         
   5  -1   6        138.60        126.81        14.38 o                         
   6  -1   6          7.55          1.52        17.65 o                         
   7  -1   6          1.68        -16.05        19.48 o                         
   8  -1   6         68.83         20.75        20.25 o                         
 -10   0   6          1.24         44.59        32.14 o                         
  -9   0   6         12.89          5.06        21.50 o                         
  -8   0   6         54.15         46.57        24.03 o                         
  -7   0   6        117.36         48.79        26.47 o                         
  -6   0   6        579.98        588.24        55.03 o                         
  -5   0   6        722.00        738.60        55.01 o                         
  -4   0   6        169.73        149.48        14.67 o                         
  -3   0   6          4.65          7.27         7.13 o                         
  -2   0   6        787.82        596.15        31.07 o                         
  -1   0   6        895.17        703.13        22.05 o                         
   0   0   6      10652.08      10556.14       132.73 o                         
   1   0   6       1013.30        912.20        42.28 o                         
   2   0   6        502.96        376.66        31.18 o                         
   3   0   6         23.11          5.64         6.80 o                         
   4   0   6         49.14         66.17        17.39 o                         
   5   0   6        145.44         91.01        14.88 o                         
   6   0   6        523.78        523.42        35.59 o                         
   7   0   6         89.79         88.69        18.42 o                         
   8   0   6         12.55         -4.78        13.51 o                         
 -10   1   6         27.64         22.05        26.86 o                         
  -9   1   6          5.14          3.07        21.72 o                         
  -8   1   6         37.72         55.21        29.56 o                         
  -7   1   6          2.01         -1.40        20.03 o                         
  -6   1   6          0.96          6.40        16.59 o                         
  -5   1   6        265.18        230.74        32.08 o                         
  -4   1   6        534.78        415.77        35.90 o                         
  -3   1   6       1021.60        887.72        43.50 o                         
  -2   1   6       1072.34        838.75        29.04 o                         
  -1   1   6        102.37         58.08         7.74 o                         
   0   1   6          3.64          6.43         8.14 o                         
   1   1   6        165.47        107.14        12.31 o                         
   2   1   6        704.05        627.07        29.09 o                         
   3   1   6        536.54        450.94        39.94 o                         
   4   1   6        315.93        291.48        39.32 o                         
   5   1   6        134.69        103.75        15.71 o                         
   6   1   6          7.49         -2.43        12.29 o                         
   7   1   6          1.96         -2.19        13.18 o                         
   8   1   6         69.99         71.68        19.15 o                         
   9   1   6         50.89         72.12        39.03 o                         
 -10   2   6          0.52         15.83        30.48 o                         
  -9   2   6         13.71         55.28        31.31 o                         
  -8   2   6         12.12        -14.41        21.70 o                         
  -7   2   6         56.31         33.18        24.38 o                         
  -6   2   6        106.01        108.28        26.65 o                         
  -5   2   6         21.07         10.52        14.07 o                         
  -4   2   6        245.46        260.58        29.91 o                         
  -2   2   6        469.00        430.08        34.47 o                         
  -1   2   6        572.09        518.21        35.53 o                         
   0   2   6       2420.46       2355.65        72.50 o                         
   1   2   6        217.30        266.16        18.53 o                         
   2   2   6        282.72        282.09        20.42 o                         
   3   2   6         75.50         73.39        17.68 o                         
   5   2   6        109.13         91.36        23.48 o                         
   6   2   6         84.29         66.89        15.50 o                         
   7   2   6         45.61         64.23        19.26 o                         
   8   2   6          4.55         -3.01        13.78 o                         
   9   2   6         10.26          3.86        18.04 o                         
  -9   3   6          3.83         37.49        28.12 o                         
  -8   3   6         18.54         25.78        23.10 o                         
  -7   3   6         77.01         45.68        27.89 o                         
  -6   3   6         12.26         39.62        20.63 o                         
  -3   3   6        357.48        364.70        36.35 o                         
  -2   3   6        477.01        451.64        37.05 o                         
  -1   3   6         92.15         66.17        15.20 o                         
   0   3   6          0.05          1.93         5.13 o                         
   1   3   6        124.44         76.52        10.94 o                         
   2   3   6        466.42        443.45        38.16 o                         
   5   3   6         27.74          8.91        14.85 o                         
   6   3   6         16.27          8.47        13.67 o                         
   7   3   6         62.03         73.07        18.57 o                         
   8   3   6         21.50         13.31        13.97 o                         
   9   3   6         47.44         12.20        18.88 o                         
  -9   4   6          1.84        -12.94        29.07 o                         
  -8   4   6         21.25         61.94        29.56 o                         
  -7   4   6         45.50         34.57        27.22 o                         
  -4   4   6        116.00         90.53        22.13 o                         
  -3   4   6         23.44         11.17        13.05 o                         
  -2   4   6        241.07        223.23        19.44 o                         
  -1   4   6        857.08        855.18        46.85 o                         
   0   4   6        569.74        505.13        38.26 o                         
   1   4   6        864.26        847.29        51.18 o                         
   2   4   6        241.85        246.21        30.24 o                         
   5   4   6        159.48        147.89        31.09 o                         
   6   4   6        165.35        142.17        31.23 o                         
   7   4   6         82.82         71.27        28.86 o                         
   8   4   6         35.35         28.95        24.27 o                         
   9   4   6          5.63         11.82        23.69 o                         
  -9   5   6         27.73         13.90        28.15 o                         
  -8   5   6        127.46        173.39        40.22 o                         
  -5   5   6         16.60          2.49        20.76 o                         
  -4   5   6        332.06        291.76        36.31 o                         
  -3   5   6         39.91         57.50        16.63 o                         
  -2   5   6        301.62        245.14        21.94 o                         
  -1   5   6         90.47         88.14        13.45 o                         
   0   5   6          1.49         -4.03         7.32 o                         
   1   5   6        150.02        119.20        22.22 o                         
   2   5   6        136.69        114.94        23.92 o                         
   6   5   6          5.90        -22.16        22.16 o                         
   7   5   6         15.71          0.00        23.61 o                         
   8   5   6          8.40         34.83        27.19 o                         
   9   5   6         21.15         27.42        22.70 o                         
  -9   6   6          0.23         22.01        27.39 o                         
  -8   6   6         28.77         79.13        33.71 o                         
  -6   6   6        208.59        179.40        34.94 o                         
  -5   6   6          3.93        -14.18        17.47 o                         
  -4   6   6        113.91        112.82        25.25 o                         
  -3   6   6          6.39         -1.18        11.17 o                         
  -2   6   6         84.32         71.26        17.31 o                         
  -1   6   6        116.16        100.84        14.77 o                         
   0   6   6        285.22        251.15        37.69 o                         
   1   6   6        137.95        128.38        23.55 o                         
   2   6   6         19.19          1.44        14.43 o                         
   6   6   6        253.72        209.76        41.23 o                         
   7   6   6         15.53         -5.08        21.92 o                         
   8   6   6         15.61         23.00        26.76 o                         
   9   6   6          1.79         33.50        27.43 o                         
  -4   7   6        574.19        501.48        49.09 o                         
  -3   7   6         56.40         29.04        16.02 o                         
  -2   7   6        657.27        567.38        48.07 o                         
  -1   7   6         99.55         74.37        13.34 o                         
   0   7   6          1.16        -11.35        14.14 o                         
   1   7   6        106.86        113.00        22.27 o                         
   2   7   6        385.10        345.55        41.86 o                         
   5   7   6        124.99         96.69        28.88 o                         
   6   7   6         17.40         12.51        17.38 o                         
   7   7   6         43.45         75.56        35.26 o                         
   8   7   6          9.17         -4.31        21.82 o                         
  -1   8   6        379.91        355.83        39.41 o                         
   0   8   6        490.78        466.76        43.34 o                         
   1   8   6        541.75        425.92        43.71 o                         
   5   8   6        272.89        230.12        43.95 o                         
   6   8   6         27.74         27.71        22.96 o                         
   7   8   6        199.54        155.44        45.41 o                         
   1   9   6        110.38        106.48        26.20 o                         
   5   9   6         68.61         65.00        25.70 o                         
   6   9   6         13.28         -8.98        21.07 o                         
   7   9   6         15.11         52.25        56.44 o                         
   5  10   6         22.81         21.79        22.85 o                         
   6  10   6         18.00         46.82        33.80 o                         
   7  10   6         15.38         11.21        21.65 o                         
  -1 -13   7         12.76        229.76        47.54 o                         
   0 -13   7          0.20         38.72        45.93 o                         
   1 -13   7          0.56         57.33        38.50 o                         
  -3 -12   7          2.84        300.45        52.81 o                         
  -2 -12   7          2.40        200.91        46.57 o                         
  -1 -12   7         43.59        107.09        35.50 o                         
   0 -12   7         16.81          9.11        23.96 o                         
   1 -12   7         56.52         65.04        22.60 o                         
   2 -12   7          3.75         13.04        27.34 o                         
   3 -12   7         18.27        130.81       105.72 o                         
  -5 -11   7         16.48         -3.89        15.34 o                         
  -4 -11   7         29.84        220.65        44.11 o                         
  -3 -11   7         71.30        261.28        54.07 o                         
  -2 -11   7         11.95          6.52        20.06 o                         
  -1 -11   7          8.07         11.11        20.56 o                         
   0 -11   7          0.15         14.55        19.07 o                         
   1 -11   7         10.93        -16.30        16.30 o                         
   2 -11   7         30.98          2.82        14.41 o                         
   3 -11   7        117.39        221.03       103.42 o                         
   4 -11   7          9.86         11.18        22.54 o                         
   5 -11   7         23.58         15.96        24.94 o                         
  -5 -10   7         17.34         91.09        28.62 o                         
  -4 -10   7         11.70         79.46        32.86 o                         
  -3 -10   7         18.74         98.03        31.31 o                         
  -2 -10   7         25.24         23.25        20.51 o                         
  -1 -10   7         94.43         80.35        26.23 o                         
   0 -10   7         16.17          7.97        20.80 o                         
   1 -10   7        106.46         80.99        29.59 o                         
   2 -10   7          9.64         17.86        39.17 o                         
   3 -10   7         49.52         61.63        19.28 o                         
   4 -10   7         13.11        -15.64        20.50 o                         
   5 -10   7         36.35         46.29        27.42 o                         
  -6  -9   7         21.62        -23.50        23.50 o                         
  -5  -9   7         88.61        149.05        35.34 o                         
  -4  -9   7        211.62        259.68        48.01 o                         
  -3  -9   7        314.51        304.17        48.19 o                         
  -2  -9   7        102.21         67.76        24.74 o                         
  -1  -9   7         63.14         27.41        22.29 o                         
   0  -9   7          0.92        -10.81        24.10 o                         
   1  -9   7         42.92         62.76        26.02 o                         
   2  -9   7         42.55         64.72        29.23 o                         
   3  -9   7        250.11        121.64        30.71 o                         
   4  -9   7         31.72          5.37        20.09 o                         
   5  -9   7         34.85          9.12        19.03 o                         
  -6  -8   7         45.22        -21.58        21.58 o                         
  -5  -8   7        285.22        281.04        45.76 o                         
  -4  -8   7         17.61         58.23        29.85 o                         
  -3  -8   7         34.53         35.04        22.69 o                         
  -2  -8   7        178.27         56.19        22.95 o                         
  -1  -8   7        510.30        465.21        54.09 o                         
   0  -8   7         81.04        101.03        32.49 o                         
   1  -8   7        493.96        434.56        47.28 o                         
   2  -8   7         46.31         91.20        30.33 o                         
   3  -8   7         30.53         43.48        21.79 o                         
   4  -8   7         17.98          3.69        17.06 o                         
   5  -8   7        212.26        160.13        35.67 o                         
  -5  -7   7        121.68        171.84        37.00 o                         
  -4  -7   7        356.02        392.95        49.82 o                         
  -3  -7   7        427.80        396.05        48.52 o                         
  -2  -7   7        122.15        108.53        27.61 o                         
  -1  -7   7        154.82        113.10        29.00 o                         
   3  -7   7        559.16        425.42        46.93 o                         
   4  -7   7         34.69         -4.95        11.99 o                         
   5  -7   7        185.49        156.45        33.43 o                         
  -6  -6   7        303.72        261.52        38.74 o                         
  -5  -6   7         25.45         66.11        24.29 o                         
  -4  -6   7         92.99        113.39        27.43 o                         
  -3  -6   7         53.77         38.20        19.33 o                         
  -2  -6   7         45.98         40.12        17.48 o                         
   4  -6   7         27.66          7.24        11.56 o                         
   5  -6   7         93.31        102.09        18.69 o                         
   6  -6   7         97.98         44.79        18.51 o                         
  -6  -5   7          7.74        -23.00        23.00 o                         
  -5  -5   7         33.93         43.71        21.90 o                         
  -4  -5   7        251.71        230.09        37.20 o                         
  -3  -5   7        331.99        312.67        38.10 o                         
  -2  -5   7         11.70        -12.00        19.24 o                         
   3  -5   7        474.48        456.36        45.81 o                         
   4  -5   7         51.13         18.33        11.55 o                         
   5  -5   7        167.99        117.93        19.12 o                         
   6  -5   7         22.94         21.56        19.68 o                         
  -6  -4   7        173.62        147.37        24.65 o                         
  -5  -4   7        142.61        135.30        29.18 o                         
  -4  -4   7        167.64        185.04        29.75 o                         
  -3  -4   7         22.56         22.17        16.10 o                         
  -2  -4   7        111.69        116.31        24.11 o                         
   0  -4   7        657.78        618.67        25.55 o                         
   1  -4   7        272.64        151.33        12.55 o                         
   3  -4   7          9.88         20.81        14.16 o                         
   4  -4   7         33.86         14.89        10.38 o                         
   5  -4   7        327.76        297.54        38.10 o                         
   6  -4   7         84.72         77.02        27.64 o                         
  -5  -3   7         24.88         33.03        16.94 o                         
  -4  -3   7        205.02        191.62        28.32 o                         
  -3  -3   7        164.04        157.26        22.24 o                         
  -2  -3   7        352.28        249.37        27.08 o                         
  -1  -3   7          1.70         -0.84         7.34 o                         
   0  -3   7          0.22         -2.73         5.67 o                         
   1  -3   7         11.66         13.07         5.65 o                         
   2  -3   7        136.78         40.03         4.65 o                         
   3  -3   7        107.09         72.05        11.67 o                         
   4  -3   7         28.17         16.62         6.95 o                         
   5  -3   7         11.75         -4.97         7.41 o                         
   6  -3   7          3.58          8.98        16.95 o                         
  -5  -2   7        106.60         80.83        19.15 o                         
  -4  -2   7        116.41        159.88        25.38 o                         
  -3  -2   7          4.88          4.89         8.96 o                         
  -2  -2   7         79.52         86.19        17.62 o                         
  -1  -2   7        230.23        256.01        22.66 o                         
   0  -2   7       2614.40       2678.42        63.80 o                         
   1  -2   7        344.82        332.86        23.98 o                         
   3  -2   7         18.27         15.75        13.92 o                         
   4  -2   7         87.64         63.76        11.58 o                         
   5  -2   7        258.13        299.90        26.80 o                         
   6  -2   7         25.87          9.56        10.24 o                         
   7  -2   7        119.03        134.59        30.61 o                         
 -10  -1   7         37.58         15.07        29.46 o                         
  -9  -1   7         18.35         -6.29        25.89 o                         
  -8  -1   7         85.01         50.06        27.79 o                         
  -7  -1   7          2.41         -9.74        23.29 o                         
  -6  -1   7          3.53        -17.00        21.05 o                         
  -5  -1   7        137.87        100.30        23.13 o                         
  -4  -1   7        226.27        257.39        26.00 o                         
  -3  -1   7        548.08        490.30        21.30 o                         
  -1  -1   7        514.77        452.68        31.35 o                         
   0  -1   7          2.00         -3.90         7.75 o                         
   1  -1   7       1025.42        927.90        41.32 o                         
   2  -1   7        108.83        108.12        19.74 o                         
   3  -1   7       1009.65        776.24       101.69 o                         
   4  -1   7         75.18         46.08         9.08 o                         
   5  -1   7        401.65        363.26        32.37 o                         
   6  -1   7          2.83          2.68        11.26 o                         
   7  -1   7         20.82         -2.99        19.72 o                         
   8  -1   7         11.15        -29.02        29.02 o                         
 -10   0   7          5.30        -25.30        28.94 o                         
  -9   0   7          9.86          0.99        20.76 o                         
  -8   0   7         38.37         -8.79        23.45 o                         
  -7   0   7         63.56         62.09        27.10 o                         
  -6   0   7        710.68        657.12        57.07 o                         
  -5   0   7        134.32         88.68        21.79 o                         
  -4   0   7         24.52         46.45        14.12 o                         
  -3   0   7         52.41         35.46         8.20 o                         
  -2   0   7        123.40        110.62        11.34 o                         
  -1   0   7       2055.03       1827.23        62.29 o                         
   0   0   7       3683.60       3881.43        87.09 o                         
   1   0   7       2720.65       2489.22        72.47 o                         
   2   0   7        131.49        109.80        21.04 o                         
   3   0   7         82.22         56.87        13.84 o                         
   4   0   7          1.87          1.97         8.07 o                         
   5   0   7        281.29        208.76        17.92 o                         
   6   0   7        160.24         83.48        17.51 o                         
   7   0   7        333.70        354.74        48.23 o                         
   8   0   7         13.99        -15.38        18.86 o                         
 -10   1   7         38.80         45.01        27.05 o                         
  -9   1   7         17.33          6.75        22.51 o                         
  -8   1   7         87.50         84.08        29.07 o                         
  -7   1   7          2.13        -23.35        23.35 o                         
  -6   1   7          3.43          5.45        18.85 o                         
  -5   1   7        134.57        136.23        27.61 o                         
  -4   1   7        220.09        198.95        28.21 o                         
  -3   1   7        533.22        416.99        18.01 o                         
  -2   1   7        138.26        146.54        13.03 o                         
  -1   1   7        504.29        341.95        59.00 o                         
   0   1   7          1.99         -2.83         8.13 o                         
   1   1   7       1007.58        922.41        33.76 o                         
   2   1   7        108.70        113.29        14.07 o                         
   3   1   7        980.39        861.31        55.91 o                         
   4   1   7         75.50         46.91        14.91 o                         
   5   1   7        395.18        365.52        26.11 o                         
   6   1   7          2.82         -2.88        10.36 o                         
   7   1   7         20.88          4.18        15.09 o                         
   8   1   7         10.66        -22.74        22.74 o                         
   9   1   7        152.51        120.73        33.66 o                         
  -9   2   7          1.91         -2.06        25.89 o                         
  -8   2   7          2.85         36.13        26.49 o                         
  -7   2   7         16.63         48.58        25.46 o                         
  -6   2   7         90.75         49.88        21.67 o                         
  -5   2   7        106.13         68.16        20.60 o                         
  -4   2   7        114.87        139.76        24.58 o                         
  -3   2   7          4.89         17.81        11.75 o                         
  -2   2   7         77.48         63.20        16.50 o                         
  -1   2   7        213.23        215.57        26.46 o                         
   0   2   7       2619.62       2696.19        82.75 o                         
   1   2   7        323.15        310.38        20.09 o                         
   2   2   7         13.55          0.31         7.40 o                         
   3   2   7         18.42         26.75        14.21 o                         
   5   2   7        255.16        292.51        39.94 o                         
   6   2   7         25.45         25.54        23.01 o                         
   7   2   7        113.54         95.88        18.78 o                         
   8   2   7         13.52         18.91        21.37 o                         
   9   2   7         11.06         78.90        32.26 o                         
  -9   3   7         22.30         10.56        29.20 o                         
  -8   3   7          5.06          2.26        24.28 o                         
  -7   3   7         18.68         12.87        19.93 o                         
  -6   3   7         22.58         29.95        22.32 o                         
  -5   3   7         26.38         21.89        18.09 o                         
  -3   3   7        164.10        181.86        27.93 o                         
  -2   3   7        345.24        273.31        29.24 o                         
  -1   3   7          1.67         -8.70        11.37 o                         
   0   3   7          0.22          2.51        10.46 o                         
   1   3   7          9.73          0.65         6.59 o                         
   2   3   7        136.61        104.99        14.71 o                         
   6   3   7          3.57          6.74        13.00 o                         
   7   3   7        158.82        178.68        26.05 o                         
   8   3   7         35.68         36.17        16.21 o                         
   9   3   7         57.14         47.10        23.87 o                         
  -9   4   7          7.58        -12.83        29.68 o                         
  -8   4   7         41.52         47.91        25.48 o                         
  -7   4   7         66.11         81.29        31.33 o                         
  -6   4   7        173.51        240.27        42.75 o                         
  -4   4   7        164.34        137.13        26.42 o                         
  -3   4   7         22.09          7.74        11.70 o                         
  -2   4   7        114.63        105.31        20.79 o                         
  -1   4   7        335.96        253.46        43.80 o                         
   0   4   7        665.15        668.27        26.34 o                         
   1   4   7        267.95        258.69        30.57 o                         
   2   4   7         44.27         44.04        16.85 o                         
   6   4   7         84.51         53.94        22.59 o                         
   7   4   7        140.91        161.49        39.63 o                         
   8   4   7         16.55         29.61        17.80 o                         
  -9   5   7         40.83         46.14        30.04 o                         
  -8   5   7         74.14         85.59        32.91 o                         
  -7   5   7         13.24         18.23        24.91 o                         
  -5   5   7         32.19         48.51        20.77 o                         
  -4   5   7        252.84        215.09        33.46 o                         
  -3   5   7        316.37        294.27        35.07 o                         
  -2   5   7         11.77          4.45        14.16 o                         
  -1   5   7        119.18        102.81        14.48 o                         
   0   5   7          1.85          3.37         9.79 o                         
   1   5   7        183.85        116.39        21.70 o                         
   2   5   7         23.09         -1.15        11.57 o                         
   6   5   7         22.97         12.69        16.96 o                         
   7   5   7          9.52          9.37        17.80 o                         
   8   5   7         19.91         12.49        24.70 o                         
  -9   6   7          0.38          7.07        29.69 o                         
  -8   6   7         12.36         40.47        31.03 o                         
  -7   6   7          7.56          3.80        22.33 o                         
  -6   6   7        309.56        259.15        39.63 o                         
  -5   6   7         23.43         45.36        19.04 o                         
  -4   6   7         93.43         61.05        21.89 o                         
  -3   6   7         53.91         45.63        16.06 o                         
  -2   6   7         46.87         35.41        13.64 o                         
  -1   6   7        266.90        288.32        23.40 o                         
   0   6   7        939.89        987.65        39.31 o                         
   1   6   7        315.66        314.43        37.22 o                         
   2   6   7         99.99         75.67        20.53 o                         
   6   6   7         96.79         87.89        31.33 o                         
   7   6   7         70.69         80.57        32.43 o                         
   8   6   7         12.56          7.51        21.36 o                         
  -5   7   7        123.00        123.47        28.56 o                         
  -4   7   7        356.56        335.67        41.41 o                         
  -3   7   7        431.57        370.91        42.87 o                         
  -2   7   7        124.81         87.95        21.33 o                         
  -1   7   7        154.52        106.28        16.84 o                         
   0   7   7          3.84         -3.67        15.69 o                         
   1   7   7        180.16        156.43        27.83 o                         
   2   7   7        130.38         75.93        22.18 o                         
   6   7   7         18.62         19.67        20.08 o                         
   7   7   7         13.94         20.67        23.15 o                         
   8   7   7         12.49         16.90        26.90 o                         
  -2   8   7        176.15        133.50        27.01 o                         
  -1   8   7        505.17        442.79        45.80 o                         
   0   8   7         80.90         54.19        15.80 o                         
   1   8   7        486.52        432.20        47.27 o                         
   2   8   7         46.00         12.08        18.59 o                         
   6   8   7          9.14         40.83        28.74 o                         
   7   8   7         87.54         81.54        30.92 o                         
   1   9   7         40.90         48.01        21.04 o                         
   6   9   7          9.90         50.04        27.50 o                         
   7   9   7         19.73          2.48        20.93 o                         
   5  10   7         34.35         63.45        31.65 o                         
   6  10   7         24.79         29.18        23.67 o                         
  -1 -13   8          4.69        118.61        37.42 o                         
   0 -13   8          0.15         -4.36        17.70 o                         
   1 -13   8          3.90         50.09        28.59 o                         
  -3 -12   8         24.33        315.75        55.01 o                         
  -2 -12   8         20.64        129.64        32.41 o                         
  -1 -12   8         61.31         68.94        30.90 o                         
   0 -12   8         15.90         50.71        27.64 o                         
   1 -12   8         64.11         31.77        16.57 o                         
   2 -12   8         24.21         -9.08        42.71 o                         
   3 -12   8         32.05         31.49        27.27 o                         
  -5 -11   8         38.38        173.74        40.40 o                         
  -4 -11   8         22.10        245.70        46.07 o                         
  -3 -11   8        188.84        335.90        54.64 o                         
  -2 -11   8         34.97         31.73        23.06 o                         
  -1 -11   8         44.74         37.76        26.36 o                         
   0 -11   8          0.33         42.71        28.44 o                         
   1 -11   8         42.65         44.10        25.87 o                         
   2 -11   8         32.41        -15.92        19.11 o                         
   3 -11   8         70.37         71.65        32.44 o                         
   4 -11   8         18.21         20.26        27.69 o                         
  -5 -10   8         26.88        141.65        36.73 o                         
  -4 -10   8         11.61        211.39        41.73 o                         
  -3 -10   8         42.71        219.56        51.97 o                         
  -2 -10   8          1.72          1.63        22.06 o                         
  -1 -10   8        116.48        106.19        31.32 o                         
   0 -10   8         43.08         13.98        19.83 o                         
   1 -10   8         76.50        108.50        32.73 o                         
   2 -10   8          7.95         16.87        20.14 o                         
   3 -10   8          7.40         10.31        22.45 o                         
   4 -10   8         22.73         11.79        22.23 o                         
   5 -10   8         20.14          8.42        22.82 o                         
  -5  -9   8         42.84        119.88        37.01 o                         
  -4  -9   8         39.52         97.51        37.37 o                         
  -3  -9   8        186.48        139.58        35.20 o                         
  -2  -9   8         10.92        -16.93        23.85 o                         
  -1  -9   8         16.27          7.37        17.98 o                         
   0  -9   8          1.29         -1.18        19.13 o                         
   3  -9   8        143.33         59.77        23.50 o                         
   4  -9   8         23.40         30.38        24.30 o                         
   5  -9   8          4.92        -14.71        24.56 o                         
  -6  -8   8         24.42         -4.53        16.48 o                         
  -5  -8   8        234.22        299.46        47.14 o                         
  -4  -8   8         11.18         89.51        33.95 o                         
  -3  -8   8         32.47         17.38        20.40 o                         
  -2  -8   8         37.45         31.30        21.73 o                         
  -1  -8   8        306.35        260.50        43.95 o                         
   3  -8   8         31.02         -3.06        18.78 o                         
   4  -8   8         18.66        -12.73        21.65 o                         
   5  -8   8        105.71         69.20        28.35 o                         
   6  -8   8         22.39          3.77        22.00 o                         
  -6  -7   8         25.59          5.15        16.43 o                         
  -5  -7   8        233.99        290.70        46.17 o                         
  -4  -7   8         31.00         24.36        19.32 o                         
  -3  -7   8        515.08        457.58        53.20 o                         
  -2  -7   8         28.39         31.94        17.58 o                         
  -1  -7   8        154.92        142.81        32.66 o                         
   4  -7   8        114.43        102.17        19.99 o                         
   5  -7   8        378.03        324.54        47.43 o                         
   6  -7   8         18.54         19.85        18.61 o                         
  -6  -6   8        129.35         95.83        26.35 o                         
  -5  -6   8         93.79        120.47        33.57 o                         
  -4  -6   8         13.13         -0.90        14.36 o                         
  -3  -6   8         35.23         24.89        16.55 o                         
  -2  -6   8         71.83         51.37        20.47 o                         
   4  -6   8         18.91          1.31        12.61 o                         
   5  -6   8         31.51         13.92        12.49 o                         
   6  -6   8        120.28        122.66        21.49 o                         
   7  -6   8         66.97         37.78        27.41 o                         
  -6  -5   8          3.80         -1.30        13.57 o                         
  -5  -5   8        179.71        201.35        36.52 o                         
  -4  -5   8         47.05         23.27        16.83 o                         
  -3  -5   8        414.59        353.60        42.41 o                         
  -2  -5   8         70.49         40.76        19.78 o                         
   3  -5   8        106.39        109.95        27.06 o                         
   4  -5   8        178.75        157.41        21.65 o                         
   5  -5   8         38.39         14.16        13.37 o                         
   6  -5   8         48.83         28.92        19.26 o                         
   7  -5   8         29.15          5.23        22.29 o                         
  -6  -4   8        126.98         57.08        18.35 o                         
  -5  -4   8        318.63        358.41        42.58 o                         
  -4  -4   8         17.31         11.44        16.28 o                         
  -3  -4   8         24.21         18.09        14.02 o                         
  -1  -4   8        479.23        394.39        27.10 o                         
   0  -4   8        699.83        720.32        30.52 o                         
   3  -4   8         55.41         65.75        21.66 o                         
   4  -4   8        103.96        122.67        18.07 o                         
   5  -4   8        319.01        268.08        51.00 o                         
   6  -4   8          7.03          6.44        18.43 o                         
   7  -4   8         67.41         54.20        24.44 o                         
  -5  -3   8         29.44         39.43        20.75 o                         
  -4  -3   8         26.66         59.64        23.45 o                         
  -3  -3   8        118.30        104.82        21.43 o                         
  -2  -3   8        116.83         83.46        18.18 o                         
  -1  -3   8        110.12         85.81        13.67 o                         
   0  -3   8          5.05          0.48         5.52 o                         
   1  -3   8        294.97        231.03        19.65 o                         
   3  -3   8        370.21        295.64        38.12 o                         
   4  -3   8        203.15        164.19        14.53 o                         
   5  -3   8         88.66         38.74        18.86 o                         
   6  -3   8         20.06          5.37        18.40 o                         
  -5  -2   8        254.46        271.34        33.03 o                         
  -4  -2   8         65.94         49.57        16.72 o                         
  -3  -2   8         44.31         37.63        11.66 o                         
  -2  -2   8        269.81        234.27        27.64 o                         
  -1  -2   8        466.36        481.34        32.67 o                         
   0  -2   8        909.86       1024.30        42.58 o                         
   1  -2   8        602.10        558.72        32.83 o                         
   2  -2   8        725.45        659.09        38.05 o                         
   3  -2   8         81.95         67.95        18.94 o                         
   4  -2   8        110.65         86.22        18.62 o                         
   5  -2   8        267.95        234.59        24.29 o                         
   6  -2   8         72.27         67.22        17.09 o                         
   7  -2   8        163.22        118.86        29.56 o                         
  -9  -1   8         72.10         49.08        27.67 o                         
  -8  -1   8         67.37         13.53        22.22 o                         
  -7  -1   8          5.57        -30.83        30.83 o                         
  -6  -1   8          2.28        -26.29        26.29 o                         
  -5  -1   8        440.88        373.38        41.89 o                         
  -4  -1   8         63.46         37.36        10.80 o                         
  -3  -1   8       1002.88       1065.83        54.12 o                         
  -2  -1   8        179.18        148.18        20.83 o                         
  -1  -1   8       2456.42       2291.65        70.64 o                         
   0  -1   8          5.01         -7.43        11.09 o                         
   1  -1   8       2848.85       2931.54        78.85 o                         
   2  -1   8        143.36        125.22        14.97 o                         
   3  -1   8        541.29        397.21        46.08 o                         
   4  -1   8        200.69        200.56        41.42 o                         
   5  -1   8        300.12        270.33        26.17 o                         
   6  -1   8          2.83         -2.78        11.20 o                         
   7  -1   8         50.51         20.59        14.41 o                         
   8  -1   8         53.62         80.06        27.41 o                         
  -9   0   8         26.84         13.38        24.60 o                         
  -8   0   8         16.08         -1.84        21.79 o                         
  -7   0   8        259.43        226.39        40.21 o                         
  -6   0   8        217.48        166.35        32.74 o                         
  -5   0   8        246.61        129.11        25.31 o                         
  -4   0   8         12.74          5.62        12.53 o                         
  -3   0   8         96.18         62.89        14.93 o                         
  -2   0   8        692.03        638.52        34.46 o                         
  -1   0   8       7835.96       7415.00       132.09 o                         
   0   0   8      10089.10      11343.93       159.11 o                         
   1   0   8       6954.58       6662.73       127.24 o                         
   2   0   8        565.93        441.64        67.76 o                         
   3   0   8         31.96         12.87         7.27 o                         
   4   0   8        150.01        147.15        26.74 o                         
   5   0   8        175.01        122.51        18.99 o                         
   6   0   8         46.23         36.99        19.17 o                         
   7   0   8        254.50        219.40        38.91 o                         
   8   0   8          0.68        -24.70        24.70 o                         
   9   0   8          5.61          0.03        22.24 o                         
  -9   1   8         68.42         67.70        31.55 o                         
  -8   1   8         68.00         66.05        28.98 o                         
  -7   1   8          5.84        -24.29        26.58 o                         
  -6   1   8          2.26         -1.53        17.35 o                         
  -5   1   8        434.22        410.01        43.11 o                         
  -4   1   8         64.06         56.65        18.44 o                         
  -3   1   8        976.85        910.95        48.42 o                         
  -2   1   8        180.39        138.11        21.98 o                         
  -1   1   8       2440.90       2136.17       170.31 o                         
   0   1   8          5.04          4.43        10.81 o                         
   1   1   8       2833.22       2885.30        62.37 o                         
   2   1   8        149.60        118.85        15.06 o                         
   3   1   8        529.75        466.13        42.70 o                         
   4   1   8        202.60        232.47        20.72 o                         
   5   1   8        297.67        229.64        26.28 o                         
   6   1   8          2.83         -6.74        15.91 o                         
   7   1   8         50.64         38.17        20.75 o                         
   8   1   8         55.25         28.83        16.54 o                         
   9   1   8         74.38         41.06        18.84 o                         
  -9   2   8          6.74        -36.21        36.21 o                         
  -8   2   8         14.80         28.87        25.33 o                         
  -7   2   8         82.46        130.80        33.50 o                         
  -6   2   8         70.40         52.25        21.28 o                         
  -5   2   8        252.76        223.50        31.84 o                         
  -4   2   8         65.94         60.75        18.50 o                         
  -3   2   8         44.90         36.69         9.47 o                         
  -2   2   8        268.13        240.27        28.24 o                         
  -1   2   8        453.19        462.14        38.10 o                         
   0   2   8        898.63        984.38        53.84 o                         
   1   2   8        603.06        575.86        28.67 o                         
   2   2   8        720.95        714.84        34.23 o                         
   3   2   8         82.30         65.42        13.78 o                         
   4   2   8        113.25         94.58        22.69 o                         
   6   2   8         71.33         63.35        23.59 o                         
   7   2   8        161.43        106.04        29.35 o                         
   8   2   8         68.01         82.41        28.88 o                         
   9   2   8         13.45          4.29        21.33 o                         
  -9   3   8         47.80         21.11        31.25 o                         
  -8   3   8         34.33         37.33        24.99 o                         
  -7   3   8        132.61        102.37        29.46 o                         
  -6   3   8          6.20          6.58        16.38 o                         
  -5   3   8         31.27          8.50        15.47 o                         
  -4   3   8         26.97          0.28        19.50 o                         
  -3   3   8        118.69        102.73        22.14 o                         
  -2   3   8        115.65         97.04        20.08 o                         
  -1   3   8        109.28        101.83        20.39 o                         
   0   3   8          5.02          8.41         7.18 o                         
   1   3   8        296.31        235.16        19.03 o                         
   2   3   8        645.62        652.18        33.77 o                         
   3   3   8        375.52        339.07        27.59 o                         
   6   3   8         19.86         13.14        14.45 o                         
   7   3   8         57.90         51.85        27.12 o                         
   8   3   8         13.12         -8.48        22.98 o                         
   9   3   8         14.20        -12.06        27.95 o                         
  -9   4   8          4.87        -45.96        45.96 o                         
  -8   4   8         35.85          7.94        21.10 o                         
  -7   4   8        115.81         98.29        31.40 o                         
  -6   4   8        126.79        132.44        29.96 o                         
  -5   4   8        320.89        274.52        40.39 o                         
  -4   4   8         17.45          2.93        18.71 o                         
  -3   4   8         24.25          7.94        13.02 o                         
  -2   4   8         36.86         56.00        16.81 o                         
  -1   4   8        493.24        389.32        37.76 o                         
   0   4   8        689.40        727.58        29.66 o                         
   1   4   8        338.20        368.15        24.79 o                         
   2   4   8         21.86          4.69        12.06 o                         
   3   4   8         55.81         69.97        22.09 o                         
   6   4   8          6.32         -1.08        17.85 o                         
   7   4   8         69.92         81.67        29.57 o                         
   8   4   8         14.77          1.66        18.21 o                         
   9   4   8          0.20          3.40        22.67 o                         
  -9   5   8         13.93          5.90        28.73 o                         
  -8   5   8          3.93         -0.60        25.08 o                         
  -7   5   8         12.64         39.98        25.81 o                         
  -6   5   8          3.76        -24.06        24.06 o                         
  -5   5   8        180.70        168.28        32.28 o                         
  -4   5   8         47.08         28.91        16.94 o                         
  -3   5   8        411.57        347.31        39.35 o                         
  -2   5   8         69.17         53.10        15.89 o                         
  -1   5   8        207.32        174.17        26.94 o                         
   0   5   8          0.17          3.93        11.23 o                         
   1   5   8        216.32        194.88        28.79 o                         
   2   5   8         33.05         18.18        12.83 o                         
   3   5   8        103.78         62.40        21.85 o                         
   6   5   8         49.45         40.39        23.01 o                         
   7   5   8         29.66         41.81        24.71 o                         
   8   5   8         35.96         22.59        23.71 o                         
  -8   6   8         30.99         47.08        19.86 o                         
  -7   6   8         64.67         75.46        26.33 o                         
  -6   6   8        130.08         90.89        28.72 o                         
  -5   6   8         93.28        101.88        27.96 o                         
  -4   6   8         13.04         11.46        13.17 o                         
  -3   6   8         35.84          2.62        13.36 o                         
  -2   6   8         71.72         53.23        17.18 o                         
  -1   6   8        276.10        213.37        31.12 o                         
   0   6   8        340.63        406.35        42.19 o                         
   1   6   8        233.38        188.19        31.29 o                         
   2   6   8         76.44         54.01        18.44 o                         
   6   6   8        122.34        117.15        34.40 o                         
   7   6   8         69.63         27.61        26.87 o                         
   8   6   8         26.84          4.50        19.44 o                         
  -8   7   8         19.03         54.24        35.96 o                         
  -6   7   8         25.69         13.70        18.88 o                         
  -5   7   8        237.10        191.78        35.70 o                         
  -4   7   8         30.86          5.88        15.57 o                         
  -3   7   8        518.54        471.94        49.71 o                         
  -2   7   8         27.53         27.73        14.99 o                         
  -1   7   8        155.98        132.95        26.09 o                         
   0   7   8          1.20         20.48        12.22 o                         
   1   7   8        193.89        159.68        29.55 o                         
   2   7   8          5.35         -4.45        18.70 o                         
   6   7   8         18.23         21.43        23.03 o                         
   7   7   8          4.67          6.96        18.78 o                         
   8   7   8         23.90         88.77        36.28 o                         
  -3   8   8         31.98        -19.14        21.37 o                         
  -2   8   8         37.68         46.05        19.90 o                         
  -1   8   8        302.54        310.21        41.79 o                         
   0   8   8         50.15         13.86        17.84 o                         
   1   8   8        356.78        318.38        41.64 o                         
   2   8   8        109.07         61.68        17.50 o                         
   6   8   8         21.26         43.53        26.74 o                         
   7   8   8         66.54         38.48        28.33 o                         
   0   9   8          1.29          0.84        16.49 o                         
   1   9   8         41.49         28.08        17.11 o                         
   2   9   8          8.66         37.21        21.03 o                         
   6   9   8          1.41         44.60        33.29 o                         
   7   9   8         13.38         24.98        24.17 o                         
   6  10   8         69.83         96.93        35.88 o                         
   1 -13   9          5.64        -17.80        23.24 o                         
  -3 -12   9         27.97        358.65        58.39 o                         
  -2 -12   9         18.59        189.13        48.34 o                         
  -1 -12   9         55.36         33.21        25.62 o                         
   0 -12   9         10.70         37.54        26.33 o                         
   1 -12   9         54.24         24.86        17.50 o                         
   2 -12   9          2.52         65.61        45.40 o                         
  -4 -11   9         30.77        374.74        57.85 o                         
  -3 -11   9         90.00        205.58        45.38 o                         
  -2 -11   9         55.56         50.63        30.33 o                         
  -1 -11   9         58.53         77.83        30.74 o                         
   0 -11   9          0.69         -0.43        24.18 o                         
   1 -11   9         28.94          9.47        24.73 o                         
   2 -11   9         40.66         23.46        18.82 o                         
   3 -11   9         21.25          5.22        22.15 o                         
   4 -11   9         10.23        -26.86        26.86 o                         
  -6 -10   9         54.44         37.74        22.71 o                         
  -5 -10   9         25.77        117.68        34.81 o                         
  -4 -10   9         29.47        315.36        53.10 o                         
  -3 -10   9         24.54         52.06        29.22 o                         
  -2 -10   9         22.51         39.71        27.65 o                         
  -1 -10   9          5.78         41.21        25.70 o                         
   0 -10   9        152.31        131.39        36.66 o                         
   1 -10   9         13.99         46.09        33.82 o                         
   3 -10   9         50.01         25.18        24.59 o                         
   4 -10   9         71.46         65.37        28.10 o                         
   5 -10   9          1.46         15.55        23.24 o                         
   6 -10   9         69.73         46.58        30.97 o                         
  -6  -9   9          1.40         38.35        23.20 o                         
  -5  -9   9         15.68        107.44        33.82 o                         
  -4  -9   9         27.02        172.20        38.81 o                         
  -3  -9   9        145.09        118.93        33.66 o                         
  -2  -9   9         74.22         54.16        26.16 o                         
  -1  -9   9         31.79          0.35        16.84 o                         
   0  -9   9          1.48         -7.16        23.27 o                         
   3  -9   9         34.78          8.75        17.88 o                         
   4  -9   9         55.71         34.60        23.41 o                         
   5  -9   9          2.88        -24.80        26.64 o                         
   6  -9   9         12.48         16.29        21.83 o                         
  -6  -8   9         26.79         91.22        28.27 o                         
  -5  -8   9         91.42        220.81        41.31 o                         
  -4  -8   9         16.36         27.96        26.15 o                         
  -3  -8   9         76.79         54.33        21.41 o                         
  -2  -8   9        171.63        162.47        35.51 o                         
  -1  -8   9        416.64        322.90        49.96 o                         
   4  -8   9          2.74        -22.27        24.14 o                         
   5  -8   9         63.36         86.32        28.25 o                         
   6  -8   9         14.02          4.57        20.26 o                         
  -6  -7   9         30.98        100.40        31.26 o                         
  -5  -7   9        391.62        404.70        54.70 o                         
  -4  -7   9        135.07        121.64        30.79 o                         
  -3  -7   9        597.20        431.65        53.49 o                         
  -2  -7   9         97.68         22.72        19.23 o                         
   4  -7   9        137.29        122.46        21.44 o                         
   5  -7   9        313.63        243.09        28.78 o                         
   6  -7   9          3.24          7.52        18.10 o                         
  -6  -6   9        109.16        143.29        34.91 o                         
  -5  -6   9         45.64        112.46        31.97 o                         
  -4  -6   9         27.10         40.74        19.80 o                         
  -3  -6   9         14.72         10.82        15.41 o                         
  -2  -6   9        102.05         62.91        24.84 o                         
   4  -6   9         96.02         83.68        18.02 o                         
   5  -6   9         39.41         14.75        12.38 o                         
   6  -6   9        309.30        243.94        43.51 o                         
   7  -6   9         21.18         44.69        27.29 o                         
  -6  -5   9         46.45         63.87        21.37 o                         
  -5  -5   9         26.44         84.87        30.91 o                         
  -4  -5   9        231.36        185.04        32.08 o                         
  -3  -5   9         92.33         44.27        18.96 o                         
   4  -5   9        519.41        405.60        50.11 o                         
   5  -5   9         20.69         19.43        14.50 o                         
   6  -5   9         20.60         17.45        18.76 o                         
   7  -5   9         51.76         62.83        27.82 o                         
  -5  -4   9        335.22        381.05        44.41 o                         
  -4  -4   9        117.98        119.12        26.00 o                         
  -3  -4   9        146.66        132.59        27.68 o                         
  -2  -4   9        130.67         67.49        16.89 o                         
  -1  -4   9         44.37         29.36        13.95 o                         
   0  -4   9        176.21        116.28        16.89 o                         
   3  -4   9        187.81        175.02        31.97 o                         
   4  -4   9         71.32         54.92        21.56 o                         
   5  -4   9         72.79         62.45        23.74 o                         
   6  -4   9         90.79         70.82        25.54 o                         
   7  -4   9         13.65         24.06        25.12 o                         
  -5  -3   9        109.24        125.58        27.60 o                         
  -4  -3   9        170.25        145.78        26.13 o                         
  -3  -3   9        498.41        421.32        42.49 o                         
  -2  -3   9        896.44        816.13        52.76 o                         
  -1  -3   9        795.47        745.18        30.34 o                         
   0  -3   9          2.47         -8.33         8.41 o                         
   1  -3   9        839.18        766.35        37.53 o                         
   2  -3   9        569.19        500.17        33.25 o                         
   3  -3   9        318.25        259.11        36.39 o                         
   4  -3   9         37.30         21.68        15.12 o                         
   5  -3   9        121.21         94.57        26.64 o                         
   6  -3   9          2.29        -21.71        22.47 o                         
   7  -3   9          4.56         32.08        24.52 o                         
  -4  -2   9        103.54         75.94        19.48 o                         
  -3  -2   9         44.98         18.43        15.22 o                         
  -2  -2   9        744.89        656.94        42.63 o                         
  -1  -2   9       2144.22       1926.09        66.26 o                         
   0  -2   9       2325.57       2589.87        72.54 o                         
   1  -2   9       1757.62       1617.88        59.45 o                         
   2  -2   9        194.61        176.96        22.48 o                         
   3  -2   9        253.24        200.47        33.18 o                         
   4  -2   9        247.38        223.32        34.62 o                         
   5  -2   9         64.00         51.11        14.29 o                         
   6  -2   9        295.91        274.19        28.54 o                         
  -9  -1   9        160.57        107.01        37.62 o                         
  -8  -1   9          4.47        -24.11        28.53 o                         
  -7  -1   9         24.84        -30.00        30.00 o                         
  -6  -1   9          0.31         -6.62        22.12 o                         
  -5  -1   9        321.56        280.47        37.42 o                         
  -4  -1   9        340.26        305.68        22.39 o                         
  -2  -1   9        471.68        409.01        35.34 o                         
  -1  -1   9        402.56        302.57        28.26 o                         
   0  -1   9          4.32        -10.90        10.90 o                         
   1  -1   9         83.61         63.05        15.42 o                         
   2  -1   9       1218.39       1175.81        42.81 o                         
   3  -1   9        269.59        210.22        31.08 o                         
   4  -1   9        878.96        922.70        67.90 o                         
   5  -1   9        203.97        179.16        23.34 o                         
   6  -1   9          1.06         10.15        37.84 o                         
   7  -1   9         39.45         20.10        17.04 o                         
   8  -1   9         64.67         75.28        24.78 o                         
  -9   0   9         12.74        -29.95        32.56 o                         
  -8   0   9          9.90        -11.81        25.33 o                         
  -7   0   9        348.48        284.35        43.25 o                         
  -6   0   9         13.02         21.69        20.37 o                         
  -5   0   9        133.20         73.97        19.74 o                         
  -4   0   9        158.23        140.34        23.20 o                         
  -3   0   9         45.98          8.79        11.78 o                         
  -2   0   9         22.26         -7.34        17.75 o                         
  -1   0   9        834.36        809.77        47.05 o                         
   0   0   9         19.25         19.24        11.24 o                         
   1   0   9        146.80        128.50        23.55 o                         
   2   0   9        559.41        565.49        31.24 o                         
   3   0   9         87.34         93.83        23.01 o                         
   4   0   9        137.14        122.48        26.73 o                         
   5   0   9         85.14         20.58        19.29 o                         
   6   0   9        240.18        211.58        36.54 o                         
   7   0   9         55.98         48.38        27.01 o                         
   8   0   9         24.57         51.14        22.90 o                         
   9   0   9          4.61         23.53        23.49 o                         
  -9   1   9        156.27        147.03        39.91 o                         
  -8   1   9          4.27         28.57        24.58 o                         
  -7   1   9         24.87        -26.44        26.86 o                         
  -6   1   9          0.33         -6.68        17.14 o                         
  -5   1   9        318.58        293.87        38.52 o                         
  -4   1   9        341.26        341.99        36.56 o                         
  -3   1   9        214.55        213.92        20.00 o                         
  -2   1   9        482.77        425.82        23.45 o                         
  -1   1   9        399.94        234.89        46.62 o                         
   0   1   9          4.38         -2.15        11.70 o                         
   1   1   9         84.05         83.27        19.80 o                         
   2   1   9       1229.17       1131.80        44.06 o                         
   3   1   9        263.16        220.76        22.18 o                         
   4   1   9        876.53        913.73        67.84 o                         
   5   1   9        202.73        177.06        33.87 o                         
   6   1   9          1.03         -5.26        15.79 o                         
   7   1   9         39.43         36.05        24.20 o                         
   8   1   9         65.88          2.12        23.79 o                         
   9   1   9         10.77        -37.55        37.55 o                         
  -9   2   9         11.21         -9.17        25.96 o                         
  -8   2   9         31.07         37.47        26.44 o                         
  -7   2   9        162.87        137.67        35.39 o                         
  -6   2   9         39.63         52.42        23.88 o                         
  -5   2   9        266.91        214.75        32.63 o                         
  -4   2   9        106.14         89.97        14.73 o                         
  -3   2   9         45.34         18.37         8.90 o                         
  -2   2   9        739.05        581.68        50.32 o                         
  -1   2   9       2159.97       2024.49        82.32 o                         
   0   2   9       2333.38       2602.93        89.80 o                         
   1   2   9       1765.96       1664.98        51.21 o                         
   2   2   9        190.38        187.32        19.91 o                         
   3   2   9        252.81        186.26        20.64 o                         
   4   2   9        247.03        200.28        31.88 o                         
   6   2   9        292.49        277.23        43.55 o                         
   7   2   9         42.63         20.13        17.84 o                         
   8   2   9         51.99         64.87        29.46 o                         
   9   2   9          9.28         19.72        19.02 o                         
  -9   3   9         66.57        109.90        38.57 o                         
  -8   3   9         37.36         26.00        28.63 o                         
  -7   3   9        116.99         82.45        29.66 o                         
  -6   3   9         22.61         -1.49        19.22 o                         
  -5   3   9        109.79         55.25        13.90 o                         
  -4   3   9        171.22        152.80        19.80 o                         
  -3   3   9        503.07        451.03        44.86 o                         
  -2   3   9        899.52        819.05        54.98 o                         
  -1   3   9        801.28        705.29        50.41 o                         
   0   3   9          2.46          3.17        17.28 o                         
   1   3   9        844.85        767.33        35.47 o                         
   2   3   9        570.47        506.77        30.87 o                         
   3   3   9        315.77        241.27        23.89 o                         
   6   3   9          2.22         10.75        16.12 o                         
   7   3   9          4.48         26.70        23.51 o                         
   8   3   9         63.44         55.85        28.18 o                         
   9   3   9          4.88         44.22        24.49 o                         
  -9   4   9          8.11         15.83        31.55 o                         
  -8   4   9         12.89        -14.20        23.12 o                         
  -7   4   9        143.66        148.24        36.72 o                         
  -6   4   9         16.50         27.30        24.66 o                         
  -5   4   9        338.94        324.82        44.00 o                         
  -4   4   9        118.01        155.20        30.40 o                         
  -3   4   9        146.97        136.41        26.37 o                         
  -2   4   9        135.44        103.37        21.65 o                         
  -1   4   9         48.35         35.40        14.92 o                         
   0   4   9        174.14        125.47        13.95 o                         
   1   4   9         29.28         10.52         7.35 o                         
   2   4   9        166.13        139.79        17.65 o                         
   3   4   9        188.11        145.03        28.88 o                         
   6   4   9         94.54         73.83        27.74 o                         
   7   4   9         13.61          2.06        16.88 o                         
   8   4   9         34.50         21.67        24.43 o                         
  -9   5   9          9.44         79.36        38.78 o                         
  -8   5   9         17.67         27.04        19.36 o                         
  -7   5   9         10.94        146.18        39.54 o                         
  -6   5   9         46.98         17.25        20.20 o                         
  -5   5   9         28.28         40.92        22.35 o                         
  -4   5   9        239.45        200.84        35.84 o                         
  -3   5   9         85.69         59.18        19.63 o                         
  -2   5   9         85.36         65.86        19.38 o                         
  -1   5   9         94.73         77.09        20.10 o                         
   0   5   9          0.29          1.12        11.17 o                         
   1   5   9        101.86         71.03        19.05 o                         
   2   5   9        272.88        260.26        35.91 o                         
   3   5   9        117.81         84.61        21.66 o                         
   6   5   9         20.54         26.20        20.41 o                         
   7   5   9         51.94         51.54        26.30 o                         
   8   5   9         56.74         44.71        31.84 o                         
  -8   6   9         21.70        -12.68        18.61 o                         
  -7   6   9         87.03         89.12        32.23 o                         
  -6   6   9        109.81         94.37        30.08 o                         
  -5   6   9         47.06         29.32        20.79 o                         
  -4   6   9         27.29         18.43        16.64 o                         
  -3   6   9         14.93          9.76        14.03 o                         
  -2   6   9        103.14         65.74        20.32 o                         
  -1   6   9        159.96        110.56        23.85 o                         
   0   6   9        536.73        464.53        46.85 o                         
   1   6   9        164.68        124.80        26.11 o                         
   2   6   9        121.65         79.73        22.42 o                         
   3   6   9         19.63         -3.58        22.47 o                         
   6   6   9        312.64        244.12        47.57 o                         
   7   6   9         21.33         11.50        22.51 o                         
   8   6   9         47.88         16.54        29.89 o                         
  -8   7   9         16.46         59.72        45.23 o                         
  -6   7   9         30.69         17.55        21.86 o                         
  -5   7   9        394.88        322.89        45.79 o                         
  -4   7   9        135.22        110.52        26.95 o                         
  -3   7   9        601.92        454.90        50.03 o                         
  -2   7   9         94.82         68.30        21.24 o                         
  -1   7   9        164.72        146.88        29.92 o                         
   0   7   9          3.39        -16.07        16.07 o                         
   1   7   9        258.35        211.10        35.34 o                         
   2   7   9        225.43        183.60        33.39 o                         
   6   7   9          3.42          0.46        18.24 o                         
   7   7   9          0.16         21.15        21.01 o                         
  -4   8   9         15.86        -28.11        28.58 o                         
  -3   8   9         76.32         33.49        17.40 o                         
  -2   8   9        170.31        145.88        28.81 o                         
  -1   8   9        420.67        295.33        40.93 o                         
   0   8   9        564.00        594.21        56.79 o                         
   1   8   9        291.25        191.55        33.61 o                         
   2   8   9        128.99         92.14        26.10 o                         
   6   8   9         13.33          2.06        18.70 o                         
   7   8   9         25.28         45.52        32.75 o                         
  -1   9   9         32.65         27.28        19.58 o                         
   0   9   9          1.47         -8.03        18.69 o                         
   1   9   9         40.91         13.67        18.49 o                         
   2   9   9        164.00        169.99        36.56 o                         
   6   9   9         12.22          4.70        28.56 o                         
   6  10   9         69.35        109.30        38.61 o                         
  -2 -12  10          2.35         66.59        31.64 o                         
  -1 -12  10         37.41         65.01        31.65 o                         
   0 -12  10          2.47         57.39        37.47 o                         
   1 -12  10         26.16         10.49        25.19 o                         
   2 -12  10          3.25        -33.22        33.22 o                         
  -4 -11  10         19.69        370.22        58.08 o                         
  -3 -11  10         16.30        112.58        35.66 o                         
  -2 -11  10         45.70         -3.18        21.61 o                         
  -1 -11  10          4.51         24.06        24.17 o                         
   0 -11  10          0.19          5.63        24.74 o                         
   1 -11  10          1.26        -26.48        26.48 o                         
   2 -11  10         45.73         38.09        25.98 o                         
   3 -11  10          1.10         23.01        28.05 o                         
   4 -11  10          4.52          5.05        25.39 o                         
  -6 -10  10         52.69        186.93        40.58 o                         
  -5 -10  10          9.49        167.50        44.06 o                         
  -4 -10  10         72.46        299.82        50.83 o                         
  -3 -10  10         54.36         94.75        33.80 o                         
  -2 -10  10         59.72         64.55        29.88 o                         
  -1 -10  10         75.87         97.26        33.20 o                         
   0 -10  10        363.79        321.97        53.39 o                         
   3 -10  10         12.99         -1.26        20.98 o                         
   4 -10  10         44.89         45.37        27.34 o                         
   5 -10  10         14.44        -15.68        25.86 o                         
  -6  -9  10         15.52        129.36        34.42 o                         
  -5  -9  10          0.97        177.09        42.31 o                         
  -4  -9  10         97.85        191.63        44.33 o                         
  -3  -9  10         10.08         28.04        19.78 o                         
  -2  -9  10        394.07        357.85        53.02 o                         
  -1  -9  10         38.60        -12.64        31.70 o                         
   3  -9  10          3.08          8.25        19.81 o                         
   4  -9  10        141.85         99.26        32.48 o                         
   5  -9  10          3.54          6.20        21.82 o                         
   6  -9  10         16.31         15.97        21.37 o                         
  -6  -8  10         26.20        119.54        32.21 o                         
  -5  -8  10         58.15        237.28        46.46 o                         
  -4  -8  10          7.70          8.82        20.99 o                         
  -3  -8  10         23.37          2.53        20.11 o                         
  -2  -8  10        123.16         87.77        27.78 o                         
  -1  -8  10         21.20         31.58        27.09 o                         
   4  -8  10         27.21         25.54        15.04 o                         
   5  -8  10         10.19         27.87        25.06 o                         
   6  -8  10         37.97         25.16        25.94 o                         
  -6  -7  10          3.49        123.54        33.33 o                         
  -5  -7  10        333.69        393.54        54.98 o                         
  -4  -7  10        196.55        178.62        36.07 o                         
  -3  -7  10        295.98        203.87        39.46 o                         
  -2  -7  10        256.90        216.45        42.53 o                         
   4  -7  10        121.15         79.81        41.99 o                         
   5  -7  10         62.08         41.39        16.23 o                         
   6  -7  10         19.74         11.22        20.85 o                         
  -6  -6  10        280.03        301.89        54.23 o                         
  -5  -6  10         28.46         69.03        28.94 o                         
  -4  -6  10         70.45         85.04        27.36 o                         
  -3  -6  10         35.82         21.04        16.78 o                         
  -2  -6  10        325.74        279.61        46.86 o                         
   4  -6  10         53.91         32.06        14.93 o                         
   5  -6  10         39.53         13.88        13.62 o                         
   6  -6  10        253.24        202.35        40.61 o                         
   7  -6  10         24.04         23.45        24.29 o                         
  -6  -5  10         18.98        115.33        28.35 o                         
  -5  -5  10         30.03         84.36        27.85 o                         
  -4  -5  10        642.83        479.16        51.70 o                         
  -3  -5  10         99.10         82.08        27.21 o                         
   4  -5  10        950.72        912.80        73.55 o                         
   5  -5  10         13.66         10.94        13.69 o                         
   6  -5  10         16.50        -10.34        22.70 o                         
   7  -5  10          9.37         34.30        24.50 o                         
  -5  -4  10        112.27        134.10        27.04 o                         
  -4  -4  10         59.28         67.07        22.18 o                         
  -3  -4  10         55.81         27.20        18.88 o                         
  -2  -4  10         42.42         34.44        13.71 o                         
  -1  -4  10        112.22         62.11        10.50 o                         
   0  -4  10        411.44        264.41        25.78 o                         
   3  -4  10         92.59        110.22        29.33 o                         
   4  -4  10         15.42          4.74        17.78 o                         
   5  -4  10        110.56        116.92        29.87 o                         
   6  -4  10        174.25        113.95        31.83 o                         
   7  -4  10        102.88         80.28        29.38 o                         
  -4  -3  10         53.60         57.03        17.07 o                         
  -3  -3  10        165.57        158.89        30.55 o                         
  -2  -3  10        434.17        352.69        27.53 o                         
  -1  -3  10        251.45        214.99        17.60 o                         
   0  -3  10          0.54         -4.28        10.86 o                         
   1  -3  10        134.85        135.88        18.32 o                         
   2  -3  10        440.77        396.41        31.21 o                         
   3  -3  10        175.35        107.99        25.48 o                         
   4  -3  10        216.30        154.77        31.26 o                         
   5  -3  10          6.56         33.21        29.77 o                         
   6  -3  10         15.39         21.24        22.65 o                         
   7  -3  10         17.40         18.83        24.38 o                         
  -4  -2  10        227.22        202.72        29.84 o                         
  -2  -2  10         48.19         51.55        15.21 o                         
  -1  -2  10        155.55         95.81        17.70 o                         
   0  -2  10        566.43        562.40        36.96 o                         
   1  -2  10         90.36         82.95        16.63 o                         
   2  -2  10         62.81         67.03        17.57 o                         
   3  -2  10        199.72        150.44        28.37 o                         
   4  -2  10        145.36        113.74        28.50 o                         
   5  -2  10         15.06         38.03        14.25 o                         
   6  -2  10        342.28        271.93        45.62 o                         
   7  -2  10         39.65         40.20        27.21 o                         
  -8  -1  10         55.53          1.12        27.82 o                         
  -7  -1  10         37.18        -29.94        29.94 o                         
  -6  -1  10          4.47        -28.94        28.94 o                         
  -5  -1  10        222.98        172.48        31.56 o                         
  -3  -1  10        415.44        377.30        38.21 o                         
  -2  -1  10        961.00        902.09        54.66 o                         
  -1  -1  10        187.28        191.79        24.62 o                         
   0  -1  10          6.01          3.96         9.31 o                         
   1  -1  10        187.12        166.76        23.28 o                         
   2  -1  10        673.69        590.63        42.68 o                         
   3  -1  10        348.82        290.93        37.51 o                         
   4  -1  10        721.98        771.09        63.46 o                         
   5  -1  10         13.04          7.75        11.82 o                         
   6  -1  10         11.42          3.88        23.54 o                         
   7  -1  10          3.85         25.63        20.52 o                         
  -9   0  10          2.34         40.53        31.19 o                         
  -8   0  10          8.61        -11.23        24.55 o                         
  -7   0  10        123.64         73.22        28.84 o                         
  -6   0  10        240.70        164.24        32.24 o                         
  -5   0  10         64.04         12.56        16.00 o                         
  -4   0  10         38.12          8.52        16.78 o                         
  -3   0  10        136.18         95.45        29.59 o                         
  -2   0  10       1495.12       1517.26        72.08 o                         
  -1   0  10        477.03        470.34        40.07 o                         
   0   0  10       3027.09       3072.47        94.00 o                         
   1   0  10        241.65        261.22        29.99 o                         
   2   0  10        947.30        883.21        40.53 o                         
   3   0  10         54.72         25.94        17.70 o                         
   4   0  10         11.23         24.39        15.97 o                         
   5   0  10          4.92        -23.04        23.04 o                         
   6   0  10        459.57        419.36        37.36 o                         
   7   0  10          5.23         13.21        20.62 o                         
   8   0  10         67.67         64.48        26.68 o                         
   9   0  10          0.12        -35.54        35.54 o                         
  -9   1  10         57.19         54.64        29.67 o                         
  -8   1  10         57.15         38.25        24.57 o                         
  -7   1  10         37.31         27.44        21.86 o                         
  -6   1  10          4.36        -24.03        24.03 o                         
  -5   1  10        221.04        177.95        32.02 o                         
  -4   1  10        896.33        916.21        43.62 o                         
  -3   1  10        412.34        335.49        33.45 o                         
  -2   1  10        965.35        766.29        50.29 o                         
  -1   1  10        187.47        151.17        23.34 o                         
   0   1  10          5.99          3.93        10.67 o                         
   1   1  10        186.79        166.33        25.57 o                         
   2   1  10        670.67        569.86        33.21 o                         
   3   1  10        352.16        355.04        28.46 o                         
   4   1  10        718.76        730.77        62.29 o                         
   5   1  10         13.48         -4.24        23.75 o                         
   6   1  10         11.28         14.52        16.90 o                         
   7   1  10          3.94         16.90        17.85 o                         
   8   1  10         49.26         68.94        30.74 o                         
   9   1  10         34.69         37.18        23.58 o                         
  -9   2  10         13.95          7.41        26.41 o                         
  -8   2  10         74.20         87.30        33.94 o                         
  -7   2  10        115.56        123.97        33.97 o                         
  -6   2  10        212.76        208.96        37.80 o                         
  -5   2  10         49.77         47.15        21.52 o                         
  -4   2  10        226.67        218.43        35.29 o                         
  -3   2  10        389.38        268.35        29.49 o                         
  -2   2  10         43.88         41.11        12.90 o                         
  -1   2  10        155.32        105.49        20.34 o                         
   0   2  10        551.67        531.89        43.83 o                         
   1   2  10         91.02         68.75        13.49 o                         
   2   2  10         58.54         69.41        13.90 o                         
   3   2  10        199.60        167.22        20.28 o                         
   4   2  10        143.68         97.12        22.71 o                         
   6   2  10        341.52        299.16        46.54 o                         
   7   2  10         38.32         41.49        20.35 o                         
   8   2  10          5.97        -19.21        19.21 o                         
   9   2  10          1.28        -20.44        26.85 o                         
  -9   3  10         15.95          3.48        28.85 o                         
  -8   3  10         17.13         33.49        24.29 o                         
  -7   3  10         10.39          9.47        22.06 o                         
  -6   3  10          6.90          2.63        19.23 o                         
  -5   3  10        121.42         95.46        16.90 o                         
  -4   3  10         51.49         63.77        15.30 o                         
  -3   3  10        164.31        139.52        27.28 o                         
  -2   3  10        422.87        352.52        39.27 o                         
  -1   3  10        251.94        197.15        29.11 o                         
   0   3  10          0.53          6.63        10.11 o                         
   1   3  10        134.42        136.21        17.12 o                         
   2   3  10        423.91        392.29        28.36 o                         
   3   3  10        177.72        121.88        18.67 o                         
   7   3  10         17.05         23.54        21.93 o                         
   8   3  10         86.56         72.13        31.60 o                         
   9   3  10         30.25         38.30        24.91 o                         
  -9   4  10          0.63         59.36        41.68 o                         
  -8   4  10         22.05        -18.07        24.68 o                         
  -7   4  10         31.96         33.59        16.38 o                         
  -6   4  10         57.86         46.89        16.00 o                         
  -5   4  10        112.18         75.33        33.93 o                         
  -4   4  10         59.51         53.16        22.18 o                         
  -3   4  10         55.86         38.26        18.49 o                         
  -2   4  10         45.53         18.85        11.57 o                         
  -1   4  10        112.38         77.60        20.73 o                         
   0   4  10        404.33        292.35        35.38 o                         
   1   4  10        129.76         69.64        12.39 o                         
   2   4  10        123.98        111.11        21.58 o                         
   3   4  10         92.65         64.03        21.66 o                         
   7   4  10        101.67         78.11        31.29 o                         
   8   4  10          4.59         -6.16        22.08 o                         
  -9   5  10         13.59         -2.04        17.99 o                         
  -8   5  10         35.84         71.44        50.62 o                         
  -7   5  10         67.99         68.25        24.31 o                         
  -6   5  10         19.31         38.41        25.26 o                         
  -5   5  10         30.70         19.55        17.93 o                         
  -4   5  10        657.64        510.32        53.23 o                         
  -3   5  10         97.35         78.21        24.90 o                         
  -2   5  10        451.52        371.18        42.93 o                         
  -1   5  10         16.63          3.89        11.67 o                         
   0   5  10          2.34         18.20        13.96 o                         
   1   5  10         15.66         -8.88        15.19 o                         
   2   5  10        591.18        495.00        50.16 o                         
   3   5  10         80.26         66.72        19.53 o                         
   7   5  10          8.97         18.12        25.13 o                         
   8   5  10         41.21         40.39        29.69 o                         
  -8   6  10         52.14         96.22        25.61 o                         
  -7   6  10         53.29         56.74        20.55 o                         
  -6   6  10        284.02        217.37        45.41 o                         
  -5   6  10         28.56         48.55        23.68 o                         
  -4   6  10         72.99         80.06        26.31 o                         
  -3   6  10         35.79         20.16        17.62 o                         
  -2   6  10        323.66        233.42        34.93 o                         
  -1   6  10        158.53        152.49        29.05 o                         
   0   6  10        927.26        925.59        66.55 o                         
   1   6  10        191.22        212.30        35.32 o                         
   2   6  10        337.29        241.96        36.72 o                         
   3   6  10          8.10        -24.62        24.62 o                         
   7   6  10         24.53         61.70        29.76 o                         
  -8   7  10         33.72        113.40        46.76 o                         
  -7   7  10          1.21         29.15        27.48 o                         
  -6   7  10          3.23         15.79        17.55 o                         
  -5   7  10        333.95        266.34        43.06 o                         
  -4   7  10        191.55        120.07        27.29 o                         
  -3   7  10        296.52        231.42        42.33 o                         
  -2   7  10        258.75        241.84        36.96 o                         
  -1   7  10         47.01         48.94        20.03 o                         
   0   7  10          6.18         -7.70        17.61 o                         
   1   7  10         76.13         77.70        23.31 o                         
   2   7  10        301.56        234.38        37.98 o                         
   3   7  10         55.66         14.40        16.49 o                         
   7   7  10          7.95         12.59        20.40 o                         
  -5   8  10         58.46         20.68        21.33 o                         
  -4   8  10          7.14        -28.89        28.89 o                         
  -3   8  10         23.29          4.66        18.51 o                         
  -2   8  10        123.92        122.28        29.44 o                         
  -1   8  10         21.34         25.20        21.58 o                         
   0   8  10        914.75        995.14        76.47 o                         
   1   8  10          6.50        -23.31        23.31 o                         
   2   8  10         45.67          5.37        17.88 o                         
  -2   9  10        396.86        327.75        46.61 o                         
  -1   9  10         38.68         22.60        18.32 o                         
   0   9  10          2.82        -17.19        22.05 o                         
   1   9  10         19.42        -11.99        22.47 o                         
   2   9  10        461.27        375.27        52.82 o                         
   6   9  10         16.03          3.49        24.63 o                         
   1  10  10         63.80         10.58        24.12 o                         
   2  10  10         27.62         40.98        24.81 o                         
  -1 -12  11         46.78         73.82        34.66 o                         
   0 -12  11         22.49        -21.80        25.26 o                         
   1 -12  11         55.53        -29.02        29.02 o                         
   3 -12  11          4.89        179.09        47.02 o                         
  -3 -11  11         12.13        105.16        35.03 o                         
  -2 -11  11          6.01         -4.55        25.26 o                         
  -1 -11  11         33.86         53.40        31.17 o                         
   0 -11  11          0.43        -29.04        29.04 o                         
   1 -11  11         47.27        238.10        50.13 o                         
   3 -11  11         16.09         14.56        27.22 o                         
  -5 -10  11         14.38        399.55        59.92 o                         
  -4 -10  11         21.43        171.79        40.97 o                         
  -3 -10  11          6.31         43.36        28.81 o                         
  -2 -10  11         96.85         88.84        33.67 o                         
  -1 -10  11         73.12         22.85        21.65 o                         
   0 -10  11        208.46        230.60        46.63 o                         
   3 -10  11          3.01         -7.83        22.42 o                         
   4 -10  11          1.31         10.30        25.28 o                         
   5 -10  11         31.01         48.94        32.09 o                         
  -6  -9  11         27.71        211.30        43.16 o                         
  -5  -9  11         13.62        338.08        53.54 o                         
  -4  -9  11        194.55        176.21        40.53 o                         
  -3  -9  11          9.04        -12.10        20.94 o                         
  -2  -9  11        224.22        186.97        41.28 o                         
  -1  -9  11         12.98         -2.44        25.77 o                         
   4  -9  11        159.29        112.62        35.51 o                         
   5  -9  11         16.96         -0.33        24.63 o                         
   6  -9  11          3.62         17.74        25.97 o                         
  -6  -8  11         32.28        344.16        50.47 o                         
  -5  -8  11          6.35        220.60        45.52 o                         
  -4  -8  11         48.16         75.81        29.50 o                         
  -3  -8  11         91.29        100.44        34.68 o                         
  -2  -8  11          7.79          6.92        19.24 o                         
  -1  -8  11        153.75        160.43        46.78 o                         
   4  -8  11         59.70         41.83        18.33 o                         
   5  -8  11        109.57         63.79        27.93 o                         
  -6  -7  11         12.60         87.34        38.96 o                         
  -5  -7  11         57.46        132.46        38.70 o                         
  -4  -7  11        113.61        128.93        33.12 o                         
  -3  -7  11         85.14         68.33        27.85 o                         
  -2  -7  11        102.76         76.74        27.21 o                         
   4  -7  11         36.78         14.59        25.43 o                         
   5  -7  11         34.07         17.39        14.30 o                         
   6  -7  11          5.04         -8.58        19.73 o                         
  -6  -6  11        305.50        418.56        54.37 o                         
  -5  -6  11         21.41        149.31        33.56 o                         
  -4  -6  11         26.23         42.22        24.15 o                         
  -3  -6  11          2.05         -5.31        20.09 o                         
   4  -6  11         33.98         46.47        26.98 o                         
   5  -6  11         44.04         37.17        20.72 o                         
   6  -6  11         28.56         -8.67        22.73 o                         
   7  -6  11         50.79         42.48        30.57 o                         
   8  -6  11         12.79         38.55        28.12 o                         
  -5  -5  11         22.32         55.79        25.33 o                         
  -4  -5  11        816.77        835.59        68.57 o                         
  -3  -5  11        275.30        236.23        40.58 o                         
   4  -5  11        156.94        123.48        30.78 o                         
   5  -5  11         13.22        -11.02        19.86 o                         
   6  -5  11          2.86          1.08        17.52 o                         
   7  -5  11         76.57         83.04        32.34 o                         
  -5  -4  11         71.78        100.72        29.10 o                         
  -4  -4  11          4.06        -21.33        21.33 o                         
  -3  -4  11        182.41        178.85        35.77 o                         
  -2  -4  11        110.44         80.37        18.02 o                         
  -1  -4  11        142.00        136.87        23.28 o                         
   3  -4  11        229.94        296.81        43.20 o                         
   4  -4  11          4.49          6.74        18.25 o                         
   5  -4  11        156.62        162.66        36.63 o                         
   6  -4  11         10.94         -1.22        17.83 o                         
   7  -4  11         44.40         43.55        29.81 o                         
  -4  -3  11        226.26        178.09        28.62 o                         
  -2  -3  11         72.79         61.66        16.06 o                         
  -1  -3  11         14.56         27.82         9.65 o                         
   0  -3  11          0.85         -9.63         9.63 o                         
   1  -3  11          7.79         24.11         8.83 o                         
   3  -3  11        617.48        632.53        58.33 o                         
   4  -3  11         46.78         45.50        20.57 o                         
   5  -3  11        199.08        203.91        39.37 o                         
   6  -3  11         25.68         42.29        23.14 o                         
   7  -3  11         61.15         35.83        26.69 o                         
  -4  -2  11         66.60         58.96        22.25 o                         
  -3  -2  11        143.87        120.54        23.56 o                         
  -2  -2  11        326.03        367.26        36.27 o                         
  -1  -2  11         15.15         10.66        12.03 o                         
   0  -2  11        524.18        583.69        39.79 o                         
   1  -2  11         37.64         35.78        12.38 o                         
   2  -2  11        364.32        320.72        31.66 o                         
   3  -2  11         79.47         55.55        21.50 o                         
   4  -2  11         47.89         51.83        23.12 o                         
   5  -2  11        454.38        481.14        56.42 o                         
   6  -2  11        159.82        119.70        33.26 o                         
   7  -2  11        130.10        131.25        38.49 o                         
  -3  -1  11        285.12        281.87        35.46 o                         
  -2  -1  11        220.38        223.22        30.17 o                         
  -1  -1  11         53.97         29.87        12.63 o                         
   0  -1  11          1.15         -4.30        11.55 o                         
   1  -1  11         38.27         51.75        16.04 o                         
   2  -1  11        251.75        251.57        29.84 o                         
   3  -1  11        670.89        669.08        38.49 o                         
   4  -1  11        549.91        585.34        58.28 o                         
   5  -1  11        184.81        176.15        34.19 o                         
   6  -1  11          3.06         -1.67        11.73 o                         
   7  -1  11         41.19         43.82        23.83 o                         
  -9   0  11          3.79        -36.62        38.15 o                         
  -8   0  11         33.96        -17.71        30.64 o                         
  -7   0  11          8.02        -20.85        23.44 o                         
  -6   0  11        336.49        339.59        48.73 o                         
  -5   0  11         13.53         -6.01        17.40 o                         
  -4   0  11         10.87         -2.16        15.37 o                         
  -3   0  11          0.77        -11.20        18.51 o                         
  -2   0  11        318.47        295.09        34.03 o                         
  -1   0  11         19.75        -14.85        16.72 o                         
   0   0  11        472.99        447.80        38.40 o                         
   1   0  11         35.72         32.54        13.71 o                         
   2   0  11        112.76        107.44        16.49 o                         
   3   0  11         17.25         -1.29        13.60 o                         
   4   0  11        113.16        120.40        27.44 o                         
   5   0  11        206.54        156.97        33.83 o                         
   6   0  11        356.20        339.51        35.37 o                         
   7   0  11         58.90         79.20        28.33 o                         
   8   0  11         20.43         -1.23        19.65 o                         
   9   0  11          2.03        -31.20        31.20 o                         
  -9   1  11          6.14        -25.96        25.96 o                         
  -8   1  11         50.41         62.20        31.11 o                         
  -7   1  11         22.26          7.14        20.06 o                         
  -6   1  11         13.16        -27.76        27.76 o                         
  -5   1  11         18.49         40.86        23.43 o                         
  -4   1  11        743.53        759.65        40.05 o                         
  -3   1  11        286.78        254.91        25.51 o                         
  -2   1  11        219.61        215.32        30.10 o                         
  -1   1  11         52.14         30.93        10.83 o                         
   0   1  11          1.13          0.48        11.24 o                         
   1   1  11         36.10         49.51        15.57 o                         
   2   1  11        253.86        229.12        22.89 o                         
   3   1  11        675.81        660.12        39.20 o                         
   4   1  11        549.73        525.54        54.26 o                         
   5   1  11        188.14        175.06        35.19 o                         
   6   1  11          3.04         18.67        17.67 o                         
   7   1  11         40.23         48.74        24.62 o                         
   8   1  11          5.53         25.39        22.31 o                         
   9   1  11         52.90         28.28        19.76 o                         
  -9   2  11          3.26         48.20        81.25 o                         
  -8   2  11         43.95         45.11        23.47 o                         
  -7   2  11         15.53         20.14        21.97 o                         
  -6   2  11        388.58        279.86        43.64 o                         
  -5   2  11         22.96          8.40        25.54 o                         
  -4   2  11         66.49         69.01        16.99 o                         
  -3   2  11        144.28        128.85        27.22 o                         
  -2   2  11        318.44        333.18        38.21 o                         
  -1   2  11         13.81          6.67        12.24 o                         
   0   2  11        515.93        603.23        48.70 o                         
   1   2  11         35.00         32.50        11.93 o                         
   2   2  11        359.76        316.19        26.13 o                         
   3   2  11         79.35         55.60        13.49 o                         
   4   2  11         49.60         10.74        21.66 o                         
   5   2  11        455.35        473.80        57.48 o                         
   7   2  11        131.31        121.49        32.87 o                         
   8   2  11          3.99        -25.37        25.37 o                         
   9   2  11          8.69         17.50        31.53 o                         
  -9   3  11          2.63        -17.74        56.21 o                         
  -8   3  11         67.22         30.24        28.49 o                         
  -7   3  11          5.32         12.81        24.02 o                         
  -6   3  11          3.69         -1.28        16.65 o                         
  -5   3  11          8.44          3.04        13.61 o                         
  -4   3  11        221.22        182.48        22.14 o                         
  -3   3  11        205.93        183.70        30.90 o                         
  -2   3  11         67.13         77.86        20.68 o                         
  -1   3  11         14.11         14.99        14.00 o                         
   0   3  11          0.83          2.93        11.19 o                         
   1   3  11          7.23          2.37         8.26 o                         
   2   3  11          3.01          8.22        10.14 o                         
   3   3  11        613.34        629.42        40.22 o                         
   4   3  11         44.50         41.37        18.73 o                         
   7   3  11         61.85         65.62        27.63 o                         
   8   3  11          6.11         -0.45        21.20 o                         
  -9   4  11          7.50        -31.19        36.48 o                         
  -8   4  11         35.31          7.76        17.74 o                         
  -7   4  11         47.77         40.59        28.07 o                         
  -6   4  11        209.13        150.06        25.03 o                         
  -5   4  11         72.04         85.29        17.68 o                         
  -4   4  11          3.90         -5.09        16.65 o                         
  -3   4  11        182.14        151.44        29.83 o                         
  -2   4  11        111.17         60.35        20.27 o                         
  -1   4  11        136.76        119.99        24.44 o                         
   0   4  11        372.55        303.76        37.99 o                         
   1   4  11        209.71        205.52        20.50 o                         
   2   4  11         12.90        -13.61        20.39 o                         
   3   4  11        229.85        211.13        23.72 o                         
   7   4  11         43.60         62.87        29.88 o                         
   8   4  11         14.99         29.77        27.89 o                         
  -8   5  11         57.92         52.01        21.68 o                         
  -7   5  11         29.49         28.53        17.17 o                         
  -6   5  11         39.11         41.56        19.06 o                         
  -5   5  11         21.69         12.27        19.85 o                         
  -4   5  11        822.26        794.73        67.66 o                         
  -3   5  11        277.86        235.59        38.16 o                         
  -2   5  11        371.54        351.34        42.69 o                         
  -1   5  11        195.95        174.82        30.51 o                         
   0   5  11         10.71          0.67        12.91 o                         
   1   5  11        242.07        215.56        35.00 o                         
   2   5  11        371.51        346.56        43.51 o                         
   3   5  11        301.55        307.29        45.30 o                         
   7   5  11         75.53         77.40        33.25 o                         
   8   5  11          4.73         23.45        33.58 o                         
  -8   6  11         48.99         63.22        24.12 o                         
  -7   6  11          4.59         27.09        37.18 o                         
  -6   6  11        307.41        296.48        49.76 o                         
  -5   6  11         22.14         21.89        20.37 o                         
  -4   6  11         27.27         32.53        21.64 o                         
  -2   6  11        346.58        276.58        39.01 o                         
  -1   6  11        997.84       1005.02        72.44 o                         
   0   6  11        751.54        732.29        62.88 o                         
   1   6  11        845.12        973.90        73.71 o                         
   2   6  11        160.24        105.04        27.44 o                         
   3   6  11          2.83         11.98        17.32 o                         
   7   6  11         51.10         52.30        31.16 o                         
  -8   7  11         52.46         77.71        38.24 o                         
  -7   7  11         10.11         55.09        23.68 o                         
  -6   7  11         13.12         14.37        23.91 o                         
  -5   7  11         58.13         11.46        17.81 o                         
  -4   7  11        111.37         68.94        24.13 o                         
  -3   7  11         87.31         49.99        22.10 o                         
  -2   7  11        106.75         31.32        19.71 o                         
  -1   7  11        127.02        104.93        27.08 o                         
   0   7  11          1.18        -12.51        16.79 o                         
   1   7  11        160.91        110.79        29.02 o                         
   2   7  11         49.31         29.39        19.61 o                         
   3   7  11        309.23        283.21        44.64 o                         
   7   7  11          7.25          2.62        21.41 o                         
  -5   8  11          6.18        -28.95        28.95 o                         
  -4   8  11         48.31         31.70        19.37 o                         
  -3   8  11         91.49         49.90        21.23 o                         
  -2   8  11          8.82         15.22        22.47 o                         
  -1   8  11        154.01        116.75        31.19 o                         
   0   8  11         81.01         76.90        26.61 o                         
   1   8  11        190.29        167.85        36.04 o                         
   3   8  11         29.19        -23.27        23.27 o                         
  -3   9  11          8.63        -17.34        17.48 o                         
  -2   9  11        227.25        188.54        39.19 o                         
  -1   9  11         12.26        -21.81        21.81 o                         
   0   9  11          0.20        -25.76        25.76 o                         
   1   9  11          2.72         -5.03        22.35 o                         
   2   9  11         82.73         52.92        22.54 o                         
   0  10  11        207.33        218.73        41.12 o                         
   1  10  11         47.57         -3.01        25.87 o                         
   2  10  11        151.18        146.32        37.27 o                         
  -3 -11  12         25.68         34.28        26.50 o                         
  -2 -11  12          3.74          7.46        24.95 o                         
  -1 -11  12         19.02         -5.08        27.12 o                         
   0 -11  12          2.01        -28.50        28.50 o                         
   1 -11  12         25.21         55.00        31.18 o                         
  -5 -10  12         26.03        475.81        65.78 o                         
  -4 -10  12          4.40        113.18        35.89 o                         
  -3 -10  12          4.59          3.35        19.99 o                         
  -2 -10  12        110.11        118.01        37.04 o                         
   0 -10  12         22.82         62.71        36.81 o                         
   3 -10  12          2.02        -27.64        27.64 o                         
   4 -10  12         15.68         43.24        30.13 o                         
  -6  -9  12         12.51        401.51        58.09 o                         
  -5  -9  12         25.57        378.94        60.16 o                         
  -4  -9  12        154.62        507.53        66.42 o                         
  -3  -9  12         65.02         70.06        29.60 o                         
  -2  -9  12         36.40         17.60        24.64 o                         
  -1  -9  12         19.41          0.62        30.90 o                         
   4  -9  12         35.12         33.61        28.43 o                         
   5  -9  12         17.48         43.69        27.14 o                         
  -6  -8  12         25.56        314.05        50.22 o                         
  -5  -8  12         74.41        378.77        54.19 o                         
  -4  -8  12         48.62         45.53        29.23 o                         
  -3  -8  12          8.33         28.88        22.82 o                         
  -2  -8  12         44.32         36.25        26.09 o                         
   4  -8  12          7.39          7.62        33.62 o                         
   5  -8  12         92.67         85.40        23.52 o                         
  -6  -7  12         14.36        321.97        48.90 o                         
  -5  -7  12         30.78        127.71        37.90 o                         
  -4  -7  12         29.59         54.90        26.45 o                         
  -3  -7  12        255.46        273.61        45.48 o                         
  -2  -7  12        128.87        110.80        34.94 o                         
   4  -7  12         11.13         15.95        20.97 o                         
   5  -7  12         43.88         55.55        16.92 o                         
   6  -7  12          1.73         -9.68        18.68 o                         
  -5  -6  12         38.54        115.05        31.44 o                         
  -4  -6  12         44.18         14.00        19.15 o                         
  -3  -6  12         28.08         -9.13        23.16 o                         
   4  -6  12         30.22         13.02        18.68 o                         
   5  -6  12         58.51         45.86        24.29 o                         
   6  -6  12         27.60          5.37        21.24 o                         
   7  -6  12         27.63         34.70        23.82 o                         
  -5  -5  12         21.84         65.48        23.59 o                         
  -4  -5  12         69.58         95.09        28.15 o                         
  -3  -5  12        248.51        207.02        39.97 o                         
   4  -5  12         19.03         12.70        19.53 o                         
   5  -5  12          5.72        -14.79        22.20 o                         
   6  -5  12         18.92        -21.89        22.49 o                         
   7  -5  12         35.79         61.02        29.62 o                         
   8  -5  12         13.11         32.71        25.63 o                         
  -4  -4  12         15.61         -8.36        19.33 o                         
  -3  -4  12        402.14        361.32        37.69 o                         
  -1  -4  12        304.40        289.58        33.24 o                         
   3  -4  12        269.42        276.58        41.89 o                         
   4  -4  12         74.52         58.70        21.91 o                         
   5  -4  12         61.57         56.38        24.26 o                         
   6  -4  12         20.79         12.74        19.89 o                         
   7  -4  12          9.18         26.50        27.25 o                         
  -4  -3  12         58.76         48.79        20.69 o                         
  -3  -3  12        632.43        495.12        40.78 o                         
  -2  -3  12         41.45         42.36        16.34 o                         
  -1  -3  12         17.49         15.84        10.49 o                         
   0  -3  12          0.79         -8.05        10.29 o                         
   3  -3  12        644.29        691.91        63.58 o                         
   4  -3  12        275.71        283.53        43.47 o                         
   5  -3  12        117.28         88.58        28.35 o                         
   6  -3  12         53.44         25.78        19.56 o                         
   7  -3  12         14.43         79.48        32.01 o                         
  -3  -2  12         93.71        110.59        24.22 o                         
  -2  -2  12         72.75         45.99        17.42 o                         
  -1  -2  12        227.40        190.27        26.52 o                         
   0  -2  12        209.84        186.21        24.43 o                         
   1  -2  12        284.15        299.87        31.52 o                         
   2  -2  12         52.11         51.61        15.74 o                         
   3  -2  12          7.84         14.77        23.09 o                         
   4  -2  12         88.79        120.65        30.82 o                         
   5  -2  12        387.61        433.67        55.38 o                         
   6  -2  12         17.22          9.93        20.55 o                         
   7  -2  12         31.80         60.59        33.86 o                         
  -4  -1  12        408.42        434.10        48.49 o                         
  -3  -1  12       1050.97       1042.47        68.36 o                         
  -2  -1  12        249.35        262.75        32.73 o                         
  -1  -1  12        105.67         58.15        14.74 o                         
   0  -1  12          5.56         -6.00        13.01 o                         
   1  -1  12        273.80        273.73        31.51 o                         
   2  -1  12        141.02         94.33        18.24 o                         
   3  -1  12       1207.12       1153.66        51.48 o                         
   4  -1  12        486.52        713.30        66.42 o                         
   5  -1  12        105.88        129.55        32.54 o                         
   6  -1  12         75.72         87.81        19.80 o                         
   7  -1  12          7.16         41.36        29.62 o                         
  -9   0  12          2.02        -44.36        44.36 o                         
  -8   0  12         69.22         35.49        28.35 o                         
  -7   0  12         35.39        -11.51        26.97 o                         
  -6   0  12        534.91        507.57        58.23 o                         
  -5   0  12        208.38        151.92        29.78 o                         
  -4   0  12         76.34         64.30        22.34 o                         
  -3   0  12          2.01          7.73        13.38 o                         
  -2   0  12         31.60         30.69        15.32 o                         
  -1   0  12        510.80        513.09        45.34 o                         
   0   0  12        944.78       1192.51        65.46 o                         
   1   0  12        478.99        444.71        41.69 o                         
   2   0  12         30.40         27.90        10.79 o                         
   3   0  12        140.68        173.05        21.09 o                         
   4   0  12         75.32         75.39        27.15 o                         
   5   0  12        587.31        604.85        64.44 o                         
   6   0  12        296.09        291.02        33.73 o                         
   7   0  12        158.69        131.82        32.64 o                         
   8   0  12         24.15          9.53        22.49 o                         
  -9   1  12         36.17         70.77        38.03 o                         
  -8   1  12         41.80         29.65        23.52 o                         
  -7   1  12         13.23         -3.89        21.49 o                         
  -6   1  12         18.03        -28.23        28.23 o                         
  -5   1  12        214.71        167.01        22.96 o                         
  -4   1  12        409.26        458.12        52.01 o                         
  -3   1  12       1060.08       1065.45        71.58 o                         
  -2   1  12        252.17        279.91        35.41 o                         
  -1   1  12        104.88         96.08        22.09 o                         
   0   1  12          5.59         -3.14        11.90 o                         
   1   1  12        272.51        242.69        32.83 o                         
   2   1  12        141.43        103.58        16.77 o                         
   3   1  12       1217.23       1204.09        54.14 o                         
   4   1  12        486.20        646.07        62.75 o                         
   5   1  12        107.98        129.56        34.08 o                         
   6   1  12         75.78         95.40        32.96 o                         
   7   1  12          7.51         -3.05        17.20 o                         
   8   1  12         34.02         38.83        26.29 o                         
   9   1  12         26.40         21.75        22.39 o                         
  -9   2  12          1.58        -34.64        34.64 o                         
  -8   2  12          5.28         -3.17        23.07 o                         
  -7   2  12         79.85         70.18        31.81 o                         
  -6   2  12        224.14        165.78        25.70 o                         
  -5   2  12        327.51        416.14        52.85 o                         
  -4   2  12         41.07         14.61        17.13 o                         
  -3   2  12         93.86         73.68        21.12 o                         
  -2   2  12         71.45         46.37        16.95 o                         
  -1   2  12        222.63        196.22        30.88 o                         
   0   2  12        210.33        199.43        30.27 o                         
   1   2  12        280.28        291.40        26.12 o                         
   2   2  12         52.34         53.37        13.17 o                         
   3   2  12          7.76          1.45        10.63 o                         
   4   2  12         89.08         61.03        23.53 o                         
   5   2  12        394.78        485.93        58.80 o                         
   7   2  12         32.93         43.89        23.34 o                         
   8   2  12          6.75         -4.71        24.23 o                         
  -9   3  12         19.61        -17.69        30.41 o                         
  -8   3  12         52.91         67.29        22.99 o                         
  -7   3  12         17.73          8.24        18.37 o                         
  -6   3  12         32.73         27.69        15.66 o                         
  -5   3  12        242.03        242.20        41.58 o                         
  -4   3  12         56.12         54.06        22.54 o                         
  -3   3  12        630.55        611.24        55.06 o                         
  -2   3  12         40.50         34.23        16.81 o                         
  -1   3  12         16.57         32.69        17.01 o                         
   0   3  12          0.82         11.90        12.82 o                         
   1   3  12         11.25         13.87         9.28 o                         
   2   3  12        330.47        315.44        27.32 o                         
   3   3  12        648.86        654.25        41.49 o                         
   4   3  12        275.65        329.21        46.61 o                         
   7   3  12         14.45         -2.54        16.14 o                         
   8   3  12          9.90          2.42        25.29 o                         
  -9   4  12          4.53         25.50        32.24 o                         
  -8   4  12          2.71         15.02        17.98 o                         
  -7   4  12         92.94         55.79        21.26 o                         
  -6   4  12         23.80         77.68        29.12 o                         
  -5   4  12        133.17        168.38        39.25 o                         
  -4   4  12         15.86          7.48        16.43 o                         
  -3   4  12        400.49        455.34        52.62 o                         
  -2   4  12         41.02         14.00        14.96 o                         
  -1   4  12        297.73        292.44        39.68 o                         
   0   4  12         90.90         54.11        19.11 o                         
   1   4  12        281.23        319.45        41.77 o                         
   2   4  12        136.01        104.23        17.75 o                         
   3   4  12        268.74        187.62        23.88 o                         
   7   4  12          9.48         31.74        22.99 o                         
   8   4  12         19.72         43.77        27.04 o                         
  -8   5  12         32.82          4.57        33.33 o                         
  -7   5  12         36.57         64.92        32.27 o                         
  -6   5  12          0.92        -27.48        27.48 o                         
  -5   5  12         22.25         44.21        24.17 o                         
  -4   5  12         70.70         81.51        26.68 o                         
  -3   5  12        258.40        191.52        36.31 o                         
  -2   5  12        139.25        112.41        26.75 o                         
  -1   5  12        118.07         93.89        25.73 o                         
   0   5  12          4.27         -0.47        15.53 o                         
   1   5  12        118.58         81.31        23.85 o                         
   2   5  12         33.69         19.20        17.45 o                         
   3   5  12         68.36         35.94        19.42 o                         
   7   5  12         35.87         27.78        28.93 o                         
  -8   6  12         15.47         37.27        34.28 o                         
  -7   6  12         51.76         43.28        27.36 o                         
  -6   6  12         62.81         85.94        28.91 o                         
  -5   6  12         39.42         19.81        19.79 o                         
  -4   6  12         43.53         44.73        22.86 o                         
  -3   6  12         28.45         -9.55        20.62 o                         
  -2   6  12         60.64         37.18        17.54 o                         
  -1   6  12        576.81        548.02        56.28 o                         
   0   6  12        219.72        246.79        39.31 o                         
   1   6  12        416.85        508.41        55.75 o                         
   2   6  12        146.73        134.92        31.00 o                         
   3   6  12         11.29        -10.41        20.19 o                         
   7   6  12         27.21         33.02        30.85 o                         
  -7   7  12          8.93         15.61        27.18 o                         
  -6   7  12         14.72         27.05        28.76 o                         
  -5   7  12         31.73          3.87        22.79 o                         
  -4   7  12         29.19        -10.06        20.72 o                         
  -3   7  12        260.96        234.93        41.63 o                         
  -2   7  12        126.10         97.64        29.71 o                         
  -1   7  12        101.59         86.27        27.86 o                         
   0   7  12          6.32        -15.71        18.38 o                         
   1   7  12        143.87        111.72        30.86 o                         
   2   7  12        120.46         53.46        21.73 o                         
   3   7  12        222.14        259.36        45.23 o                         
  -6   8  12         25.76         41.40        21.64 o                         
  -5   8  12         75.32         19.93        19.19 o                         
  -4   8  12         48.08          2.43        19.96 o                         
  -3   8  12          8.16        -10.09        20.48 o                         
  -2   8  12         43.37         37.48        22.10 o                         
  -1   8  12        355.71        396.32        52.32 o                         
   0   8  12        255.89        273.90        43.12 o                         
   1   8  12        366.35        403.94        53.77 o                         
   2   8  12         24.44         10.45        16.93 o                         
   3   8  12          5.93         12.20        20.60 o                         
  -3   9  12         63.98         69.36        31.59 o                         
  -2   9  12         35.03         39.95        24.64 o                         
  -1   9  12         19.31         49.16        24.98 o                         
   0   9  12          1.22        -23.28        23.28 o                         
   1   9  12         47.60         36.82        24.02 o                         
   2   9  12         69.01         77.82        27.77 o                         
  -1  10  12         18.65         17.62        20.47 o                         
   0  10  12         22.05         30.00        18.84 o                         
   1  10  12         24.62        -21.02        27.52 o                         
   2  10  12         33.13         14.42        20.59 o                         
  -2 -11  13         13.08         60.46        31.83 o                         
  -1 -11  13         11.87         44.46        29.09 o                         
   1 -11  13         10.19        151.41        43.11 o                         
  -4 -10  13          7.08        139.50        40.28 o                         
  -3 -10  13          1.15        -12.99        25.62 o                         
  -2 -10  13          3.71         12.61        22.76 o                         
  -1 -10  13         57.98         96.94        35.94 o                         
   0 -10  13         54.85        211.33        49.55 o                         
   4 -10  13          8.97         25.44        23.64 o                         
  -6  -9  13          6.34        403.08        59.36 o                         
  -5  -9  13         22.51        429.36        61.20 o                         
  -4  -9  13         29.44         68.30        30.46 o                         
  -3  -9  13         85.99        105.62        35.93 o                         
  -2  -9  13         46.66        -15.97        27.57 o                         
  -1  -9  13         30.60        -21.63        24.02 o                         
   4  -9  13          1.17          4.20        21.69 o                         
   5  -9  13         19.86         -2.13        24.30 o                         
  -6  -8  13          9.62        520.97        64.60 o                         
  -5  -8  13         73.05        254.05        49.54 o                         
  -4  -8  13          4.65         45.96        25.96 o                         
  -3  -8  13          1.63          2.96        21.65 o                         
  -2  -8  13         31.78         42.12        26.80 o                         
   4  -8  13         22.87         18.88        18.91 o                         
   5  -8  13         17.17          1.86        14.99 o                         
  -5  -7  13         59.17        186.17        40.17 o                         
  -4  -7  13         19.10         -1.29        19.53 o                         
  -3  -7  13        177.33        205.61        40.72 o                         
  -2  -7  13         18.93         57.18        35.45 o                         
   4  -7  13         39.31         60.88        27.22 o                         
   5  -7  13         46.44         32.03        26.19 o                         
   6  -7  13          0.10         -1.88        21.35 o                         
   7  -7  13          4.24        -30.63        30.63 o                         
  -5  -6  13         65.08        130.35        33.45 o                         
  -4  -6  13         22.54         40.41        17.53 o                         
  -3  -6  13         12.07         -7.41        22.85 o                         
   4  -6  13         28.84         29.77        21.23 o                         
   5  -6  13         43.46         81.61        30.28 o                         
   6  -6  13         53.87         39.27        24.11 o                         
   7  -6  13         13.27         40.11        23.44 o                         
  -5  -5  13          7.04         -2.91        16.59 o                         
  -4  -5  13         23.56         16.78        18.67 o                         
  -3  -5  13         30.80         26.31        25.87 o                         
   4  -5  13         67.23         41.69        23.21 o                         
   5  -5  13          8.11         53.41        24.36 o                         
   6  -5  13          5.16         -4.11        22.38 o                         
   7  -5  13          3.74          5.98        22.58 o                         
  -4  -4  13         49.44         11.54        18.80 o                         
   3  -4  13        192.36        210.15        39.48 o                         
   4  -4  13         20.35        -20.21        23.35 o                         
   5  -4  13         22.87         19.78        20.22 o                         
   6  -4  13          2.85         55.02        25.05 o                         
   7  -4  13         13.36         17.78        24.56 o                         
  -4  -3  13        361.87        405.97        32.89 o                         
  -3  -3  13        334.19        338.98        39.74 o                         
  -2  -3  13        928.60        926.88        58.82 o                         
  -1  -3  13         57.99         47.18        15.29 o                         
   3  -3  13         47.94         55.15        24.34 o                         
   4  -3  13        129.52        130.17        32.26 o                         
   5  -3  13         38.98          9.01        17.73 o                         
   6  -3  13          7.59         41.12        20.91 o                         
   7  -3  13         23.14         12.02        22.82 o                         
  -4  -2  13        162.13        165.38        32.46 o                         
  -3  -2  13         33.29         30.97        16.63 o                         
  -2  -2  13        290.90        218.55        29.80 o                         
  -1  -2  13        696.89        848.08        55.83 o                         
   0  -2  13         42.91          2.07        16.14 o                         
   1  -2  13        663.41        845.76        54.15 o                         
   2  -2  13        340.07        331.36        35.28 o                         
   3  -2  13        101.44         73.00        23.94 o                         
   4  -2  13        234.05        230.26        40.98 o                         
   5  -2  13         40.05         13.09        19.40 o                         
   6  -2  13         27.02         12.11        18.14 o                         
   7  -2  13         53.35         40.34        26.79 o                         
  -5  -1  13        175.20        197.31        36.56 o                         
  -4  -1  13        677.01        757.62        65.27 o                         
  -3  -1  13        724.05        824.46        61.83 o                         
  -2  -1  13         13.50         13.57        13.46 o                         
  -1  -1  13        249.13        232.97        31.73 o                         
   0  -1  13         10.83         -0.89        12.74 o                         
   1  -1  13        262.41        280.72        33.47 o                         
   2  -1  13        116.65         42.61        15.21 o                         
   3  -1  13        608.07        669.52        41.53 o                         
   4  -1  13        609.07        703.70        66.87 o                         
   5  -1  13        326.75        393.48        53.34 o                         
   6  -1  13          3.07         15.04        24.30 o                         
   7  -1  13         17.09         21.49        21.76 o                         
  -8   0  13          1.91        -25.15        35.91 o                         
  -7   0  13        108.01         76.10        30.62 o                         
  -5   0  13        495.96        601.95        63.66 o                         
  -4   0  13         38.28         31.30        20.61 o                         
  -3   0  13        145.42        146.27        29.30 o                         
  -2   0  13        237.40        220.14        30.81 o                         
  -1   0  13        162.21        145.23        25.05 o                         
   0   0  13        280.52        306.65        35.39 o                         
   1   0  13         62.92         59.07        20.72 o                         
   2   0  13        292.39        287.57        26.25 o                         
   3   0  13         63.97         61.94        28.82 o                         
   4   0  13        220.40        212.11        39.04 o                         
   5   0  13        124.98        146.90        35.16 o                         
   6   0  13        152.95        346.77        54.69 o                         
   7   0  13         23.34         43.81        20.83 o                         
  -9   1  13         46.71         36.47        32.13 o                         
  -8   1  13          5.02         -2.39        25.94 o                         
  -6   1  13        112.08        147.12        40.01 o                         
  -5   1  13        178.47        174.65        37.18 o                         
  -4   1  13        676.23        784.28        67.85 o                         
  -3   1  13        723.37        784.82        62.58 o                         
  -2   1  13         13.29          4.60        14.32 o                         
  -1   1  13        246.59        262.89        35.34 o                         
   0   1  13         10.95         -2.14        12.72 o                         
   1   1  13        258.49        288.44        37.69 o                         
   2   1  13        116.95         44.42        21.32 o                         
   3   1  13        592.17        693.29        42.92 o                         
   4   1  13        604.45        735.92        67.26 o                         
   5   1  13        321.38        452.89        59.03 o                         
   6   1  13          3.11         11.55        22.67 o                         
   7   1  13         17.70         14.13        17.82 o                         
   8   1  13         22.63         82.14        33.94 o                         
  -9   2  13          7.50         59.01        29.11 o                         
  -7   2  13        129.01         75.25        34.21 o                         
  -6   2  13         33.23         24.44        24.35 o                         
  -5   2  13        363.78        438.60        56.67 o                         
  -4   2  13        162.62        171.54        35.81 o                         
  -3   2  13         33.10          7.66        15.13 o                         
  -2   2  13        289.80        175.25        28.60 o                         
  -1   2  13        682.81        818.36        61.54 o                         
   0   2  13         44.61         -4.91        16.58 o                         
   1   2  13        649.29        808.99        43.39 o                         
   2   2  13        336.58        332.88        33.57 o                         
   3   2  13        101.39        107.29        19.54 o                         
   4   2  13        236.92        229.85        39.62 o                         
   5   2  13         37.57         21.35        22.96 o                         
   7   2  13         51.16         26.88        21.98 o                         
   8   2  13         32.18          8.83        19.43 o                         
  -8   3  13          3.97         57.50        31.34 o                         
  -7   3  13         35.84         57.88        34.92 o                         
  -6   3  13         42.28         46.66        26.59 o                         
  -5   3  13        143.01        172.05        39.16 o                         
  -4   3  13        362.71        398.70        50.20 o                         
  -3   3  13        339.61        338.44        44.34 o                         
  -2   3  13        933.25        929.90        70.14 o                         
  -1   3  13         58.13         72.95        22.73 o                         
   0   3  13          4.62          7.83        14.54 o                         
   1   3  13        151.42         96.45        16.73 o                         
   2   3  13        780.72        773.93        43.87 o                         
   3   3  13         51.24         34.49        14.29 o                         
   4   3  13        133.47        230.09        43.33 o                         
   7   3  13         22.44         30.99        24.77 o                         
   8   3  13         21.53         41.64        27.63 o                         
  -8   4  13         16.00         53.35        35.16 o                         
  -7   4  13         20.15         51.37        31.07 o                         
  -6   4  13         12.76        -18.58        18.58 o                         
  -5   4  13         51.78         54.90        26.98 o                         
  -4   4  13         49.44         17.78        17.08 o                         
  -3   4  13         69.25         34.27        19.53 o                         
  -2   4  13        380.47        390.22        47.12 o                         
  -1   4  13        168.65        111.34        25.13 o                         
   0   4  13        472.24        607.15        57.23 o                         
   1   4  13        177.18        139.17        31.42 o                         
   2   4  13        296.55        270.35        26.62 o                         
   3   4  13        192.73        216.08        27.18 o                         
   7   4  13         13.65         37.02        27.37 o                         
  -8   5  13          2.16         -9.88        26.20 o                         
  -7   5  13         51.76         66.57        33.48 o                         
  -6   5  13          6.63         11.06        21.20 o                         
  -5   5  13          7.55         -0.47        16.33 o                         
  -4   5  13         23.69         17.33        21.93 o                         
  -3   5  13         31.46          8.84        16.36 o                         
  -2   5  13         14.23          8.87        16.43 o                         
  -1   5  13         35.19         38.19        19.76 o                         
   0   5  13          5.40         12.56        17.18 o                         
   1   5  13        103.68         59.76        21.71 o                         
   2   5  13         70.21         61.31        21.98 o                         
   3   5  13        110.03         74.40        24.50 o                         
   7   5  13          4.01         -4.37        22.76 o                         
  -7   6  13         44.81         69.95        32.94 o                         
  -6   6  13         13.28        -16.69        20.80 o                         
  -5   6  13         63.63         66.67        25.13 o                         
  -4   6  13         22.64         10.11        16.50 o                         
  -3   6  13         12.32        -16.49        20.87 o                         
  -2   6  13        139.31        101.00        27.88 o                         
  -1   6  13        159.01        143.31        31.73 o                         
   0   6  13        175.69        232.35        38.80 o                         
   1   6  13        248.15        322.44        47.18 o                         
   2   6  13         59.17         70.80        27.20 o                         
   3   6  13          5.07        -26.18        26.18 o                         
  -7   7  13          0.86         35.35        25.86 o                         
  -6   7  13          1.81        -25.86        25.86 o                         
  -5   7  13         59.01         41.24        23.10 o                         
  -4   7  13         19.05        -26.46        26.46 o                         
  -3   7  13        178.87        167.08        36.44 o                         
  -2   7  13         19.30         18.29        18.25 o                         
  -1   7  13         75.83         76.66        25.73 o                         
   0   7  13          3.22         -4.14        18.66 o                         
   1   7  13        133.28        100.34        28.77 o                         
   2   7  13          8.30        -23.29        23.29 o                         
   3   7  13        152.29        151.09        35.72 o                         
  -5   8  13         74.15         37.16        20.67 o                         
  -4   8  13          4.68         15.24        17.56 o                         
  -3   8  13          1.49        -25.58        25.58 o                         
  -2   8  13         32.26         44.13        22.48 o                         
  -1   8  13        201.11        228.03        42.05 o                         
   0   8  13         90.77         65.45        28.23 o                         
   1   8  13        126.07        165.63        39.42 o                         
   2   8  13          8.57         -5.25        26.40 o                         
   3   8  13         46.15         10.11        18.80 o                         
  -4   9  13         29.48        -21.44        25.61 o                         
  -3   9  13         84.19        107.35        31.89 o                         
  -2   9  13         47.43         10.64        16.96 o                         
  -1   9  13         30.16          2.71        17.56 o                         
   0   9  13          1.26          2.06        20.78 o                         
   1   9  13         38.80          1.13        20.98 o                         
   2   9  13         29.95         13.14        19.86 o                         
   3   9  13         27.37         19.22        21.86 o                         
  -1  10  13         56.42         69.61        29.82 o                         
   0  10  13         55.48         63.34        26.91 o                         
   1  10  13         48.82         42.37        23.59 o                         
   2  10  13          1.65        -27.17        27.17 o                         
   2  11  13         41.10         82.55        35.49 o                         
  -3 -10  14         10.24         -5.79        28.38 o                         
  -2 -10  14          6.43          7.60        27.06 o                         
  -1 -10  14         12.46        -30.01        30.01 o                         
  -5  -9  14         17.44        432.98        61.89 o                         
  -4  -9  14          1.04         39.83        27.17 o                         
  -3  -9  14         10.26         -1.88        19.05 o                         
  -2  -9  14         39.60         -2.88        26.64 o                         
  -1  -9  14          5.54         44.76        29.11 o                         
   4  -9  14         16.67         51.91        25.47 o                         
   5  -9  14          2.05         12.18        23.53 o                         
  -6  -8  14         56.80        562.86        68.04 o                         
  -5  -8  14         15.46        193.55        43.21 o                         
  -4  -8  14         17.77          3.04        20.36 o                         
  -3  -8  14         56.13         37.33        27.02 o                         
  -2  -8  14         34.54         22.44        25.14 o                         
   4  -8  14         17.03         48.71        31.37 o                         
   5  -8  14         15.41        -31.38        31.38 o                         
  -5  -7  14         58.15        175.14        39.26 o                         
  -4  -7  14         49.10         54.50        28.73 o                         
  -3  -7  14        116.96        117.34        35.16 o                         
   4  -7  14        103.36        184.87        42.94 o                         
   5  -7  14         19.30         12.79        24.66 o                         
   6  -7  14          9.76         24.33        23.86 o                         
  -5  -6  14         48.76        119.95        33.24 o                         
  -4  -6  14         21.84         11.94        18.29 o                         
  -3  -6  14          4.64        -22.66        22.66 o                         
   4  -6  14         13.91         23.38        23.79 o                         
   5  -6  14          2.77          6.42        22.61 o                         
   6  -6  14         31.56         46.61        25.80 o                         
   7  -6  14         10.82          3.59        22.20 o                         
  -4  -5  14         53.95         28.66        17.94 o                         
   4  -5  14         56.27         48.89        26.36 o                         
   5  -5  14          4.47         22.47        23.13 o                         
   6  -5  14          5.11         17.89        21.67 o                         
   7  -5  14          1.40        -10.85        33.81 o                         
  -4  -4  14         16.98        -25.31        25.34 o                         
   3  -4  14         72.34         89.07        31.02 o                         
   4  -4  14         34.75         48.08        24.07 o                         
   5  -4  14          9.04         14.28        22.35 o                         
   6  -4  14         35.30         51.61        27.93 o                         
   7  -4  14          1.44         12.98        21.21 o                         
  -4  -3  14         95.13        119.89        29.70 o                         
  -3  -3  14         28.97         36.23        21.79 o                         
  -2  -3  14        369.49        329.98        37.96 o                         
   3  -3  14         24.23         -5.66        17.00 o                         
   4  -3  14         74.81         73.13        29.32 o                         
   5  -3  14          1.27         -2.44        17.95 o                         
   6  -3  14         12.83         -8.42        19.13 o                         
   7  -3  14          5.54         21.76        17.98 o                         
  -5  -2  14         11.13         13.58        17.63 o                         
  -4  -2  14        153.73        225.93        38.49 o                         
  -3  -2  14        146.52        186.96        34.13 o                         
  -2  -2  14         48.32         20.82        13.07 o                         
  -1  -2  14        141.43        131.65        23.17 o                         
   0  -2  14        151.35        136.31        23.31 o                         
   1  -2  14         57.16         84.05        20.57 o                         
   3  -2  14         46.76         17.30        20.87 o                         
   4  -2  14        126.12        136.65        32.56 o                         
   5  -2  14         33.43         24.99        22.00 o                         
   6  -2  14         18.96          6.94        19.82 o                         
   7  -2  14          9.54         23.37        25.48 o                         
  -5  -1  14        311.82        653.84        63.84 o                         
  -4  -1  14        379.24        557.48        58.48 o                         
  -3  -1  14        460.79        601.10        55.71 o                         
  -2  -1  14        140.40        100.35        24.24 o                         
  -1  -1  14         22.28         -8.53        21.69 o                         
   0  -1  14          1.80         -6.05        12.75 o                         
   1  -1  14         20.89         26.32        15.37 o                         
   2  -1  14        194.70        160.37        37.29 o                         
   3  -1  14        202.11        262.48        28.02 o                         
   4  -1  14         64.06         59.13        23.75 o                         
   5  -1  14         56.63         49.58        19.26 o                         
   6  -1  14         19.43         15.56        20.70 o                         
   7  -1  14         13.28         32.04        27.90 o                         
  -6   0  14        281.74        321.16        52.38 o                         
  -5   0  14         90.76        349.46        47.17 o                         
  -4   0  14         90.93        104.67        30.58 o                         
  -3   0  14         10.58         35.96        18.26 o                         
  -2   0  14        110.56         73.59        19.37 o                         
  -1   0  14         51.16        133.27        26.01 o                         
   0   0  14         24.93         11.95        11.71 o                         
   1   0  14        115.04        157.21        26.98 o                         
   2   0  14         10.12          4.63        10.52 o                         
   3   0  14        167.13        179.77        23.06 o                         
   4   0  14         21.62          3.07        19.90 o                         
   5   0  14         10.81        -16.25        22.53 o                         
   6   0  14          3.89         36.95        23.84 o                         
   7   0  14          5.75        -17.84        17.84 o                         
  -8   1  14         22.71        133.68        39.71 o                         
  -7   1  14         24.70         16.71        22.43 o                         
  -6   1  14         12.93         55.71        27.37 o                         
  -5   1  14        305.71        489.80        59.62 o                         
  -4   1  14        376.71        522.00        59.43 o                         
  -3   1  14        448.15        554.28        55.58 o                         
  -2   1  14        141.54         83.49        21.77 o                         
  -1   1  14         21.47         25.47        15.69 o                         
   0   1  14          1.81        -13.66        15.86 o                         
   1   1  14         20.04         47.29        18.39 o                         
   2   1  14        195.41        180.52        22.38 o                         
   3   1  14        198.20        288.54        29.43 o                         
   4   1  14         68.11         31.94        17.65 o                         
   5   1  14         56.01        127.26        34.95 o                         
   6   1  14         19.46         50.99        27.89 o                         
   7   1  14         13.26         -3.51        18.23 o                         
   8   1  14         14.64          3.00        22.32 o                         
  -8   2  14          9.03         94.75        35.32 o                         
  -7   2  14         12.91         20.38        29.13 o                         
  -6   2  14         11.35         35.30        30.90 o                         
  -5   2  14         10.08         31.19        24.63 o                         
  -4   2  14        155.60        171.96        34.49 o                         
  -3   2  14        145.96        104.41        27.45 o                         
  -2   2  14         46.05         -6.18        22.32 o                         
  -1   2  14        136.28        189.74        32.18 o                         
   0   2  14        145.50        132.83        27.37 o                         
   1   2  14         54.61         80.22        16.88 o                         
   2   2  14          8.56         -0.98        18.00 o                         
   3   2  14         46.67         33.89        13.84 o                         
   4   2  14        125.31        118.57        29.41 o                         
   5   2  14         32.81         27.23        19.25 o                         
   7   2  14          9.43         22.86        23.66 o                         
   8   2  14         21.82          0.75        19.96 o                         
  -8   3  14          7.62        -26.21        29.22 o                         
  -7   3  14         15.73         18.32        26.44 o                         
  -6   3  14         24.85         29.83        23.15 o                         
  -5   3  14         55.44         68.44        27.76 o                         
  -4   3  14         98.48         93.72        27.24 o                         
  -3   3  14         31.15        -11.57        20.43 o                         
  -2   3  14        370.43        315.39        41.97 o                         
  -1   3  14        127.11        129.83        29.15 o                         
   0   3  14          9.25          3.27        13.95 o                         
   1   3  14        122.80        111.10        18.68 o                         
   2   3  14        482.86        479.45        36.72 o                         
   3   3  14         24.05         20.88        12.16 o                         
   4   3  14         74.27        103.44        32.47 o                         
   5   3  14          1.21        -22.34        24.75 o                         
   7   3  14          5.59         21.78        19.41 o                         
  -8   4  14         17.76        138.47        48.87 o                         
  -7   4  14          9.04         12.46        26.98 o                         
  -6   4  14          6.73         18.47        21.21 o                         
  -5   4  14         33.52         56.52        27.39 o                         
  -4   4  14         16.99          4.00        18.70 o                         
  -3   4  14        256.99        250.04        41.14 o                         
  -2   4  14        222.56        242.65        39.58 o                         
  -1   4  14        118.03         74.90        23.64 o                         
   0   4  14       1122.29       1503.12        91.44 o                         
   1   4  14         27.77         38.49        19.06 o                         
   2   4  14        142.60        124.80        28.35 o                         
   3   4  14         72.49         66.87        17.50 o                         
   4   4  14         34.80         38.29        22.19 o                         
   7   4  14          1.44          1.78        21.28 o                         
  -7   5  14         14.92         42.43        36.74 o                         
  -6   5  14          1.31          6.42        21.82 o                         
  -5   5  14          7.88          7.85        17.16 o                         
  -4   5  14         56.43         35.77        19.17 o                         
  -3   5  14        103.37        112.07        29.92 o                         
  -2   5  14         98.28         91.04        27.32 o                         
  -1   5  14        147.32        136.18        31.42 o                         
   0   5  14          8.78         -1.45        16.54 o                         
   1   5  14        136.00        146.75        32.64 o                         
   2   5  14         89.17         72.42        24.50 o                         
   3   5  14         20.14          4.36        16.76 o                         
   7   5  14          1.37         20.89        23.65 o                         
  -7   6  14         28.22         41.28        32.76 o                         
  -6   6  14         40.76         17.44        23.71 o                         
  -5   6  14         49.67         33.01        25.41 o                         
  -4   6  14         21.56         18.33        30.01 o                         
  -3   6  14          4.52        -21.23        21.23 o                         
  -2   6  14         78.02         45.94        20.29 o                         
  -1   6  14        351.05        391.43        51.25 o                         
   0   6  14         73.36         71.06        26.45 o                         
   1   6  14        236.07        277.10        45.39 o                         
   2   6  14        120.74        132.66        33.94 o                         
   3   6  14          9.20        -13.77        19.86 o                         
  -7   7  14          0.63         -5.96        21.44 o                         
  -6   7  14          2.07         39.92        20.10 o                         
  -5   7  14         58.49         -4.50        19.57 o                         
  -4   7  14         49.19         14.09        23.47 o                         
  -3   7  14        115.36        108.71        31.88 o                         
  -2   7  14         51.29         56.79        25.77 o                         
  -1   7  14         54.29         50.15        25.25 o                         
   0   7  14          2.35          4.50        18.04 o                         
   1   7  14         14.69         22.58        19.12 o                         
   2   7  14        122.71         99.79        29.01 o                         
   3   7  14         37.69         36.23        26.69 o                         
  -6   8  14         56.69          6.40        24.67 o                         
  -5   8  14         15.33        -32.11        32.11 o                         
  -4   8  14         18.28         -1.65        24.74 o                         
  -3   8  14         56.30         -3.27        28.56 o                         
  -2   8  14         34.43         38.27        24.47 o                         
  -1   8  14         87.50        142.68        36.40 o                         
   0   8  14        289.80        322.02        49.43 o                         
   1   8  14         93.30        135.95        37.03 o                         
   2   8  14         46.39         38.23        20.77 o                         
   3   8  14         48.96         32.65        24.09 o                         
  -5   9  14         18.12         25.84        25.47 o                         
  -4   9  14          1.17         -9.35        22.40 o                         
  -3   9  14         10.24         46.84        26.05 o                         
  -2   9  14         40.15         31.85        21.36 o                         
  -1   9  14          5.26         10.34        19.98 o                         
   0   9  14          1.65          4.30        23.26 o                         
   1   9  14          5.30        -22.75        22.75 o                         
   2   9  14         90.45         72.70        33.55 o                         
   3   9  14          8.91         53.71        32.15 o                         
  -2  10  14          6.79         25.16        20.14 o                         
  -1  10  14         11.71         -3.06        20.31 o                         
   0  10  14         82.04         97.25        32.99 o                         
   1  10  14          6.99        -20.19        20.19 o                         
   2  10  14         15.19         15.25        23.94 o                         
   1  11  14         11.46         61.07        29.53 o                         
   2  11  14         32.91         91.90        40.43 o                         
  -1 -10  15          9.51        -31.09        31.09 o                         
  -5  -9  15          4.11        420.89        62.94 o                         
  -4  -9  15         27.39         60.89        28.54 o                         
  -3  -9  15         15.58         16.86        22.87 o                         
  -2  -9  15         76.33         42.96        28.83 o                         
   4  -9  15         62.10         88.25        50.90 o                         
  -5  -8  15          4.53        240.41        45.41 o                         
  -4  -8  15          8.17         -4.87        27.21 o                         
  -3  -8  15         35.40         -6.20        22.48 o                         
  -2  -8  15         61.03         18.02        23.77 o                         
   4  -8  15         13.85         66.14        35.47 o                         
   5  -8  15          8.81          2.64        23.74 o                         
  -5  -7  15         18.43        100.22        33.03 o                         
  -4  -7  15         94.11        148.20        36.17 o                         
  -3  -7  15          7.32        -10.33        23.71 o                         
   4  -7  15         55.25        106.72        35.90 o                         
   5  -7  15          5.63        -12.53        24.33 o                         
   6  -7  15          6.67         -7.99        23.87 o                         
  -4  -6  15         10.39          7.43        21.01 o                         
  -3  -6  15         22.28        -10.08        20.99 o                         
   4  -6  15          3.42         14.32        24.40 o                         
   5  -6  15          7.28         17.53        22.29 o                         
   6  -6  15          5.67         19.95        30.27 o                         
  -4  -5  15         43.90          0.31        18.21 o                         
   3  -5  15         66.30        106.92        33.10 o                         
   4  -5  15         10.26         15.64        20.31 o                         
   5  -5  15          3.53         15.01        21.31 o                         
   6  -5  15          0.98        -23.80        23.80 o                         
   3  -4  15         11.02         12.07        24.15 o                         
   4  -4  15         67.50        123.64        34.72 o                         
   5  -4  15          3.60          3.02        18.61 o                         
   6  -4  15         33.26         34.42        25.64 o                         
   7  -4  15         17.65          7.40        21.86 o                         
  -5  -3  15          1.60          1.70        17.36 o                         
  -4  -3  15         64.60         56.42        22.65 o                         
  -3  -3  15          5.02         13.26        16.47 o                         
   3  -3  15         13.26          7.06        17.72 o                         
   4  -3  15         37.47         52.00        25.35 o                         
   5  -3  15          0.64          2.42        20.08 o                         
   6  -3  15          6.40         14.51        24.72 o                         
   7  -3  15          1.80         46.90        32.71 o                         
  -6  -2  15         12.24        -11.20        22.53 o                         
  -5  -2  15         24.02         61.69        22.85 o                         
  -4  -2  15         86.89         83.85        27.59 o                         
  -3  -2  15         17.49         30.22        18.28 o                         
  -2  -2  15         43.69         22.79        16.92 o                         
  -1  -2  15         81.56         54.28        14.42 o                         
   0  -2  15        110.28        138.33        24.37 o                         
   3  -2  15          7.77         18.28        21.09 o                         
   4  -2  15          8.23          2.68        19.71 o                         
   5  -2  15          0.97        -20.87        20.87 o                         
   6  -2  15         28.90         20.85        25.09 o                         
   7  -2  15          4.99         11.11        27.55 o                         
  -7  -1  15          6.96         44.08        30.57 o                         
  -6  -1  15         30.64         28.09        24.77 o                         
  -5  -1  15         74.75        157.80        37.16 o                         
  -4  -1  15         66.07        103.31        30.83 o                         
  -3  -1  15         38.95         49.12        21.24 o                         
  -2  -1  15        212.49        211.71        33.02 o                         
  -1  -1  15          2.28        -14.63        14.63 o                         
   0  -1  15          0.54          4.41        11.71 o                         
   1  -1  15         16.49          8.88        12.26 o                         
   2  -1  15        140.42        186.97        45.07 o                         
   3  -1  15         37.13         32.88        14.17 o                         
   4  -1  15        134.90        231.70        41.26 o                         
   5  -1  15          6.92        -13.45        26.45 o                         
   6  -1  15          3.17        -16.08        22.54 o                         
   7  -1  15          5.52        -31.04        31.04 o                         
  -8   0  15         11.49         36.34        27.26 o                         
  -7   0  15          2.04          8.40        21.32 o                         
  -6   0  15          0.12         22.95        26.12 o                         
  -5   0  15          0.67         -9.24        21.58 o                         
  -4   0  15         27.38         47.56        21.70 o                         
  -3   0  15        156.77        185.02        32.43 o                         
  -2   0  15         17.53        -15.55        23.04 o                         
  -1   0  15         57.86         87.33        22.31 o                         
   0   0  15        258.54        359.53        41.99 o                         
   1   0  15         21.23         63.75        22.18 o                         
   2   0  15         36.42         25.17        13.13 o                         
   3   0  15         51.25         39.55        12.55 o                         
   4   0  15         10.70          1.28        21.10 o                         
   5   0  15          2.68         -7.22        21.03 o                         
   6   0  15         55.37        134.69        39.55 o                         
   7   0  15          0.57         54.44        32.49 o                         
  -8   1  15         30.07         32.82        44.95 o                         
  -7   1  15          7.09         36.55        26.40 o                         
  -6   1  15         31.04         76.91        32.78 o                         
  -5   1  15         73.78        118.13        34.86 o                         
  -4   1  15         69.99        100.08        28.99 o                         
  -3   1  15         38.35         34.42        17.35 o                         
  -2   1  15        211.37        191.61        31.54 o                         
  -1   1  15          2.31         10.33        16.63 o                         
   0   1  15          0.52         -3.75        13.42 o                         
   1   1  15         16.41         -0.66        14.27 o                         
   2   1  15        140.07        165.92        23.51 o                         
   3   1  15         37.21         32.86        13.49 o                         
   4   1  15        135.79        208.38        39.83 o                         
   5   1  15          7.08         -2.13        17.79 o                         
   6   1  15          3.12        -10.28        21.91 o                         
   7   1  15          5.73          4.78        17.10 o                         
   8   1  15          8.07         13.58        22.94 o                         
  -8   2  15         15.40         60.31        31.80 o                         
  -7   2  15         28.50         59.54        31.59 o                         
  -6   2  15         11.21         17.44        21.80 o                         
  -5   2  15         23.34         52.72        26.85 o                         
  -4   2  15         85.81         78.20        24.31 o                         
  -3   2  15         17.38         -4.31        19.12 o                         
  -1   2  15         81.60         43.63        19.10 o                         
   0   2  15        107.92        148.09        30.34 o                         
   1   2  15         54.91         65.29        24.29 o                         
   2   2  15         77.12         60.27        15.52 o                         
   3   2  15          7.81         -4.43        12.14 o                         
   4   2  15          7.89         -5.39        22.70 o                         
   5   2  15          1.01         15.42        20.90 o                         
   7   2  15          4.84          3.87        20.51 o                         
  -7   3  15          3.18          0.90        20.98 o                         
  -6   3  15          5.47         17.89        25.94 o                         
  -5   3  15          1.58         -1.12        15.58 o                         
  -4   3  15         64.54         65.19        24.21 o                         
  -3   3  15          5.07        -28.84        28.84 o                         
  -2   3  15        162.26        182.02        34.61 o                         
  -1   3  15          5.25        -14.45        18.77 o                         
   0   3  15          1.75          2.40        14.00 o                         
   1   3  15          9.02         13.78        16.88 o                         
   2   3  15         42.57         64.37        14.75 o                         
   3   3  15         13.22         10.99        12.88 o                         
   4   3  15         37.74         74.61        18.73 o                         
   5   3  15          0.69         11.59        21.55 o                         
   7   3  15          1.67         17.86        23.40 o                         
  -7   4  15          7.68          1.37        25.71 o                         
  -6   4  15         25.90         54.73        31.94 o                         
  -5   4  15         12.30         21.40        19.31 o                         
  -4   4  15         35.23         37.44        20.50 o                         
  -3   4  15          2.81        -24.46        24.46 o                         
  -2   4  15         52.35         66.47        26.03 o                         
  -1   4  15         46.24         -0.04        17.90 o                         
   0   4  15        265.39        421.14        52.00 o                         
   1   4  15         33.12         20.77        18.39 o                         
   2   4  15         40.57         41.20        19.68 o                         
   3   4  15         11.02          3.15        19.06 o                         
   4   4  15         68.54        101.88        22.99 o                         
  -7   5  15          0.24         51.23        33.19 o                         
  -6   5  15          5.44         19.62        24.82 o                         
  -5   5  15          6.97         -5.50        18.78 o                         
  -4   5  15         45.75         19.50        21.16 o                         
  -3   5  15         50.25        -14.42        23.00 o                         
  -2   5  15         59.80         64.91        23.04 o                         
  -1   5  15         52.30         57.82        24.43 o                         
   0   5  15          3.43         38.41        22.64 o                         
   1   5  15         99.20        100.83        28.25 o                         
   2   5  15         26.25         39.13        24.22 o                         
   3   5  15         66.69         39.28        20.89 o                         
  -7   6  15          1.63         -1.86        22.87 o                         
  -6   6  15         33.30         47.71        22.81 o                         
  -5   6  15          0.94         -7.35        24.08 o                         
  -4   6  15          9.81        -17.58        23.66 o                         
  -3   6  15         22.21          1.93        20.07 o                         
  -2   6  15        112.69        127.81        32.25 o                         
  -1   6  15        154.44        136.93        35.23 o                         
   0   6  15        234.11        338.02        51.89 o                         
   1   6  15        121.64        118.02        31.28 o                         
   2   6  15         71.03         94.20        30.67 o                         
   3   6  15         26.17         16.67        16.81 o                         
  -6   7  15         12.26         32.81        25.80 o                         
  -4   7  15         96.76        107.12        35.26 o                         
  -3   7  15          7.15        -24.95        25.52 o                         
  -2   7  15         83.15        109.74        32.34 o                         
  -1   7  15         31.37         68.02        26.17 o                         
   0   7  15          2.61         10.75        16.62 o                         
   1   7  15         83.16         69.29        25.78 o                         
   2   7  15         64.53         75.52        29.11 o                         
   3   7  15          4.68         -4.48        22.11 o                         
  -6   8  15         65.68         10.53        25.74 o                         
  -5   8  15          4.34        -28.21        28.21 o                         
  -4   8  15          8.59        -26.97        26.97 o                         
  -3   8  15         35.30          9.36        18.88 o                         
  -2   8  15         60.35         68.01        27.53 o                         
  -1   8  15         42.34         72.73        28.86 o                         
   0   8  15        254.10        349.94        56.72 o                         
   1   8  15          9.55          7.98        20.49 o                         
   2   8  15         45.33         32.49        27.81 o                         
   3   8  15         47.87         45.07        27.55 o                         
  -5   9  15          4.10        114.41        41.43 o                         
  -4   9  15         25.48          0.00        25.73 o                         
  -3   9  15         15.52          6.71        24.02 o                         
  -2   9  15         74.02         73.84        31.48 o                         
  -1   9  15          8.68         -2.38        18.69 o                         
   0   9  15          0.44          7.27        22.49 o                         
   1   9  15         10.91          4.01        23.06 o                         
   2   9  15         64.21        112.95        37.66 o                         
   3   9  15         32.91         33.30        28.21 o                         
  -2  10  15          8.40          4.48        24.03 o                         
  -1  10  15          9.49        -26.59        26.59 o                         
   0  10  15         44.27         85.37        32.34 o                         
   1  10  15         10.45         40.56        37.02 o                         
   2  10  15          8.76          4.67        21.85 o                         
  -4  -9  16         65.17        188.34        46.19 o                         
  -3  -9  16         19.26         32.96        28.13 o                         
  -2  -9  16         25.96        -33.05        33.05 o                         
  -5  -8  16          0.96        117.79        36.13 o                         
  -4  -8  16         11.66         44.18        27.30 o                         
  -3  -8  16         35.16         57.90        30.08 o                         
  -2  -8  16         43.61         77.29        38.81 o                         
   4  -8  16          1.01         17.01        27.28 o                         
  -4  -7  16         40.56        103.56        34.47 o                         
   4  -7  16          1.86         20.22        27.98 o                         
   5  -7  16         20.38         55.00        28.68 o                         
  -4  -6  16          1.42        -24.39        24.39 o                         
  -3  -6  16          7.66        -12.81        23.23 o                         
   4  -6  16          2.51         36.37        29.86 o                         
   5  -6  16         22.77         73.81        26.76 o                         
   3  -5  16         72.60        167.30        42.73 o                         
   4  -5  16         16.01         36.70        24.43 o                         
   5  -5  16         19.69         53.12        26.81 o                         
   6  -5  16          6.24        -27.64        27.64 o                         
   3  -4  16         12.12         23.32        24.02 o                         
   4  -4  16          1.70        -23.48        23.48 o                         
   5  -4  16         17.21         30.23        24.35 o                         
   6  -4  16         11.06        -16.68        24.57 o                         
  -7  -3  16          4.92          0.25        20.01 o                         
  -6  -3  16          6.86          6.08        19.42 o                         
  -5  -3  16          3.49         24.22        18.87 o                         
  -4  -3  16         39.24         84.35        27.96 o                         
  -3  -3  16         11.36         10.64        13.48 o                         
   3  -3  16         22.73         40.01        28.43 o                         
   4  -3  16         40.72         66.86        28.06 o                         
   5  -3  16          5.77         -7.21        17.99 o                         
   6  -3  16         13.05         25.00        28.85 o                         
  -7  -2  16          0.43         20.60        29.00 o                         
  -6  -2  16         21.96         70.83        30.31 o                         
  -5  -2  16          0.23          5.34        19.35 o                         
  -4  -2  16          2.37         30.31        24.15 o                         
  -3  -2  16         15.90         18.97        17.49 o                         
  -2  -2  16         34.68         46.65        17.19 o                         
  -1  -2  16          4.33         17.79        15.05 o                         
   3  -2  16         32.30          9.10        31.32 o                         
   4  -2  16          5.58        -19.09        19.90 o                         
   5  -2  16         38.95         56.67        27.47 o                         
   6  -2  16          9.48         -1.61        23.43 o                         
  -7  -1  16          9.65         35.29        23.57 o                         
  -6  -1  16          6.69         49.62        26.53 o                         
  -5  -1  16          9.90         24.74        23.05 o                         
  -4  -1  16        145.17        285.23        43.91 o                         
  -3  -1  16        103.24         94.14        26.04 o                         
  -2  -1  16         17.08          2.72        18.64 o                         
  -1  -1  16         21.57         12.80        15.49 o                         
   0  -1  16          0.93          5.12        14.16 o                         
   1  -1  16         26.33         31.56        18.38 o                         
   2  -1  16         10.25         24.57        25.87 o                         
   3  -1  16        168.99        217.81        42.08 o                         
   4  -1  16         87.53        123.12        32.77 o                         
   5  -1  16          5.93          3.36        19.81 o                         
   6  -1  16          0.65          4.18        20.22 o                         
   7  -1  16          4.72          9.60        26.76 o                         
  -7   0  16          1.49         33.31        27.40 o                         
  -6   0  16         27.22        112.85        34.93 o                         
  -5   0  16          0.67        -17.94        23.06 o                         
  -4   0  16          1.10          8.69        15.88 o                         
  -3   0  16          4.17        -19.42        19.80 o                         
  -2   0  16         79.89         84.85        22.99 o                         
  -1   0  16        118.09        142.84        29.86 o                         
   0   0  16         36.03         86.42        24.06 o                         
   1   0  16        160.74        212.05        35.48 o                         
   2   0  16         48.76         92.05        18.89 o                         
   3   0  16          4.13          0.26        26.10 o                         
   4   0  16          1.25         29.37        22.51 o                         
   5   0  16          8.64         45.89        25.07 o                         
   6   0  16         32.00         48.39        29.40 o                         
  -7   1  16          9.65        -22.71        27.30 o                         
  -6   1  16          6.56         25.51        23.31 o                         
  -5   1  16         10.13          2.00        18.41 o                         
  -4   1  16        145.45        267.03        44.26 o                         
  -3   1  16        104.65        110.24        30.04 o                         
  -2   1  16         16.75         -8.92        19.11 o                         
  -1   1  16         21.80         13.31        16.37 o                         
   0   1  16          0.93        -16.38        16.38 o                         
   1   1  16         26.31         70.41        17.03 o                         
   2   1  16         10.16         18.54        13.08 o                         
   3   1  16        170.75        233.12        28.16 o                         
   4   1  16         87.90        141.72        35.35 o                         
   5   1  16          6.26        -18.27        25.74 o                         
   6   1  16          0.66        -21.79        30.87 o                         
   7   1  16          5.01          5.72        22.69 o                         
  -7   2  16          0.45        -14.26        24.03 o                         
  -6   2  16         20.89         77.68        32.61 o                         
  -5   2  16          0.25          6.34        16.37 o                         
  -4   2  16          2.31        -22.13        22.13 o                         
  -3   2  16         16.04        -28.18        28.63 o                         
  -2   2  16         35.38         74.28        24.29 o                         
  -1   2  16          4.10        -11.52        16.95 o                         
   0   2  16          1.44         -6.05        13.98 o                         
   1   2  16          2.41         16.40        12.53 o                         
   2   2  16         20.39         29.23        15.36 o                         
   3   2  16         32.23         39.05        14.86 o                         
   4   2  16          5.74        -14.75        22.88 o                         
   5   2  16         38.42         82.91        33.11 o                         
   6   2  16          9.49          3.56        22.46 o                         
   7   2  16         11.79         27.20        20.01 o                         
  -7   3  16          4.88         -7.76        22.73 o                         
  -6   3  16          6.76         15.03        19.28 o                         
  -5   3  16          3.50         16.87        21.50 o                         
  -4   3  16         39.68         60.41        26.99 o                         
  -3   3  16         11.30        -24.29        24.29 o                         
  -2   3  16         11.48         21.24        16.99 o                         
  -1   3  16         15.56         10.36        14.93 o                         
   0   3  16          2.19         21.64        18.98 o                         
   1   3  16         19.71          8.95        17.46 o                         
   2   3  16          1.41        124.70       135.39 o                         
   3   3  16         22.92         35.04        15.90 o                         
   4   3  16         39.79         38.54        17.23 o                         
   5   3  16          5.67        -22.77        22.77 o                         
  -7   4  16          7.10         26.11        25.63 o                         
  -6   4  16         38.28         69.73        37.36 o                         
  -5   4  16          4.38          0.95        18.25 o                         
  -4   4  16         57.30         92.01        33.13 o                         
  -3   4  16          5.78        -25.04        25.04 o                         
  -2   4  16         15.53         -1.49        16.03 o                         
  -1   4  16         14.83         36.98        20.51 o                         
   0   4  16          1.86         28.67        20.14 o                         
   1   4  16          7.64         12.08        15.62 o                         
   2   4  16         26.73         45.21        21.12 o                         
   3   4  16         11.99         -7.01        17.49 o                         
   4   4  16          1.85         -3.50        25.68 o                         
  -6   5  16          1.03          9.03        21.50 o                         
  -5   5  16          4.93        -10.94        29.06 o                         
  -4   5  16         15.08         13.37        18.75 o                         
  -3   5  16         62.63         30.17        21.56 o                         
  -2   5  16         29.19         23.15        21.56 o                         
  -1   5  16          9.08         13.14        18.34 o                         
   0   5  16          0.83          7.63        17.24 o                         
   1   5  16          2.35         20.95        17.47 o                         
   2   5  16         28.90         62.69        24.42 o                         
   3   5  16         74.91        168.82        39.11 o                         
   4   5  16         15.80          6.93        19.16 o                         
  -6   6  16          9.06         16.34        22.93 o                         
  -5   6  16          9.38        -16.74        29.42 o                         
  -4   6  16          1.48         -5.43        21.87 o                         
  -3   6  16          7.72        -14.28        23.61 o                         
  -2   6  16         42.99         46.47        23.87 o                         
  -1   6  16         76.26         61.45        28.71 o                         
   0   6  16         91.83        174.68        38.31 o                         
   1   6  16         53.75         92.68        30.53 o                         
   2   6  16          3.52         18.56        16.44 o                         
   3   6  16          9.22         27.85        20.75 o                         
  -4   7  16         41.49         53.34        27.02 o                         
  -3   7  16          1.57         14.42        19.76 o                         
  -2   7  16         24.19         41.25        24.57 o                         
  -1   7  16         35.56         92.95        31.63 o                         
   0   7  16          1.75         -2.58        22.09 o                         
   1   7  16         21.43         38.08        26.26 o                         
   2   7  16         11.20         35.54        25.31 o                         
   3   7  16         10.82          4.24        20.23 o                         
  -5   8  16          1.05        -28.67        30.94 o                         
  -4   8  16         11.11        -33.50        33.50 o                         
  -3   8  16         35.23         39.27        22.73 o                         
  -2   8  16         43.33         66.88        30.28 o                         
  -1   8  16         26.97         42.51        27.40 o                         
   0   8  16         45.71        104.66        35.47 o                         
   1   8  16         36.70         50.36        29.92 o                         
   2   8  16         24.69         31.03        24.12 o                         
   3   8  16          5.48        -29.35        29.35 o                         
  -4   9  16         62.71         74.53        33.03 o                         
  -3   9  16         19.88         35.26        31.08 o                         
  -2   9  16         24.37         44.18        33.02 o                         
  -1   9  16          6.92         14.74        25.47 o                         
   0   9  16          0.71         13.84        25.80 o                         
   1   9  16         12.65         -3.27        21.53 o                         
   2   9  16         15.76         19.07        27.97 o                         
   3   9  16         35.12         81.57        40.50 o                         
  -3  10  16          7.94         31.83        27.06 o                         
  -2  10  16         15.48         34.03        26.01 o                         
  -1  10  16         17.36         13.35        20.93 o                         
   0  10  16         14.45         60.89        30.52 o                         
   1  10  16         20.19         49.07        34.47 o                         
  -5  -8  17          7.73        153.30        40.54 o                         
  -4  -8  17          0.78         -4.33        22.87 o                         
  -2  -8  17          7.28         86.60        40.14 o                         
  -4  -7  17          1.99        -25.56        25.56 o                         
   4  -7  17          5.08        -26.40        31.38 o                         
  -4  -6  17          2.90        -26.72        26.72 o                         
  -3  -6  17         26.43         29.33        33.82 o                         
   3  -6  17          9.85         84.50        36.76 o                         
   4  -6  17          0.89        -26.10        27.81 o                         
   5  -6  17         39.07        113.04        37.26 o                         
   3  -5  17         59.79        190.09        45.62 o                         
   4  -5  17         11.28         15.24        22.40 o                         
   5  -5  17          0.43         23.23        25.36 o                         
   3  -4  17          1.28         53.50        29.28 o                         
   4  -4  17          6.12          6.95        20.30 o                         
   5  -4  17         15.97         29.35        25.87 o                         
  -7  -3  17          0.95        -14.63        32.62 o                         
  -6  -3  17          7.44         12.19        22.10 o                         
  -5  -3  17          6.05         -7.05        24.99 o                         
   3  -3  17         46.55        139.59        39.50 o                         
   4  -3  17          3.26          9.39        23.54 o                         
   5  -3  17         10.53         22.97        21.12 o                         
   6  -3  17          2.77        -14.26        21.88 o                         
  -7  -2  17          7.64         24.26        23.46 o                         
  -6  -2  17         17.58          5.06        27.72 o                         
  -5  -2  17         25.19         53.16        26.17 o                         
  -4  -2  17          4.89         -0.62        17.47 o                         
  -3  -2  17          7.78          8.78        18.83 o                         
  -2  -2  17         23.89         20.51        16.02 o                         
   3  -2  17         15.04         17.03        19.70 o                         
   4  -2  17          1.62        -10.71        26.26 o                         
   5  -2  17         33.49        102.99        37.45 o                         
   6  -2  17         10.63         -6.19        23.36 o                         
  -7  -1  17          1.26         -1.51        28.71 o                         
  -6  -1  17          1.32         42.52        26.71 o                         
  -5  -1  17          6.31         27.59        22.40 o                         
  -4  -1  17         63.48        124.21        32.71 o                         
  -3  -1  17        135.98        277.24        44.73 o                         
  -2  -1  17          6.53         -5.98        18.93 o                         
  -1  -1  17          1.25         -3.24        17.52 o                         
   0  -1  17          0.99         14.08        18.53 o                         
   1  -1  17          2.25        -18.53        21.84 o                         
   2  -1  17         37.72         82.21        33.12 o                         
   3  -1  17        141.02        309.26        51.09 o                         
   4  -1  17          2.44         15.98        20.49 o                         
   5  -1  17          8.45         18.75        27.23 o                         
   6  -1  17          2.52        -28.31        28.31 o                         
  -7   0  17          0.50         74.95        28.65 o                         
  -6   0  17         45.67         87.55        30.80 o                         
  -5   0  17          6.04         29.64        18.98 o                         
  -4   0  17          0.29         -5.24        17.91 o                         
  -3   0  17          9.77         -1.68        24.99 o                         
  -2   0  17         10.99         -5.25        17.88 o                         
  -1   0  17         29.33         52.04        20.34 o                         
   0   0  17         73.24        185.03        34.71 o                         
   1   0  17          7.00         43.32        21.29 o                         
   2   0  17          0.52          2.52        13.38 o                         
   3   0  17          0.13          0.36        13.01 o                         
   4   0  17         17.61         39.46        24.76 o                         
   5   0  17         56.80        108.84        35.47 o                         
   6   0  17          9.59         12.71        28.35 o                         
  -7   1  17          1.36         -6.09        23.94 o                         
  -6   1  17          1.33         28.41        25.36 o                         
  -5   1  17          6.67          5.34        25.19 o                         
  -4   1  17         63.90        129.96        35.58 o                         
  -3   1  17        136.44        226.77        41.92 o                         
  -2   1  17          6.29         14.20        14.41 o                         
  -1   1  17          1.03        -10.60        18.51 o                         
   0   1  17          1.00          3.86        14.64 o                         
   1   1  17          2.25         15.53        16.25 o                         
   2   1  17         37.59         37.72        14.66 o                         
   3   1  17        140.48        267.74        31.21 o                         
   4   1  17          2.46         15.13        20.77 o                         
   5   1  17          8.21         22.69        20.27 o                         
   6   1  17          2.52         27.18        28.19 o                         
  -7   2  17          7.39         48.82        35.13 o                         
  -6   2  17         17.52         23.88        23.28 o                         
  -5   2  17         24.77         50.67        26.38 o                         
  -4   2  17          5.05         -3.86        21.92 o                         
  -3   2  17          7.89        -19.92        24.89 o                         
  -2   2  17         23.42         32.66        21.27 o                         
  -1   2  17         57.61        122.21        30.76 o                         
   0   2  17         83.23        107.49        28.23 o                         
   1   2  17         70.75        211.03        37.51 o                         
   2   2  17         23.52         28.61        13.73 o                         
   3   2  17         15.03         22.06        13.46 o                         
   4   2  17          1.62         14.91        15.89 o                         
   5   2  17         33.01        128.07        36.29 o                         
   6   2  17         10.45        -26.25        26.25 o                         
   7   2  17         11.92         19.71        26.28 o                         
  -6   3  17          7.47         -9.05        19.18 o                         
  -5   3  17          5.86          6.51        18.97 o                         
  -4   3  17         37.43         43.17        23.01 o                         
  -3   3  17         24.04         24.97        19.75 o                         
  -2   3  17         11.26         17.58        17.81 o                         
  -1   3  17         18.15         14.85        16.23 o                         
   0   3  17          0.73          2.04        17.08 o                         
   1   3  17         15.01         13.76        15.30 o                         
   2   3  17         21.25          4.58        19.34 o                         
   3   3  17         45.91         94.61        21.05 o                         
   4   3  17          3.23         12.82        13.49 o                         
   5   3  17         10.26         -2.01        21.28 o                         
  -6   4  17         22.59         -4.81        24.79 o                         
  -5   4  17          5.81         -8.83        19.46 o                         
  -4   4  17          0.08          8.53        20.41 o                         
  -3   4  17         12.68         -3.99        19.07 o                         
  -2   4  17         43.83         63.75        24.84 o                         
  -1   4  17          1.40          3.26        17.66 o                         
   0   4  17         37.20         67.61        25.06 o                         
   1   4  17          2.28        -18.75        22.38 o                         
   2   4  17         16.41          0.72        17.72 o                         
   3   4  17          1.25         37.11        22.86 o                         
   4   4  17          6.11         34.81        26.89 o                         
  -6   5  17          6.45         16.16        25.80 o                         
  -5   5  17         22.74        -18.40        26.54 o                         
  -4   5  17         22.31         21.32        22.34 o                         
  -3   5  17         82.02         88.35        31.07 o                         
  -2   5  17         28.17         36.79        23.47 o                         
  -1   5  17          3.66         22.55        18.62 o                         
   0   5  17          0.18         -6.94        15.41 o                         
   1   5  17          6.71         -2.35        19.90 o                         
   2   5  17         25.77         15.69        19.85 o                         
   3   5  17         61.71        193.27        43.26 o                         
   4   5  17         11.33         15.46        22.11 o                         
  -5   6  17         16.05         19.87        19.22 o                         
  -4   6  17          2.91          6.98        20.32 o                         
  -3   6  17         26.07         11.29        22.58 o                         
  -2   6  17          4.17         -7.80        22.06 o                         
  -1   6  17         66.24        127.27        37.72 o                         
   0   6  17         56.95         69.18        27.88 o                         
   1   6  17         69.65        172.28        41.74 o                         
   2   6  17          1.53        -25.25        25.25 o                         
   3   6  17          9.80         -7.67        21.30 o                         
  -5   7  17         24.31         58.97        27.47 o                         
  -4   7  17          2.04        -27.82        27.82 o                         
  -3   7  17         13.42         25.44        20.89 o                         
  -2   7  17          5.55         22.29        25.05 o                         
  -1   7  17          2.28         12.08        24.57 o                         
   0   7  17          0.26        -20.45        24.59 o                         
   1   7  17         12.69          6.53        20.23 o                         
   2   7  17          7.24        -17.93        25.57 o                         
   3   7  17         35.74         75.01        35.03 o                         
  -4   8  17          0.76        -24.63        24.63 o                         
  -3   8  17          0.80         12.46        20.32 o                         
  -2   8  17          7.14        -10.89        24.54 o                         
  -1   8  17         53.51        124.78        40.23 o                         
   0   8  17         16.62         20.91        21.83 o                         
   1   8  17         35.07         50.87        26.02 o                         
   2   8  17          2.97        -27.95        30.78 o                         
   3   8  17          1.57         -2.58        27.83 o                         
  -3   9  17         25.57         -2.64        24.22 o                         
  -2   9  17         12.68         21.92        26.93 o                         
  -1   9  17          8.79         63.72        29.29 o                         
   0   9  17          0.57         -8.17        21.71 o                         
   1   9  17         21.32         95.79        37.71 o                         
  -4  -8  18          1.35        -23.35        26.08 o                         
  -3  -8  18          0.34        -35.34        35.34 o                         
  -2  -8  18          6.13        183.57        48.49 o                         
  -4  -7  18          3.22        -29.20        29.20 o                         
  -3  -7  18         54.56         73.62        33.95 o                         
   3  -7  18         38.96        156.85        47.73 o                         
  -3  -6  18          0.90        137.29        44.94 o                         
   3  -6  18          3.42        144.50        38.72 o                         
   4  -6  18          7.39        -17.55        27.44 o                         
   3  -5  18         14.42         94.24        35.32 o                         
   4  -5  18          9.37         37.87        32.97 o                         
   3  -4  18          1.11         26.65        25.85 o                         
   4  -4  18          5.39          0.17        26.41 o                         
   5  -4  18          2.30          7.16        23.05 o                         
  -7  -3  18          7.66         72.41        36.71 o                         
  -6  -3  18          6.23          8.20        22.46 o                         
   3  -3  18         45.87        135.75        36.99 o                         
   4  -3  18          4.10        -14.86        29.57 o                         
   5  -3  18          4.85         80.22        32.92 o                         
  -7  -2  18         13.62         21.55        27.88 o                         
  -6  -2  18          9.90         26.94        27.09 o                         
  -5  -2  18         23.37         51.33        27.73 o                         
  -4  -2  18          2.10         -0.43        19.39 o                         
  -3  -2  18         31.14         13.87        18.74 o                         
  -2  -2  18         17.66         21.81        16.86 o                         
   3  -2  18          8.45         14.86        22.50 o                         
   4  -2  18          8.64         -0.03        20.05 o                         
   5  -2  18         32.22         63.70        33.50 o                         
  -7  -1  18          3.23         -5.28        22.30 o                         
  -6  -1  18          1.48         -1.93        19.95 o                         
  -5  -1  18         13.39         24.27        25.90 o                         
  -4  -1  18          6.59          2.58        17.93 o                         
  -3  -1  18         97.64        189.11        39.66 o                         
  -2  -1  18         17.86          5.53        17.87 o                         
  -1  -1  18          3.61         16.80        18.79 o                         
   0  -1  18          0.21         -9.70        14.96 o                         
   2  -1  18          3.64         31.52        28.95 o                         
   3  -1  18         91.24        168.02        41.53 o                         
   4  -1  18          7.10         12.79        19.73 o                         
   5  -1  18         11.56         13.19        21.58 o                         
  -7   0  18          0.03        159.60        43.44 o                         
  -6   0  18         17.70         12.10        22.94 o                         
  -5   0  18         44.97         80.50        30.44 o                         
  -4   0  18         14.78         42.38        22.40 o                         
  -3   0  18          0.70        -13.77        20.76 o                         
  -2   0  18          3.51        -21.46        21.46 o                         
  -1   0  18          5.35         -1.71        15.41 o                         
   0   0  18         22.93         10.75        14.67 o                         
   1   0  18          1.18          8.12        17.51 o                         
   2   0  18         12.65         33.45        14.48 o                         
   3   0  18          2.16         -5.21        14.53 o                         
   4   0  18          1.72         11.09        25.66 o                         
   5   0  18         32.14         10.74        25.24 o                         
   6   0  18          0.77          6.45        20.80 o                         
  -6   1  18          1.48         39.06        26.29 o                         
  -5   1  18         12.94          3.90        17.54 o                         
  -4   1  18          6.56         -2.86        18.19 o                         
  -3   1  18         97.46        195.10        40.35 o                         
  -2   1  18         17.95         27.33        18.16 o                         
  -1   1  18          4.06         15.37        17.92 o                         
   0   1  18          0.20          9.75        15.99 o                         
   1   1  18         16.48         49.57        28.76 o                         
   2   1  18          3.64         -0.14        18.47 o                         
   3   1  18         92.07        181.57        38.73 o                         
   4   1  18          6.91         43.58        27.85 o                         
   5   1  18         11.78        -16.75        21.66 o                         
   6   1  18          0.28          5.47        23.72 o                         
  -6   2  18          9.98        -10.49        23.16 o                         
  -5   2  18         22.98         67.51        29.59 o                         
  -4   2  18          2.08        -26.82        26.82 o                         
  -3   2  18         30.87         27.58        19.76 o                         
  -2   2  18         17.95         22.69        20.42 o                         
  -1   2  18        115.56        232.78        43.11 o                         
   0   2  18         19.43         32.02        18.94 o                         
   1   2  18         85.23        210.64        29.10 o                         
   2   2  18          5.73         -4.10        13.16 o                         
   3   2  18          8.45         37.36        24.97 o                         
   4   2  18          8.62          4.82        19.16 o                         
   5   2  18         32.23         20.59        24.87 o                         
   6   2  18          8.56         13.62        25.51 o                         
  -6   3  18          6.23         13.00        20.77 o                         
  -5   3  18         17.19         15.92        23.36 o                         
  -4   3  18          6.84        -28.33        28.33 o                         
  -3   3  18         61.91        112.17        32.91 o                         
  -2   3  18         10.29         16.98        19.95 o                         
  -1   3  18         12.82         25.34        22.30 o                         
   0   3  18          0.63          7.08        17.17 o                         
   1   3  18         29.78         47.76        24.51 o                         
   2   3  18          9.51         22.71        20.22 o                         
   3   3  18         45.62         88.05        27.87 o                         
   4   3  18          3.92          2.29        13.52 o                         
   5   3  18          4.72        -20.70        25.24 o                         
  -6   4  18          1.30        -12.37        24.90 o                         
  -5   4  18          8.78        -18.66        22.64 o                         
  -4   4  18          7.33        -22.56        22.56 o                         
  -3   4  18          0.91          3.54        17.65 o                         
  -2   4  18          4.87        -10.57        18.50 o                         
  -1   4  18         22.86         24.84        20.41 o                         
   0   4  18          6.66         30.25        22.10 o                         
   1   4  18         21.60         25.07        22.03 o                         
   2   4  18         12.38         22.57        20.90 o                         
   3   4  18          1.12        -19.63        19.63 o                         
   4   4  18          5.47         53.43        27.89 o                         
  -4   5  18          7.42        -12.12        21.09 o                         
  -3   5  18         37.99         62.19        32.68 o                         
  -2   5  18          2.55         19.42        24.18 o                         
  -1   5  18          5.21         59.70        25.95 o                         
   0   5  18          0.45        -17.09        17.09 o                         
   1   5  18         10.03        -11.91        22.94 o                         
   2   5  18          4.33        -19.10        24.20 o                         
   3   5  18         15.47         51.81        29.52 o                         
   4   5  18          8.84         16.52        26.34 o                         
  -5   6  18         39.73         81.85        35.04 o                         
  -4   6  18          0.36         -7.79        19.80 o                         
  -3   6  18          0.83        -20.76        26.55 o                         
  -2   6  18          2.23          0.19        19.77 o                         
  -1   6  18         75.54        135.77        40.42 o                         
   0   6  18         13.81         -1.86        18.26 o                         
   1   6  18         49.54        102.61        37.04 o                         
   2   6  18          1.04          8.09        23.96 o                         
   3   6  18          3.45         -1.65        22.02 o                         
  -4   7  18          3.19          9.54        23.74 o                         
  -3   7  18         54.05         86.88        35.51 o                         
  -2   7  18          2.62        451.32        58.34 o                         
  -1   7  18         20.51         84.38        34.31 o                         
   0   7  18          0.81          5.30        21.46 o                         
   1   7  18         29.20         94.15        35.89 o                         
   2   7  18          2.78         -0.41        21.92 o                         
   3   7  18         39.20         78.04        36.80 o                         
  -3   8  18          0.37         -2.89        23.37 o                         
  -2   8  18          6.05         35.85        27.73 o                         
  -1   8  18         72.20        175.13        47.66 o                         
   0   8  18          3.13         26.85        22.96 o                         
   1   8  18         59.12         99.43        41.18 o                         
   2   8  18          5.33         -3.21        19.96 o                         
  -3  -7  19         20.50        -30.24        30.24 o                         
   3  -6  19          9.28         98.60        42.27 o                         
   3  -5  19         29.79        148.43        47.10 o                         
   4  -5  19          6.20         13.41        34.49 o                         
   3  -4  19          0.41         41.28        31.42 o                         
   4  -4  19         13.25          9.50        24.93 o                         
   3  -3  19          9.18         65.58        31.83 o                         
   4  -3  19         21.35         33.38        23.86 o                         
  -6  -2  19         11.09         -3.18        23.37 o                         
  -5  -2  19         27.13         56.70        29.67 o                         
  -4  -2  19          5.46         22.75        16.43 o                         
   2  -2  19          8.33         67.95        34.17 o                         
   3  -2  19          2.05         -4.70        22.19 o                         
   4  -2  19         15.32         29.99        28.73 o                         
   5  -2  19         18.89         41.60        25.44 o                         
  -6  -1  19          0.44         45.67        29.18 o                         
  -5  -1  19         19.01          4.43        23.80 o                         
  -4  -1  19         10.09         58.33        25.28 o                         
  -3  -1  19         86.29        272.77        57.07 o                         
  -2  -1  19         25.82         46.61        23.13 o                         
  -1  -1  19         16.85          2.59        16.61 o                         
   2  -1  19         49.70        140.93        38.69 o                         
   3  -1  19         40.06         90.01        32.83 o                         
   4  -1  19         25.79         61.77        34.34 o                         
   5  -1  19         10.53         29.64        25.59 o                         
  -6   0  19          0.97         32.49        23.53 o                         
  -5   0  19         34.50         62.07        28.76 o                         
  -4   0  19          0.19        -27.51        29.77 o                         
  -3   0  19          0.26        -15.49        22.02 o                         
  -2   0  19         23.66         54.59        25.04 o                         
  -1   0  19         34.95         61.32        23.49 o                         
   0   0  19         34.19        109.74        28.45 o                         
   1   0  19         29.47         55.41        26.70 o                         
   2   0  19          6.65         42.22        16.34 o                         
   3   0  19          0.15        -28.74        28.74 o                         
   4   0  19         15.08         14.39        21.45 o                         
   5   0  19          8.48        -27.74        27.74 o                         
  -6   1  19          0.44         26.49        21.08 o                         
  -5   1  19         19.34         65.05        31.09 o                         
  -4   1  19          9.77          8.94        20.40 o                         
  -3   1  19         86.79        133.79        35.04 o                         
  -2   1  19         25.07         43.66        22.24 o                         
  -1   1  19         16.93         16.49        19.69 o                         
   0   1  19          1.47         -4.93        18.02 o                         
   1   1  19         24.84         65.31        19.16 o                         
   2   1  19         48.97         81.76        20.73 o                         
   3   1  19         40.08        101.24        33.63 o                         
   4   1  19         25.65         45.09        27.23 o                         
  -6   2  19         10.52        275.32        50.61 o                         
  -5   2  19         27.09         34.61        26.58 o                         
  -4   2  19          5.45        -26.19        26.19 o                         
  -3   2  19          1.19        -11.63        18.34 o                         
  -2   2  19          5.98          9.27        18.52 o                         
  -1   2  19         43.71        112.93        32.28 o                         
   0   2  19         13.97         25.00        20.24 o                         
   1   2  19         24.62         54.39        26.03 o                         
   2   2  19          8.28         15.59        13.87 o                         
   3   2  19          2.06          7.23        15.01 o                         
   4   2  19         15.56         31.49        17.50 o                         
  -5   3  19          8.09         29.94        25.63 o                         
  -4   3  19          3.80         -8.87        23.84 o                         
  -3   3  19         27.89         10.40        20.71 o                         
  -2   3  19          5.66         15.34        17.07 o                         
  -1   3  19         12.42         32.48        23.68 o                         
   0   3  19          0.57          2.95        15.04 o                         
   1   3  19         11.95          3.99        17.76 o                         
   2   3  19         23.02         53.69        26.67 o                         
   3   3  19          9.32          8.35        18.62 o                         
   4   3  19         21.91         49.33        20.45 o                         
   5   3  19          1.44        -11.84        28.40 o                         
  -5   4  19          4.39          3.28        20.18 o                         
  -4   4  19          3.15         -3.91        20.76 o                         
  -3   4  19          0.69          9.77        18.14 o                         
  -2   4  19         17.87         27.29        19.06 o                         
  -1   4  19         13.96         36.93        24.85 o                         
   0   4  19         20.63         62.68        25.92 o                         
   1   4  19          8.29         -3.94        17.82 o                         
   2   4  19          9.86         32.55        24.55 o                         
   3   4  19          0.40          4.56        19.30 o                         
   4   4  19         13.21         42.11        29.48 o                         
  -4   5  19         14.16         11.88        28.25 o                         
  -3   5  19         27.34         23.44        20.48 o                         
  -2   5  19         20.64         39.73        23.64 o                         
  -1   5  19          7.45        -21.19        21.19 o                         
   0   5  19          0.62         -4.76        18.39 o                         
   1   5  19          7.98         31.77        24.08 o                         
   2   5  19         26.33         51.12        27.96 o                         
   3   5  19         30.46         46.69        27.49 o                         
   4   5  19          5.90         28.63        23.86 o                         
  -4   6  19          5.70         10.25        26.28 o                         
  -3   6  19          9.87          2.86        22.07 o                         
  -2   6  19         10.18         40.52        30.50 o                         
  -1   6  19         48.57        136.05        41.22 o                         
   0   6  19         54.93        158.07        43.96 o                         
   1   6  19         37.16         98.40        35.26 o                         
   2   6  19          5.45         10.14        28.66 o                         
   3   6  19          9.28         81.42        32.54 o                         
  -3   7  19         20.58         42.33        31.61 o                         
  -2   7  19         12.85         36.68        29.89 o                         
  -1   7  19          5.60         15.99        21.93 o                         
   0   7  19          0.61        -27.13        27.13 o                         
   1   7  19          4.66         54.33        27.33 o                         
   2   7  19         25.04         14.78        23.71 o                         
  -3  -7  20          1.84        -37.08        37.08 o                         
   3  -5  20          7.19         83.22        36.74 o                         
   3  -4  20          2.76         85.36        40.68 o                         
   3  -3  20          1.74         26.62        30.93 o                         
   4  -3  20         44.99        103.47        39.82 o                         
  -6  -2  20          5.10         78.82        34.72 o                         
  -5  -2  20         19.46         20.66        22.10 o                         
   2  -2  20         15.57         71.24        35.54 o                         
   3  -2  20          0.90        -12.36        25.65 o                         
   4  -2  20         18.98        103.54        35.64 o                         
  -6  -1  20          3.81         58.70        29.23 o                         
  -5  -1  20         16.45         34.14        26.63 o                         
  -4  -1  20         33.73         40.29        25.81 o                         
  -3  -1  20         22.49         -5.90        19.05 o                         
  -2  -1  20         43.03        110.45        30.47 o                         
   2  -1  20         60.76        185.10        45.75 o                         
   3  -1  20          3.94        -18.67        27.82 o                         
   4  -1  20         56.04        191.42        44.20 o                         
  -5   0  20          9.14        -24.56        25.11 o                         
  -4   0  20          5.94        -28.74        44.59 o                         
  -3   0  20          0.90        -19.67        25.60 o                         
  -2   0  20         16.52         48.79        25.35 o                         
  -1   0  20          6.01        -19.75        19.75 o                         
   0   0  20         36.18         61.97        27.15 o                         
   1   0  20          0.65         21.29        59.22 o                         
   2   0  20         16.45         85.66        39.33 o                         
   3   0  20          0.22         -4.29        21.60 o                         
   4   0  20         26.05         31.44        21.07 o                         
  -5   1  20         16.49         40.46        28.29 o                         
  -4   1  20         33.84         26.51        25.47 o                         
  -3   1  20         22.51         34.50        18.20 o                         
  -2   1  20         42.81         64.81        29.74 o                         
  -1   1  20          4.85         12.38        21.31 o                         
   0   1  20          0.34          7.25        20.88 o                         
   1   1  20          3.14         20.93        21.13 o                         
   2   1  20         60.58        121.01        24.59 o                         
   3   1  20          3.77         -3.55        14.93 o                         
   4   1  20         55.91        196.07        44.76 o                         
   5   1  20          0.39        -28.40        28.40 o                         
  -5   2  20         19.47         54.55        35.21 o                         
  -4   2  20         11.06        -24.72        24.72 o                         
  -3   2  20          1.31         13.83        17.12 o                         
  -2   2  20         25.18         46.68        23.93 o                         
  -1   2  20          5.27          1.99        16.66 o                         
   0   2  20         37.95         75.14        28.41 o                         
   1   2  20          3.30         -4.31        19.02 o                         
   2   2  20         15.56         27.41        24.95 o                         
   3   2  20          0.91          5.44        15.22 o                         
   4   2  20         19.30         80.64        44.92 o                         
   5   2  20          3.23        -19.58        28.50 o                         
  -5   3  20          3.98        -26.46        26.46 o                         
  -4   3  20         38.97         60.85        27.49 o                         
  -3   3  20          5.09        -12.10        19.03 o                         
  -2   3  20         45.73         79.46        30.01 o                         
  -1   3  20          0.07         29.22        21.86 o                         
   0   3  20          0.73          6.27        17.95 o                         
   1   3  20          2.01        -22.68        22.68 o                         
   2   3  20         55.07        176.73        40.22 o                         
   3   3  20          1.76        -12.04        19.43 o                         
   4   3  20         45.86        116.28        41.16 o                         
  -4   4  20          7.74          4.03        23.80 o                         
  -3   4  20          1.43        -24.60        24.60 o                         
  -2   4  20         26.18         98.73        33.46 o                         
  -1   4  20          4.24         17.97        20.40 o                         
   0   4  20         59.04        155.50        38.69 o                         
   1   4  20          3.80         17.42        20.34 o                         
   2   4  20         18.19         62.06        34.99 o                         
   3   4  20          2.74          5.53        23.40 o                         
   4   4  20          9.53         53.08        28.99 o                         
  -3   5  20         16.92          5.06        21.01 o                         
  -2   5  20         19.59         52.70        32.20 o                         
  -1   5  20          1.46         -3.52        19.20 o                         
   0   5  20          0.29        -23.90        23.90 o                         
   1   5  20          2.20         20.33        24.60 o                         
   2   5  20         16.69         -2.75        21.32 o                         
   3   5  20          7.12        -10.86        21.08 o                         
  -2   6  20         11.05         34.87        24.41 o                         
  -1   6  20         10.84          0.09        22.58 o                         
   0   6  20         34.41         37.92        30.41 o                         
   1   6  20          3.10          4.90        21.43 o                         
   2   6  20          9.31         21.95        24.20 o                         
   2  -3  21         13.68        117.86        43.16 o                         
   3  -3  21         28.47         79.34        33.51 o                         
   2  -2  21          7.52         84.16        38.54 o                         
   3  -2  21          0.92        -12.04        23.93 o                         
  -5  -1  21          3.07        -25.04        25.04 o                         
  -4  -1  21         62.45        110.75        35.92 o                         
  -3  -1  21         13.30         15.65        19.31 o                         
   3  -1  21         50.57        135.57        41.02 o                         
  -5   0  21          3.21         36.84        25.89 o                         
  -4   0  21          9.62         37.67        28.32 o                         
  -3   0  21          2.57         -9.45        19.37 o                         
  -2   0  21         32.31         65.43        26.94 o                         
  -1   0  21         26.34         91.11        31.49 o                         
   0   0  21         48.18        123.51        34.24 o                         
   1   0  21         29.98        165.07        44.96 o                         
   2   0  21         16.03         38.77        29.44 o                         
   3   0  21          0.62         -3.93        27.57 o                         
   4   0  21         13.97         84.52        33.14 o                         
  -5   1  21          3.00        -14.26        28.61 o                         
  -4   1  21         62.26        111.20        39.43 o                         
  -3   1  21         13.11         49.56        28.93 o                         
  -2   1  21         41.58        123.25        38.51 o                         
  -1   1  21          1.12         -4.02        17.14 o                         
   0   1  21          0.20        -16.43        23.63 o                         
   1   1  21          6.37         21.95        16.28 o                         
   2   1  21         34.22         45.76        17.77 o                         
   3   1  21         50.89        138.93        27.55 o                         
   4   1  21         31.85        102.70        34.18 o                         
  -4   2  21         13.81         68.91        33.00 o                         
  -3   2  21          0.69         -1.18        19.71 o                         
  -2   2  21         12.84         34.48        21.80 o                         
  -1   2  21          8.11         31.36        20.79 o                         
   0   2  21         18.40         18.56        22.26 o                         
   1   2  21         12.54         16.34        20.89 o                         
   2   2  21          7.27         17.87        24.60 o                         
   3   2  21          0.92          7.74        19.58 o                         
   4   2  21          2.67        -34.64        34.64 o                         
  -4   3  21         48.47        215.19        47.20 o                         
  -3   3  21          3.58        -28.05        28.05 o                         
  -2   3  21         32.29        104.46        36.34 o                         
  -1   3  21          1.65          2.47        18.20 o                         
   0   3  21          0.16        -12.52        29.53 o                         
   1   3  21          8.25         17.12        18.95 o                         
   2   3  21         14.12         50.37        27.33 o                         
   3   3  21         28.86         32.24        27.68 o                         
  -3   4  21          3.17         11.13        23.69 o                         
  -2   4  21         22.89         78.31        32.67 o                         
  -1   4  21         17.94         50.87        28.47 o                         
   0   4  21         27.21        107.82        35.13 o                         
   1   4  21         17.06         41.83        27.73 o                         
   2   4  21         11.74         43.09        28.73 o                         
   3   4  21          0.23        -12.59        28.34 o                         
  -2   5  21          8.46         17.14        19.18 o                         
  -1   5  21          0.59          6.27        22.75 o                         
   0   5  21          0.07         10.92        20.93 o                         
   1   5  21          1.36        -13.40        22.31 o                         
   2  -2  22          4.79         65.79        37.12 o                         
  -4  -1  22         23.75         70.93        32.34 o                         
   3  -1  22         37.91         59.87        31.56 o                         
  -4   0  22          2.70         28.36        29.14 o                         
  -3   0  22          1.23         61.60        32.70 o                         
  -2   0  22          4.00        -27.44        27.44 o                         
  -1   0  22         44.69        153.92        36.65 o                         
   1   0  22         26.73        152.48        46.75 o                         
   2   0  22          1.52          8.47        24.50 o                         
   3   0  22          1.76         32.72        25.29 o                         
  -4   1  22         23.39         69.04        29.17 o                         
  -3   1  22         57.00        150.04        40.22 o                         
  -2   1  22          1.95         -6.02        18.13 o                         
  -1   1  22          5.18         49.36        28.52 o                         
   0   1  22          0.41        -27.32        27.32 o                         
   1   1  22         13.26         19.40        22.42 o                         
   2   1  22          3.50        -19.74        19.74 o                         
   3   1  22         38.42        117.06        40.67 o                         
  -3   2  22          1.51        -12.97        22.68 o                         
  -2   2  22          4.22        -18.16        28.23 o                         
  -1   2  22         28.99         54.44        27.30 o                         
   0   2  22          2.39         98.16        27.38 o                         
   1   2  22         21.37         15.54        19.24 o                         
   2   2  22          4.75         12.69        22.08 o                         
   3   2  22          2.51          0.37        24.16 o                         
  -2   3  22          7.61         23.18        27.66 o                         
  -1   3  22          4.47         11.68        24.21 o                         
   0   3  22          0.28          2.27        24.59 o                         
   1   3  22          8.87         -5.87        22.46 o                         
   2   3  22          2.97        -22.82        26.61 o                         
  -1   4  22         28.52         65.89        33.25 o                         
   0   4  22         22.18         46.81        29.78 o                         
   1   4  22         28.01         75.37        35.14 o                         
   1  -1  23          9.57        185.12        55.49 o                         
  -3   0  23          1.12        -29.45        30.38 o                         
  -2   0  23          0.38         13.04        21.52 o                         
   1   0  23          8.28         53.00        34.38 o                         
   2   0  23          0.06        -32.11        35.76 o                         
  -3   1  23         30.38         35.27        27.07 o                         
  -2   1  23          4.49         30.57        22.41 o
[truncated: 813 more chars]
