# Supplementary material for: The structures of eleven (4-phen­yl)piperazinium salts containing organic anions
Source: Acta Crystallogr E Crystallogr Commun. 2022 Sep 22;78(Pt 10):1016–27. doi: 10.1107/S2056989022009057 (PMC9535824; doi:10.1107/S2056989022009057)
Supplement: Supplementary file 20 [file e-78-01016-11sup11.hkl]

data_11                                                                         
_shelx_title ' HP11 IN P2(1)2(1)2(1)'                                           
_shelx_refln_list_code          4                                               
_shelx_F_calc_maximum       95.26                                               
_exptl_crystal_F_000       704.00                                               
_reflns_d_resolution_high  0.7610                                               
                                                                                
loop_                                                                           
 _space_group_symop_operation_xyz                                               
 'x, y, z'                                                                      
 '-x+1/2, -y, z+1/2'                                                            
 'x+1/2, -y+1/2, -z'                                                            
 '-x, y+1/2, -z+1/2'                                                            
                                                                                
_cell_length_a     7.1185                                                       
_cell_length_b     7.5255                                                       
_cell_length_c    29.9550                                                       
_cell_angle_alpha  90.000                                                       
_cell_angle_beta   90.000                                                       
_cell_angle_gamma  90.000                                                       
                                                                                
_shelx_F_squared_multiplier     1.000                                           
                                                                                
loop_                                                                           
 _refln_index_h                                                                 
 _refln_index_k                                                                 
 _refln_index_l                                                                 
 _refln_F_squared_calc                                                          
 _refln_F_squared_meas                                                          
 _refln_F_squared_sigma                                                         
 _refln_observed_status                                                         
   2   0   0        613.73        578.64         8.00 o                         
   4   0   0          6.05          2.61         1.91 o                         
   6   0   0        110.37        110.44         5.96 o                         
   8   0   0        130.64        127.80         7.14 o                         
   2   1   0       1228.45       1184.59         6.48 o                         
   3   1   0       6880.61       6668.44        34.08 o                         
   4   1   0        864.24        925.54         8.57 o                         
   5   1   0         21.79         17.66         2.00 o                         
   6   1   0         26.67         22.75         2.41 o                         
   7   1   0        122.51        124.92         4.97 o                         
   8   1   0          8.92          8.84         5.48 o                         
   1   2   0        221.19        219.16         5.91 o                         
   2   2   0        108.32         88.95         2.55 o                         
   3   2   0         18.33         29.21         2.93 o                         
   4   2   0        255.34        301.03         6.03 o                         
   5   2   0         12.64         14.44         2.63 o                         
   6   2   0        171.42        174.10        10.40 o                         
   7   2   0         49.90         35.60         5.35 o                         
   8   2   0        109.79        120.14         8.28 o                         
   1   3   0       3171.13       3110.40        30.76 o                         
   2   3   0       2654.47       2476.06        27.99 o                         
   3   3   0        292.94        289.01         4.80 o                         
   4   3   0         10.02         13.54         2.54 o                         
   5   3   0        108.28        102.48         3.98 o                         
   6   3   0          0.18          1.31         2.89 o                         
   7   3   0        128.41        128.98         7.41 o                         
   8   3   0         23.21         13.18         4.58 o                         
   0   4   0        744.58        648.68         9.65 o                         
   1   4   0        193.43        190.20         3.24 o                         
   2   4   0        146.34        142.31         3.66 o                         
   3   4   0         16.15         17.56         2.45 o                         
   4   4   0        121.85        110.21         4.10 o                         
   5   4   0        274.45        251.75         6.17 o                         
   6   4   0          3.31          6.35         3.62 o                         
   7   4   0         56.62         48.89         6.35 o                         
   8   4   0          0.01         -2.04         5.77 o                         
   1   5   0        275.46        282.60         4.81 o                         
   2   5   0        127.18        129.67         3.33 o                         
   3   5   0        113.08        113.88         4.11 o                         
   4   5   0        244.28        245.17         5.82 o                         
   5   5   0         46.04         41.01         5.30 o                         
   6   5   0         42.28         43.39         3.59 o                         
   7   5   0         24.43         18.68         4.46 o                         
   8   5   0         17.03         25.27         5.66 o                         
   0   6   0        119.40        111.73         6.25 o                         
   1   6   0        783.35        737.56         7.28 o                         
   2   6   0        151.22        139.20         3.96 o                         
   3   6   0         31.64         34.30         2.90 o                         
   4   6   0          0.02          1.27         3.27 o                         
   5   6   0        120.06        124.32         5.04 o                         
   6   6   0         14.93         13.50         3.47 o                         
   1   7   0          9.50          7.54         3.00 o                         
   2   7   0         77.77         67.11         5.26 o                         
   3   7   0         10.67          4.70         2.38 o                         
   4   7   0          1.54          4.04         2.35 o                         
   5   7   0         39.57         40.29         3.29 o                         
   6   7   0         69.14         61.52         6.83 o                         
   0   8   0          4.67          0.65         3.41 o                         
   1   8   0          8.40         10.97         2.81 o                         
   2   8   0          0.43         -1.81         2.55 o                         
   3   8   0          8.14          8.64         3.39 o                         
   4   8   0          0.67         15.57         4.20 o                         
   5   8   0          5.24          1.80         9.69 o                         
   1   9   0         28.05         34.10         3.77 o                         
   2   9   0         24.27         25.20        12.43 o                         
   3   9   0         19.27         24.18         5.49 o                         
   1   0   1        145.37        169.09         2.56 o                         
   3   0   1          7.50          5.66         1.12 o                         
   4   0   1       1048.80       1135.00        13.49 o                         
   5   0   1        113.71        116.49         2.53 o                         
   6   0   1        269.81        258.36         3.84 o                         
   7   0   1         12.56         10.82         2.41 o                         
   8   0   1         56.85         51.44         3.85 o                         
  -8   1   1         33.99         31.94         6.03 o                         
  -7   1   1         68.92         64.31         4.05 o                         
  -6   1   1        132.89        116.29         3.68 o                         
  -5   1   1        281.49        299.07         4.38 o                         
  -4   1   1        100.50        112.92         2.70 o                         
  -3   1   1        957.69       1034.76         6.86 o                         
  -2   1   1        225.90        224.06         4.56 o                         
   2   1   1        225.66        213.68         2.03 o                         
   3   1   1        958.08       1054.44         5.78 o                         
   4   1   1        100.60        114.87         2.69 o                         
   5   1   1        281.74        293.18         4.27 o                         
   6   1   1        133.02        121.48         3.49 o                         
   7   1   1         68.74         57.21         4.07 o                         
   8   1   1         33.96         32.32         5.65 o                         
  -8   2   1         54.77         53.33         6.69 o                         
  -7   2   1         13.45         12.73         4.69 o                         
  -6   2   1        129.95        136.38         4.57 o                         
  -5   2   1        140.86        145.92         4.33 o                         
  -4   2   1        308.42        341.46         5.34 o                         
  -3   2   1       1793.02       1777.31        10.21 o                         
  -2   2   1         80.02         95.41         2.58 o                         
  -1   2   1       2035.09       1985.76        11.11 o                         
   1   2   1       2036.13       2007.09        47.73 o                         
   2   2   1         79.91         93.78         2.54 o                         
   3   2   1       1791.34       1800.69        30.50 o                         
   4   2   1        307.82        352.23         5.31 o                         
   5   2   1        141.00        145.07         5.93 o                         
   6   2   1        130.04        128.93         4.32 o                         
   7   2   1         13.35         15.55         4.12 o                         
   8   2   1         54.78         53.26         6.64 o                         
  -8   3   1         27.46         29.72         5.73 o                         
  -7   3   1         28.61         32.44         5.52 o                         
  -6   3   1        105.21        102.80         4.37 o                         
  -5   3   1        289.13        293.21         5.92 o                         
  -4   3   1        314.94        305.46         5.40 o                         
  -3   3   1        196.60        196.76         4.13 o                         
  -2   3   1        120.52        124.33         5.31 o                         
  -1   3   1       5417.08       5101.52        45.99 o                         
   1   3   1       5417.80       5105.38        38.12 o                         
   2   3   1        120.66        131.78         6.23 o                         
   3   3   1        196.56        202.99         4.17 o                         
   4   3   1        314.84        320.71         5.53 o                         
   5   3   1        289.18        295.16         9.16 o                         
   6   3   1        105.27         97.62         4.27 o                         
   7   3   1         28.38         35.08         5.18 o                         
   8   3   1         27.30         39.14         5.49 o                         
  -8   4   1         35.27         38.01         6.09 o                         
  -7   4   1         21.32         28.26         5.54 o                         
  -6   4   1         33.18         32.91         3.40 o                         
  -5   4   1         13.76         18.04         4.36 o                         
  -4   4   1        553.64        521.14         7.40 o                         
  -3   4   1        216.23        215.87        11.76 o                         
  -2   4   1        127.47        123.13         3.47 o                         
  -1   4   1        431.42        450.99         4.65 o                         
   1   4   1        431.35        474.41         4.75 o                         
   2   4   1        127.44        127.56         3.64 o                         
   3   4   1        215.85        216.57         4.70 o                         
   4   4   1        553.87        522.76         8.43 o                         
   5   4   1         13.78         15.62         2.45 o                         
   6   4   1         33.21         31.76         3.33 o                         
   7   4   1         21.25         28.08         5.45 o                         
   8   4   1         35.23         29.52         5.64 o                         
  -7   5   1          2.54          5.14         3.65 o                         
  -6   5   1         41.35         43.42         3.93 o                         
  -5   5   1         83.79         90.59         4.38 o                         
  -4   5   1         12.68         14.75         4.70 o                         
  -3   5   1        125.17        130.48         4.37 o                         
  -2   5   1         16.60         10.24         2.44 o                         
  -1   5   1        410.02        368.89         4.76 o                         
   0   5   1        134.57        130.16         4.12 o                         
   1   5   1        409.76        374.13         7.93 o                         
   2   5   1         16.49         12.83         2.10 o                         
   3   5   1        125.00        125.93         4.22 o                         
   4   5   1         12.69         12.08         3.20 o                         
   5   5   1         83.75         88.50         6.69 o                         
   6   5   1         41.42         37.43         3.79 o                         
   7   5   1          2.56         10.36         4.12 o                         
  -7   6   1          1.71          5.77         5.67 o                         
  -6   6   1         17.35         15.49         3.91 o                         
  -5   6   1         42.15         42.05         4.00 o                         
  -4   6   1         37.04         26.53         3.43 o                         
  -3   6   1         55.26         61.30         4.63 o                         
  -2   6   1        116.41        118.02         3.93 o                         
  -1   6   1         74.08         90.40         5.69 o                         
   0   6   1         31.72         35.25         3.48 o                         
   1   6   1         74.17         82.76         3.39 o                         
   2   6   1        116.45        117.89         4.84 o                         
   3   6   1         55.40         59.50         2.96 o                         
   4   6   1         37.08         28.79         4.46 o                         
   5   6   1         42.22         45.50         5.24 o                         
   6   6   1         17.32         24.63         5.41 o                         
  -6   7   1         23.61         47.59         6.49 o                         
  -5   7   1         22.43         33.37         6.34 o                         
  -4   7   1         10.30         10.23         2.45 o                         
  -3   7   1         84.43         78.66         3.57 o                         
  -2   7   1         90.02         90.10         3.55 o                         
  -1   7   1        243.57        242.13         9.45 o                         
   0   7   1         57.43         61.57         2.70 o                         
   1   7   1        243.85        228.89         4.90 o                         
   2   7   1         90.01         93.24         3.64 o                         
   3   7   1         84.57         81.64         3.90 o                         
   4   7   1         10.38         10.15         2.78 o                         
   5   7   1         22.45         30.22         3.27 o                         
  -5   8   1         12.68          9.16         6.51 o                         
  -4   8   1        103.84         98.38         5.72 o                         
  -3   8   1          8.75          4.69         8.34 o                         
  -2   8   1         12.00          7.83         3.65 o                         
  -1   8   1          7.96          6.13         3.14 o                         
   0   8   1          1.11          4.83         2.88 o                         
   1   8   1          7.97          5.73         3.31 o                         
   2   8   1         11.93          2.77         3.22 o                         
   3   8   1          8.73         11.41         2.75 o                         
   4   8   1        103.79        101.36         5.61 o                         
   5   8   1         12.65         17.97         4.52 o                         
  -2   9   1          5.56          6.60         7.64 o                         
  -1   9   1         46.22         46.35         3.91 o                         
   0   9   1         18.51         19.74         3.49 o                         
   1   9   1         46.16         49.74         5.16 o                         
   2   9   1          5.56          9.91         4.07 o                         
   3   9   1          2.89          9.03         6.89 o                         
   1   0   2         12.59         20.81         3.87 o                         
   2   0   2        847.23        839.82         9.23 o                         
   3   0   2         70.85         58.45         1.49 o                         
   4   0   2       2041.98       2215.08        11.63 o                         
   5   0   2        389.46        417.20         4.94 o                         
   6   0   2        123.85        101.88         2.79 o                         
   7   0   2         48.13         38.29         2.76 o                         
   8   0   2          0.01          1.44         3.18 o                         
  -8   1   2         29.49         24.24         5.67 o                         
  -7   1   2        201.28        191.95         5.65 o                         
  -6   1   2         19.82         20.24         2.91 o                         
  -5   1   2         42.99         45.64         2.74 o                         
  -4   1   2        282.14        299.49         3.89 o                         
  -3   1   2       2848.58       2822.50        12.12 o                         
  -2   1   2        937.97        967.61         9.08 o                         
   0   1   2        551.08        591.24         4.71 o                         
   2   1   2        937.36        985.00         6.26 o                         
   3   1   2       2851.24       2848.69         9.22 o                         
   4   1   2        282.61        300.29         4.51 o                         
   5   1   2         43.05         45.45         2.29 o                         
   6   1   2         19.85         24.98         2.83 o                         
   7   1   2        201.76        181.22         5.51 o                         
   8   1   2         29.45         26.00         5.68 o                         
  -8   2   2          2.88          8.23         5.52 o                         
  -7   2   2         25.15         27.50         3.48 o                         
  -6   2   2        169.30        164.50         4.87 o                         
  -5   2   2         58.49         65.05         3.37 o                         
  -4   2   2        434.38        467.99         6.29 o                         
  -3   2   2        494.33        475.92         5.51 o                         
  -2   2   2         32.24         43.43         2.05 o                         
  -1   2   2        468.57        468.13        10.16 o                         
   1   2   2        469.29        464.69         4.21 o                         
   2   2   2         32.20         39.13         2.02 o                         
   3   2   2        494.75        483.28         2.78 o                         
   4   2   2        434.49        478.88         7.67 o                         
   5   2   2         58.25         64.37         3.13 o                         
   6   2   2        169.30        163.70         4.70 o                         
   7   2   2         25.21         28.50         5.02 o                         
   8   2   2          2.88          0.38         5.12 o                         
  -8   3   2         41.69         42.89         6.07 o                         
  -7   3   2          5.31          5.51         2.85 o                         
  -6   3   2         10.23         14.83         3.13 o                         
  -5   3   2        148.03        156.75         4.76 o                         
  -4   3   2        131.43        133.29         4.46 o                         
  -3   3   2        838.22        899.45        15.81 o                         
  -2   3   2       1445.80       1347.12        12.11 o                         
  -1   3   2        703.20        648.09        16.07 o                         
   0   3   2       1332.11       1340.53         8.30 o                         
   1   3   2        703.12        642.69         4.73 o                         
   2   3   2       1445.05       1365.62         9.83 o                         
   3   3   2        838.15        897.86        14.27 o                         
   4   3   2        131.12        137.01         3.16 o                         
   5   3   2        148.28        156.91         4.43 o                         
   6   3   2         10.19         18.15         3.21 o                         
   7   3   2          5.30          3.16         3.90 o                         
   8   3   2         41.88         40.43         5.64 o                         
  -8   4   2          1.18          4.26         5.41 o                         
  -7   4   2         12.37         14.92         3.46 o                         
  -6   4   2         36.08         31.03         3.70 o                         
  -5   4   2        291.71        291.79         9.48 o                         
  -4   4   2        221.33        226.84         5.18 o                         
  -3   4   2        189.03        197.59         5.72 o                         
  -2   4   2        128.35        130.52         3.93 o                         
  -1   4   2        237.75        220.46         4.78 o                         
   0   4   2        730.29        660.16         7.04 o                         
   1   4   2        238.16        213.99         3.65 o                         
   2   4   2        128.07        133.46         3.73 o                         
   3   4   2        189.30        192.09         4.50 o                         
   4   4   2        221.47        220.71         5.57 o                         
   5   4   2        291.77        298.55         4.98 o                         
   6   4   2         36.05         41.78         5.12 o                         
   7   4   2         12.28          7.59         5.14 o                         
   8   4   2          1.17         10.98         5.76 o                         
  -7   5   2         11.95         13.92         3.52 o                         
  -6   5   2         15.25         16.16         3.61 o                         
  -5   5   2         60.05         58.14         4.07 o                         
  -4   5   2        273.59        255.73         5.87 o                         
  -3   5   2        328.97        353.31         8.37 o                         
  -2   5   2         89.27         93.64         3.57 o                         
  -1   5   2        117.07        110.09         3.05 o                         
   0   5   2        187.55        178.66         8.35 o                         
   1   5   2        117.10        111.07         4.52 o                         
   2   5   2         89.34         95.92         3.03 o                         
   3   5   2        328.93        347.53         6.24 o                         
   4   5   2        273.97        255.33         5.94 o                         
   5   5   2         59.93         58.35         4.18 o                         
   6   5   2         15.31         17.61         4.78 o                         
   7   5   2         11.90         11.52         4.43 o                         
  -7   6   2         22.35         40.75         6.94 o                         
  -6   6   2         43.60         39.95         5.82 o                         
  -5   6   2         11.95         15.32         3.35 o                         
  -4   6   2         61.77         46.68         3.49 o                         
  -3   6   2         69.07         59.36         3.66 o                         
  -2   6   2         54.97         56.32         3.01 o                         
  -1   6   2        534.88        535.49         6.32 o                         
   0   6   2          6.22         12.86         3.10 o                         
   1   6   2        535.23        529.37         8.81 o                         
   2   6   2         54.90         58.08         2.94 o                         
   3   6   2         69.09         60.47         3.13 o                         
   4   6   2         61.77         58.62         3.76 o                         
   5   6   2         11.91          8.34         2.99 o                         
   6   6   2         43.57         41.11         6.32 o                         
  -6   7   2         24.49         28.04         6.72 o                         
  -5   7   2         48.27         47.33         6.17 o                         
  -4   7   2          3.02          0.99         3.19 o                         
  -3   7   2          6.26          5.29         3.38 o                         
  -2   7   2         40.70         40.84         3.61 o                         
  -1   7   2         11.43          9.26         2.47 o                         
   0   7   2          0.37          3.21         2.17 o                         
   1   7   2         11.43         11.52         2.52 o                         
   2   7   2         40.83         44.91         3.01 o                         
   3   7   2          6.27          4.54         2.63 o                         
   4   7   2          3.02          8.73         5.12 o                         
   5   7   2         48.18         55.57         7.36 o                         
   6   7   2         24.59         36.45         4.78 o                         
  -5   8   2         42.88         49.11         6.72 o                         
  -4   8   2          5.16          6.39         3.84 o                         
  -3   8   2          4.84          3.34         4.24 o                         
  -2   8   2         37.04         27.88         4.50 o                         
  -1   8   2         17.47         21.32         6.94 o                         
   0   8   2         39.33         40.20         3.47 o                         
   1   8   2         17.49         12.55         2.60 o                         
   2   8   2         37.10         35.27         3.05 o                         
   3   8   2          4.84          3.19         3.70 o                         
   4   8   2          5.10          3.43         4.31 o                         
   5   8   2         42.85         47.15         9.06 o                         
  -2   9   2          0.48          4.31         4.06 o                         
  -1   9   2         36.40         43.47         5.67 o                         
   0   9   2         64.70         72.32         4.35 o                         
   1   9   2         36.38         22.44         3.59 o                         
   2   9   2          0.48          6.80         4.66 o                         
   3   9   2          2.26          5.39         5.85 o                         
   1   0   3       1273.33       1240.40         5.46 o                         
   2   0   3       5341.74       4961.89         7.32 o                         
   3   0   3       1152.18       1154.69         5.30 o                         
   4   0   3        940.00        936.44        12.21 o                         
   5   0   3        229.13        225.29         3.27 o                         
   6   0   3          0.48          0.65         2.11 o                         
   7   0   3         36.08         36.94         4.53 o                         
   8   0   3          6.77          7.75         5.51 o                         
  -8   1   3         12.70          5.06         4.76 o                         
  -7   1   3        192.04        163.18         5.27 o                         
  -6   1   3        263.01        237.32         5.50 o                         
  -5   1   3         36.01         37.30         2.98 o                         
  -4   1   3        252.71        281.78        11.86 o                         
  -3   1   3       1214.60       1315.85        18.69 o                         
  -2   1   3        262.56        273.66         5.15 o                         
  -1   1   3        663.92        625.09         3.65 o                         
   0   1   3       2129.96       2045.60         8.95 o                         
   1   1   3        663.93        634.53         3.79 o                         
   2   1   3        263.06        271.44         2.21 o                         
   3   1   3       1214.95       1331.40        13.14 o                         
   4   1   3        252.72        274.13         3.10 o                         
   5   1   3         36.06         32.72         2.20 o                         
   6   1   3        263.16        238.85         5.54 o                         
   7   1   3        192.26        166.66         5.41 o                         
   8   1   3         12.73         17.80         4.57 o                         
   9   1   3         28.95         42.68         6.34 o                         
  -8   2   3          2.17         -5.31         5.31 o                         
  -7   2   3          2.37          0.65         2.99 o                         
  -6   2   3         93.83         86.00         4.15 o                         
  -5   2   3        200.47        204.00         4.94 o                         
  -4   2   3         96.28         86.41         3.42 o                         
  -3   2   3       2223.55       2209.44        17.35 o                         
  -2   2   3       1778.68       1813.15        26.20 o                         
  -1   2   3       1233.61       1229.22         6.22 o                         
   0   2   3        249.70        301.62         5.20 o                         
   1   2   3       1234.03       1251.75         8.19 o                         
   2   2   3       1777.94       1782.93        45.10 o                         
   3   2   3       2222.73       2210.05         7.21 o                         
   4   2   3         96.54         90.99         3.00 o                         
   5   2   3        200.49        211.25         4.51 o                         
   6   2   3         93.67         88.33         5.78 o                         
   7   2   3          2.34         -1.09         4.65 o                         
   8   2   3          2.21          0.73         4.98 o                         
  -8   3   3         11.87         13.98         5.53 o                         
  -7   3   3         60.90         54.83         3.87 o                         
  -6   3   3        392.59        388.83         7.35 o                         
  -5   3   3         63.07         62.41         4.54 o                         
  -4   3   3         37.23         35.32         4.19 o                         
  -3   3   3        852.24        886.82         7.93 o                         
  -2   3   3        462.79        476.28         5.41 o                         
  -1   3   3        873.95        851.07         8.41 o                         
   0   3   3       3321.49       3255.47        29.14 o                         
   1   3   3        873.07        855.52         5.35 o                         
   2   3   3        462.83        478.65         5.44 o                         
   3   3   3        852.57        886.83        17.16 o                         
   4   3   3         37.38         38.38         2.85 o                         
   5   3   3         63.12         62.72         3.39 o                         
   6   3   3        392.43        375.61         9.48 o                         
   7   3   3         60.90         61.53         5.76 o                         
   8   3   3         11.74         19.49         4.71 o                         
  -8   4   3         41.20         45.11         6.97 o                         
  -7   4   3          6.26         12.88         5.69 o                         
  -6   4   3         22.96         17.89         3.10 o                         
  -5   4   3         59.21         68.98         5.65 o                         
  -4   4   3         60.77         69.26         6.59 o                         
  -3   4   3        126.99        143.45         4.05 o                         
  -2   4   3        955.64        994.63        28.10 o                         
  -1   4   3        300.87        289.69         6.99 o                         
   0   4   3       1229.16       1222.33         9.30 o                         
   1   4   3        300.87        281.86         3.86 o                         
   2   4   3        956.95        991.78         6.95 o                         
   3   4   3        127.02        140.31         4.00 o                         
   4   4   3         60.46         68.26         3.62 o                         
   5   4   3         59.06         68.62         3.90 o                         
   6   4   3         23.00         25.94         4.89 o                         
   7   4   3          6.33          6.81         4.40 o                         
   8   4   3         41.04         44.10         6.69 o                         
  -7   5   3          8.13          9.22         5.86 o                         
  -6   5   3          4.84          1.69         3.21 o                         
  -5   5   3        117.47        114.34         7.18 o                         
  -4   5   3          5.86          6.25         3.58 o                         
  -3   5   3         28.69         23.42         2.93 o                         
  -2   5   3         28.73         30.49         2.63 o                         
  -1   5   3         98.74         81.71         2.70 o                         
   0   5   3        363.30        373.65         6.17 o                         
   1   5   3         98.47         81.79         3.09 o                         
   2   5   3         28.88         27.46         2.19 o                         
   3   5   3         28.78         25.01         2.34 o                         
   4   5   3          5.85          9.26         3.20 o                         
   5   5   3        117.33        111.27         4.66 o                         
   6   5   3          4.87          5.15         4.50 o                         
  -7   6   3          0.08          2.10         5.17 o                         
  -6   6   3          1.09          0.76         5.48 o                         
  -5   6   3         14.44         15.73         5.33 o                         
  -4   6   3          8.17          5.40         2.98 o                         
  -3   6   3          9.76          7.60         2.65 o                         
  -2   6   3         10.05          6.88         2.28 o                         
  -1   6   3         90.53         89.93         3.15 o                         
   0   6   3        183.35        164.31         4.99 o                         
   1   6   3         90.48         94.06         3.76 o                         
   2   6   3          9.99          7.87         2.38 o                         
   3   6   3          9.86          8.42         2.23 o                         
   4   6   3          8.19         12.25         2.58 o                         
   5   6   3         14.47         14.15         3.32 o                         
   6   6   3          1.11          1.45         4.89 o                         
  -6   7   3         28.76         49.76         6.57 o                         
  -5   7   3         19.18         31.37         6.82 o                         
  -4   7   3          2.49          1.46         5.67 o                         
  -3   7   3         14.58         12.44         3.61 o                         
  -2   7   3         95.51         89.69         4.74 o                         
  -1   7   3         83.48         75.50         3.40 o                         
   0   7   3         40.49         44.73         2.52 o                         
   1   7   3         83.25         75.86         3.43 o                         
   2   7   3         95.50         91.33         3.63 o                         
   3   7   3         14.64          8.82         3.78 o                         
   4   7   3          2.52          2.02         3.11 o                         
   5   7   3         19.19         31.52         3.20 o                         
   6   7   3         28.84         39.77         5.77 o                         
  -5   8   3         12.77         15.24         7.17 o                         
  -4   8   3         30.80         30.66         4.55 o                         
  -3   8   3          6.26         -3.19         3.19 o                         
  -2   8   3          0.05          2.73         3.84 o                         
  -1   8   3         25.27         34.88         6.76 o                         
   0   8   3         16.63         29.93         3.26 o                         
   1   8   3         25.26         27.83         2.78 o                         
   2   8   3          0.06          1.33         2.85 o                         
   3   8   3          6.26          4.61         2.74 o                         
   4   8   3         30.83         27.36         3.29 o                         
   5   8   3         12.71          5.60         3.66 o                         
  -2   9   3          1.03         -4.37         4.37 o                         
  -1   9   3         10.90         15.14         3.11 o                         
   0   9   3          5.22         12.04         3.24 o                         
   1   9   3         10.94          8.48         6.89 o                         
   2   9   3          1.03         -3.33         4.09 o                         
   3   9   3          0.67         -1.70         5.62 o                         
   1   0   4       5999.85       5606.18         8.46 o                         
   2   0   4        951.36        966.61         6.87 o                         
   3   0   4        132.23        133.16         1.84 o                         
   4   0   4        109.83        146.98         2.55 o                         
   5   0   4        731.83        739.78         5.36 o                         
   6   0   4         79.05         63.50         2.93 o                         
   7   0   4          5.31          6.48         2.36 o                         
   8   0   4         23.97         22.79         4.04 o                         
  -8   1   4          0.67          0.84         2.93 o                         
  -7   1   4          2.07          4.32         3.59 o                         
  -6   1   4         68.32         51.30         3.58 o                         
  -5   1   4        116.71        116.53         4.09 o                         
  -4   1   4        112.58        110.29         3.58 o                         
  -3   1   4        142.72        121.35         3.21 o                         
  -2   1   4       1976.21       1943.92        13.30 o                         
  -1   1   4       3288.14       3261.60        14.38 o                         
   0   1   4         14.66         11.63         1.61 o                         
   1   1   4       3290.14       3271.71        18.99 o                         
   2   1   4       1976.60       1911.64        12.68 o                         
   3   1   4        143.26        123.90         1.95 o                         
   4   1   4        112.85        104.56         2.13 o                         
   5   1   4        116.76        116.96         2.57 o                         
   6   1   4         68.38         56.62         3.36 o                         
   7   1   4          2.10          4.86         3.52 o                         
   8   1   4          0.65          3.45         3.21 o                         
   9   1   4         12.68         13.58         5.92 o                         
  -8   2   4         21.15         21.57         5.23 o                         
  -7   2   4        136.43        140.43         5.16 o                         
  -6   2   4        473.48        426.72         7.44 o                         
  -5   2   4        172.15        159.90         4.66 o                         
  -4   2   4         86.27         73.29         3.28 o                         
  -3   2   4        205.50        223.51         6.33 o                         
  -2   2   4         80.27         85.07         3.54 o                         
  -1   2   4       1249.84       1180.70        15.00 o                         
   0   2   4       1103.63       1251.16         9.74 o                         
   1   2   4       1248.94       1177.58         5.21 o                         
   2   2   4         80.18         82.19         2.38 o                         
   3   2   4        206.10        223.48         2.71 o                         
   4   2   4         86.44         73.45         2.39 o                         
   5   2   4        172.01        159.13         4.10 o                         
   6   2   4        472.89        421.56         9.70 o                         
   7   2   4        136.48        133.36         7.02 o                         
   8   2   4         21.14         19.67         4.34 o                         
  -8   3   4         33.75         30.47         6.22 o                         
  -7   3   4         62.00         49.03         3.85 o                         
  -6   3   4         55.69         64.28         4.37 o                         
  -5   3   4         80.49         80.91         3.97 o                         
  -4   3   4        108.33        113.52         5.95 o                         
  -3   3   4         41.69         41.54         2.52 o                         
  -2   3   4        144.49        137.81         4.76 o                         
  -1   3   4       1752.42       1751.62        14.89 o                         
   0   3   4        115.94         92.10         2.69 o                         
   1   3   4       1752.62       1744.72         7.54 o                         
   2   3   4        144.40        134.51         3.59 o                         
   3   3   4         41.67         44.04         2.62 o                         
   4   3   4        107.88        115.69         2.96 o                         
   5   3   4         80.49         75.42         4.62 o                         
   6   3   4         55.48         56.41         5.10 o                         
   7   3   4         62.21         56.10         5.88 o                         
   8   3   4         33.90         40.87         6.21 o                         
  -8   4   4         23.06         24.92         4.99 o                         
  -7   4   4         53.97         57.43         4.51 o                         
  -6   4   4        154.85        148.29         5.33 o                         
  -5   4   4        229.43        211.41         8.70 o                         
  -4   4   4        342.83        325.34        11.08 o                         
  -3   4   4        259.44        253.74         4.92 o                         
  -2   4   4        193.89        187.76         6.04 o                         
  -1   4   4         53.80         52.63         3.21 o                         
   0   4   4         35.06         28.37         2.64 o                         
   1   4   4         54.05         47.95         2.17 o                         
   2   4   4        193.81        190.52         4.45 o                         
   3   4   4        259.43        251.94         6.60 o                         
   4   4   4        343.46        334.64         6.67 o                         
   5   4   4        229.88        212.60         4.34 o                         
   6   4   4        154.89        130.78         6.22 o                         
   7   4   4         54.04         56.63         5.61 o                         
  -7   5   4          3.56          2.69         3.67 o                         
  -6   5   4         17.60         15.40         3.78 o                         
  -5   5   4         93.41         99.74         4.56 o                         
  -4   5   4          3.08          2.73         2.61 o                         
  -3   5   4         15.02         16.22         5.15 o                         
  -2   5   4        155.68        154.12         4.08 o                         
  -1   5   4         69.43         62.18         2.64 o                         
   0   5   4        150.46        149.25         4.27 o                         
   1   5   4         69.54         63.60         2.63 o                         
   2   5   4        155.91        155.17         3.53 o                         
   3   5   4         15.13         16.06         2.14 o                         
   4   5   4          3.10          4.19         2.80 o                         
   5   5   4         93.32         94.35         3.50 o                         
   6   5   4         17.54         20.65         5.03 o                         
  -7   6   4         10.02         11.37         6.66 o                         
  -6   6   4         63.33         63.19         6.46 o                         
  -5   6   4         22.40         18.69         6.09 o                         
  -4   6   4         11.65         15.39         5.47 o                         
  -3   6   4         10.22         14.68         2.66 o                         
  -2   6   4         97.95         79.97         3.11 o                         
  -1   6   4         63.71         63.17         2.90 o                         
   0   6   4          5.68         10.99         3.16 o                         
   1   6   4         63.90         66.18         3.03 o                         
   2   6   4         97.94         78.39         3.21 o                         
   3   6   4         10.27         13.23         2.34 o                         
   4   6   4         11.68         11.23         2.25 o                         
   5   6   4         22.34         23.00         3.51 o                         
   6   6   4         63.26         63.08         6.12 o                         
  -6   7   4          9.90         34.32         6.89 o                         
  -5   7   4         75.44         85.95         8.07 o                         
  -4   7   4          2.68          5.83         4.72 o                         
  -3   7   4         44.48         36.89         4.05 o                         
  -2   7   4         45.04         53.09         4.25 o                         
  -1   7   4          5.78          6.15         3.38 o                         
   0   7   4         67.65         77.65         2.88 o                         
   1   7   4          5.77         10.59         2.44 o                         
   2   7   4         45.11         50.16         3.23 o                         
   3   7   4         44.37         37.40         3.77 o                         
   4   7   4          2.65          5.70         2.74 o                         
   5   7   4         75.43         91.62         4.62 o                         
   6   7   4          9.96          6.25         5.71 o                         
  -4   8   4          1.64          9.17         4.06 o                         
  -3   8   4          3.43          8.82         3.76 o                         
  -2   8   4         10.93         10.28         4.04 o                         
  -1   8   4          2.89          5.38         3.63 o                         
   0   8   4         25.10         21.90         2.95 o                         
   1   8   4          2.90          4.81         2.55 o                         
   2   8   4         10.86         11.38         4.52 o                         
   3   8   4          3.35         -5.92         5.92 o                         
   4   8   4          1.62          4.65         2.59 o                         
   5   8   4         38.64         41.71         4.20 o                         
  -2   9   4          2.85          2.42         6.50 o                         
  -1   9   4          4.97         13.61         4.97 o                         
   0   9   4         61.40         48.43         3.82 o                         
   1   9   4          4.99          4.99         3.23 o                         
   2   9   4          2.87         -0.75         3.81 o                         
   3   9   4         17.62         15.11         4.15 o                         
   1   0   5       7536.98       6871.86        12.94 o                         
   2   0   5         29.20         44.97         1.17 o                         
   3   0   5         12.56         11.12         0.86 o                         
   4   0   5        139.49        168.30         1.95 o                         
   5   0   5         31.71         42.07         2.19 o                         
   6   0   5         72.20         63.11         2.94 o                         
   7   0   5        169.94        182.16         8.35 o                         
   8   0   5          0.23          1.15         3.29 o                         
  -8   1   5         37.41         34.51         3.86 o                         
  -7   1   5        209.75        221.97         6.09 o                         
  -6   1   5         79.65         73.37         3.98 o                         
  -5   1   5         35.48         34.58         4.06 o                         
  -4   1   5       1081.63       1104.42         9.20 o                         
  -3   1   5        501.61        500.07         8.16 o                         
  -2   1   5       1044.25       1031.61        10.16 o                         
  -1   1   5        571.79        564.09         6.37 o                         
   0   1   5        159.44        197.92         3.30 o                         
   1   1   5        572.02        560.89         5.95 o                         
   2   1   5       1044.09       1051.48         3.65 o                         
   3   1   5        502.36        501.72         3.88 o                         
   4   1   5       1081.95       1112.26         6.08 o                         
   5   1   5         35.55         34.61         1.85 o                         
   6   1   5         80.16         84.83         3.95 o                         
   7   1   5        209.58        211.07         5.64 o                         
   8   1   5         37.41         31.89         4.04 o                         
   9   1   5         13.33         23.14         5.92 o                         
  -8   2   5          0.23         -3.89         3.89 o                         
  -7   2   5         15.03         17.59         5.68 o                         
  -6   2   5         39.68         51.50         3.83 o                         
  -5   2   5        361.33        355.64         6.35 o                         
  -4   2   5        181.38        192.49         6.72 o                         
  -3   2   5         11.22         10.58         3.26 o                         
  -2   2   5       1149.72       1131.37        24.25 o                         
  -1   2   5       1805.24       1721.96        15.00 o                         
   0   2   5       1016.43       1081.53         9.32 o                         
   1   2   5       1803.72       1726.16        28.38 o                         
   2   2   5       1150.02       1132.37        34.88 o                         
   3   2   5         11.23         11.56         0.93 o                         
   4   2   5        181.21        175.49         2.73 o                         
   5   2   5        362.46        355.49         4.64 o                         
   6   2   5         39.57         43.98         4.74 o                         
   7   2   5         15.02         16.51         4.63 o                         
   8   2   5          0.21          1.53         4.61 o                         
  -8   3   5         11.38          9.02         3.74 o                         
  -7   3   5         17.08         18.92         3.44 o                         
  -6   3   5        328.16        334.73         8.69 o                         
  -5   3   5        198.14        193.47         5.37 o                         
  -4   3   5        259.76        267.70         8.01 o                         
  -3   3   5        135.50        123.83         3.34 o                         
  -2   3   5        129.00        134.08         3.09 o                         
  -1   3   5        444.30        439.19         8.99 o                         
   0   3   5        196.28        208.64         3.98 o                         
   1   3   5        444.71        447.38         4.01 o                         
   2   3   5        129.24        132.08         2.52 o                         
   3   3   5        135.58        122.73         8.44 o                         
   4   3   5        259.77        269.49         4.02 o                         
   5   3   5        198.15        186.97         4.56 o                         
   6   3   5        327.95        337.02         9.18 o                         
   7   3   5         17.05         20.02         4.43 o                         
   8   3   5         11.32         11.80         5.07 o                         
  -8   4   5          0.28         -5.02         5.02 o                         
  -7   4   5         29.23         28.34         3.82 o                         
  -6   4   5         12.47         14.71         3.82 o                         
  -5   4   5         86.76         79.12         6.16 o                         
  -4   4   5        121.99        126.14         4.10 o                         
  -3   4   5        109.84        103.11         3.74 o                         
  -2   4   5        303.69        296.66         4.74 o                         
  -1   4   5        240.20        244.89         4.10 o                         
   0   4   5         85.91        111.82         5.46 o                         
   1   4   5        240.12        245.64         4.41 o                         
   2   4   5        303.53        294.57         4.06 o                         
   3   4   5        109.94        110.98         3.68 o                         
   4   4   5        121.87        132.68         4.30 o                         
   5   4   5         86.93         84.67         3.95 o                         
   6   4   5         12.53         19.22         4.63 o                         
  -7   5   5          2.89         -1.01         3.25 o                         
  -6   5   5         19.15         14.61         4.82 o                         
  -5   5   5         61.37         68.53         6.48 o                         
  -4   5   5         10.92          9.92         2.77 o                         
  -3   5   5         50.70         48.68         3.13 o                         
  -2   5   5        149.14        157.05         4.09 o                         
  -1   5   5         13.15         12.41         1.89 o                         
   0   5   5         35.03         44.90         3.21 o                         
   1   5   5         13.18         12.90         2.06 o                         
   2   5   5        148.65        156.18         3.62 o                         
   3   5   5         50.65         44.44         2.79 o                         
   4   5   5         10.88         11.86         3.06 o                         
   5   5   5         61.26         74.55         6.45 o                         
   6   5   5         19.19         20.27         5.15 o                         
  -7   6   5          1.26         -0.11         4.32 o                         
  -6   6   5          9.57          5.16         5.92 o                         
  -5   6   5          7.94          1.93         4.71 o                         
  -4   6   5         37.64         45.04         6.33 o                         
  -3   6   5          3.91          4.94         5.49 o                         
  -2   6   5        213.75        210.68         5.78 o                         
  -1   6   5         62.28         58.90         2.74 o                         
   0   6   5        142.94        120.13         4.45 o                         
   1   6   5         62.57         60.10         2.99 o                         
   2   6   5        213.92        216.30         4.51 o                         
   3   6   5          3.91          3.74         2.09 o                         
   4   6   5         37.67         37.24         2.96 o                         
   5   6   5          7.93         11.29         2.87 o                         
   6   6   5          9.52         16.50         6.08 o                         
  -6   7   5         63.47         63.04         7.37 o                         
  -5   7   5        116.56        111.47         7.96 o                         
  -4   7   5          9.33          2.12         4.95 o                         
  -3   7   5         16.61         20.55         3.75 o                         
  -2   7   5         99.20         94.29         4.89 o                         
  -1   7   5        283.86        272.90         6.93 o                         
   0   7   5         27.24         31.50         2.98 o                         
   1   7   5        283.59        260.81         5.20 o                         
   2   7   5         99.18        105.22         6.05 o                         
   3   7   5         16.71         13.18         2.71 o                         
   4   7   5          9.38         14.01         2.68 o                         
   5   7   5        116.83        129.76         7.02 o                         
   6   7   5         63.51         64.53         7.28 o                         
  -4   8   5         10.93         13.73         4.04 o                         
  -3   8   5          2.33          8.37         4.75 o                         
  -2   8   5         23.05         17.74         4.19 o                         
  -1   8   5         12.92          5.25         3.56 o                         
   0   8   5          3.04          4.62         3.29 o                         
   1   8   5         12.96         11.42         3.05 o                         
   2   8   5         23.05         22.90         2.96 o                         
   3   8   5          2.35          3.21         5.27 o                         
   4   8   5         10.89         20.28         3.24 o                         
   5   8   5          3.86         10.49         7.69 o                         
  -2   9   5         15.17         12.49         4.25 o                         
  -1   9   5         10.74         16.09         2.71 o                         
   0   9   5          0.36          5.17         3.40 o                         
   1   9   5         10.71         13.79         8.37 o                         
   2   9   5         15.16          7.22         7.54 o                         
   3   9   5          4.97          4.61         6.18 o                         
   0   0   6       1281.75       1267.17         5.00 o                         
   1   0   6       6418.50       5892.42         9.58 o                         
   2   0   6        285.00        263.09         3.04 o                         
   3   0   6        179.68        154.10         1.67 o                         
   4   0   6        394.85        357.23         2.74 o                         
   5   0   6        336.31        360.89         4.76 o                         
   6   0   6         16.84         22.02         2.50 o                         
   7   0   6         55.93         53.65         4.06 o                         
   8   0   6         23.81         26.05         5.92 o                         
  -8   1   6          1.09          5.27         3.04 o                         
  -7   1   6         29.91         35.32         3.81 o                         
  -6   1   6         24.29         23.29         3.21 o                         
  -5   1   6        207.86        181.03         4.87 o                         
  -4   1   6        215.55        235.27         4.75 o                         
  -3   1   6        542.15        561.19         5.30 o                         
  -2   1   6        482.05        466.90         6.19 o                         
  -1   1   6       3843.66       3828.24        17.01 o                         
   0   1   6        197.35        163.87         3.26 o                         
   1   1   6       3842.94       3799.22         8.62 o                         
   2   1   6        481.36        475.99         2.22 o                         
   3   1   6        541.68        559.38         6.60 o                         
   4   1   6        214.84        234.73         2.86 o                         
   5   1   6        207.72        189.07         3.66 o                         
   6   1   6         24.21         24.46         3.81 o                         
   7   1   6         29.89         35.78         6.14 o                         
   8   1   6          1.08          2.27         3.10 o                         
  -8   2   6          3.93          4.88         3.60 o                         
  -7   2   6        151.83        158.17         5.64 o                         
  -6   2   6        147.59        150.08         5.58 o                         
  -5   2   6        306.73        315.44         8.93 o                         
  -4   2   6        175.21        200.49         6.78 o                         
  -3   2   6        411.61        407.40         8.36 o                         
  -2   2   6       1489.28       1446.17         8.50 o                         
  -1   2   6        237.37        256.78         5.21 o                         
   0   2   6        385.56        419.71         6.01 o                         
   1   2   6        237.52        254.89         6.12 o                         
   2   2   6       1489.13       1480.09        12.80 o                         
   3   2   6        412.34        414.38         3.17 o                         
   4   2   6        175.44        193.65         3.20 o                         
   5   2   6        306.54        298.88         5.43 o                         
   6   2   6        147.29        147.16         4.82 o                         
   7   2   6        152.08        149.03         7.16 o                         
   8   2   6          3.92          1.43         4.80 o                         
  -8   3   6         10.04         14.36         4.00 o                         
  -7   3   6         20.11         24.56         4.03 o                         
  -6   3   6         53.00         58.55         3.98 o                         
  -5   3   6         62.75         57.33         5.45 o                         
  -4   3   6        118.89        114.51         6.22 o                         
  -3   3   6         81.95         79.62         3.75 o                         
  -2   3   6        919.49        949.79         7.31 o                         
  -1   3   6        961.43        936.06         6.25 o                         
   0   3   6        436.90        461.00         7.51 o                         
   1   3   6        960.63        927.85         7.70 o                         
   2   3   6        918.93        964.86         3.88 o                         
   3   3   6         81.84         79.17         3.22 o                         
   4   3   6        118.91        110.40         2.84 o                         
   5   3   6         62.62         64.65         3.62 o                         
   6   3   6         52.88         46.21         5.07 o                         
   7   3   6         20.20         21.84         4.83 o                         
   8   3   6         10.09         10.25         4.37 o                         
  -8   4   6         41.19         44.68         4.72 o                         
  -7   4   6         32.31         27.42         3.81 o                         
  -6   4   6        116.00        120.49         5.13 o                         
  -5   4   6        299.15        292.71         9.61 o                         
  -4   4   6        176.98        170.82         4.53 o                         
  -3   4   6         88.80         94.68         3.46 o                         
  -2   4   6        398.93        392.16         6.97 o                         
  -1   4   6        544.27        545.15         5.71 o                         
   0   4   6        310.53        288.80         5.72 o                         
   1   4   6        544.68        533.84         5.06 o                         
   2   4   6        398.96        399.40         4.65 o                         
   3   4   6         88.79         94.34         2.77 o                         
   4   4   6        177.31        167.68         3.59 o                         
   5   4   6        299.40        297.10         6.16 o                         
  -7   5   6         11.19         14.82         8.64 o                         
  -6   5   6         21.59         29.82         6.17 o                         
  -5   5   6         62.19         65.81         6.10 o                         
  -4   5   6        322.45        308.27        10.18 o                         
  -3   5   6          5.31          6.81         2.35 o                         
  -2   5   6        169.86        173.90         4.24 o                         
  -1   5   6        107.35        103.48         2.87 o                         
   0   5   6         24.78         25.21         2.96 o                         
   1   5   6        107.60        109.49         3.11 o                         
   2   5   6        169.65        180.66         4.63 o                         
   3   5   6          5.33          8.68         2.08 o                         
   4   5   6        322.49        299.54         4.93 o                         
   5   5   6         62.22         63.59         5.62 o                         
   6   5   6         21.57         20.48         5.84 o                         
  -7   6   6          2.09         -1.19         4.04 o                         
  -6   6   6         43.24         44.66         5.91 o                         
  -5   6   6         10.38         15.80         5.39 o                         
  -4   6   6          3.78          9.23         5.31 o                         
  -3   6   6         25.00         21.33         5.68 o                         
  -2   6   6         19.85         22.52         5.37 o                         
  -1   6   6        159.32        160.37         5.22 o                         
   0   6   6          7.96          6.87         2.95 o                         
   1   6   6        158.86        161.06         4.03 o                         
   2   6   6         19.90         22.82         2.57 o                         
   3   6   6         24.98         20.38         2.55 o                         
   4   6   6          3.81          4.31         2.77 o                         
   5   6   6         10.31         10.40         3.25 o                         
   6   6   6         43.24         47.53         5.44 o                         
  -6   7   6         25.43         40.60         7.32 o                         
  -5   7   6         53.57         64.22         8.00 o                         
  -4   7   6         49.70         56.11         6.90 o                         
  -3   7   6         63.21         53.48         4.42 o                         
  -2   7   6         54.70         62.72         4.47 o                         
  -1   7   6         29.01         37.24         4.16 o                         
   0   7   6         43.15         33.50         2.95 o                         
   1   7   6         29.08         34.45         2.98 o                         
   2   7   6         54.71         57.48         3.62 o                         
   3   7   6         63.23         54.54         3.24 o                         
   4   7   6         49.74         59.53         4.37 o                         
   5   7   6         53.60         53.97         4.86 o                         
   6   7   6         25.35         37.57         6.81 o                         
  -4   8   6          3.57          0.63         6.64 o                         
  -3   8   6         44.62         36.97         5.29 o                         
  -2   8   6          7.25          3.24         3.73 o                         
  -1   8   6          9.45          5.44         3.33 o                         
   0   8   6          0.26          0.43         2.45 o                         
   1   8   6          9.47         11.96         2.79 o                         
   2   8   6          7.27         10.59         2.79 o                         
   3   8   6         44.52         45.89         5.98 o                         
   4   8   6          3.60          3.99         3.56 o                         
   5   8   6         31.90         41.28         5.98 o                         
  -2   9   6          5.04         -1.63         3.92 o                         
  -1   9   6         35.32         53.00         8.31 o                         
   0   9   6         55.21         57.85         6.92 o                         
   1   9   6         35.37         38.12         4.45 o                         
   2   9   6          5.02         -3.18         3.18 o                         
   3   9   6          6.93         -5.07        10.83 o                         
   1   0   7       3165.10       3099.80         8.93 o                         
   2   0   7         38.69         41.95         1.10 o                         
   3   0   7        435.60        480.86         3.00 o                         
   4   0   7        181.20        191.49         2.11 o                         
   5   0   7        118.76        109.01         3.05 o                         
   6   0   7          0.98          1.22         3.02 o                         
   7   0   7         11.96         13.07         3.36 o                         
   8   0   7          1.22          1.68         3.40 o                         
  -8   1   7         21.15         24.40         3.74 o                         
  -7   1   7        159.97        151.50        11.12 o                         
  -6   1   7        166.82        153.77         5.13 o                         
  -5   1   7         63.49         65.02         3.71 o                         
  -4   1   7       1181.96       1122.09         9.51 o                         
  -3   1   7        127.94        139.54         2.48 o                         
  -2   1   7       1372.60       1467.55         5.48 o                         
  -1   1   7        153.31        148.90         2.51 o                         
   0   1   7       9074.48       8390.60        21.08 o                         
   1   1   7        153.51        147.55         1.48 o                         
   2   1   7       1371.51       1446.03         8.69 o                         
   3   1   7        128.08        138.41         1.79 o                         
   4   1   7       1181.66       1129.61         8.18 o                         
   5   1   7         63.58         62.38         2.73 o                         
   6   1   7        166.63        156.78         4.69 o                         
   7   1   7        159.60        155.05         5.17 o                         
   8   1   7         21.29         21.39         3.87 o                         
  -8   2   7          3.38          3.91         3.42 o                         
  -7   2   7         16.41         20.35         3.45 o                         
  -6   2   7        122.74        127.88         4.96 o                         
  -5   2   7        376.31        388.26         8.12 o                         
  -4   2   7        611.33        638.06        11.41 o                         
  -3   2   7        211.03        215.86         6.47 o                         
  -2   2   7        370.44        403.85         7.76 o                         
  -1   2   7       1634.32       1702.92         7.46 o                         
   0   2   7       1477.09       1354.52        10.68 o                         
   1   2   7       1633.32       1700.93         6.32 o                         
   2   2   7        370.59        391.39         3.70 o                         
   3   2   7        211.33        222.07         2.09 o                         
   4   2   7        610.89        619.30         4.61 o                         
   5   2   7        377.36        391.24         9.73 o                         
   6   2   7        122.79        122.08         4.44 o                         
   7   2   7         16.41         23.06         4.40 o                         
   8   2   7          3.34         11.04         4.50 o                         
   9   2   7         89.07         96.79         7.21 o                         
  -8   3   7         55.56         63.50         5.21 o                         
  -7   3   7         51.83         54.38         4.47 o                         
  -6   3   7         79.66         83.76         4.62 o                         
  -5   3   7        308.99        287.62         9.37 o                         
  -4   3   7        130.12        117.68         6.24 o                         
  -3   3   7         45.42         48.15         2.50 o                         
  -2   3   7        138.03        138.64         3.02 o                         
  -1   3   7        202.04        206.76         3.07 o                         
   0   3   7        514.37        523.01         8.02 o                         
   1   3   7        202.05        203.78         3.82 o                         
   2   3   7        137.90        141.58         1.73 o                         
   3   3   7         45.33         46.25         1.89 o                         
   4   3   7        130.22        129.10         2.97 o                         
   5   3   7        309.02        299.44         5.77 o                         
   6   3   7         79.52         81.26         5.31 o                         
   7   3   7         51.95         48.97         4.76 o                         
  -8   4   7          8.34         13.35         6.05 o                         
  -7   4   7         33.53         27.96         4.03 o                         
  -6   4   7         59.59         74.34         7.97 o                         
  -5   4   7        106.02        114.53         7.62 o                         
  -4   4   7         98.59         98.68         6.37 o                         
  -3   4   7        176.05        178.82         4.24 o                         
  -2   4   7        293.71        288.00         4.60 o                         
  -1   4   7         98.08        101.34         2.81 o                         
   0   4   7        140.89        131.80         3.62 o                         
   1   4   7         98.12        105.63         3.01 o                         
   2   4   7        293.31        283.40         4.02 o                         
   3   4   7        176.09        166.38         3.35 o                         
   4   4   7         98.55         99.18         3.84 o                         
   5   4   7        106.42        112.14         6.60 o                         
  -7   5   7         13.17         17.69         5.20 o                         
  -6   5   7         40.23         36.17         5.54 o                         
  -5   5   7         21.45         20.28         5.01 o                         
  -4   5   7         29.93         38.29         6.00 o                         
  -3   5   7        127.93        131.78         7.07 o                         
  -2   5   7        116.42        121.73         5.53 o                         
  -1   5   7        304.62        312.85         5.06 o                         
   0   5   7        448.79        451.33         6.82 o                         
   1   5   7        304.69        303.74         4.50 o                         
   2   5   7        116.30        119.27         3.28 o                         
   3   5   7        128.24        129.49         3.39 o                         
   4   5   7         29.94         36.34         2.66 o                         
   5   5   7         21.34         20.96         5.41 o                         
   6   5   7         40.24         36.87         5.01 o                         
  -7   6   7         32.00         34.50         7.41 o                         
  -6   6   7          8.93         17.45         6.72 o                         
  -5   6   7         13.28         11.92         5.82 o                         
  -4   6   7         52.29         54.82         7.01 o                         
  -3   6   7         39.02         35.52         5.74 o                         
  -2   6   7        142.41        140.89         7.21 o                         
  -1   6   7         15.35         20.08         4.49 o                         
   0   6   7          0.18         -2.75         2.75 o                         
   1   6   7         15.47         20.06         2.56 o                         
   2   6   7        142.65        158.85         5.33 o                         
   3   6   7         39.03         27.87         2.78 o                         
   4   6   7         52.32         63.17         4.20 o                         
   5   6   7         13.25         12.80         4.50 o                         
   6   6   7          8.87          8.89         5.03 o                         
  -6   7   7         45.32         61.28         7.52 o                         
  -5   7   7        100.88        114.78         8.80 o                         
  -4   7   7          7.94         14.98         6.60 o                         
  -3   7   7         25.20         26.69         3.82 o                         
  -2   7   7         19.61         27.53         6.67 o                         
  -1   7   7        227.65        234.05         6.67 o                         
   0   7   7         85.89         87.11         3.70 o                         
   1   7   7        227.51        229.19         7.93 o                         
   2   7   7         19.56         24.63         4.05 o                         
   3   7   7         25.26         23.10         2.66 o                         
   4   7   7          7.98         11.96         3.71 o                         
   5   7   7        101.08        112.87         8.31 o                         
   6   7   7         45.37         69.37         7.16 o                         
  -4   8   7         36.80         42.91         4.90 o                         
  -3   8   7          8.05         10.09         4.20 o                         
  -2   8   7         32.23         29.60         5.02 o                         
  -1   8   7         25.78         24.08         4.30 o                         
   0   8   7          1.97          1.46         3.02 o                         
   1   8   7         25.75         26.62         3.04 o                         
   2   8   7         32.31         25.14         3.27 o                         
   3   8   7          7.96         13.93         3.48 o                         
   4   8   7         36.71         40.38         5.29 o                         
  -1   9   7         17.74         23.24         4.81 o                         
   0   9   7          0.12         -1.05         4.25 o                         
   1   9   7         17.66         18.48         3.55 o                         
   2   9   7         19.34         16.28         5.73 o                         
   3   9   7         10.36         -4.74         4.74 o                         
   0   0   8       4317.51       4233.60        13.63 o                         
   1   0   8       1310.30       1226.79         3.77 o                         
   2   0   8          9.26          9.08         0.93 o                         
   3   0   8         51.03         41.37         2.08 o                         
   4   0   8         58.97         75.34         2.18 o                         
   5   0   8        339.12        311.64         8.43 o                         
   6   0   8         18.72         15.87         7.87 o                         
   7   0   8         30.31         24.67         3.25 o                         
   8   0   8          0.01          2.59         3.59 o                         
  -9   1   8         41.21         46.27         6.22 o                         
  -8   1   8         14.80         18.95         3.80 o                         
  -7   1   8          3.34          8.28         3.50 o                         
  -6   1   8         60.97         61.25         4.26 o                         
  -5   1   8        309.80        316.38        16.11 o                         
  -4   1   8        349.75        320.81         3.69 o                         
  -3   1   8        305.13        302.98         5.39 o                         
  -2   1   8        443.05        464.38         7.80 o                         
  -1   1   8       1847.67       1874.83         9.16 o                         
   0   1   8         61.23         63.39         2.48 o                         
   1   1   8       1848.61       1850.24         6.69 o                         
   2   1   8        441.97        465.86         2.58 o                         
   3   1   8        304.28        291.54         5.30 o                         
   4   1   8        348.85        318.28         5.66 o                         
   5   1   8        309.24        304.69         4.52 o                         
   6   1   8         60.93         61.57         3.03 o                         
   7   1   8          3.35          9.37         3.37 o                         
   8   1   8         14.77         14.87         4.99 o                         
  -8   2   8          9.16         10.99         5.68 o                         
  -7   2   8        111.64        105.23         4.81 o                         
  -6   2   8         14.18         22.33         3.45 o                         
  -5   2   8        621.35        574.49         8.21 o                         
  -4   2   8        226.46        226.75         7.54 o                         
  -3   2   8         29.43         24.77         3.39 o                         
  -2   2   8       2892.98       2840.91        19.41 o                         
  -1   2   8       2174.84       2132.50         6.96 o                         
   0   2   8        845.49        790.04         8.34 o                         
   1   2   8       2174.88       2151.21         5.84 o                         
   2   2   8       2893.35       2840.14         7.82 o                         
   3   2   8         29.21         27.66         1.25 o                         
   4   2   8        226.26        226.63         8.04 o                         
   5   2   8        621.57        586.47         7.96 o                         
   6   2   8         14.25         19.60         2.95 o                         
   7   2   8        111.83        109.17         4.62 o                         
   8   2   8          9.11          8.89         4.49 o                         
  -8   3   8         24.50         25.41         4.24 o                         
  -7   3   8         27.34         25.88         4.43 o                         
  -6   3   8          7.72          9.51         3.51 o                         
  -5   3   8         78.42         81.45         6.29 o                         
  -4   3   8        156.45        152.43         6.77 o                         
  -3   3   8        170.68        154.28         6.35 o                         
  -2   3   8         90.31         98.37         2.64 o                         
  -1   3   8        334.33        302.49         3.52 o                         
   0   3   8         12.62         14.32         2.61 o                         
   1   3   8        334.10        309.54         8.66 o                         
   2   3   8         90.10         96.00         1.55 o                         
   3   3   8        170.78        154.63         3.23 o                         
   4   3   8        156.31        145.83         3.86 o                         
   5   3   8         78.34         85.66         3.99 o                         
   6   3   8          7.68          9.63         3.52 o                         
  -8   4   8         26.23         30.64         7.29 o                         
  -7   4   8          2.52          2.62         3.67 o                         
  -6   4   8         51.66         61.21         5.52 o                         
  -5   4   8        321.30        315.62        10.52 o                         
  -4   4   8        127.41        133.41         7.12 o                         
  -3   4   8         88.92         90.95         3.30 o                         
  -2   4   8        202.24        217.80        10.46 o                         
  -1   4   8        650.12        671.97         6.07 o                         
   0   4   8         48.38         45.26         2.58 o                         
   1   4   8        650.47        657.05        11.31 o                         
   2   4   8        202.15        219.89         4.66 o                         
   3   4   8         88.88         92.43         2.69 o                         
   4   4   8        127.21        117.65         6.10 o                         
   5   4   8        321.57        315.08         9.92 o                         
  -7   5   8          2.65          2.29         5.36 o                         
  -6   5   8          0.83          7.81         5.56 o                         
  -5   5   8         43.02         46.40         6.29 o                         
  -4   5   8        239.27        231.25         9.45 o                         
  -3   5   8         70.39         70.32         6.45 o                         
  -2   5   8         89.86         88.60         6.10 o                         
  -1   5   8         43.37         48.26         5.34 o                         
   0   5   8         44.48         46.77         3.34 o                         
   1   5   8         43.52         43.31         4.09 o                         
   2   5   8         89.93         83.18         3.06 o                         
   3   5   8         70.50         61.71         2.73 o                         
   4   5   8        239.05        226.06         5.58 o                         
   5   5   8         43.06         34.43         5.06 o                         
   6   5   8          0.83         -3.76         5.03 o                         
  -6   6   8         34.83         42.58         6.95 o                         
  -5   6   8          9.92         13.21         5.88 o                         
  -4   6   8         40.72         46.72         6.40 o                         
  -3   6   8         72.18         71.13         6.53 o                         
  -2   6   8         32.43         39.85         5.92 o                         
  -1   6   8        100.93         90.96         4.39 o                         
   0   6   8          0.32          1.16         2.74 o                         
   1   6   8        100.75         88.75         3.38 o                         
   2   6   8         32.30         29.54         2.63 o                         
   3   6   8         72.33         72.16         3.24 o                         
   4   6   8         40.60         40.35         3.55 o                         
   5   6   8          9.94          8.19         5.34 o                         
   6   6   8         34.87         37.70         6.08 o                         
  -5   7   8          4.75         -4.70         5.90 o                         
  -4   7   8         41.32         35.20         6.70 o                         
  -3   7   8         17.73         14.73         6.36 o                         
  -2   7   8         30.94         28.64         9.89 o                         
  -1   7   8         12.50         15.26         3.55 o                         
   0   7   8         42.31         41.51         3.12 o                         
   1   7   8         12.49         15.17         2.75 o                         
   2   7   8         31.06         28.63         2.88 o                         
   3   7   8         17.76         25.63         4.41 o                         
   4   7   8         41.30         46.33         6.33 o                         
   5   7   8          4.79         16.22         5.24 o                         
  -4   8   8          8.06          8.88         4.39 o                         
  -3   8   8          6.94         13.23         7.39 o                         
  -2   8   8         15.61         20.64         3.99 o                         
  -1   8   8          6.01          4.32         4.05 o                         
   0   8   8         18.46         26.59         5.28 o                         
   1   8   8          6.02          9.51         4.05 o                         
   2   8   8         15.59         20.13         3.00 o                         
   3   8   8          6.93          8.38         3.77 o                         
   4   8   8          8.08          8.85         3.25 o                         
  -1   9   8         32.37         42.58         3.59 o                         
   0   9   8          2.50          8.03         5.00 o                         
   1   9   8         32.37         44.95         8.20 o                         
   2   9   8         16.64          5.48         3.61 o                         
   3   9   8          3.83          1.60         6.86 o                         
   1   0   9        286.79        274.52         3.76 o                         
   2   0   9        225.02        225.22         3.20 o                         
   3   0   9          3.73          2.06         1.23 o                         
   4   0   9        942.63        985.87         6.33 o                         
   5   0   9         43.31         43.88         4.82 o                         
   6   0   9         24.71         23.74         3.36 o                         
   7   0   9         74.19         76.91         4.43 o                         
   8   0   9          4.94         10.89         3.72 o                         
  -9   1   9          3.18         -1.83         4.71 o                         
  -8   1   9         18.92         25.51         4.29 o                         
  -7   1   9         37.60         40.37         3.67 o                         
  -6   1   9        189.20        178.55         5.46 o                         
  -5   1   9         96.80         98.09         4.24 o                         
  -4   1   9         36.09         28.10         1.76 o                         
  -3   1   9          6.26          5.47         1.05 o                         
  -2   1   9       1308.02       1296.77         7.73 o                         
  -1   1   9       2037.41       2057.44        15.68 o                         
   0   1   9       2319.71       2306.36        10.03 o                         
   1   1   9       2037.71       2059.83         8.61 o                         
   2   1   9       1308.23       1315.08         6.01 o                         
   3   1   9          6.34          5.69         0.84 o                         
   4   1   9         36.13         23.53         1.49 o                         
   5   1   9         96.57        100.97         4.45 o                         
   6   1   9        188.76        179.02         4.08 o                         
   7   1   9         37.61         35.38         3.28 o                         
   8   1   9         18.87         18.37         4.57 o                         
  -8   2   9         12.05         17.50         4.18 o                         
  -7   2   9         71.65         69.32         4.70 o                         
  -6   2   9        173.13        177.96         5.66 o                         
  -5   2   9         41.18         50.59         4.00 o                         
  -4   2   9        753.59        754.54        12.60 o                         
  -3   2   9         11.88         17.92         3.52 o                         
  -2   2   9        453.27        470.47         8.47 o                         
  -1   2   9         29.33         33.41         3.27 o                         
   0   2   9         64.75         59.32         3.04 o                         
   1   2   9         28.99         29.40         1.06 o                         
   2   2   9        453.88        462.99         4.56 o                         
   3   2   9         11.80         17.10         0.97 o                         
   4   2   9        754.31        755.28         8.64 o                         
   5   2   9         41.14         40.96         3.00 o                         
   6   2   9        173.01        184.81         5.00 o                         
   7   2   9         71.55         68.50         9.28 o                         
  -8   3   9         13.40         21.23         4.30 o                         
  -7   3   9          3.20          7.10         3.44 o                         
  -6   3   9         35.52         31.60         3.78 o                         
  -5   3   9        146.96        136.78         7.34 o                         
  -4   3   9         45.08         44.68         5.11 o                         
  -3   3   9         12.48         12.28         3.88 o                         
  -2   3   9         93.67         85.17         2.41 o                         
  -1   3   9        271.40        274.59         3.29 o                         
   0   3   9        280.27        329.20         6.77 o                         
   1   3   9        271.76        281.88         4.85 o                         
   2   3   9         94.07         86.31         3.12 o                         
   3   3   9         12.50         14.56         1.27 o                         
   4   3   9         45.09         44.88         2.74 o                         
   5   3   9        146.61        142.07         6.67 o                         
  -8   4   9          2.55          9.23         5.23 o                         
  -7   4   9         12.15         16.43         3.76 o                         
  -6   4   9         95.55         96.64         7.32 o                         
  -5   4   9        173.48        188.65         8.65 o                         
  -4   4   9        130.51        144.66         7.41 o                         
  -3   4   9        260.31        259.45         8.50 o                         
  -2   4   9        346.06        353.87         9.15 o                         
  -1   4   9         20.99         23.48         1.85 o                         
   0   4   9         25.45         33.50         2.45 o                         
   1   4   9         20.96         26.23         2.48 o                         
   2   4   9        345.73        348.16         4.43 o                         
   3   4   9        260.44        267.21         4.01 o                         
   4   4   9        130.29        124.52         3.95 o                         
   5   4   9        173.32        166.22         7.78 o                         
  -7   5   9          9.95         24.53         8.19 o                         
  -6   5   9         26.27         13.23         5.21 o                         
  -5   5   9         77.34        101.87         7.70 o                         
  -4   5   9         99.95         91.16         7.10 o                         
  -3   5   9         15.94         28.61         5.51 o                         
  -2   5   9        105.77         96.66         6.48 o                         
  -1   5   9        816.53        771.65        13.27 o                         
   0   5   9        501.61        546.02        10.79 o                         
   1   5   9        817.21        771.52         6.94 o                         
   2   5   9        105.84         89.70         3.02 o                         
   3   5   9         15.84         16.79         2.23 o                         
   4   5   9         99.94        111.82         7.95 o                         
   5   5   9         77.28         83.46         6.69 o                         
   6   5   9         26.25         29.97         5.76 o                         
  -6   6   9          0.06         -5.11         5.46 o                         
  -5   6   9         65.89         60.59         6.66 o                         
  -4   6   9          8.30          8.16         4.94 o                         
  -3   6   9        175.32        166.67         8.54 o                         
  -2   6   9        126.48        116.16         7.50 o                         
  -1   6   9         33.27         31.87         3.73 o                         
   0   6   9        241.49        233.62         4.69 o                         
   1   6   9         33.13         32.71         2.86 o                         
   2   6   9        126.81        119.92         3.63 o                         
   3   6   9        175.51        164.54         6.15 o                         
   4   6   9          8.36         13.25         3.09 o                         
   5   6   9         65.79         61.60         6.72 o                         
   6   6   9          0.05         14.42         5.29 o                         
  -5   7   9         70.45         70.19         7.20 o                         
  -4   7   9          1.79          9.99         6.45 o                         
  -3   7   9         21.73         16.12         6.28 o                         
  -2   7   9         19.27         18.42         6.11 o                         
  -1   7   9         60.99         60.81         5.71 o                         
   0   7   9         49.02         45.19         3.22 o                         
   1   7   9         60.91         65.36         3.59 o                         
   2   7   9         19.22         21.93         3.08 o                         
   3   7   9         21.80         26.84         4.51 o                         
   4   7   9          1.76          0.25         5.57 o                         
   5   7   9         70.45         82.69         7.40 o                         
  -4   8   9         11.22          7.61         3.66 o                         
  -3   8   9         21.00         17.43         4.04 o                         
  -2   8   9          0.94          4.25         3.71 o                         
  -1   8   9          6.05          9.23         3.68 o                         
   0   8   9          0.05          3.75         2.62 o                         
   1   8   9          6.06          9.83         4.18 o                         
   2   8   9          0.96          5.60         2.91 o                         
   3   8   9         21.12         32.80         7.36 o                         
   4   8   9         11.10         12.58         3.35 o                         
  -1   9   9         25.75         24.50         5.25 o                         
   0   9   9          2.43          6.74         3.43 o                         
   1   9   9         25.73         17.90         3.30 o                         
   2   9   9         26.23         33.73         4.40 o                         
   0   0  10         27.63         30.80         0.90 o                         
   1   0  10       3967.85       3994.99        11.93 o                         
   2   0  10          3.48         12.65         1.18 o                         
   3   0  10        423.25        453.37         5.33 o                         
   4   0  10        306.35        307.60         5.61 o                         
   5   0  10          3.55          5.00         2.98 o                         
   6   0  10         69.38         66.46         4.21 o                         
   7   0  10         41.35         40.63         4.05 o                         
   8   0  10         23.86         29.20         4.07 o                         
  -8   1  10         19.74         21.57         4.45 o                         
  -7   1  10          4.55          5.99         3.50 o                         
  -6   1  10         63.89         77.99         4.18 o                         
  -5   1  10       1182.33       1170.93        11.15 o                         
  -4   1  10        252.52        248.75         3.77 o                         
  -3   1  10         81.39         98.30         2.09 o                         
  -2   1  10        987.50       1073.14        12.27 o                         
  -1   1  10       1036.38       1023.15         5.28 o                         
   0   1  10         62.25         70.35         1.57 o                         
   1   1  10       1037.94       1030.93         5.57 o                         
   2   1  10        987.72       1067.72         5.93 o                         
   3   1  10         81.15         99.22         1.34 o                         
   4   1  10        252.52        251.79         3.89 o                         
   5   1  10       1182.85       1166.22         8.21 o                         
   6   1  10         63.70         78.18         3.23 o                         
   7   1  10          4.57          1.61         4.99 o                         
   8   1  10         19.84         27.23         5.60 o                         
  -8   2  10          9.86          2.37         3.86 o                         
  -7   2  10         20.64         19.73         3.79 o                         
  -6   2  10         97.23         95.19         4.81 o                         
  -5   2  10         49.29         42.44         4.34 o                         
  -4   2  10        519.85        497.52        10.68 o                         
  -3   2  10         15.32         16.98         1.76 o                         
  -2   2  10       1978.09       1993.43        16.90 o                         
  -1   2  10       2041.25       2148.77        15.80 o                         
   0   2  10         41.29         32.51         2.65 o                         
   1   2  10       2041.83       2136.03        14.39 o                         
   2   2  10       1978.83       1950.94        12.79 o                         
   3   2  10         15.39         17.38         0.86 o                         
   4   2  10        520.12        519.14         5.43 o                         
   5   2  10         49.07         46.71         3.52 o                         
   6   2  10         97.31         96.54         4.10 o                         
   7   2  10         20.69         19.48         5.26 o                         
  -8   3  10          5.58          5.11         3.64 o                         
  -7   3  10          1.26          3.02         3.07 o                         
  -6   3  10         38.06         38.39         4.29 o                         
  -5   3  10        375.46        379.11        11.13 o                         
  -4   3  10        522.00        518.37        11.45 o                         
  -3   3  10        168.50        176.59         6.98 o                         
  -2   3  10        177.91        162.39         4.34 o                         
  -1   3  10        632.01        608.68         8.41 o                         
   0   3  10        291.07        315.63         6.72 o                         
   1   3  10        632.53        611.68         5.90 o                         
   2   3  10        178.07        168.40         1.80 o                         
   3   3  10        168.73        169.73         3.69 o                         
   4   3  10        522.49        516.38        10.62 o                         
   5   3  10        375.94        383.24        10.41 o                         
  -8   4  10          6.20          7.24         5.84 o                         
  -7   4  10         21.73         25.84         3.87 o                         
  -6   4  10         34.28         36.70         4.26 o                         
  -5   4  10         11.21         16.29         5.92 o                         
  -4   4  10         80.59         78.68         6.25 o                         
  -3   4  10         59.10         63.90         5.44 o                         
  -2   4  10       1052.50        977.09        14.30 o                         
  -1   4  10        271.09        266.83         7.60 o                         
   0   4  10         28.90         29.15         3.74 o                         
   1   4  10        271.07        259.47         3.79 o                         
   2   4  10       1053.22        987.81        13.52 o                         
   3   4  10         59.26         57.30         2.40 o                         
   4   4  10         80.66         79.28         5.64 o                         
   5   4  10         11.13          8.32         4.93 o                         
  -7   5  10         27.48         29.01         8.45 o                         
  -6   5  10          1.30          1.35         5.16 o                         
  -5   5  10        185.03        183.51         9.37 o                         
  -4   5  10        293.60        318.62        10.81 o                         
  -3   5  10        271.84        274.47         9.59 o                         
  -2   5  10        199.90        219.09         8.25 o                         
  -1   5  10          8.28         15.07         4.35 o                         
   0   5  10          7.57         12.03         2.85 o                         
   1   5  10          8.29         11.22         2.28 o                         
   2   5  10        200.25        201.51         4.03 o                         
   3   5  10        271.88        263.71         4.54 o                         
   4   5  10        293.83        313.53         9.73 o                         
   5   5  10        185.23        185.37         8.66 o                         
   6   5  10          1.29         -2.60         4.39 o                         
  -6   6  10          3.20         -4.73         6.58 o                         
  -5   6  10          3.31          6.03         5.01 o                         
  -4   6  10         33.52         24.57         6.16 o                         
  -3   6  10          8.85          7.74         5.28 o                         
  -2   6  10        176.62        146.75         7.85 o                         
  -1   6  10         45.12         47.76         6.26 o                         
   0   6  10          5.29         15.55         2.75 o                         
   1   6  10         45.13         46.52         3.02 o                         
   2   6  10        176.42        157.42         4.03 o                         
   3   6  10          8.88         10.38         2.48 o                         
   4   6  10         33.50         24.12         4.98 o                         
   5   6  10          3.28          7.08         4.33 o                         
   6   6  10          3.18          5.18         6.08 o                         
  -5   7  10          8.48         19.17         7.18 o                         
  -4   7  10         11.11          7.98         5.93 o                         
  -3   7  10         51.74         50.26         7.08 o                         
  -2   7  10         66.25         59.68         5.30 o                         
  -1   7  10         17.74         23.21         3.82 o                         
   0   7  10         26.63         25.26         2.79 o                         
   1   7  10         17.76         18.01         2.58 o                         
   2   7  10         66.26         59.00         3.59 o                         
   3   7  10         51.81         53.97         5.75 o                         
   4   7  10         11.17         10.51         4.37 o                         
   5   7  10          8.46         14.32         5.55 o                         
  -4   8  10          1.08          3.03         5.90 o                         
  -3   8  10         13.90         13.43         5.81 o                         
  -2   8  10         57.14         59.40         7.32 o                         
  -1   8  10          4.47          4.88         3.01 o                         
   0   8  10         11.82         13.29         2.83 o                         
   1   8  10          4.46          2.40         2.75 o                         
   2   8  10         57.04         53.71         3.55 o                         
   3   8  10         13.97         16.35         5.63 o                         
   4   8  10          1.07          2.77         5.41 o                         
  -1   9  10         16.98         23.08         5.72 o                         
   0   9  10        142.99        178.01         7.02 o                         
   1   9  10         16.97         18.28         3.57 o                         
   2   9  10         12.24         10.58         4.22 o                         
   1   0  11       6827.55       6834.12        24.74 o                         
   2   0  11       3747.88       3764.82        13.84 o                         
   3   0  11        451.92        458.38         4.35 o                         
   4   0  11        332.02        341.29         4.16 o                         
   5   0  11        356.21        329.20         6.29 o                         
   6   0  11        624.19        647.55         9.14 o                         
   7   0  11        112.66        112.51         4.95 o                         
   8   0  11          0.48          1.57         4.06 o                         
  -8   1  11         14.95         16.10         4.27 o                         
  -7   1  11          1.40          2.84         3.56 o                         
  -6   1  11         83.85         90.52         4.89 o                         
  -5   1  11        898.17        872.93         9.92 o                         
  -4   1  11        164.58        144.96         3.02 o                         
  -3   1  11         99.17        103.26         2.13 o                         
  -2   1  11        597.34        591.74         4.36 o                         
  -1   1  11        511.86        502.74         7.17 o                         
   0   1  11         44.02         43.70         1.10 o                         
   1   1  11        511.87        506.93         3.90 o                         
   2   1  11        596.52        597.47         4.36 o                         
   3   1  11         99.27         99.84         2.03 o                         
   4   1  11        164.92        142.72         2.49 o                         
   5   1  11        897.79        852.28         7.17 o                         
   6   1  11         83.73         84.32         4.45 o                         
   7   1  11          1.45          2.86         4.52 o                         
   8   1  11         14.98         17.19         4.47 o                         
  -8   2  11         50.19         41.96         4.56 o                         
  -7   2  11         34.10         27.52         4.11 o                         
  -6   2  11        460.65        469.01         8.41 o                         
  -5   2  11        496.07        519.82         8.18 o                         
  -4   2  11        211.30        217.36         7.80 o                         
  -3   2  11         27.66         26.23         3.70 o                         
  -2   2  11        806.37        818.34        11.20 o                         
  -1   2  11        259.12        276.51         6.11 o                         
   0   2  11         75.53        100.13         3.73 o                         
   1   2  11        259.27        265.33         2.67 o                         
   2   2  11        805.50        851.77         3.35 o                         
   3   2  11         27.59         26.39         1.06 o                         
   4   2  11        212.40        215.05         2.80 o                         
   5   2  11        496.17        512.48         6.69 o                         
   6   2  11        461.00        447.37        10.28 o                         
   7   2  11         34.05         22.76         4.45 o                         
  -8   3  11         18.91         15.80         5.16 o                         
  -7   3  11          2.46          5.91         3.76 o                         
  -6   3  11          5.71         11.28         3.58 o                         
  -5   3  11        385.71        400.00        11.10 o                         
  -4   3  11          7.82          8.48         4.70 o                         
  -3   3  11        668.34        676.86        12.25 o                         
  -2   3  11       1373.33       1415.29        15.80 o                         
  -1   3  11        639.99        638.77        10.19 o                         
   0   3  11        102.71        111.99         4.57 o                         
   1   3  11        639.19        642.95         5.99 o                         
   2   3  11       1373.65       1391.87        13.44 o                         
   3   3  11        668.37        671.52        11.35 o                         
   4   3  11          7.87          9.86         4.21 o                         
   5   3  11        386.06        410.55        10.68 o                         
  -7   4  11         44.26         46.74         4.90 o                         
  -6   4  11         37.91         52.18         6.82 o                         
  -5   4  11         64.70         68.04         7.18 o                         
  -4   4  11         93.60         95.84         6.90 o                         
  -3   4  11         79.16         80.92         6.09 o                         
  -2   4  11          6.67          5.23         4.20 o                         
  -1   4  11          1.07          0.38         3.47 o                         
   0   4  11         63.09         50.09         4.34 o                         
   1   4  11          1.06          2.88         1.72 o                         
   2   4  11          6.62          5.79         1.78 o                         
   3   4  11         78.92         71.03         3.17 o                         
   4   4  11         93.64         89.97         5.84 o                         
   5   4  11         64.77         69.48         6.43 o                         
   6   4  11         38.05         40.77         5.67 o                         
  -7   5  11         12.47         15.14         4.82 o                         
  -6   5  11          4.26          1.10         5.74 o                         
  -5   5  11        194.00        183.16         9.10 o                         
  -4   5  11        162.85        174.00         8.85 o                         
  -3   5  11         83.42         85.21         6.65 o                         
  -2   5  11        177.03        180.03         7.96 o                         
  -1   5  11        781.67        773.41        13.43 o                         
   0   5  11         49.88         43.83         3.33 o                         
   1   5  11        781.91        755.12         8.81 o                         
   2   5  11        177.35        168.07         3.71 o                         
   3   5  11         83.19         86.02         3.84 o                         
   4   5  11        162.96        172.04         7.70 o                         
   5   5  11        194.49        210.08         8.83 o                         
   6   5  11          4.26          4.15         5.49 o                         
  -6   6  11         25.85         33.41         6.17 o                         
  -5   6  11         69.99         69.65         7.24 o                         
  -4   6  11         60.07         65.24         6.87 o                         
  -3   6  11         43.27         42.30         6.75 o                         
  -2   6  11         21.31         32.26         6.50 o                         
  -1   6  11         92.87         91.37         4.38 o                         
   0   6  11        746.92        699.73         7.52 o                         
   1   6  11         92.58         85.52         3.37 o                         
   2   6  11         21.38         30.08         2.82 o                         
   3   6  11         43.13         43.97         3.67 o                         
   4   6  11         60.04         60.69         6.12 o                         
   5   6  11         70.05         71.06         6.63 o                         
   6   6  11         25.81         33.48         5.95 o                         
  -5   7  11         16.55         14.98         6.16 o                         
  -4   7  11          5.38         14.44         5.99 o                         
  -3   7  11         24.29         22.21         6.35 o                         
  -2   7  11         33.87         32.34         6.83 o                         
  -1   7  11         65.74         68.36         4.37 o                         
   0   7  11          3.38          5.71         2.64 o                         
   1   7  11         65.70         62.55         3.36 o                         
   2   7  11         33.83         31.78         3.17 o                         
   3   7  11         24.20         28.94         3.65 o                         
   4   7  11          5.36          9.17         4.87 o                         
   5   7  11         16.62          4.51         5.62 o                         
  -3   8  11          0.86          3.94         3.45 o                         
  -2   8  11          4.77         12.58         4.35 o                         
  -1   8  11          6.39          7.13         5.79 o                         
   0   8  11          0.17          2.64         2.93 o                         
   1   8  11          6.40         10.37         3.12 o                         
   2   8  11          4.79         11.69         3.51 o                         
   3   8  11          0.86          7.10         7.83 o                         
   4   8  11         47.34         37.90         6.51 o                         
  -1   9  11          7.71         13.91         7.01 o                         
   0   9  11          0.14         14.96         4.69 o                         
   1   9  11          7.70          8.96         3.05 o                         
   2   9  11         28.30         35.82         4.71 o                         
   0   0  12        300.02        267.97         2.87 o                         
   1   0  12       6068.67       6040.66        23.38 o                         
   2   0  12        132.38        163.42         2.60 o                         
   3   0  12        799.71        812.71         5.82 o                         
   4   0  12         20.56         29.39         2.05 o                         
   5   0  12          7.60         12.80         8.11 o                         
   6   0  12         58.01         54.07         4.06 o                         
   7   0  12         18.43         13.95         3.72 o                         
   8   0  12          9.86          8.90         6.69 o                         
  -8   1  12         21.90         21.45         5.82 o                         
  -7   1  12         14.39         13.41         3.91 o                         
  -6   1  12        247.30        245.44         6.48 o                         
  -5   1  12        493.57        484.70         7.77 o                         
  -4   1  12        267.13        258.24         3.83 o                         
  -3   1  12         68.85         76.20         2.01 o                         
  -2   1  12        193.76        199.67         4.01 o                         
  -1   1  12        985.74       1069.28         7.12 o                         
   0   1  12        637.45        649.59         4.82 o                         
   1   1  12        985.70       1065.36         5.14 o                         
   2   1  12        193.30        201.18         2.25 o                         
   3   1  12         68.62         73.42         1.69 o                         
   4   1  12        266.79        251.94         3.77 o                         
   5   1  12        493.16        477.71         7.29 o                         
   6   1  12        247.57        242.60         7.65 o                         
   7   1  12         14.44         16.12         5.17 o                         
   8   1  12         21.93         17.89         5.82 o                         
  -8   2  12        100.57         98.99         5.72 o                         
  -7   2  12         23.27         26.64         3.86 o                         
  -6   2  12        533.67        544.87        14.15 o                         
  -5   2  12        158.75        164.92         5.25 o                         
  -4   2  12        272.38        265.09         8.57 o                         
  -3   2  12        237.57        245.81         4.12 o                         
  -2   2  12        706.24        745.49        11.05 o                         
  -1   2  12        587.14        637.17         9.25 o                         
   0   2  12        333.08        345.48         6.15 o                         
   1   2  12        587.25        634.74         4.33 o                         
   2   2  12        705.87        746.44         3.13 o                         
   3   2  12        237.59        243.26         2.60 o                         
   4   2  12        272.73        273.87         3.12 o                         
   5   2  12        158.79        162.61         6.60 o                         
   6   2  12        534.13        552.40        11.46 o                         
   7   2  12         23.26         34.80         5.32 o                         
  -8   3  12          1.32         -4.17         5.76 o                         
  -7   3  12         24.17         22.11         3.71 o                         
  -6   3  12         94.49         99.91         5.20 o                         
  -5   3  12          7.65         14.77         5.06 o                         
  -4   3  12         29.27         22.14         5.09 o                         
  -3   3  12        156.77        150.04         6.89 o                         
  -2   3  12         25.51         31.09         4.28 o                         
  -1   3  12       3117.54       3044.55        21.66 o                         
   0   3  12        493.54        523.02         8.73 o                         
   1   3  12       3118.70       3055.44        20.11 o                         
   2   3  12         25.55         27.10         1.29 o                         
   3   3  12        156.63        169.30         6.43 o                         
   4   3  12         29.31         29.16         4.83 o                         
   5   3  12          7.61         15.10         5.18 o                         
  -7   4  12         50.07         50.50         4.76 o                         
  -6   4  12        315.24        326.54        11.76 o                         
  -5   4  12         46.85         52.57         6.37 o                         
  -4   4  12         62.89         69.89         6.62 o                         
  -3   4  12        238.39        224.52         8.51 o                         
  -2   4  12         52.86         68.58         5.39 o                         
  -1   4  12        187.98        189.75         6.82 o                         
   0   4  12          0.05          3.52         3.21 o                         
   1   4  12        188.04        189.38         3.46 o                         
   2   4  12         52.51         55.83         2.29 o                         
   3   4  12        238.43        229.99        10.30 o                         
   4   4  12         62.87         77.80         5.79 o                         
   5   4  12         47.04         51.13         5.93 o                         
   6   4  12        315.44        322.23        11.10 o                         
  -7   5  12          0.77          0.67         5.75 o                         
  -6   5  12         13.78          9.10         5.37 o                         
  -5   5  12        145.91        147.53         8.82 o                         
  -4   5  12         35.63         39.41         6.55 o                         
  -3   5  12         42.69         41.45         6.07 o                         
  -2   5  12        118.15        114.08         6.76 o                         
  -1   5  12         56.10         69.63         5.74 o                         
   0   5  12        212.03        214.11         4.16 o                         
   1   5  12         56.16         62.44         2.87 o                         
   2   5  12        118.11        115.08         3.92 o                         
   3   5  12         42.67         39.45         3.21 o                         
   4   5  12         35.54         46.58         5.64 o                         
   5   5  12        145.94        136.67         7.48 o                         
   6   5  12         13.80         14.05         6.01 o                         
  -6   6  12          0.49          5.13         5.88 o                         
  -5   6  12         14.34         12.56         6.36 o                         
  -4   6  12         90.45         90.83         7.58 o                         
  -3   6  12          3.89          3.09         6.04 o                         
  -2   6  12        569.80        533.88        13.32 o                         
  -1   6  12         21.66         23.18         3.37 o                         
   0   6  12        116.45        112.01         6.03 o                         
   1   6  12         21.73         24.57         2.71 o                         
   2   6  12        569.78        552.23         6.91 o                         
   3   6  12          3.88          3.12         3.58 o                         
   4   6  12         90.56         95.29         6.89 o                         
   5   6  12         14.35         15.19         5.42 o                         
   6   6  12          0.49         12.02         4.89 o                         
  -5   7  12          1.10         -0.35         6.30 o                         
  -4   7  12          5.83         10.87         5.62 o                         
  -3   7  12         13.59          4.23         4.81 o                         
  -2   7  12          0.76          1.60         3.81 o                         
  -1   7  12          5.01          5.25         2.90 o                         
   0   7  12         52.99         54.28         3.19 o                         
   1   7  12          5.01          6.68         2.79 o                         
   2   7  12          0.76          0.76         2.56 o                         
   3   7  12         13.51         14.23         3.24 o                         
   4   7  12          5.82          8.31         5.10 o                         
   5   7  12          1.09         -5.40         5.40 o                         
  -3   8  12         62.92         76.04         5.52 o                         
  -2   8  12         38.27         36.89         4.57 o                         
  -1   8  12         14.04         17.97         4.40 o                         
   0   8  12          9.18         10.05         3.50 o                         
   1   8  12         14.09         17.26         2.80 o                         
   2   8  12         38.30         33.37         4.29 o                         
   3   8  12         62.90         68.54         4.42 o                         
  -1   9  12          9.85         14.61         5.45 o                         
   0   9  12        211.10        230.00         7.79 o                         
   1   9  12          9.86         13.97         4.24 o                         
   1   0  13       4100.10       3990.98        18.95 o                         
   2   0  13       4101.13       4382.66        14.73 o                         
   3   0  13        263.35        267.45         3.39 o                         
   4   0  13         55.86         58.49         2.35 o                         
   5   0  13        172.06        175.09         5.40 o                         
   6   0  13        216.78        205.18         6.59 o                         
   7   0  13        126.92        145.86         5.94 o                         
   8   0  13          4.80         14.51         9.89 o                         
  -8   1  13         29.84         35.23         4.16 o                         
  -7   1  13         71.83         68.66         4.46 o                         
  -6   1  13         32.95         41.82         4.34 o                         
  -5   1  13       1200.20       1213.64        11.79 o                         
  -4   1  13        107.22        112.92         2.91 o                         
  -3   1  13        472.64        522.43         4.54 o                         
  -2   1  13        551.77        561.32        11.82 o                         
  -1   1  13        162.65        158.18         4.00 o                         
   0   1  13        149.05        162.69         2.31 o                         
   1   1  13        162.92        163.66         2.59 o                         
   2   1  13        551.77        562.03         4.22 o                         
   3   1  13        472.10        519.86         3.68 o                         
   4   1  13        107.55        112.84         2.41 o                         
   5   1  13       1200.02       1153.67        13.83 o                         
   6   1  13         33.00         30.39         3.81 o                         
   7   1  13         71.75         79.27         5.98 o                         
   8   1  13         29.87         32.76         5.30 o                         
  -8   2  13         39.09         48.66         4.47 o                         
  -7   2  13         38.66         42.91         4.55 o                         
  -6   2  13        176.43        172.90         6.01 o                         
  -5   2  13        139.32        143.98         5.27 o                         
  -4   2  13         78.89         86.16         6.13 o                         
  -3   2  13         70.20         71.75         2.73 o                         
  -2   2  13        487.75        502.31         5.77 o                         
  -1   2  13         22.48         36.80         3.41 o                         
   0   2  13          0.70          2.05         1.46 o                         
   1   2  13         22.46         19.03         1.32 o                         
   2   2  13        488.50        510.44         3.21 o                         
   3   2  13         70.24         72.91         2.08 o                         
   4   2  13         79.01         85.71         3.12 o                         
   5   2  13        139.10        129.08         5.86 o                         
   6   2  13        176.21        165.08         6.81 o                         
   7   2  13         38.57         41.13         5.17 o                         
   8   2  13         39.22         48.11         6.37 o                         
  -8   3  13         11.47         -5.58         5.58 o                         
  -7   3  13         26.37         26.33         4.16 o                         
  -6   3  13         31.61         35.51         4.20 o                         
  -5   3  13        553.04        563.64        13.48 o                         
  -4   3  13         13.90         11.76         4.89 o                         
  -3   3  13        398.11        432.61        10.23 o                         
  -2   3  13        179.09        176.18         6.56 o                         
  -1   3  13       1255.51       1237.21        14.28 o                         
   0   3  13         27.95         29.53         3.46 o                         
   1   3  13       1256.79       1224.94         5.75 o                         
   2   3  13        178.40        179.58         2.34 o                         
   3   3  13        397.56        412.57         9.10 o                         
   4   3  13         13.87         10.90         4.23 o                         
   5   3  13        552.64        576.99        12.59 o                         
  -7   4  13         13.33         19.93         3.93 o                         
  -6   4  13         18.80         15.58         4.95 o                         
  -5   4  13         38.99         37.69         5.74 o                         
  -4   4  13        128.64        124.26         7.86 o                         
  -3   4  13         20.67         19.67         4.82 o                         
  -2   4  13         64.97         67.74         5.69 o                         
  -1   4  13         94.33        108.23         5.77 o                         
   0   4  13          8.73         10.32         3.30 o                         
   1   4  13         94.38         96.79         3.33 o                         
   2   4  13         65.10         63.08         2.41 o                         
   3   4  13         20.70         18.69         4.29 o                         
   4   4  13        128.75        139.94         6.94 o                         
   5   4  13         39.02         37.26         5.16 o                         
   6   4  13         18.79         27.11         6.10 o                         
  -7   5  13         21.09         31.79         6.63 o                         
  -6   5  13          5.25          7.95         6.02 o                         
  -5   5  13        138.09        130.92         8.86 o                         
  -4   5  13        225.46        236.35        10.24 o                         
  -3   5  13        228.11        237.07         9.53 o                         
  -2   5  13         57.24         44.49         5.53 o                         
  -1   5  13        512.56        530.05        11.62 o                         
   0   5  13        268.29        249.07         4.39 o                         
   1   5  13        512.73        511.00         5.90 o                         
   2   5  13         56.92         51.67         2.80 o                         
   3   5  13        228.54        204.05         7.78 o                         
   4   5  13        225.71        227.67         8.94 o                         
   5   5  13        137.78        163.14         8.31 o                         
   6   5  13          5.23          3.42         5.00 o                         
  -6   6  13          9.76         -0.48         6.08 o                         
  -5   6  13          6.21         18.12         6.88 o                         
  -4   6  13          7.24         -1.80         5.71 o                         
  -3   6  13         64.74         54.57         6.86 o                         
  -2   6  13         34.98         42.84         6.26 o                         
  -1   6  13        114.95        121.76         6.72 o                         
   0   6  13       1480.33       1441.17        15.55 o                         
   1   6  13        115.22        119.36         3.83 o                         
   2   6  13         34.84         39.46         2.89 o                         
   3   6  13         64.91         63.47         6.27 o                         
   4   6  13          7.19         15.73         5.05 o                         
   5   6  13          6.22          4.48         5.20 o                         
   6   6  13          9.78         21.07         5.37 o                         
  -5   7  13          0.62         14.69         5.44 o                         
  -4   7  13          2.81          0.90         5.33 o                         
  -3   7  13         29.57         38.39         5.97 o                         
  -2   7  13          4.29          3.71         3.29 o                         
  -1   7  13         30.77         35.20         7.12 o                         
   0   7  13          1.67          2.39         2.62 o                         
   1   7  13         30.86         22.14         4.02 o                         
   2   7  13          4.29          7.23         2.44 o                         
   3   7  13         29.57         26.80         4.93 o                         
   4   7  13          2.80         -0.19         4.31 o                         
   5   7  13          0.62          0.00         5.68 o                         
  -3   8  13         17.50         14.02         3.67 o                         
  -2   8  13         11.29         13.62         4.19 o                         
  -1   8  13          8.97         13.40         5.15 o                         
   0   8  13         15.02         10.01         2.85 o                         
   1   8  13          8.97         13.24         3.28 o                         
   2   8  13         11.32         23.79         3.63 o                         
   0   9  13         20.42         73.90         7.25 o                         
   1   9  13          2.95          4.09         4.42 o                         
   0   0  14          6.46         17.33         0.97 o                         
   1   0  14        835.53        924.51         8.69 o                         
   2   0  14          7.24         12.80         1.20 o                         
   3   0  14        113.57        119.09         2.40 o                         
   4   0  14        993.73        921.41         6.99 o                         
   5   0  14        188.67        197.78         5.43 o                         
   6   0  14          0.22         -0.38         2.99 o                         
   7   0  14          0.18         -1.02         3.17 o                         
   8   0  14         25.41         47.50         4.47 o                         
  -8   1  14         27.34         29.33         4.12 o                         
  -7   1  14          0.40         -0.54         3.19 o                         
  -6   1  14         74.22         64.24         4.10 o                         
  -5   1  14        688.11        674.76        17.14 o                         
  -4   1  14         11.11         11.46         1.95 o                         
  -3   1  14        414.60        451.77         8.44 o                         
  -2   1  14        346.41        339.53         5.42 o                         
  -1   1  14       1539.23       1681.92        14.34 o                         
   0   1  14         41.06         44.42         1.23 o                         
   1   1  14       1539.06       1660.43         7.25 o                         
   2   1  14        347.64        349.72         3.12 o                         
   3   1  14        414.69        454.24         5.16 o                         
   4   1  14         11.05         11.94         1.52 o                         
   5   1  14        687.98        702.71        11.32 o                         
   6   1  14         74.12         67.60         4.07 o                         
   7   1  14          0.41         -0.71         5.24 o                         
   8   1  14         27.27         24.39         5.62 o                         
  -8   2  14         11.64         12.33         4.38 o                         
  -7   2  14         50.82         51.43         4.32 o                         
  -6   2  14         17.62         20.01         5.35 o                         
  -5   2  14        141.74        147.73         5.35 o                         
  -4   2  14       1508.94       1563.26        18.90 o                         
  -3   2  14        312.43        311.98         8.94 o                         
  -2   2  14        527.42        581.26         6.36 o                         
  -1   2  14        857.10        907.04        11.26 o                         
   0   2  14        219.24        241.69         3.56 o                         
   1   2  14        855.92        914.94         5.41 o                         
   2   2  14        526.71        577.00         4.15 o                         
   3   2  14        312.28        306.71         4.40 o                         
   4   2  14       1508.48       1503.34        11.06 o                         
   5   2  14        141.81        147.08         6.26 o                         
   6   2  14         17.67         20.09         4.71 o                         
   7   2  14         51.00         61.55         5.65 o                         
   8   2  14         11.66         17.36         5.49 o                         
  -7   3  14         30.50         33.74         4.79 o                         
  -6   3  14         19.62         15.33         3.50 o                         
  -5   3  14        197.09        187.79         9.02 o                         
  -4   3  14         28.69         29.69         5.22 o                         
  -3   3  14        258.66        275.78         8.88 o                         
  -2   3  14         64.65         59.05         4.81 o                         
  -1   3  14       1021.50        999.64        13.05 o                         
   0   3  14       1297.81       1347.37         9.42 o                         
   1   3  14       1020.38        998.13         5.30 o                         
   2   3  14         64.55         58.19         1.85 o                         
   3   3  14        258.58        274.93         7.73 o                         
   4   3  14         28.60         27.30         4.33 o                         
   5   3  14        197.14        195.52         8.38 o                         
  -7   4  14         11.94         18.86         5.34 o                         
  -6   4  14         11.65          7.28         5.95 o                         
  -5   4  14         31.81         32.82         5.65 o                         
  -4   4  14        118.91        124.57         7.60 o                         
  -3   4  14         84.54         79.79         6.25 o                         
  -2   4  14        337.88        343.46         9.55 o                         
  -1   4  14         55.79         60.16         4.93 o                         
   0   4  14         85.43         94.15         3.41 o                         
   1   4  14         55.58         51.34         2.31 o                         
   2   4  14        337.71        345.73         5.75 o                         
   3   4  14         84.57         83.03         5.51 o                         
   4   4  14        118.76        111.39         6.61 o                         
   5   4  14         31.69         39.25         5.38 o                         
   6   4  14         11.65         15.11         4.44 o                         
  -6   5  14          9.37         16.08         6.66 o                         
  -5   5  14        197.41        197.09         9.95 o                         
  -4   5  14         36.67         44.09         6.80 o                         
  -3   5  14        523.50        492.51        12.94 o                         
  -2   5  14         22.16         24.58         5.06 o                         
  -1   5  14        155.59        149.00         6.95 o                         
   0   5  14          2.22          5.37         2.21 o                         
   1   5  14        155.43        154.23         4.77 o                         
   2   5  14         22.09         26.18         3.04 o                         
   3   5  14        523.45        472.21        11.24 o                         
   4   5  14         36.61         43.24         5.82 o                         
   5   5  14        197.18        192.83         8.91 o                         
   6   5  14          9.39         11.53         3.94 o                         
  -6   6  14          0.80         -6.34         6.81 o                         
  -5   6  14          1.01         -2.33         6.13 o                         
  -4   6  14         42.17         37.04         6.36 o                         
  -3   6  14         20.94         18.55         5.17 o                         
  -2   6  14        146.26        142.99         8.43 o                         
  -1   6  14        118.33        120.19         7.02 o                         
   0   6  14        100.41        135.17        10.18 o                         
   1   6  14        118.11        107.17         3.62 o                         
   2   6  14        146.32        142.38         5.02 o                         
   3   6  14         20.93         15.70         5.12 o                         
   4   6  14         42.22         46.05         5.91 o                         
   5   6  14          1.02          5.88         5.42 o                         
  -4   7  14          3.08          0.18         5.19 o                         
  -3   7  14         86.45         77.00         7.54 o                         
  -2   7  14         19.67         23.01         3.58 o                         
  -1   7  14         10.73         10.00         3.66 o                         
   0   7  14          0.35          3.48         2.57 o                         
   1   7  14         10.72         18.79         3.28 o                         
   2   7  14         19.69         19.65         3.80 o                         
   3   7  14         86.64         89.60         6.69 o                         
   4   7  14          3.07         10.53         4.30 o                         
  -3   8  14         25.18         33.03         4.86 o                         
  -2   8  14         24.69         31.57         4.38 o                         
  -1   8  14         15.39         23.42         6.40 o                         
   0   8  14          5.03          7.69         3.27 o                         
   1   8  14         15.35          9.46         2.66 o                         
   2   8  14         24.71         20.19         3.45 o                         
   3   8  14         25.16         38.80         6.31 o                         
   0   9  14        150.70        184.85         9.81 o                         
   1   9  14         22.41         31.46         6.63 o                         
   1   0  15       1207.71       1218.67         4.75 o                         
   2   0  15         45.45         59.86         1.54 o                         
   3   0  15         50.09         46.48         1.76 o                         
   4   0  15       1002.81        992.10         7.46 o                         
   5   0  15         20.86         18.42         3.13 o                         
   6   0  15         87.86         83.11         4.41 o                         
   7   0  15         42.46         45.02         7.68 o                         
   8   0  15          4.56          7.69         4.17 o                         
  -8   1  15         13.16         19.15         4.86 o                         
  -7   1  15         36.44         32.24         4.90 o                         
  -6   1  15         15.55         15.78         3.61 o                         
  -5   1  15        263.02        250.15         6.22 o                         
  -4   1  15         23.25         21.22         2.06 o                         
  -3   1  15         88.61         90.23         2.44 o                         
  -2   1  15        228.09        221.50         3.31 o                         
  -1   1  15        607.13        654.19         5.89 o                         
   0   1  15        276.55        281.39         2.46 o                         
   1   1  15        606.05        655.74         4.44 o                         
   2   1  15        227.65        219.84         2.38 o                         
   3   1  15         89.06         88.78         2.23 o                         
   4   1  15         23.21         23.95         1.78 o                         
   5   1  15        263.42        266.59         6.23 o                         
   6   1  15         15.60         13.32         3.17 o                         
   7   1  15         36.48         36.38         4.97 o                         
   8   1  15         13.18          3.04         5.88 o                         
  -8   2  15         19.57         21.47         6.99 o                         
  -7   2  15         33.10         41.65         4.19 o                         
  -6   2  15         86.62         84.65         5.01 o                         
  -5   2  15        102.08         89.13         4.47 o                         
  -4   2  15        412.16        404.06        10.36 o                         
  -3   2  15        133.10        141.52         3.68 o                         
  -2   2  15        368.78        385.02         5.43 o                         
  -1   2  15        173.14        165.92         3.78 o                         
   0   2  15       1254.82       1280.23         6.73 o                         
   1   2  15        173.09        165.13         5.00 o                         
   2   2  15        368.77        381.72         4.43 o                         
   3   2  15        133.45        146.50         2.80 o                         
   4   2  15        412.19        410.58         4.15 o                         
   5   2  15        102.03        105.91         5.38 o                         
   6   2  15         86.63         80.00         5.30 o                         
   7   2  15         33.11         35.54         5.95 o                         
   8   2  15         19.64         17.77         4.60 o                         
  -7   3  15          0.95          6.35         3.97 o                         
  -6   3  15          9.19         10.15         3.90 o                         
  -5   3  15        139.26        135.08         8.03 o                         
  -4   3  15         39.61         44.06         5.53 o                         
  -3   3  15        200.55        206.74         4.57 o                         
  -2   3  15         13.59         13.94         4.14 o                         
  -1   3  15        564.27        546.55        10.00 o                         
   0   3  15         78.28         75.47         2.96 o                         
   1   3  15        563.67        552.78         4.08 o                         
   2   3  15         13.64         14.64         1.73 o                         
   3   3  15        200.50        220.49         7.18 o                         
   4   3  15         39.74         34.99         4.81 o                         
   5   3  15        139.47        134.34         7.14 o                         
  -7   4  15          8.98         11.68         4.48 o                         
  -6   4  15          1.61          7.15         5.82 o                         
  -5   4  15          2.62          8.46         5.29 o                         
  -4   4  15         65.92         67.23         6.57 o                         
  -3   4  15         30.86         31.44         5.56 o                         
  -2   4  15         75.56         82.25         5.76 o                         
  -1   4  15         45.35         50.48         4.90 o                         
   0   4  15        106.00        113.52         5.15 o                         
   1   4  15         45.42         46.20         1.79 o                         
   2   4  15         75.79         71.01         3.24 o                         
   3   4  15         30.95         29.03         4.37 o                         
   4   4  15         65.87         68.15         5.93 o                         
   5   4  15          2.64          8.23         4.76 o                         
   6   4  15          1.61         10.94         4.61 o                         
  -6   5  15          6.06          3.91         5.43 o                         
  -5   5  15         30.92         30.54         6.32 o                         
  -4   5  15         70.05         73.86         7.56 o                         
  -3   5  15        220.55        218.54         9.53 o                         
  -2   5  15         26.93         31.66         5.42 o                         
  -1   5  15        298.00        297.50         9.23 o                         
   0   5  15        597.53        594.93        12.38 o                         
   1   5  15        297.99        300.73         4.86 o                         
   2   5  15         26.83         27.56         3.70 o                         
   3   5  15        220.55        213.40         8.33 o                         
   4   5  15         70.00         84.04         6.62 o                         
   5   5  15         30.93         39.11         6.14 o                         
   6   5  15          6.07          8.22         4.81 o                         
  -5   6  15         11.47         15.72         6.93 o                         
  -4   6  15         92.40         81.52         7.68 o                         
  -3   6  15         32.34         30.54         6.00 o                         
  -2   6  15         54.80         52.35         6.23 o                         
  -1   6  15         14.82         10.72         5.06 o                         
   0   6  15        629.74        655.42        11.64 o                         
   1   6  15         14.86         11.38         2.58 o                         
   2   6  15         54.56         46.50         3.91 o                         
   3   6  15         32.29         33.38         5.23 o                         
   4   6  15         92.53         99.00         6.89 o                         
   5   6  15         11.45         11.93         5.67 o                         
  -4   7  15          2.40         -5.87         5.87 o                         
  -3   7  15         15.53         19.69         6.63 o                         
  -2   7  15         34.41         47.91         6.84 o                         
  -1   7  15         27.05         27.57         3.87 o                         
   0   7  15         39.22         39.80         2.83 o                         
   1   7  15         27.19         28.58         3.02 o                         
   2   7  15         34.37         35.50         4.20 o                         
   3   7  15         15.50         21.80         5.50 o                         
   4   7  15          2.39          6.49         4.01 o                         
  -3   8  15         16.57         18.32         6.61 o                         
  -2   8  15          1.04         -1.76         5.15 o                         
  -1   8  15          7.66         18.84         5.31 o                         
   0   8  15          8.14         14.91         4.65 o                         
   1   8  15          7.63          9.71         7.15 o                         
   2   8  15          1.04         -6.80         6.80 o                         
   3   8  15         16.49         27.93         5.96 o                         
   0   9  15          0.11         12.57         4.87 o                         
   0   0  16       1745.06       1683.87        20.73 o                         
   1   0  16         81.83        108.38         1.91 o                         
   2   0  16          1.00          4.15         1.15 o                         
   3   0  16        221.73        228.73         2.67 o                         
   4   0  16        157.94        150.66         3.40 o                         
   5   0  16         35.41         37.70         3.62 o                         
   6   0  16          0.00          1.10         3.54 o                         
   7   0  16         29.39         35.94         3.82 o                         
   8   0  16          7.55         13.12         5.38 o                         
  -8   1  16          8.32          9.04         4.27 o                         
  -7   1  16         39.40         41.77        10.04 o                         
  -6   1  16         17.33         19.26         5.33 o                         
  -5   1  16         39.45         37.23         3.86 o                         
  -4   1  16        150.30        154.70         3.54 o                         
  -3   1  16         11.08          7.78         1.60 o                         
  -2   1  16        159.71        166.63         3.08 o                         
  -1   1  16         62.08         71.56         1.96 o                         
   0   1  16        225.20        219.17         3.08 o                         
   1   1  16         62.14         66.27         1.60 o                         
   2   1  16        160.39        168.17         2.41 o                         
   3   1  16         11.07          8.16         1.32 o                         
   4   1  16        150.52        150.25         2.87 o                         
   5   1  16         39.59         43.32         5.30 o                         
   6   1  16         17.33         17.96         3.09 o                         
   7   1  16         39.40         39.95         5.54 o                         
   8   1  16          8.35          5.50         5.30 o                         
  -7   2  16         59.81         66.33         5.24 o                         
  -6   2  16          8.15         10.51         3.51 o                         
  -5   2  16        121.57        128.32         5.08 o                         
  -4   2  16        202.52        196.92         7.91 o                         
  -3   2  16        102.62         99.51         3.24 o                         
  -2   2  16        118.04        117.99         3.40 o                         
  -1   2  16        547.97        559.82         6.41 o                         
   0   2  16        761.85        775.62         5.42 o                         
   1   2  16        548.17        563.17         4.52 o                         
   2   2  16        117.79        121.06         4.76 o                         
   3   2  16        102.82         97.22         2.71 o                         
   4   2  16        203.17        199.88         3.13 o                         
   5   2  16        121.63        128.04         6.08 o                         
   6   2  16          8.13          8.51         4.23 o                         
   7   2  16         59.83         53.93         5.62 o                         
   8   2  16         25.30         32.97         5.49 o                         
  -7   3  16         28.04         40.85         6.41 o                         
  -6   3  16         76.63         74.51         8.46 o                         
  -5   3  16         48.12         54.03         5.87 o                         
  -4   3  16         13.64         11.80         5.22 o                         
  -3   3  16        118.49        114.17         3.79 o                         
  -2   3  16         38.60         41.75         4.27 o                         
  -1   3  16        104.49        108.91         5.28 o                         
   0   3  16        785.46        767.54         7.51 o                         
   1   3  16        104.53        106.91         3.84 o                         
   2   3  16         38.54         39.40         3.54 o                         
   3   3  16        118.24        122.95         5.77 o                         
   4   3  16         13.66         16.48         4.26 o                         
   5   3  16         48.21         53.91         5.39 o                         
  -7   4  16          2.70          2.90         4.12 o                         
  -6   4  16         40.54         42.85         6.05 o                         
  -5   4  16         17.54         24.48         5.80 o                         
  -4   4  16         53.13         51.45         5.74 o                         
  -3   4  16        160.41        148.30         7.37 o                         
  -2   4  16         27.32         24.41         4.94 o                         
  -1   4  16        108.43        118.17         6.06 o                         
   0   4  16         23.62         22.97         2.67 o                         
   1   4  16        108.53        110.31         2.35 o                         
   2   4  16         27.48         30.97         4.14 o                         
   3   4  16        160.59        140.25         6.61 o                         
   4   4  16         53.19         60.62         5.47 o                         
   5   4  16         17.51         21.83         4.68 o                         
   6   4  16         40.52         46.79         5.76 o                         
  -6   5  16          3.61         -4.42         4.73 o                         
  -5   5  16         33.13         23.29         6.47 o                         
  -4   5  16        109.14        109.81         8.06 o                         
  -3   5  16        130.29        126.24         8.28 o                         
  -2   5  16          4.19          6.30         4.42 o                         
  -1   5  16        116.26        129.67         7.20 o                         
   0   5  16          3.21         10.58         2.25 o                         
   1   5  16        115.90        130.81         4.41 o                         
   2   5  16          4.17         -0.38         4.07 o                         
   3   5  16        130.16        127.59         6.97 o                         
   4   5  16        109.09        106.98         6.81 o                         
   5   5  16         33.10         43.60         6.76 o                         
   6   5  16          3.61          7.96         5.06 o                         
  -5   6  16          4.76          9.51         5.31 o                         
  -4   6  16         81.75         73.13         7.76 o                         
  -3   6  16         26.82         35.94         6.50 o                         
  -2   6  16         30.84         35.89         6.64 o                         
  -1   6  16        103.02        114.31         7.42 o                         
   0   6  16          1.52         10.06         2.58 o                         
   1   6  16        103.16        101.90         4.44 o                         
   2   6  16         30.91         41.27         5.21 o                         
   3   6  16         26.88         24.58         4.68 o                         
   4   6  16         81.78         87.75         6.60 o                         
   5   6  16          4.77          4.59         5.55 o                         
  -4   7  16          4.37         21.76         6.30 o                         
  -3   7  16          2.81          7.62         6.20 o                         
  -2   7  16          7.59         14.59         5.66 o                         
  -1   7  16          1.01          2.18         3.78 o                         
   0   7  16          0.80          1.38         2.63 o                         
   1   7  16          1.01          5.71         2.69 o                         
   2   7  16          7.58         13.34         4.95 o                         
   3   7  16          2.78         -1.41         5.04 o                         
   4   7  16          4.38          8.79         4.52 o                         
  -3   8  16         15.81         19.35         5.34 o                         
  -2   8  16          1.44          5.71         3.46 o                         
  -1   8  16         18.76         19.09         2.91 o                         
   0   8  16         22.97         26.87         6.82 o                         
   1   8  16         18.78         12.58         3.77 o                         
   1   0  17        152.96        160.22         2.94 o                         
   2   0  17        631.34        722.01         4.32 o                         
   3   0  17         48.62         52.04         1.71 o                         
   4   0  17         25.72         29.68         3.64 o                         
   5   0  17         38.89         34.55         3.38 o                         
   6   0  17          0.26          2.51         3.27 o                         
   7   0  17         14.24         12.96         3.81 o                         
   8   0  17          5.84         -1.38         4.60 o                         
  -7   1  17        109.57        109.42         5.37 o                         
  -6   1  17         21.55         19.58         6.12 o                         
  -5   1  17        122.20        120.91         5.16 o                         
  -4   1  17        223.64        223.70         4.10 o                         
  -3   1  17        271.86        272.58         3.86 o                         
  -2   1  17         19.70         21.16         1.89 o                         
  -1   1  17        270.12        258.86         3.85 o                         
   0   1  17        155.12        161.35         2.75 o                         
   1   1  17        270.33        255.98         2.86 o                         
   2   1  17         19.60         21.86         1.28 o                         
   3   1  17        271.88        276.88         3.52 o                         
   4   1  17        223.36        227.50         3.41 o                         
   5   1  17        122.22        115.89         3.42 o                         
   6   1  17         21.59         19.53         3.20 o                         
   7   1  17        109.84        123.54         7.64 o                         
   8   1  17          5.45          5.47         4.50 o                         
  -7   2  17         10.82         13.29         3.81 o                         
  -6   2  17         93.23         86.35         5.30 o                         
  -5   2  17        330.39        325.44         7.15 o                         
  -4   2  17        208.44        207.59         8.02 o                         
  -3   2  17         55.93         52.50         4.89 o                         
  -2   2  17        165.99        188.93         4.15 o                         
  -1   2  17        427.23        403.00         5.66 o                         
   0   2  17       1239.85       1259.36        10.24 o                         
   1   2  17        427.23        416.05         5.03 o                         
   2   2  17        165.95        189.25         4.33 o                         
   3   2  17         56.11         55.05         2.34 o                         
   4   2  17        208.05        210.82         3.46 o                         
   5   2  17        330.14        337.27         8.41 o                         
   6   2  17         93.19         88.25         6.01 o                         
   7   2  17         10.86          6.92         4.37 o                         
   8   2  17          8.79          4.63         5.39 o                         
  -7   3  17         19.48         22.29         4.51 o                         
  -6   3  17         94.21         81.93         4.92 o                         
  -5   3  17         64.41         50.55         5.72 o                         
  -4   3  17        177.61        163.38         7.84 o                         
  -3   3  17         41.81         50.31         4.36 o                         
  -2   3  17        252.29        270.24         8.28 o                         
  -1   3  17         45.48         54.53         4.47 o                         
   0   3  17        227.77        221.59         5.86 o                         
   1   3  17         45.59         59.17         2.12 o                         
   2   3  17        252.32        262.16         4.31 o                         
   3   3  17         41.95         51.98         4.86 o                         
   4   3  17        177.71        166.58         7.25 o                         
   5   3  17         64.39         58.76         5.49 o                         
  -6   4  17         76.74         83.73         7.76 o                         
  -5   4  17         15.67          6.73         5.54 o                         
  -4   4  17          9.30          9.44         4.82 o                         
  -3   4  17         26.24         22.77         5.21 o                         
  -2   4  17        106.99         95.86         6.13 o                         
  -1   4  17         39.31         36.84         4.65 o                         
   0   4  17         24.21         29.99         2.73 o                         
   1   4  17         39.42         36.63         2.15 o                         
   2   4  17        107.28        104.52         5.57 o                         
   3   4  17         26.25         23.18         4.76 o                         
   4   4  17          9.28         10.83         4.02 o                         
   5   4  17         15.64         15.48         5.10 o                         
   6   4  17         76.74         84.00         6.99 o                         
  -6   5  17         10.40         18.63         6.28 o                         
  -5   5  17          4.95          3.85         6.01 o                         
  -4   5  17          1.97         13.43         5.97 o                         
  -3   5  17          5.56         10.55         5.45 o                         
  -2   5  17         35.30         34.02         5.62 o                         
  -1   5  17         71.18         79.23         6.24 o                         
   0   5  17        414.37        398.88         5.49 o                         
   1   5  17         71.27         72.94         6.83 o                         
   2   5  17         35.28         31.16         4.84 o                         
   3   5  17          5.58         13.03         4.40 o                         
   4   5  17          1.97         18.82         4.61 o                         
   5   5  17          4.98         15.78         5.04 o                         
   6   5  17         10.40         11.31         5.01 o                         
  -5   6  17         21.89         16.62         6.06 o                         
  -4   6  17         10.02         17.67         6.75 o                         
  -3   6  17          4.09          9.36         5.96 o                         
  -2   6  17         50.87         50.16         6.16 o                         
  -1   6  17         41.06         29.58         5.18 o                         
   0   6  17        106.37        101.47         3.62 o                         
   1   6  17         40.94         32.98         3.70 o                         
   2   6  17         50.73         49.34         5.46 o                         
   3   6  17          4.06         -0.55         4.59 o                         
   4   6  17          9.98         18.55         5.52 o                         
   5   6  17         21.88         31.98         6.10 o                         
  -4   7  17          8.16          7.94         6.32 o                         
  -3   7  17         31.25         41.48         7.06 o                         
  -2   7  17         49.46         52.03         7.02 o                         
  -1   7  17         23.61         30.09         3.16 o                         
   0   7  17         41.11         44.43         3.22 o                         
   1   7  17         23.66         31.00         5.02 o                         
   2   7  17         49.56         47.31         5.82 o                         
   3   7  17         31.16         17.04         5.11 o                         
   4   7  17          8.20         13.98         5.50 o                         
  -2   8  17          2.06          0.16         4.26 o                         
  -1   8  17         10.87         12.76         3.11 o                         
   0   8  17         16.54         18.60         4.04 o                         
   1   8  17         10.84          4.71         3.28 o                         
   2   8  17          2.04         -3.98         3.98 o                         
   0   0  18        931.09        838.51         4.44 o                         
   1   0  18        642.92        617.13         3.92 o                         
   2   0  18        120.84        119.96         2.16 o                         
   3   0  18         22.42         23.14         1.60 o                         
   4   0  18        143.12        133.37         2.87 o                         
   5   0  18         87.57         96.48         4.23 o                         
   6   0  18         37.79         46.86         3.87 o                         
   7   0  18         16.62         11.66         3.90 o                         
  -7   1  18          3.64          7.74         5.40 o                         
  -6   1  18        178.24        171.04         5.83 o                         
  -5   1  18         21.97         21.53         3.32 o                         
  -4   1  18         45.49         47.39         2.52 o                         
  -3   1  18         55.25         47.53         2.27 o                         
  -2   1  18        102.16        101.29         2.36 o                         
  -1   1  18        280.83        285.48         3.67 o                         
   0   1  18        138.11        125.32         1.97 o                         
   1   1  18        280.70        295.70         4.07 o                         
   2   1  18        102.20        101.21         1.88 o                         
   3   1  18         55.33         49.05         1.74 o                         
   4   1  18         45.71         45.84         2.66 o                         
   5   1  18         22.07         19.78         2.26 o                         
   6   1  18        178.31        182.01         7.15 o                         
   7   1  18          3.62          4.73         4.64 o                         
   8   1  18          1.71          5.07         5.31 o                         
  -7   2  18         20.97         11.98         3.88 o                         
  -6   2  18         71.10         74.45         7.01 o                         
  -5   2  18         66.24         72.57         4.28 o                         
  -4   2  18        150.68        157.52         7.51 o                         
  -3   2  18         62.87         60.26         3.01 o                         
  -2   2  18        120.34        128.55         5.35 o                         
  -1   2  18          4.72          4.63         1.70 o                         
   0   2  18        124.58        140.24         2.80 o                         
   1   2  18          4.68          4.17         1.64 o                         
   2   2  18        120.37        132.76         5.38 o                         
   3   2  18         62.78         60.36         2.58 o                         
   4   2  18        150.44        159.70         5.53 o                         
   5   2  18         66.09         68.17         4.69 o                         
   6   2  18         71.29         70.76         5.35 o                         
   7   2  18         20.86         17.64         5.28 o                         
  -7   3  18          4.88          6.47         6.47 o                         
  -6   3  18         48.61         53.53         4.71 o                         
  -5   3  18          5.03          6.00         5.44 o                         
  -4   3  18         36.97         44.08         5.90 o                         
  -3   3  18         40.75         45.21         5.35 o                         
  -2   3  18        294.66        292.08         5.52 o                         
  -1   3  18          6.30          9.45         3.38 o                         
   0   3  18         27.50         35.34         2.08 o                         
   1   3  18          6.33          7.82         1.99 o                         
   2   3  18        294.55        289.12         4.68 o                         
   3   3  18         40.69         51.37         4.84 o                         
   4   3  18         36.88         36.71         4.97 o                         
   5   3  18          5.07          5.30         3.06 o                         
  -6   4  18         69.68         81.55         8.15 o                         
  -5   4  18         60.07         64.87         7.22 o                         
  -4   4  18        180.82        177.35         8.80 o                         
  -3   4  18        119.72        132.42         7.64 o                         
  -2   4  18        136.61        140.84         7.14 o                         
  -1   4  18         20.96         19.58         4.45 o                         
   0   4  18          2.52          2.65         2.24 o                         
   1   4  18         20.89         20.71         1.87 o                         
   2   4  18        136.77        141.48         6.16 o                         
   3   4  18        119.67        132.50         6.77 o                         
   4   4  18        180.71        193.87         8.15 o                         
   5   4  18         59.96         58.96         5.75 o                         
   6   4  18         69.78         89.87         6.92 o                         
  -6   5  18          2.32          7.50         7.04 o                         
  -5   5  18         13.39         22.38         6.21 o                         
  -4   5  18        230.70        216.97        10.17 o                         
  -3   5  18        132.08        130.09         7.80 o                         
  -2   5  18         25.93         20.87         5.48 o                         
  -1   5  18        116.72        120.20         6.83 o                         
   0   5  18          5.61          9.51         4.38 o                         
   1   5  18        116.41        112.50         4.28 o                         
   2   5  18         25.83         28.41         5.10 o                         
   3   5  18        131.88        136.82         6.97 o                         
   4   5  18        230.66        243.51         9.65 o                         
   5   5  18         13.36         23.19         5.52 o                         
   6   5  18          2.33          8.39         5.10 o                         
  -5   6  18          5.97          6.44         4.98 o                         
  -4   6  18         11.43         14.24         6.70 o                         
  -3   6  18          6.79         -2.62         4.55 o                         
  -2   6  18          9.47         14.69         5.94 o                         
  -1   6  18        156.21        137.81         8.37 o                         
   0   6  18        110.61        105.16         3.75 o                         
   1   6  18        156.50        148.41         5.25 o                         
   2   6  18          9.48          1.97         5.05 o                         
   3   6  18          6.83          0.88         5.03 o                         
   4   6  18         11.46          5.87         5.22 o                         
   5   6  18          6.01          5.65         5.14 o                         
  -4   7  18         12.47         16.44         7.15 o                         
  -3   7  18          5.40         14.35         5.57 o                         
  -2   7  18         36.68         44.13         7.42 o                         
  -1   7  18          1.40          6.21         2.65 o                         
   0   7  18          3.80          8.03         3.16 o                         
   1   7  18          1.40          0.75         3.19 o                         
   2   7  18         36.57         25.52         5.24 o                         
   3   7  18          5.40          0.10         4.41 o                         
   4   7  18         12.50         17.96         6.60 o                         
  -2   8  18          4.59          2.72        10.19 o                         
  -1   8  18          9.84         12.28         3.46 o                         
   0   8  18          7.38          9.17         2.84 o                         
   1   8  18          9.81         15.60         4.31 o                         
   1   0  19        121.90        126.80         2.11 o                         
   2   0  19         56.26         52.31         1.73 o                         
   3   0  19          1.07          2.23         1.34 o                         
   4   0  19          0.50          3.29         1.70 o                         
   5   0  19          0.58          1.99         2.19 o                         
   6   0  19        129.72        119.64        11.94 o                         
   7   0  19         26.78         29.01         3.80 o                         
  -7   1  19         46.95         47.99         7.86 o                         
  -6   1  19         58.62         53.32         4.16 o                         
  -5   1  19         26.25         28.27         3.24 o                         
  -4   1  19         29.78         29.89         2.30 o                         
  -3   1  19        373.14        367.45         4.69 o                         
  -2   1  19        289.72        269.52         4.45 o                         
  -1   1  19         54.66         70.94         3.00 o                         
   0   1  19        112.15        123.30         1.99 o                         
   1   1  19         54.42         68.97         2.37 o                         
   2   1  19        289.64        266.43         3.32 o                         
   3   1  19        372.74        360.51         3.51 o                         
   4   1  19         29.78         28.51         1.98 o                         
   5   1  19         26.37         30.18         4.60 o                         
   6   1  19         58.35         64.66         4.50 o                         
   7   1  19         47.03         46.28         5.63 o                         
  -7   2  19          6.92          2.90         9.10 o                         
  -6   2  19         39.94         40.91         7.17 o                         
  -5   2  19        244.32        245.05        11.04 o                         
  -4   2  19         88.41        101.44         6.47 o                         
  -3   2  19         16.42         17.86         2.66 o                         
  -2   2  19        136.50        120.93         3.81 o                         
  -1   2  19        192.25        169.62         3.35 o                         
   0   2  19        226.24        253.91         3.16 o                         
   1   2  19        192.68        170.68         3.19 o                         
   2   2  19        136.76        130.78         3.87 o                         
   3   2  19         16.42         18.33         2.30 o                         
   4   2  19         88.52         91.25         2.98 o                         
   5   2  19        243.80        241.86         7.90 o                         
   7   2  19          6.87          6.33         4.92 o                         
  -7   3  19         37.43         36.43         8.87 o                         
  -6   3  19        154.03        139.39         8.41 o                         
  -5   3  19          6.75         12.19         5.32 o                         
  -4   3  19         98.64         88.14         6.55 o                         
  -3   3  19        102.95        105.96         6.19 o                         
  -2   3  19         37.09         30.78         5.07 o                         
  -1   3  19         38.68         44.58         4.14 o                         
   0   3  19        222.72        230.15         5.56 o                         
   1   3  19         38.60         36.08         4.83 o                         
   2   3  19         37.04         36.93         3.97 o                         
   3   3  19        102.93        108.33         5.75 o                         
   4   3  19         98.62         99.67         6.36 o                         
   5   3  19          6.78          5.77         2.97 o                         
  -6   4  19         36.42         44.41         7.28 o                         
  -5   4  19         21.13         22.58         6.19 o                         
  -4   4  19         32.57         34.02         6.16 o                         
  -3   4  19          5.95         17.13         4.58 o                         
  -2   4  19        191.10        181.64         7.89 o                         
  -1   4  19         94.22         88.04         6.06 o                         
   0   4  19         45.27         39.91         2.92 o                         
   1   4  19         94.36         90.10         5.04 o                         
   2   4  19        191.39        180.71         6.85 o                         
   3   4  19          5.95         14.53         4.08 o                         
   4   4  19         32.62         31.24         5.01 o                         
   5   4  19         21.10         28.80         4.83 o                         
   6   4  19         36.44         52.84         5.94 o                         
  -6   5  19          6.74         -4.31         5.91 o                         
  -5   5  19          8.56          9.50         5.59 o                         
  -4   5  19         22.52         13.32         5.11 o                         
  -3   5  19          1.98         -3.06         5.54 o                         
  -2   5  19        103.58         99.53         7.18 o                         
  -1   5  19         12.69          9.89         4.14 o                         
   0   5  19         15.43         16.09         2.87 o                         
   1   5  19         12.70          8.44         3.46 o                         
   2   5  19        103.61         93.41         5.95 o                         
   3   5  19          2.01          6.76         4.57 o                         
   4   5  19         22.56         26.77         5.70 o                         
   5   5  19          8.59         22.41         4.80 o                         
   6   5  19          6.74         10.03         5.28 o                         
  -5   6  19         10.35         26.85         5.53 o                         
  -4   6  19         18.07         17.03         6.53 o                         
  -3   6  19          9.77         13.89         5.87 o                         
  -2   6  19         19.24         11.97         5.48 o                         
  -1   6  19         43.38         43.14         6.31 o                         
   0   6  19          0.21          3.85         2.31 o                         
   1   6  19         43.28         41.33         4.95 o                         
   2   6  19         19.24         22.34         4.84 o                         
   3   6  19          9.84          8.54         4.04 o                         
   4   6  19         18.04         13.95         5.79 o                         
   5   6  19         10.39         15.58         5.37 o                         
  -3   7  19         10.41         11.78         5.44 o                         
  -2   7  19         76.37         77.35         7.22 o                         
  -1   7  19         36.88         39.92         5.82 o                         
   0   7  19          0.12         -0.87         3.79 o                         
   1   7  19         36.91         49.20         5.99 o                         
   2   7  19         76.50         76.73         6.47 o                         
   3   7  19         10.36          4.41         5.05 o                         
  -2   8  19          3.78          0.12         5.00 o                         
  -1   8  19         10.34          5.33         3.79 o                         
   0   8  19         32.36         36.02         4.79 o                         
   1   8  19         10.37         13.44         4.88 o                         
   0   0  20          0.01          6.86         3.54 o                         
   1   0  20         35.93         34.41         1.81 o                         
   2   0  20        331.37        366.13         5.78 o                         
   3   0  20        164.78        157.74         2.59 o                         
   4   0  20          4.64          5.81         1.76 o                         
   5   0  20        181.35        160.57         9.96 o                         
   6   0  20         11.63         18.27         4.37 o                         
   7   0  20          0.03          1.82         3.84 o                         
  -7   1  20         11.84         12.81         3.72 o                         
  -6   1  20        185.82        191.52         6.14 o                         
  -5   1  20         87.24         86.33         4.40 o                         
  -4   1  20         13.43         11.23         2.17 o                         
  -3   1  20        124.80        134.70         2.89 o                         
  -2   1  20        125.46        124.48         2.67 o                         
  -1   1  20        353.84        343.64         4.53 o                         
   0   1  20          7.32         21.29         4.69 o                         
   1   1  20        353.51        346.82         4.65 o                         
   2   1  20        125.42        129.44         2.56 o                         
   3   1  20        124.90        135.60         2.86 o                         
   4   1  20         13.32         13.07         1.81 o                         
   5   1  20         87.41         84.76         3.23 o                         
   6   1  20        185.67        200.80         5.88 o                         
   7   1  20         11.83          6.71         3.86 o                         
  -7   2  20         41.06         39.29         4.26 o                         
  -6   2  20         78.78         79.55         4.68 o                         
  -5   2  20         62.80         61.52         5.25 o                         
  -4   2  20        151.13        139.62         7.53 o                         
  -3   2  20        171.47        149.82        10.64 o                         
  -2   2  20         62.15         59.48         3.04 o                         
  -1   2  20        132.52        131.54         3.28 o                         
   0   2  20          5.83         10.18         2.95 o                         
   1   2  20        132.41        130.88         3.04 o                         
   2   2  20         62.23         61.30         3.20 o                         
   3   2  20        170.92        149.74         5.65 o                         
   4   2  20        151.00        135.58         5.39 o                         
   5   2  20         62.91         61.26         5.39 o                         
  -7   3  20         32.92         30.53         7.13 o                         
  -6   3  20         21.30         29.52         8.15 o                         
  -5   3  20         10.02         11.01         5.64 o                         
  -4   3  20         62.33         53.15         5.58 o                         
  -3   3  20          1.15          6.60         4.33 o                         
  -2   3  20         59.91         69.14         3.72 o                         
  -1   3  20         37.71         36.58         3.03 o                         
   0   3  20          3.48          9.36         1.76 o                         
   1   3  20         37.79         37.31         2.53 o                         
   2   3  20         59.78         68.59         4.59 o                         
   3   3  20          1.13          1.62         3.85 o                         
   4   3  20         62.38         58.80         3.97 o                         
   5   3  20          9.97         10.78         3.42 o                         
  -6   4  20         32.83         39.29         5.94 o                         
  -5   4  20         59.26         72.45         7.09 o                         
  -4   4  20        189.87        178.27         9.20 o                         
  -3   4  20         87.39         75.77         6.65 o                         
  -2   4  20         30.86         27.01         4.60 o                         
  -1   4  20         18.29         13.89         4.35 o                         
   0   4  20         33.88         28.16         2.28 o                         
   1   4  20         18.35         21.08         2.59 o                         
   2   4  20         30.80         35.63         4.46 o                         
   3   4  20         87.30         81.99         6.01 o                         
   4   4  20        189.75        186.79         8.24 o                         
   5   4  20         59.12         52.13         5.71 o                         
   6   4  20         32.86         50.05         6.04 o                         
  -5   5  20          6.22          7.22         6.01 o                         
  -4   5  20         35.55         38.46         5.53 o                         
  -3   5  20          4.65          9.62         5.38 o                         
  -2   5  20         86.59         78.16         7.22 o                         
  -1   5  20          5.77          4.79         4.26 o                         
   0   5  20         54.37         54.33         3.66 o                         
   1   5  20          5.81         10.40         4.20 o                         
   2   5  20         86.41         83.36         6.22 o                         
   3   5  20          4.64         10.75         4.53 o                         
   4   5  20         35.56         35.02         5.73 o                         
   5   5  20          6.25          9.12         4.52 o                         
  -4   6  20         23.17         19.74         5.98 o                         
  -3   6  20         15.62         14.71         6.36 o                         
  -2   6  20          4.08         13.99         5.44 o                         
  -1   6  20         64.26         76.17         4.32 o                         
   0   6  20         72.51         78.29         4.48 o                         
   1   6  20         64.45         68.33         6.04 o                         
   2   6  20          4.05          3.00         4.99 o                         
   3   6  20         15.53         13.62         5.36 o                         
   4   6  20         23.17         14.72         4.60 o                         
  -3   7  20         11.37         12.77         7.35 o                         
  -2   7  20         52.37         61.30         7.72 o                         
  -1   7  20          2.15          4.23         3.79 o                         
   0   7  20         43.31         53.99         4.34 o                         
   1   7  20          2.16          1.62         5.26 o                         
   2   7  20         52.35         61.50         6.64 o                         
   3   7  20         11.40         11.88         4.66 o                         
  -2   8  20          8.74         -1.63         4.67 o                         
  -1   8  20          3.92         -2.51         3.49 o                         
   0   8  20          0.29         15.13         4.73 o                         
   1   0  21          2.79          5.05         1.54 o                         
   2   0  21          3.95          7.23         1.75 o                         
   3   0  21        243.24        205.69         3.65 o                         
   4   0  21        174.42        158.96         3.20 o                         
   5   0  21         67.15         69.80         3.27 o                         
   6   0  21         34.93         34.90         2.96 o                         
   7   0  21         35.63         34.40         6.88 o                         
  -7   1  21         32.59         28.56         7.27 o                         
  -6   1  21         77.51         83.87         9.47 o                         
  -5   1  21          5.37          8.52         2.93 o                         
  -4   1  21         55.30         46.98         2.81 o                         
  -3   1  21        168.82        163.63         3.11 o                         
  -2   1  21          2.61          2.33         1.73 o                         
  -1   1  21        138.26        141.14         3.30 o                         
   0   1  21       1412.22       1326.82         8.81 o                         
   1   1  21        138.03        141.76         3.13 o                         
   2   1  21          2.60          4.47         1.53 o                         
   3   1  21        168.65        167.89         3.51 o                         
   4   1  21         55.41         51.11         2.62 o                         
   5   1  21          5.44          9.23         2.77 o                         
   6   1  21         77.43         83.38         6.32 o                         
   7   1  21         32.61         28.29         4.63 o                         
  -7   2  21         29.31         38.21        15.96 o                         
  -6   2  21         65.65         69.60         4.47 o                         
  -5   2  21        100.40         91.74         5.03 o                         
  -4   2  21         26.63         36.51         5.41 o                         
  -3   2  21        296.98        279.97         5.69 o                         
  -2   2  21        185.34        190.63         6.65 o                         
  -1   2  21         83.19         75.79         2.67 o                         
   0   2  21        108.58        107.80         2.81 o                         
   1   2  21         83.05         73.45         2.55 o                         
   2   2  21        185.44        187.43         4.64 o                         
   3   2  21        297.08        275.95         4.45 o                         
   4   2  21         26.71         33.07         2.26 o                         
   5   2  21        100.53         85.72         5.49 o                         
  -6   3  21        114.69        120.62         9.97 o                         
  -5   3  21          9.98         10.75         5.86 o                         
  -4   3  21         35.82         32.83         5.26 o                         
  -3   3  21        143.09        132.82         7.20 o                         
  -2   3  21         67.56         61.44         3.53 o                         
  -1   3  21         57.56         49.79         2.55 o                         
   0   3  21         52.42         66.07         2.23 o                         
   1   3  21         57.65         48.66         6.36 o                         
   2   3  21         67.84         66.24         4.78 o                         
   3   3  21        143.01        137.28         4.70 o                         
   4   3  21         35.84         28.17         3.15 o                         
   5   3  21          9.92         10.28         6.70 o                         
  -6   4  21         33.55         25.55         5.73 o                         
  -5   4  21         72.03         88.93         7.98 o                         
  -4   4  21         17.96         22.15         5.89 o                         
  -3   4  21         61.18         80.11         6.71 o                         
  -2   4  21        195.40        206.92         8.51 o                         
  -1   4  21        129.92        113.35         6.58 o                         
   0   4  21          8.82         10.47         2.02 o                         
   1   4  21        129.93        126.17         3.85 o                         
   2   4  21        195.29        181.66         6.92 o                         
   3   4  21         60.98         63.89         5.50 o                         
   4   4  21         18.02         15.68         4.32 o                         
   5   4  21         72.19         77.69         4.98 o                         
   6   4  21         33.55         44.39         5.82 o                         
  -5   5  21         18.86         12.64         5.49 o                         
  -4   5  21         54.80         62.05         6.35 o                         
  -3   5  21         28.56         23.24         5.21 o                         
  -2   5  21         10.64          1.89         4.54 o                         
  -1   5  21          5.09          7.01         4.56 o                         
   0   5  21         21.62         24.68         3.43 o                         
   1   5  21          5.10          3.29         4.24 o                         
   2   5  21         10.62         10.11         3.91 o                         
   3   5  21         28.53         28.24         5.27 o                         
   4   5  21         54.78         57.82         5.45 o                         
   5   5  21         18.87         24.37         6.22 o                         
  -4   6  21          3.63          5.32         5.27 o                         
  -3   6  21         13.20         16.17         5.38 o                         
  -2   6  21          7.61          8.81         5.44 o                         
  -1   6  21         14.53         15.92         4.81 o                         
   0   6  21         36.50         37.50         4.05 o                         
   1   6  21         14.51         10.28         4.93 o                         
   2   6  21          7.61         10.92         4.34 o                         
   3   6  21         13.22         21.49         4.68 o                         
   4   6  21          3.63         -4.91         4.91 o                         
  -3   7  21          8.31         12.66         6.37 o                         
  -2   7  21         24.72         29.83         7.07 o                         
  -1   7  21         24.50         29.04         4.30 o                         
   0   7  21         12.93         14.01         7.82 o                         
   1   7  21         24.55         14.87         4.37 o                         
   2   7  21         24.68         32.11         5.15 o                         
   3   7  21          8.28         -4.95         4.95 o                         
  -1   8  21         17.58          8.89         3.54 o                         
   0   0  22        746.71        747.73        11.75 o                         
   1   0  22        146.35        134.86         2.75 o                         
   2   0  22        311.11        285.18         4.48 o                         
   3   0  22         84.32        113.55         2.82 o                         
   4   0  22         68.31         70.76         2.58 o                         
   5   0  22         74.50         81.70         3.38 o                         
   6   0  22          1.16          3.40         3.25 o                         
   7   0  22         13.86         13.21         3.65 o                         
  -7   1  22         26.36         17.54         3.56 o                         
  -6   1  22         15.89         14.77         3.51 o                         
  -5   1  22        133.65        130.47         5.56 o                         
  -4   1  22        113.26         97.54         3.71 o                         
  -3   1  22        131.80        123.19         2.88 o                         
  -2   1  22         10.50          8.95         1.78 o                         
  -1   1  22        303.29        296.99         3.75 o                         
   0   1  22         32.76         71.95         2.93 o                         
   1   1  22        302.72        308.57        13.61 o                         
   2   1  22         10.56         11.46         1.91 o                         
   3   1  22        131.83        117.90         2.81 o                         
   4   1  22        113.20         96.52         4.41 o                         
   5   1  22        133.68        124.96         8.58 o                         
  -7   2  22          3.14          3.11         5.01 o                         
  -6   2  22         29.82         30.79         4.16 o                         
  -5   2  22         31.18         38.74         4.08 o                         
  -4   2  22        129.08        125.67         7.16 o                         
  -3   2  22         67.19         65.90         3.51 o                         
  -2   2  22         58.18         52.61         2.91 o                         
  -1   2  22         11.82         11.09         1.71 o                         
   0   2  22        115.40        106.56         4.86 o                         
   1   2  22         11.86         14.66         1.98 o                         
   2   2  22         58.22         58.33         4.06 o                         
   3   2  22         67.16         69.21         3.78 o                         
   4   2  22        129.07        121.07         4.12 o                         
   5   2  22         31.28         48.25         5.09 o                         
  -6   3  22          3.24          6.62         3.89 o                         
  -5   3  22         48.90         44.74         6.06 o                         
  -4   3  22         98.38         93.86         6.84 o                         
  -3   3  22         74.31         79.49         5.81 o                         
  -2   3  22         42.29         37.81         3.30 o                         
  -1   3  22         21.19         25.64         3.03 o                         
   0   3  22        360.87        327.73         4.75 o                         
   1   3  22         21.19         24.05         2.32 o                         
   2   3  22         42.37         39.36         3.20 o                         
   3   3  22         74.10         72.02         4.05 o                         
   4   3  22         98.48         96.25         4.64 o                         
   5   3  22         48.70         51.72         3.86 o                         
  -6   4  22         12.24         19.31         6.05 o                         
  -5   4  22         33.22         37.96         6.15 o                         
  -4   4  22         66.49         68.94         7.29 o                         
  -3   4  22         53.26         53.90         5.51 o                         
  -2   4  22         27.99         29.32         3.55 o                         
  -1   4  22         69.50         73.33         5.80 o                         
   0   4  22        369.72        352.37         6.01 o                         
   1   4  22         69.29         68.63         3.42 o                         
   2   4  22         27.92         26.63         4.65 o                         
   3   4  22         53.21         54.70         5.71 o                         
   4   4  22         66.47         61.19         6.09 o                         
   5   4  22         33.26         32.14         4.04 o                         
   6   4  22         12.31         18.92         6.05 o                         
  -5   5  22          4.12          5.36         5.39 o                         
  -4   5  22         15.47          5.04         5.49 o                         
  -3   5  22         49.03         69.95         7.67 o                         
  -2   5  22         21.44         21.41         6.05 o                         
  -1   5  22         76.14         93.74         4.39 o                         
   0   5  22        261.00        281.35         5.73 o                         
   1   5  22         76.01         78.56         5.86 o                         
   2   5  22         21.42         19.55         4.22 o                         
   3   5  22         48.98         47.36         5.80 o                         
   4   5  22         15.45         24.75         5.89 o                         
   5   5  22          4.11         11.25         5.59 o                         
  -4   6  22         36.61         14.65         5.53 o                         
  -3   6  22         15.75         19.59         6.15 o                         
  -2   6  22          1.28         -4.96         4.96 o                         
  -1   6  22         60.41         65.08         4.64 o                         
   0   6  22         58.67         55.41         5.90 o                         
   1   6  22         60.31         54.99         5.51 o                         
   2   6  22          1.26         -1.10         4.14 o                         
   3   6  22         15.82         25.41         5.68 o                         
   4   6  22         36.59         40.78         6.53 o                         
  -2   7  22         32.49         49.38         6.20 o                         
  -1   7  22         13.05         19.02         6.27 o                         
   0   7  22         32.84         35.39         5.48 o                         
   1   7  22         13.03          4.57         5.30 o                         
   2   7  22         32.49         33.07         5.98 o                         
  -1   8  22         14.12         18.29         7.68 o                         
   1   0  23          0.25          4.42         1.77 o                         
   2   0  23        461.96        429.41         4.59 o                         
   3   0  23        123.09        125.52         2.97 o                         
   4   0  23        128.31        137.23         5.38 o                         
   5   0  23          0.06          5.21         2.67 o                         
   6   0  23         45.36         42.11         3.16 o                         
   7   0  23         11.66         14.89         9.00 o                         
  -7   1  23          7.20          1.73         4.65 o                         
  -6   1  23         11.26          7.62         3.63 o                         
  -5   1  23         78.16         77.27         5.43 o                         
  -4   1  23         34.13         27.40         3.14 o                         
  -3   1  23         58.80         61.62         2.54 o                         
  -2   1  23         49.52         43.67         2.23 o                         
  -1   1  23         17.00         27.05         2.22 o                         
   0   1  23        779.90        732.28         6.72 o                         
   1   1  23         16.83         34.02         3.51 o                         
   2   1  23         49.30         45.30         4.14 o                         
   3   1  23         58.69         60.85         3.14 o                         
   4   1  23         34.08         36.66         3.05 o                         
   5   1  23         78.03         89.08         8.78 o                         
  -7   2  23         11.92          8.21         4.86 o                         
  -6   2  23         18.87         16.02         3.99 o                         
  -5   2  23         16.22         15.14         3.46 o                         
  -4   2  23         13.43         15.70         5.06 o                         
  -3   2  23         56.43         54.87         5.70 o                         
  -2   2  23         41.09         38.18         3.01 o                         
  -1   2  23        279.83        275.63         4.41 o                         
   0   2  23        411.69        414.59         7.55 o                         
   1   2  23        279.76        274.91         4.81 o                         
   2   2  23         41.12         40.41         3.60 o                         
   3   2  23         56.83         52.37         4.03 o                         
   4   2  23         13.37         21.27         6.40 o                         
   5   2  23         16.23         13.55         4.72 o                         
  -6   3  23          0.34          0.41         3.98 o                         
  -5   3  23         91.47         82.07         7.24 o                         
  -4   3  23          9.03         14.63         5.15 o                         
  -3   3  23         64.30         78.89         6.25 o                         
  -2   3  23         70.62         62.17         7.48 o                         
  -1   3  23        126.21        131.91         3.06 o                         
   0   3  23        709.08        670.74         8.21 o                         
   1   3  23        125.91        135.37         5.56 o                         
   2   3  23         70.42         59.51         3.64 o                         
   3   3  23         64.23         73.26         4.12 o                         
   4   3  23          9.07          8.94         3.05 o                         
   5   3  23         91.30         92.18         4.87 o                         
  -5   4  23         73.23         67.38         7.21 o                         
  -4   4  23         61.91         66.12         6.60 o                         
  -3   4  23         83.63         94.37         7.35 o                         
  -2   4  23         26.33         27.75         3.51 o                         
  -1   4  23        392.62        359.37         4.72 o                         
   0   4  23        239.98        222.42         5.06 o                         
   1   4  23        392.05        368.33         6.10 o                         
   2   4  23         26.20         24.86         4.55 o                         
   3   4  23         83.88         89.01         5.96 o                         
   4   4  23         61.76         68.37         6.99 o                         
   5   4  23         73.31         65.05        11.82 o                         
   6   4  23         12.13         21.47         5.97 o                         
  -5   5  23         38.15         49.45         7.03 o                         
  -4   5  23         12.94         11.80         6.54 o                         
  -3   5  23         96.17         72.94         6.73 o                         
  -2   5  23         21.40         26.67         5.12 o                         
  -1   5  23          0.45         -1.72         2.70 o                         
   0   5  23          2.46          0.69         3.40 o                         
   1   5  23          0.44         -0.79         3.31 o                         
   2   5  23         21.41         24.81         4.89 o                         
   3   5  23         96.37         90.15         6.65 o                         
   4   5  23         12.99         15.80         5.04 o                         
   5   5  23         38.18         36.26         5.70 o                         
  -4   6  23         23.77         24.88         6.98 o                         
  -3   6  23         14.39         21.76         6.80 o                         
  -2   6  23          1.85          4.34         5.56 o                         
  -1   6  23         17.45         24.46         3.58 o                         
   0   6  23          5.11         -3.45         4.63 o                         
   1   6  23         17.47         10.74         4.64 o                         
   2   6  23          1.88         -4.87         4.87 o                         
   3   6  23         14.34         19.43         5.55 o                         
   4   6  23         23.76         30.22         4.68 o                         
  -2   7  23          3.15          3.04         6.52 o                         
  -1   7  23         41.14         41.80         6.40 o                         
   0   7  23          0.09          0.63         5.23 o                         
   1   7  23         41.16         38.66         6.20 o                         
   2   7  23          3.12         -3.03         4.72 o                         
   0   0  24       7338.08       7254.86        36.63 o                         
   1   0  24        186.62        200.04         4.09 o                         
   2   0  24        272.10        300.27         4.10 o                         
   3   0  24        422.44        364.67         4.75 o                         
   4   0  24          9.43          8.01         2.32 o                         
   5   0  24          1.39          1.86         5.30 o                         
   6   0  24          0.14         -0.66         3.84 o                         
  -7   1  24          9.44         12.10         7.85 o                         
  -6   1  24          4.54          3.82         2.39 o                         
  -5   1  24         80.83         89.54         3.67 o                         
  -4   1  24         45.24         48.87         2.44 o                         
  -3   1  24        236.94        232.14         3.79 o                         
  -2   1  24          9.49          6.66         1.95 o                         
  -1   1  24        696.74        670.32        10.81 o                         
   0   1  24        391.30        393.21         5.37 o                         
   1   1  24        696.30        676.54         8.41 o                         
   2   1  24          9.42         12.10         3.02 o                         
   3   1  24        236.92        231.12         4.31 o                         
   4   1  24         45.32         56.22         2.99 o                         
   5   1  24         80.74         80.13         5.28 o                         
  -6   2  24         30.61         31.51         4.53 o                         
  -5   2  24          6.03          3.70         2.97 o                         
  -4   2  24         10.57          6.45         5.15 o                         
  -3   2  24        101.23         98.38         4.43 o                         
  -2   2  24         64.74         57.59         2.99 o                         
  -1   2  24         79.65         84.90         5.98 o                         
   0   2  24        653.97        648.06        20.39 o                         
   1   2  24         79.70         80.47         2.95 o                         
   2   2  24         64.76         67.83         3.46 o                         
   3   2  24        101.18         89.00         4.09 o                         
   4   2  24         10.55          7.62         2.27 o                         
   5   2  24          6.06          0.51         4.04 o                         
  -6   3  24          1.72         -4.35         4.35 o                         
  -5   3  24         61.55         70.98         6.82 o                         
  -4   3  24          4.79          0.60         4.91 o                         
  -3   3  24          9.28         15.08         4.68 o                         
  -2   3  24        171.72        158.08         3.97 o                         
  -1   3  24        275.96        278.52         4.02 o                         
   0   3  24        635.94        651.73        18.11 o                         
   1   3  24        276.29        280.04         7.18 o                         
   2   3  24        171.45        162.50         5.00 o                         
   3   3  24          9.26          7.77         2.94 o                         
   4   3  24          4.73         -0.10         2.56 o                         
   5   3  24         61.45         61.75         7.58 o                         
  -4   4  24         19.89         15.88         5.03 o                         
  -3   4  24          8.62          9.68         5.20 o                         
  -2   4  24         18.04          9.80         3.18 o                         
  -1   4  24          9.21          5.68         2.06 o                         
   0   4  24         40.24         46.17         2.92 o                         
   1   4  24          9.12          4.64         3.56 o                         
   2   4  24         18.07         21.18         3.63 o                         
   3   4  24          8.61          6.05         3.48 o                         
   4   4  24         19.75         25.37         6.09 o                         
   5   4  24         34.69         18.74         3.81 o                         
  -5   5  24          8.31         -0.82         5.92 o                         
  -4   5  24         11.91          7.85         5.56 o                         
  -3   5  24          8.56         14.59         6.06 o                         
  -2   5  24         11.24         15.91         5.32 o                         
  -1   5  24         20.01         21.04         7.71 o                         
   0   5  24         32.77         31.00         3.08 o                         
   1   5  24         20.07         24.69         4.25 o                         
   2   5  24         11.27         16.80         3.71 o                         
   3   5  24          8.62         15.37         4.82 o                         
   4   5  24         11.85         20.86         5.08 o                         
   5   5  24          8.31         -0.36         3.89 o                         
  -4   6  24          6.08         -0.46         6.39 o                         
  -3   6  24          7.01         -3.62         5.39 o                         
  -2   6  24         63.67         61.14         7.23 o                         
  -1   6  24         55.26         63.60         4.58 o                         
   0   6  24         58.36         68.30         6.30 o                         
   1   6  24         55.10         51.24         5.90 o                         
   2   6  24         63.44         64.95         5.53 o                         
   3   6  24          7.00         -4.07         4.82 o                         
  -2   7  24          6.60          7.39        10.55 o                         
  -1   7  24         17.15         34.84         4.80 o                         
   0   7  24         10.08         -1.38         5.08 o                         
   1   7  24         17.16         27.16         4.93 o                         
   1   0  25        225.18        241.77         9.01 o                         
   2   0  25        908.23        942.84         6.82 o                         
   3   0  25         13.77         16.42         2.10 o                         
   4   0  25        211.99        183.91         4.20 o                         
   5   0  25         10.32          2.50         7.67 o                         
   6   0  25         11.90         16.96         4.78 o                         
  -7   1  25         34.82         33.01         4.25 o                         
  -6   1  25         14.37         17.66         2.89 o                         
  -5   1  25         46.44         47.87         3.95 o                         
  -4   1  25        100.71         98.62         3.83 o                         
  -3   1  25        146.68        129.32         3.17 o                         
  -2   1  25         97.44         82.99         2.71 o                         
  -1   1  25        810.06        835.29         7.55 o                         
   0   1  25        447.70        435.43         5.69 o                         
   1   1  25        809.77        819.72        21.06 o                         
   2   1  25         97.15         91.21         5.77 o                         
   3   1  25        146.60        126.79         4.35 o                         
   4   1  25        100.76         99.02         4.17 o                         
   5   1  25         46.57         42.40         4.87 o                         
  -6   2  25         19.76         17.33         4.22 o                         
  -5   2  25          6.24          5.36         3.47 o                         
  -4   2  25         63.40         59.76         8.13 o                         
  -3   2  25        151.47        138.49         4.88 o                         
  -2   2  25        188.30        193.20         4.30 o                         
  -1   2  25        145.29        137.73         4.40 o                         
   0   2  25        232.22        243.60        11.70 o                         
   1   2  25        145.44        137.71         6.87 o                         
   2   2  25        188.33        189.03         7.62 o                         
   3   2  25        151.09        145.99         5.48 o                         
   4   2  25         63.35         55.34         3.05 o                         
   5   2  25          6.24          7.64         4.86 o                         
  -6   3  25         34.37         28.47         4.63 o                         
  -5   3  25          3.05          1.03         4.42 o                         
  -4   3  25         20.76          9.16         5.66 o                         
  -3   3  25         11.86          7.90         4.17 o                         
  -2   3  25         83.28         77.10         3.26 o                         
  -1   3  25        327.72        333.00         6.51 o                         
   0   3  25        286.97        257.31         6.80 o                         
   1   3  25        327.74        326.80         8.99 o                         
   2   3  25         83.34         82.05         4.22 o                         
   3   3  25         11.80         11.58         2.90 o                         
   4   3  25         20.75         23.30         3.44 o                         
   5   3  25          3.04         18.12         4.73 o                         
  -5   4  25         21.00         18.51         6.18 o                         
  -4   4  25         61.89         63.66         6.77 o                         
  -3   4  25         18.94         18.56         4.91 o                         
  -2   4  25         23.73         21.33         3.28 o                         
  -1   4  25         16.59         17.70         2.42 o                         
   0   4  25         50.95         49.90         2.82 o                         
   1   4  25         16.59         12.72         3.30 o                         
   2   4  25         23.60         33.82         3.49 o                         
   3   4  25         18.97         25.06         3.38 o                         
   4   4  25         61.78         62.03         4.48 o                         
   5   4  25         21.03         22.87         4.01 o                         
  -4   5  25          2.79          1.95         4.86 o                         
  -3   5  25          3.42         -5.14         5.14 o                         
  -2   5  25         17.15         18.40         3.53 o                         
  -1   5  25         96.15         99.06         4.23 o                         
   0   5  25         11.78          8.41         3.67 o                         
   1   5  25         96.21         86.95         6.02 o                         
   2   5  25         17.10         18.63         4.68 o                         
   3   5  25          3.48          3.40         4.74 o                         
   4   5  25          2.77          9.53         5.22 o                         
   5   5  25          4.44          0.81         4.63 o                         
  -3   6  25         19.11         25.99         6.10 o                         
  -2   6  25          2.79          1.21         5.16 o                         
  -1   6  25          8.61          7.68         4.49 o                         
   0   6  25          9.49          4.46         4.40 o                         
   1   6  25          8.57         13.45         4.83 o                         
   2   6  25          2.80          8.14         4.58 o                         
   3   6  25         19.09         12.13         4.49 o                         
  -2   7  25         37.62         30.84         7.45 o                         
  -1   7  25         27.30         30.82         5.20 o                         
   0   7  25         14.64         -0.12         4.80 o                         
   1   7  25         27.34         24.14         5.36 o                         
   0   0  26        150.90        214.58         7.90 o                         
   1   0  26        305.81        299.72         9.02 o                         
   2   0  26          5.60         28.19         2.51 o                         
   3   0  26         21.52         18.94         2.16 o                         
   4   0  26         45.35         34.47         3.00 o                         
   5   0  26          1.04          4.11         3.01 o                         
   6   0  26          4.01          5.51         4.44 o                         
  -6   1  26          8.29          2.87         3.20 o                         
  -5   1  26        147.52        131.92         4.99 o                         
  -4   1  26          1.61          0.13         2.26 o                         
  -3   1  26         48.64         41.38         2.83 o                         
  -2   1  26          9.54          7.86         2.07 o                         
  -1   1  26        228.41        243.11         4.63 o                         
   0   1  26         40.81         59.73         3.09 o                         
   1   1  26        228.18        239.53         9.54 o                         
   2   1  26          9.54         12.44         5.10 o                         
   3   1  26         48.82         46.43         3.42 o                         
   4   1  26          1.62         -3.92         3.92 o                         
   5   1  26        147.61        143.54         6.54 o                         
  -6   2  26         11.00          7.02         3.85 o                         
  -5   2  26         31.53         43.69         6.41 o                         
  -4   2  26         15.58         10.03         3.37 o                         
  -3   2  26          3.30          3.84         2.99 o                         
  -2   2  26         31.77         34.58         2.84 o                         
  -1   2  26         97.30         92.12         9.28 o                         
   0   2  26         57.70         55.68         3.76 o                         
   1   2  26         97.28         91.74         6.57 o                         
   2   2  26         31.95         46.20         5.96 o                         
   3   2  26          3.26          0.81         4.04 o                         
   4   2  26         15.57         14.90         3.38 o                         
   5   2  26         31.48         28.95         5.63 o                         
  -6   3  26         19.61         10.51         4.90 o                         
  -5   3  26         86.32         66.25         6.28 o                         
  -4   3  26         79.31         92.32         7.39 o                         
  -3   3  26        194.09        208.82         5.87 o                         
  -2   3  26        118.52        119.69         3.79 o                         
  -1   3  26         85.67         85.84         3.98 o                         
   0   3  26          9.94          8.78         3.23 o                         
   1   3  26         85.33         79.90         3.06 o                         
   2   3  26        118.49        105.98         9.92 o                         
   3   3  26        193.88        195.66        11.16 o                         
   4   3  26         79.23         92.34         6.06 o                         
   5   3  26         86.39         67.29         6.28 o                         
  -5   4  26         17.63         18.57         5.89 o                         
  -4   4  26          7.35          9.14         5.71 o                         
  -3   4  26         62.61         63.21         6.75 o                         
  -2   4  26         38.72         47.48         4.80 o                         
  -1   4  26          4.52          3.77         2.33 o                         
   0   4  26          1.48          0.98         2.37 o                         
   1   4  26          4.51          0.46         2.85 o                         
   2   4  26         38.74         42.85         3.90 o                         
   3   4  26         62.52         61.92         5.33 o                         
   4   4  26          7.30          3.17         2.99 o                         
   5   4  26         17.66          5.99         6.14 o                         
  -4   5  26         42.98         43.08         6.11 o                         
  -3   5  26         30.06         34.09         5.16 o                         
  -2   5  26          5.90          3.04         4.10 o                         
  -1   5  26         14.91         18.78         2.76 o                         
   0   5  26          8.95          4.33         3.33 o                         
   1   5  26         14.93         13.29         4.51 o                         
   2   5  26          5.94         -2.77         4.38 o                         
   3   5  26         29.96         29.52         4.17 o                         
   4   5  26         43.10         50.93         4.47 o                         
  -3   6  26         19.53         14.99         6.99 o                         
  -2   6  26         11.69         13.34        11.07 o                         
  -1   6  26         89.39        105.87         6.96 o                         
   0   6  26         23.49         18.06         4.22 o                         
   1   6  26         89.57         87.16         6.34 o                         
   2   6  26         11.68         14.54         4.96 o                         
   3   6  26         19.55         17.19         5.73 o                         
  -2   7  26          2.53         12.45         5.43 o                         
   0   7  26          7.78         24.67         4.22 o                         
   1   0  27         53.73         70.08         3.28 o                         
   2   0  27        439.01        412.99         9.46 o                         
   3   0  27         23.52         13.61         2.07 o                         
   4   0  27        172.60        173.62         5.22 o                         
   5   0  27         38.35         33.45         6.17 o                         
   6   0  27         46.97         60.78         5.36 o                         
  -6   1  27         15.63         20.51         4.87 o                         
  -5   1  27         12.55         10.73         3.45 o                         
  -4   1  27         21.33         22.83         2.90 o                         
  -3   1  27         56.44         55.23         3.67 o                         
  -2   1  27         49.93         45.46         2.83 o                         
  -1   1  27         78.09        109.55         3.61 o                         
   0   1  27         52.73         54.34         4.00 o                         
   1   1  27         78.02         99.60         4.51 o                         
   2   1  27         49.98         48.60         5.87 o                         
   3   1  27         56.36         51.32         3.63 o                         
   4   1  27         21.37         21.43         3.75 o                         
   5   1  27         12.59         20.32         3.52 o                         
  -6   2  27         33.29         36.80         8.85 o                         
  -5   2  27          6.12          4.84         2.73 o                         
  -4   2  27         38.51         36.01         3.69 o                         
  -3   2  27         26.32         27.80         3.70 o                         
  -2   2  27        184.02        190.92         6.61 o                         
  -1   2  27         67.38         66.19         3.86 o                         
   0   2  27         48.88         41.74         3.33 o                         
   1   2  27         67.28         64.52         5.76 o                         
   2   2  27        184.31        191.21         8.47 o                         
   3   2  27         26.37         18.96         5.06 o                         
   4   2  27         38.59         34.98         5.71 o                         
   5   2  27          6.12          4.27         4.52 o                         
  -5   3  27          4.66         11.49         5.32 o                         
  -4   3  27         16.59         17.73         6.27 o                         
  -3   3  27         69.92         70.91         5.42 o                         
  -2   3  27         92.87         93.14         4.23 o                         
  -1   3  27         10.30         18.60         4.74 o                         
   0   3  27        314.97        294.47         6.41 o                         
   1   3  27         10.26         13.40         3.05 o                         
   2   3  27         92.96        101.54         7.59 o                         
   3   3  27         69.85         71.27         4.11 o                         
   4   3  27         16.64         21.10         3.85 o                         
   5   3  27          4.69          3.14         5.14 o                         
  -5   4  27          5.35          5.85         5.87 o                         
  -4   4  27          3.53          1.20         5.53 o                         
  -3   4  27         36.10         40.21         5.57 o                         
  -2   4  27        103.28         98.75         7.49 o                         
  -1   4  27         63.81         54.82         3.79 o                         
   0   4  27        120.40        115.90         3.72 o                         
   1   4  27         63.71         55.81         5.55 o                         
   2   4  27        103.39         96.89         5.18 o                         
   3   4  27         36.03         33.86         3.77 o                         
   4   4  27          3.49         -0.07         3.86 o                         
   5   4  27          5.37          9.99         5.81 o                         
  -4   5  27          9.47         13.77         6.21 o                         
  -3   5  27         21.27         14.20         6.10 o                         
  -2   5  27          2.43          4.38         3.15 o                         
  -1   5  27         28.77         31.68         4.14 o                         
   0   5  27          1.97          6.65         2.61 o                         
   1   5  27         28.69         23.40         3.71 o                         
   2   5  27          2.48          2.74         3.99 o                         
   3   5  27         21.24          8.82         4.88 o                         
   4   5  27          9.53         13.16         4.24 o                         
  -3   6  27          5.45          6.84         5.08 o                         
  -2   6  27         13.45         41.99         4.80 o                         
  -1   6  27         32.29         27.14         5.29 o                         
   0   6  27          8.04          7.64         4.56 o                         
   1   6  27         32.29         29.48         4.72 o                         
   2   6  27         13.41         -0.30         4.51 o                         
   3   6  27          5.44         16.54         4.61 o                         
   0   0  28        141.05        132.85         7.12 o                         
   1   0  28        194.36        188.31        11.10 o                         
   2   0  28        511.11        517.90         7.05 o                         
   3   0  28          0.35          4.12         2.38 o                         
   4   0  28          0.15         -1.96         2.20 o                         
   5   0  28          2.19          4.08         2.67 o                         
   6   0  28         45.18         48.16        15.91 o                         
  -6   1  28          4.05         -4.10         4.10 o                         
  -5   1  28         21.48         28.81         6.15 o                         
  -4   1  28          7.95         15.35         2.74 o                         
  -3   1  28         88.98         76.23         3.42 o                         
  -2   1  28         19.40         16.80         2.72 o                         
  -1   1  28        340.60        321.94         5.23 o                         
   0   1  28         67.61         70.87         4.29 o                         
   1   1  28        340.76        334.24         6.76 o                         
   2   1  28         19.44         15.43         5.24 o                         
   3   1  28         88.83         81.34         4.03 o                         
   4   1  28          7.96          0.94         2.90 o                         
   5   1  28         21.45         16.85         5.60 o                         
  -5   2  28         14.63         14.62         4.05 o                         
  -4   2  28         25.33         19.64         8.21 o                         
  -3   2  28         39.01         40.36         3.62 o                         
  -2   2  28         73.87         64.58         4.26 o                         
  -1   2  28          9.49         12.02         3.29 o                         
   0   2  28          3.09         -0.02         2.64 o                         
   1   2  28          9.47         15.63         4.97 o                         
   2   2  28         74.08         74.70         6.27 o                         
   3   2  28         39.02         45.65         5.94 o                         
   4   2  28         25.37         36.47         5.70 o                         
   5   2  28         14.57          9.36         4.54 o                         
  -5   3  28         62.06         66.50         5.25 o                         
  -4   3  28         81.30         85.68         4.84 o                         
  -3   3  28          6.36         13.90         8.28 o                         
  -2   3  28         30.00         33.10         3.70 o                         
  -1   3  28        271.78        244.67         5.91 o                         
   0   3  28          1.67          5.73         3.00 o                         
   1   3  28        271.89        250.37         7.84 o                         
   2   3  28         29.92         36.71         5.47 o                         
   3   3  28          6.35         14.35         5.92 o                         
   4   3  28         81.01         81.24         8.14 o                         
   5   3  28         62.02         68.72         5.15 o                         
  -4   4  28          3.58         -0.46         5.45 o                         
  -3   4  28         30.20         27.71         4.53 o                         
  -2   4  28          2.77          0.52         7.69 o                         
  -1   4  28         11.46         12.40         3.45 o                         
   0   4  28          6.28          0.85         3.13 o                         
   1   4  28         11.55         13.37         2.94 o                         
   2   4  28          2.80         10.94         3.90 o                         
   3   4  28         30.20         29.42         4.50 o                         
   4   4  28          3.64         -1.45         3.25 o                         
   5   4  28         11.72         13.91         4.03 o                         
  -4   5  28          7.99          0.64         6.63 o                         
  -3   5  28          9.91          8.10         5.39 o                         
  -2   5  28         13.05         13.02         5.16 o                         
  -1   5  28         55.63         59.59         3.39 o                         
   0   5  28          3.97          0.69         8.91 o                         
   1   5  28         55.54         54.19         9.32 o                         
   2   5  28         12.92         11.26         5.69 o                         
   3   5  28          9.85          0.54         5.22 o                         
   4   5  28          7.91         -5.59         5.59 o                         
  -3   6  28          7.60         -3.89         6.66 o                         
  -2   6  28          7.96          8.03         3.62 o                         
  -1   6  28          5.54          6.33         5.04 o                         
   0   6  28          0.76         -4.23         4.23 o                         
   1   6  28          5.58          3.13         4.11 o                         
   2   6  28          7.95          6.15         4.79 o                         
   1   0  29        220.59        224.16         6.16 o                         
   2   0  29         32.68         39.65         2.84 o                         
   3   0  29         43.41         41.76         2.46 o                         
   4   0  29         83.08         82.01         3.74 o                         
   5   0  29          0.01         -3.14         3.14 o                         
   6   0  29         17.26         24.05         4.67 o                         
  -5   1  29         35.65         30.82         5.66 o                         
  -4   1  29         61.69         65.07         3.39 o                         
  -3   1  29         35.94         40.30         3.05 o                         
  -2   1  29         11.32          9.00         2.49 o                         
  -1   1  29         21.56         29.96         2.91 o                         
   0   1  29         25.44         32.22         3.77 o                         
   1   1  29         21.72         37.65         3.88 o                         
   2   1  29         11.26         11.00         5.11 o                         
   3   1  29         35.85         30.71         3.89 o                         
   4   1  29         61.75         59.82         4.07 o                         
   5   1  29         35.65         38.72         6.10 o                         
  -5   2  29          5.42         12.12         3.29 o                         
  -4   2  29         19.97         19.52         3.41 o                         
  -3   2  29         13.31         12.34         3.13 o                         
  -2   2  29         12.45         14.98         2.93 o                         
  -1   2  29         45.91         47.69         3.78 o                         
   0   2  29         11.71          9.97         3.16 o                         
   1   2  29         45.91         49.61         6.24 o                         
   2   2  29         12.35         10.39         4.73 o                         
   3   2  29         13.37         15.47         5.40 o                         
   4   2  29         20.02         12.57         4.55 o                         
   5   2  29          5.45         21.05         4.62 o                         
  -5   3  29         30.03         25.87         6.23 o                         
  -4   3  29          3.65          9.01         5.25 o                         
  -3   3  29         17.51         15.87         3.82 o                         
  -2   3  29          5.76          6.86         2.16 o                         
  -1   3  29         20.41         31.38         3.82 o                         
   0   3  29         14.65         10.93         3.27 o                         
   1   3  29         20.42         24.21         6.03 o                         
   2   3  29          5.76          5.79         5.46 o                         
   3   3  29         17.52         13.79         5.00 o                         
   4   3  29          3.65         14.74         5.53 o                         
   5   3  29         30.03         32.71         6.58 o                         
  -4   4  29         21.74         23.24         3.80 o                         
  -3   4  29          2.39          4.62         5.27 o                         
  -2   4  29         11.44         10.34         2.86 o                         
  -1   4  29         12.87         10.31         4.69 o                         
   0   4  29         35.03         31.93         3.50 o                         
   1   4  29         12.84          5.80         6.32 o                         
   2   4  29         11.43          6.38         6.23 o                         
   3   4  29          2.42          3.75         3.45 o                         
   4   4  29         21.70         25.84         4.35 o                         
  -3   5  29          0.17          2.07         6.34 o                         
  -2   5  29          8.95         11.24         3.80 o                         
  -1   5  29         12.23         18.45         3.33 o                         
   0   5  29          3.97         -5.01         7.39 o                         
   1   5  29         12.23         19.20         4.87 o                         
   2   5  29          8.85         20.66         6.58 o                         
   3   5  29          0.17         15.04         6.26 o                         
  -2   6  29         24.54         29.95         9.84 o                         
  -1   6  29          3.63         -5.03         5.03 o                         
   0   6  29         29.62         31.82         7.69 o                         
   1   6  29          3.61         -4.68         4.68 o                         
   2   6  29         24.58         22.08         5.85 o                         
   0   0  30        369.56        345.45        10.07 o                         
   1   0  30        128.25        135.03         7.07 o                         
   2   0  30          0.24          3.23         2.48 o                         
   3   0  30         23.28         23.23         2.84 o                         
   4   0  30         19.04         13.96         2.65 o                         
   5   0  30          0.48          6.89         4.92 o                         
  -5   1  30          2.41          8.50         8.53 o                         
  -4   1  30          2.30          4.29         2.65 o                         
  -3   1  30         25.37         34.93         6.70 o                         
  -2   1  30          8.34          4.02         2.86 o                         
  -1   1  30         89.40         94.46         3.66 o                         
   0   1  30         91.70         83.51         4.83 o                         
   1   1  30         89.39         99.50         4.64 o                         
   2   1  30          8.41          3.62         4.99 o                         
   3   1  30         25.37         18.60         5.21 o                         
   4   1  30          2.27          5.36         4.53 o                         
   5   1  30          2.39         12.17         5.83 o                         
  -5   2  30         27.01         24.71         4.61 o                         
  -4   2  30         16.57         16.36         5.91 o                         
  -3   2  30          1.58          2.13         4.78 o                         
  -2   2  30        116.42        106.46         4.47 o                         
  -1   2  30          5.86          7.09         2.95 o                         
   0   2  30         67.83         62.83         4.03 o                         
   1   2  30          5.87         14.52         5.55 o                         
   2   2  30        116.01        117.54         7.50 o                         
   3   2  30          1.60          4.62         4.64 o                         
   4   2  30         16.62          9.75         4.84 o                         
   5   2  30         26.93         16.49         5.60 o                         
  -4   3  30         22.73         30.51         4.00 o                         
  -3   3  30         27.20         21.52         4.49 o                         
  -2   3  30         48.68         43.42         3.82 o                         
  -1   3  30         79.51         81.28         4.29 o                         
   0   3  30        109.65        105.43         8.47 o                         
   1   3  30         79.46         78.77         6.59 o                         
   2   3  30         48.59         53.95         6.72 o                         
   3   3  30         27.17         26.97         5.86 o                         
   4   3  30         22.66         23.75         6.18 o                         
   5   3  30         10.54          6.75         6.25 o                         
  -4   4  30          0.41         -4.27         5.56 o                         
  -3   4  30          0.70         -0.83         4.45 o                         
  -2   4  30         19.80         13.16         3.54 o                         
  -1   4  30         32.59         28.85         8.44 o                         
   0   4  30          5.44          6.46         3.05 o                         
   1   4  30         32.60         28.13         5.47 o                         
   2   4  30         19.82         27.81         5.87 o                         
   3   4  30          0.69          0.04         6.52 o                         
   4   4  30          0.40          5.67         5.54 o                         
  -2   5  30          1.09          5.02         4.11 o                         
  -1   5  30          6.82          0.64         4.47 o                         
   0   5  30         18.87         19.72         5.48 o                         
   1   5  30          6.77          3.98         5.07 o                         
   2   5  30          1.08         -2.41         3.45 o                         
   3   5  30         13.60         -4.27         5.39 o                         
  -1   6  30          6.61         10.89         3.56 o                         
   0   6  30          9.45          2.44         4.91 o                         
   1   6  30          6.55         27.48         5.18 o                         
   1   0  31        291.86        298.85         6.88 o                         
   2   0  31          6.99          5.93         2.56 o                         
   3   0  31         80.44         80.86         5.64 o                         
   4   0  31          2.32          9.19         3.04 o                         
   5   0  31         10.62         24.97         6.27 o                         
  -5   1  31          8.50         12.06         8.93 o                         
  -4   1  31         14.61         12.98         3.39 o                         
  -3   1  31         49.13         57.34         7.95 o                         
  -2   1  31          5.17          5.85         2.25 o                         
  -1   1  31         53.51         51.07         5.85 o                         
   0   1  31        129.87        121.42         8.96 o                         
   1   1  31         53.63         60.50         4.35 o                         
   2   1  31          5.16          5.33         5.13 o                         
   3   1  31         49.11         52.03         6.02 o                         
   4   1  31         14.63         25.99        10.02 o                         
   5   1  31          8.52          7.76         3.61 o                         
  -5   2  31         18.90         13.28         6.68 o                         
  -4   2  31         14.68         11.02         3.99 o                         
  -3   2  31         25.10         24.61         4.52 o                         
  -2   2  31          5.57         16.06         3.51 o                         
  -1   2  31         28.36         33.01         3.49 o                         
   0   2  31          7.70          7.63         4.50 o                         
   1   2  31         28.25         20.41         5.31 o                         
   2   2  31          5.55         -1.98         5.85 o                         
   3   2  31         25.06         26.44         5.16 o                         
   4   2  31         14.69         17.72         5.70 o                         
   5   2  31         18.98         31.84         6.36 o                         
  -4   3  31          0.57          0.90         4.71 o                         
  -3   3  31          6.82         17.92         5.47 o                         
  -2   3  31          7.47          3.68         3.09 o                         
  -1   3  31         43.27         39.60         3.65 o                         
   0   3  31          3.32         -0.53         3.29 o                         
   1   3  31         43.33         36.78         5.93 o                         
   2   3  31          7.44          4.68         4.75 o                         
   3   3  31          6.80         12.39         6.33 o                         
   4   3  31          0.56          2.57         5.56 o                         
  -4   4  31         20.33         27.08         6.48 o                         
  -3   4  31          9.26         17.44         5.63 o                         
  -2   4  31          2.49         -1.66         3.54 o                         
  -1   4  31          7.69          9.29         2.99 o                         
   0   4  31          0.37         -1.27         2.98 o                         
   1   4  31          7.70          2.03         5.55 o                         
   2   4  31          2.48         -4.16         5.97 o                         
   3   4  31          9.28         16.51         5.82 o                         
  -2   5  31         18.94         19.83        11.78 o                         
  -1   5  31         34.46         39.04         5.30 o                         
   0   5  31         10.24          3.02         5.96 o                         
   1   5  31         34.49         41.19         7.71 o                         
   0   0  32          0.50          2.46         5.05 o                         
   1   0  32         40.78         49.19         4.06 o                         
   2   0  32          0.00         -2.08         3.95 o                         
   3   0  32          5.22          8.92         3.24 o                         
   4   0  32          0.06          2.27         6.20 o                         
   5   0  32         15.04         20.41         3.49 o                         
  -5   1  32         48.62         70.56         7.02 o                         
  -4   1  32          3.45          3.38         3.49 o                         
  -3   1  32         24.12         23.86         3.77 o                         
  -2   1  32         16.17         13.00         2.67 o                         
  -1   1  32         18.71         22.03         2.97 o                         
   0   1  32         14.85         23.58         4.30 o                         
   1   1  32         18.67         18.10         4.69 o                         
   2   1  32         16.21          7.14         5.27 o                         
   3   1  32         24.06         21.75         5.28 o                         
   4   1  32          3.39          6.75         5.52 o                         
   5   1  32         48.52         57.80        16.56 o                         
  -4   2  32         18.26         20.39         4.79 o                         
  -3   2  32          9.79          7.66         5.05 o                         
  -2   2  32         94.77         94.47         4.63 o                         
  -1   2  32         34.95         34.49         3.59 o                         
   0   2  32          9.76         12.19         4.97 o                         
   1   2  32         35.09         36.85         5.01 o                         
   2   2  32         94.69        117.46         7.99 o                         
   3   2  32          9.68         23.03         5.35 o                         
   4   2  32         18.26          3.30         5.42 o                         
  -3   3  32          4.87          3.74         4.38 o                         
  -2   3  32          6.07          6.90         3.54 o                         
  -1   3  32         28.84         36.07         4.29 o                         
   0   3  32         32.72         30.43         3.89 o                         
   1   3  32         28.77         29.00         6.42 o                         
   2   3  32          6.02         12.52         5.69 o                         
   3   3  32          4.86          0.95         5.63 o                         
   4   3  32          9.55         -0.54         4.33 o                         
  -2   4  32         13.43         16.13         3.64 o                         
  -1   4  32         51.25         53.96         4.48 o                         
   0   4  32         13.71         13.11         3.60 o                         
   1   4  32         51.33         45.63         6.53 o                         
   2   4  32         13.50         25.38         6.53 o                         
  -1   5  32          5.52         -3.56         3.56 o                         
   0   5  32         25.07         36.03         6.79 o                         
   1   0  33         46.02         47.83         4.24 o                         
   2   0  33          9.63         13.72         3.78 o                         
   3   0  33          2.66          3.76         5.17 o                         
   4   0  33         18.92         19.61         3.68 o                         
  -4   1  33          7.73         20.11         3.86 o                         
  -3   1  33          4.91          4.20         3.56 o                         
  -2   1  33          9.42          8.97         2.69 o                         
  -1   1  33         83.20         81.41         4.99 o                         
   0   1  33         13.65         18.04         4.68 o                         
   1   1  33         83.16         78.35         6.76 o                         
   2   1  33          9.49         10.89         6.00 o                         
   3   1  33          4.92          6.07         4.96 o                         
   4   1  33          7.71          9.49         9.53 o                         
  -3   2  33         36.17         19.20         5.10 o                         
  -2   2  33          4.71          7.87         3.13 o                         
  -1   2  33         16.30         22.30         3.57 o                         
   0   2  33          2.15         -0.09         5.05 o                         
   1   2  33         16.27         16.61         5.36 o                         
   2   2  33          4.69          5.41         5.78 o                         
   3   2  33         36.25         29.59         6.13 o                         
   4   2  33         28.87         44.79         7.67 o                         
  -3   3  33         21.68         23.33         5.72 o                         
  -2   3  33         13.53         10.01         3.65 o                         
  -1   3  33         24.77         21.95         3.59 o                         
   0   3  33          0.00         11.00         2.97 o                         
   1   3  33         24.69         22.62         5.67 o                         
   2   3  33         13.57         15.14         6.71 o                         
   3   3  33         21.60          9.40         4.64 o                         
  -2   4  33         12.99         17.22         4.02 o                         
  -1   4  33          7.80         11.74         4.00 o                         
   0   4  33          1.33         -1.76         2.76 o                         
   1   4  33          7.81          4.81         6.01 o                         
  -1   5  33         45.74         45.00         6.58 o                         
   0   0  34          9.81         13.91         5.00 o                         
   1   0  34          0.10          5.36         3.25 o                         
   2   0  34          0.19         -0.73         2.98 o                         
   3   0  34          5.18         16.18         5.42 o                         
   4   0  34          4.46         12.27         6.32 o                         
  -4   1  34         22.72         32.93         5.14 o                         
  -3   1  34         18.60         23.12         6.45 o                         
  -2   1  34        142.55        153.10         6.51 o                         
  -1   1  34         18.33         21.74         7.38 o                         
   0   1  34          3.79          8.35         4.76 o                         
   1   1  34         18.37         22.59         5.40 o                         
   2   1  34        142.73        141.27         9.09 o                         
   3   1  34         18.61         24.94         5.32 o                         
   4   1  34         22.68         15.69         5.67 o                         
  -3   2  34         15.13         17.98         4.39 o                         
  -2   2  34         12.63         12.19         3.55 o                         
  -1   2  34         15.52         24.97         7.06 o                         
   0   2  34          2.40         15.60         6.12 o                         
   1   2  34         15.56         19.60         6.04 o                         
   2   2  34         12.64         17.92         5.40 o                         
   3   2  34         15.03         26.96         6.85 o                         
  -2   3  34          9.59         15.86         3.30 o                         
  -1   3  34         16.04         16.41         3.04 o                         
   0   3  34          0.79         -1.58         6.14 o                         
   1   3  34         16.08         27.57         5.54 o                         
   2   3  34          9.62         14.58         5.80 o                         
  -2   4  34         22.02         12.38         4.53 o                         
  -1   4  34         50.04         50.83         4.75 o                         
   0   4  34          1.31         -2.92         4.64 o                         
   1   0  35         70.50         91.11         5.20 o                         
   2   0  35          2.43         10.64         3.55 o                         
   3   0  35         21.94         35.50         5.11 o                         
  -3   1  35          2.19         16.09         6.25 o                         
  -2   1  35         45.18         64.93         6.85 o                         
  -1   1  35         36.94         35.91         9.87 o                         
   0   1  35          0.78          2.25         5.34 o                         
   1   1  35         36.90         27.62         5.81 o                         
   2   1  35         45.13         47.11         7.04 o                         
   3   1  35          2.20         -4.00         4.67 o                         
  -2   2  35          3.95          1.59         3.70 o                         
  -1   2  35         23.31         22.86         7.29 o                         
   0   2  35          5.83         13.38         6.38 o                         
   1   2  35         23.34         19.86         6.49 o                         
   2   2  35          3.94          1.38         5.15 o                         
  -2   3  35         35.33         38.73         5.02 o                         
  -1   3  35          3.59          0.51         4.97 o                         
   0   3  35          1.12          3.51         5.88 o                         
   1   3  35          3.55          1.89         6.02 o                         
  -1   4  35          4.30          1.59         5.33 o                         
   0   4  35         13.56         40.14         5.94 o                         
   0   0  36         20.67         18.94         5.94 o                         
   1   0  36         23.78         31.39         4.23 o                         
   2   0  36         11.87         20.06         4.20 o                         
  -2   1  36         40.73         53.79         3.66 o                         
  -1   1  36          3.16          0.18         4.13 o                         
   0   1  36          2.63         11.86         3.91 o                         
   1   1  36          3.17          5.38         4.95 o                         
   2   1  36         40.65         53.27         7.97 o                         
  -2   2  36          3.57         12.45         5.83 o                         
  -1   2  36         37.22         42.90         4.51 o                         
   0   2  36         38.77         39.70         7.35 o                         
   1   2  36         37.19         45.90         7.57 o                         
  -2   3  36          8.15         15.28         5.29 o                         
  -1   3  36         30.63         41.66         8.69 o                         
   0   4  36          4.89          5.20         5.20 o                         
   1   0  37          0.09         -0.57         4.67 o                         
   2   0  37          4.50          0.06         4.10 o                         
  -2   1  37         19.47         19.52         4.31 o                         
  -1   1  37          0.08         -2.86         5.28 o                         
   0   1  37         38.38         37.75         6.73 o                         
   1   1  37          0.08         -1.06         4.45 o                         
  -2   2  37          5.24          4.85         5.77 o                         
  -1   2  37         10.09          2.18         6.16 o                         
   2   0  38          9.65         13.51         5.78 o                         
                                                                                
