# Supplementary material for: The structures of eleven (4-phen­yl)piperazinium salts containing organic anions
Source: Acta Crystallogr E Crystallogr Commun. 2022 Sep 22;78(Pt 10):1016–27. doi: 10.1107/S2056989022009057 (PMC9535824; doi:10.1107/S2056989022009057)
Supplement: Supplementary file 22 [file e-78-01016-12sup12.hkl]

data_12                                                                         
_shelx_title ' HP12 IN PCA2(1)'                                                 
_shelx_refln_list_code          4                                               
_shelx_F_calc_maximum       74.48                                               
_exptl_crystal_F_000       592.00                                               
_reflns_d_resolution_high  0.7607                                               
                                                                                
loop_                                                                           
 _space_group_symop_operation_xyz                                               
 'x, y, z'                                                                      
 '-x, -y, z+1/2'                                                                
 '-x+1/2, y, z+1/2'                                                             
 'x+1/2, -y, z'                                                                 
                                                                                
_cell_length_a    26.7020                                                       
_cell_length_b     7.9626                                                       
_cell_length_c     6.7571                                                       
_cell_angle_alpha  90.000                                                       
_cell_angle_beta   90.000                                                       
_cell_angle_gamma  90.000                                                       
                                                                                
_shelx_F_squared_multiplier     1.000                                           
                                                                                
loop_                                                                           
 _refln_index_h                                                                 
 _refln_index_k                                                                 
 _refln_index_l                                                                 
 _refln_F_squared_calc                                                          
 _refln_F_squared_meas                                                          
 _refln_F_squared_sigma                                                         
 _refln_observed_status                                                         
   0   0  -8        168.65        172.41         5.35 o                         
   2   0  -8          0.56          1.63         2.70 o                         
   4   0  -8        132.74        122.63         6.16 o                         
   6   0  -8          0.92         -0.92         2.27 o                         
   8   0  -8          8.82         14.31         2.01 o                         
  10   0  -8          6.68         12.53         3.40 o                         
  12   0  -8         10.46         12.39         2.49 o                         
  14   0  -8         37.53         25.84         3.08 o                         
   0   1  -8          3.47          4.09         3.19 o                         
   1   1  -8         15.61         15.17         2.18 o                         
   2   1  -8          1.25          2.22         2.72 o                         
   3   1  -8          6.81          5.48         1.44 o                         
   4   1  -8          3.16          3.24         3.13 o                         
   5   1  -8          3.89          4.58         1.67 o                         
   6   1  -8          1.23          0.41         1.80 o                         
   7   1  -8         38.05         39.33         2.09 o                         
   8   1  -8          1.84          4.24         3.09 o                         
   9   1  -8          3.57          3.97         1.69 o                         
  10   1  -8          8.35         10.88         4.47 o                         
  11   1  -8          3.64          3.45         2.00 o                         
  12   1  -8         12.73         11.53         3.25 o                         
   0   2  -8          2.67          0.70         2.88 o                         
   1   2  -8          1.08          4.07         3.27 o                         
   2   2  -8         41.99         49.56         3.67 o                         
   3   2  -8          2.32          1.35         2.41 o                         
   4   2  -8          2.20          0.98         1.78 o                         
   5   2  -8          1.49          2.90         1.38 o                         
   6   2  -8         13.75         14.45         1.86 o                         
   7   2  -8         10.75          9.79         1.55 o                         
   8   2  -8          5.41          9.75         2.22 o                         
   9   2  -8          3.48          5.18         1.88 o                         
  10   2  -8          0.05         -2.69         2.86 o                         
  11   2  -8         36.31         60.24         4.14 o                         
   0   3  -8         12.73         21.04         3.46 o                         
   1   3  -8         21.14         26.12         4.32 o                         
   2   3  -8          5.96          6.94         2.04 o                         
   3   3  -8         10.55          6.82         1.77 o                         
   4   3  -8          1.38          1.31         2.09 o                         
   5   3  -8          9.31          6.25         2.25 o                         
   6   3  -8         12.51         13.92         3.41 o                         
   7   3  -8         28.38         36.33         2.53 o                         
   8   3  -8          4.61          4.30         2.73 o                         
   9   3  -8         33.66         46.32         3.68 o                         
  10   3  -8          8.80         28.18         3.59 o                         
   0   4  -8         11.33         11.32         3.04 o                         
   1   4  -8         21.02         15.76         2.14 o                         
   2   4  -8         12.31          8.19         2.08 o                         
   3   4  -8         15.69         23.02         3.52 o                         
   2   0  -7         38.41         42.11         2.31 o                         
   4   0  -7         16.86         15.99         4.03 o                         
   6   0  -7         47.40         52.19         2.37 o                         
   8   0  -7        176.55        182.03         4.95 o                         
  10   0  -7        143.70        138.63         3.31 o                         
  12   0  -7         15.26          5.56         1.77 o                         
  14   0  -7          8.47         10.14         3.11 o                         
  16   0  -7         39.44         34.85         7.48 o                         
  18   0  -7          8.43         13.43         2.00 o                         
  20   0  -7         44.93         43.83         2.34 o                         
   1   1  -7         44.12         48.62         1.99 o                         
   2   1  -7         23.23         26.19         2.15 o                         
   3   1  -7        127.12        130.21         2.58 o                         
   4   1  -7         10.26         11.70         1.52 o                         
   5   1  -7         59.27         62.75         2.29 o                         
   6   1  -7         11.08         11.47         1.42 o                         
   7   1  -7          8.89          6.45         1.29 o                         
   8   1  -7          6.29          4.32         1.24 o                         
   9   1  -7         10.21         12.15         1.44 o                         
  10   1  -7          1.99          1.04         1.21 o                         
  11   1  -7         10.39          8.80         1.27 o                         
  12   1  -7         30.03         32.00         1.64 o                         
  13   1  -7         65.31         64.27         1.86 o                         
  14   1  -7          2.29          4.74         1.29 o                         
  15   1  -7          8.34         10.46         1.29 o                         
  16   1  -7         18.36         13.89         1.66 o                         
  17   1  -7          2.89          4.02         1.91 o                         
  18   1  -7          6.92          8.00         2.37 o                         
  19   1  -7         29.05         33.57         2.71 o                         
  20   1  -7          3.39          5.13         2.52 o                         
   1   2  -7          1.08          1.61         1.47 o                         
   2   2  -7         15.00         11.60         1.54 o                         
   3   2  -7         16.55         16.28         1.68 o                         
   4   2  -7          7.97          8.78         1.54 o                         
   5   2  -7         15.84         16.66         1.72 o                         
   6   2  -7         34.21         36.42         3.86 o                         
   7   2  -7          0.54          0.89         1.57 o                         
   8   2  -7         10.55          8.64         1.59 o                         
   9   2  -7          9.88         11.72         1.88 o                         
  10   2  -7         18.21         21.11         3.06 o                         
  11   2  -7          8.46          9.83         1.74 o                         
  12   2  -7         16.82         21.87         1.72 o                         
  13   2  -7         40.65         45.64         2.00 o                         
  14   2  -7         23.35         23.51         2.17 o                         
  15   2  -7         12.45         13.13         2.03 o                         
  16   2  -7          0.24          0.98         1.52 o                         
  17   2  -7         26.09         31.76         2.41 o                         
   1   3  -7          8.18          5.24         2.14 o                         
   2   3  -7          5.06          6.19         1.59 o                         
   3   3  -7          6.57          4.98         1.41 o                         
   4   3  -7          0.43         -0.98         2.18 o                         
   5   3  -7          6.63          8.17         1.57 o                         
   6   3  -7         10.16          7.95         1.59 o                         
   7   3  -7         16.39         14.65         1.67 o                         
   8   3  -7          8.55         10.30         1.31 o                         
   9   3  -7         26.18         32.16         3.15 o                         
  10   3  -7         11.17         12.81         1.58 o                         
  11   3  -7         14.07         18.35         2.65 o                         
  12   3  -7         16.74         20.09         1.96 o                         
  13   3  -7         46.56         52.49         2.77 o                         
  14   3  -7          3.88          1.54         1.99 o                         
  15   3  -7          4.72          6.32         2.14 o                         
   1   4  -7          5.10          5.60         1.78 o                         
   2   4  -7          3.13          1.67         2.87 o                         
   3   4  -7          6.36          6.89         2.81 o                         
   4   4  -7          3.60          2.79         1.43 o                         
   5   4  -7         18.26         17.49         2.07 o                         
   6   4  -7          9.07         10.17         2.11 o                         
   7   4  -7         34.94         37.47         2.31 o                         
   8   4  -7          8.81         12.55         3.21 o                         
   9   4  -7         34.55         39.30         2.71 o                         
  10   4  -7         34.56         38.69         2.86 o                         
  11   4  -7         20.79         18.44         2.30 o                         
  12   4  -7          8.70         11.06         3.07 o                         
   1   5  -7          5.05         -0.93         4.57 o                         
   2   5  -7          6.69          5.02         1.43 o                         
   3   5  -7          0.98          1.06         1.46 o                         
   4   5  -7          4.45         10.36         2.20 o                         
   5   5  -7         27.70         27.94         4.53 o                         
   6   5  -7         16.28         17.89         2.07 o                         
   7   5  -7          0.04          5.80         2.24 o                         
   8   5  -7         19.98         18.31         2.25 o                         
   9   5  -7          5.16          2.14         2.62 o                         
  10   5  -7          0.03         -0.98         2.21 o                         
   1   6  -7          1.91          1.68         2.07 o                         
   2   6  -7          4.48          3.90         2.83 o                         
   3   6  -7          1.77          4.72         2.55 o                         
   4   6  -7         12.30          7.68         3.38 o                         
   5   6  -7          1.21          0.93         2.47 o                         
   6   6  -7          8.48         11.75         2.74 o                         
   0   0  -6        402.22        412.13         6.53 o                         
   2   0  -6        241.58        246.12         5.31 o                         
   4   0  -6        353.82        356.05         4.26 o                         
   6   0  -6        389.35        376.56        10.03 o                         
   8   0  -6          8.49          6.78         1.76 o                         
  10   0  -6         20.10         20.72         1.85 o                         
  12   0  -6        163.49        152.32         8.89 o                         
  14   0  -6        134.72        128.75         6.90 o                         
  16   0  -6         14.83         18.04         2.76 o                         
  18   0  -6         57.07         53.69         2.45 o                         
  20   0  -6         58.95         59.18         2.56 o                         
  22   0  -6          9.67          8.07         3.08 o                         
  24   0  -6         24.33         24.29         2.19 o                         
   0   1  -6        169.22        169.58         4.60 o                         
   1   1  -6        104.66        107.82         2.14 o                         
   2   1  -6         18.15         16.15         1.42 o                         
   3   1  -6         27.00         24.29         1.53 o                         
   4   1  -6          8.78          8.05         1.41 o                         
   5   1  -6        168.09        178.44         3.62 o                         
   6   1  -6         44.71         50.82         1.52 o                         
   7   1  -6          0.81          0.51         1.15 o                         
   8   1  -6         14.13         13.66         1.26 o                         
   9   1  -6         58.34         56.63         1.58 o                         
  10   1  -6         43.87         41.88         1.48 o                         
  11   1  -6         18.51         20.98         2.46 o                         
  12   1  -6          4.86          2.34         1.12 o                         
  13   1  -6         62.53         57.02         2.50 o                         
  14   1  -6         29.46         29.13         1.38 o                         
  15   1  -6          0.87          1.71         1.17 o                         
  16   1  -6         22.89         23.14         1.61 o                         
  17   1  -6         16.01         12.48         1.32 o                         
  18   1  -6          1.98          1.60         2.58 o                         
  19   1  -6         10.86         12.68         1.57 o                         
  20   1  -6         10.55         10.98         1.28 o                         
  21   1  -6         17.07         21.16         1.64 o                         
  22   1  -6          2.57          1.31         1.55 o                         
  23   1  -6         31.49         36.45         1.99 o                         
  24   1  -6          0.48          3.29         2.39 o                         
  25   1  -6         10.36         13.53         3.09 o                         
   0   2  -6         96.28         90.23         3.68 o                         
   1   2  -6          6.99          9.76         1.42 o                         
   2   2  -6         93.15         89.85         2.02 o                         
   3   2  -6         83.02         77.84         2.02 o                         
   4   2  -6        149.70        138.11         3.87 o                         
   5   2  -6         50.22         51.81         3.42 o                         
   6   2  -6         20.80         17.35         2.39 o                         
   7   2  -6          2.59          1.56         1.86 o                         
   8   2  -6         33.34         28.26         1.66 o                         
   9   2  -6         11.32          6.22         1.34 o                         
  10   2  -6          7.58          6.94         1.31 o                         
  11   2  -6         21.66         20.76         1.59 o                         
  12   2  -6          1.37          1.52         1.36 o                         
  13   2  -6          7.39          7.99         1.43 o                         
  14   2  -6         48.07         52.32         1.86 o                         
  15   2  -6         25.20         23.94         2.12 o                         
  16   2  -6         13.29         14.09         2.16 o                         
  17   2  -6          9.42          6.02         1.83 o                         
  18   2  -6         17.95         16.26         1.86 o                         
  19   2  -6          2.63          3.89         2.71 o                         
  20   2  -6          1.63          1.18         2.88 o                         
  21   2  -6          1.44          5.15         1.75 o                         
  22   2  -6          5.38          7.35         2.06 o                         
  23   2  -6          1.43         -0.97         2.55 o                         
   0   3  -6         57.90         58.57         3.24 o                         
   1   3  -6         19.00         21.12         1.58 o                         
   2   3  -6         71.62         67.06         1.95 o                         
   3   3  -6        198.43        197.27         2.78 o                         
   4   3  -6         18.56         18.72         1.72 o                         
   5   3  -6         77.17         77.12         2.06 o                         
   6   3  -6         41.61         38.40         2.28 o                         
   7   3  -6         20.24         20.12         2.20 o                         
   8   3  -6         29.29         33.42         1.69 o                         
   9   3  -6         22.47         21.96         1.50 o                         
  10   3  -6          8.49          7.15         1.42 o                         
  11   3  -6        111.98        116.93         2.43 o                         
  12   3  -6         25.87         28.04         1.66 o                         
  13   3  -6        128.27        125.40         4.89 o                         
  14   3  -6          1.48          3.78         2.07 o                         
  15   3  -6         86.40         78.09         2.76 o                         
  16   3  -6          3.72          4.82         2.23 o                         
  17   3  -6         16.32         16.28         2.10 o                         
  18   3  -6          2.05          1.73         2.80 o                         
  19   3  -6          2.86          3.29         1.92 o                         
  20   3  -6         10.71         11.85         2.07 o                         
  21   3  -6         12.81          9.45         1.94 o                         
   0   4  -6         75.18         70.74         2.38 o                         
   1   4  -6         51.99         47.38         1.76 o                         
   2   4  -6          9.29          7.52         1.38 o                         
   3   4  -6         22.11         17.88         1.28 o                         
   4   4  -6          7.38          9.78         1.23 o                         
   5   4  -6         39.65         36.53         2.09 o                         
   6   4  -6         26.58         27.37         2.12 o                         
   7   4  -6         63.47         67.14         2.57 o                         
   8   4  -6         68.85         71.93         2.76 o                         
   9   4  -6         31.69         37.28         2.34 o                         
  10   4  -6         17.92         19.66         2.09 o                         
  11   4  -6         21.81         22.77         2.29 o                         
  12   4  -6         42.10         38.79         2.27 o                         
  13   4  -6         15.21         16.23         2.18 o                         
  14   4  -6         13.68         12.12         2.00 o                         
  15   4  -6         28.13         25.86         2.24 o                         
  16   4  -6         11.45          7.21         1.93 o                         
  17   4  -6          0.96         -0.74         1.91 o                         
  18   4  -6         11.72          8.78         2.98 o                         
  19   4  -6          4.82          8.95         1.97 o                         
   0   5  -6         18.98         20.21         2.50 o                         
   1   5  -6          0.07         -0.94         1.35 o                         
   2   5  -6         23.43         22.94         1.69 o                         
   3   5  -6         16.68         13.97         1.57 o                         
   4   5  -6         24.45         18.68         1.59 o                         
   5   5  -6         12.48         16.69         1.92 o                         
   6   5  -6         15.30         15.78         1.68 o                         
   7   5  -6          1.97          2.05         1.42 o                         
   8   5  -6          9.29          8.42         1.95 o                         
   9   5  -6          1.17          0.53         1.76 o                         
  10   5  -6          0.05          0.22         2.06 o                         
  11   5  -6         44.75         45.36         3.13 o                         
  12   5  -6          7.27          4.16         1.99 o                         
  13   5  -6          4.64          2.43         2.09 o                         
  14   5  -6          9.14          7.47         2.09 o                         
  15   5  -6         13.82         10.66         2.01 o                         
  16   5  -6          4.22          0.22         2.99 o                         
   0   6  -6         52.09         57.98         3.83 o                         
   1   6  -6         28.81         30.69         3.59 o                         
   2   6  -6         47.70         48.89         2.98 o                         
   3   6  -6          0.61          3.90         1.52 o                         
   4   6  -6        100.71        112.52         2.27 o                         
   5   6  -6          7.20         11.34         1.68 o                         
   6   6  -6         99.68        102.33         2.56 o                         
   7   6  -6         12.64         11.05         1.53 o                         
   8   6  -6         12.75         13.94         1.71 o                         
   9   6  -6          0.47         -0.09         1.90 o                         
  10   6  -6          3.71          3.46         1.90 o                         
  11   6  -6         21.03         16.50         2.26 o                         
  12   6  -6          3.74          4.30         2.21 o                         
  13   6  -6          1.81          6.07         2.15 o                         
   0   7  -6          9.57         13.53         3.00 o                         
   1   7  -6         58.95         61.07         4.48 o                         
   2   7  -6          1.72          0.24         2.06 o                         
   3   7  -6         57.84         62.81         2.82 o                         
   4   7  -6          1.83          2.68         2.52 o                         
   5   7  -6         29.44         37.52         4.80 o                         
   6   7  -6          0.72         -2.06         2.06 o                         
   7   7  -6          6.23          3.29         1.82 o                         
   8   7  -6          0.39         -2.29         2.69 o                         
   9   7  -6         26.26         24.73         2.12 o                         
  10   7  -6         11.92          9.95         2.60 o                         
   2   0  -5         13.70         14.35         2.01 o                         
   4   0  -5         43.21         48.79         2.63 o                         
   6   0  -5       1114.29       1108.74         6.44 o                         
   8   0  -5        164.51        172.29         5.16 o                         
  10   0  -5        204.80        202.74         6.37 o                         
  12   0  -5        375.56        356.56         5.24 o                         
  14   0  -5         83.90         77.75         2.39 o                         
  16   0  -5        184.48        187.51         4.70 o                         
  18   0  -5         29.34         31.69         2.02 o                         
  20   0  -5         21.28         16.53         1.79 o                         
  22   0  -5        462.70        454.23         5.27 o                         
  24   0  -5         10.23          9.69         2.12 o                         
  26   0  -5         57.82         55.48         4.29 o                         
   1   1  -5          3.69          4.69         1.09 o                         
   2   1  -5         48.53         48.66         1.64 o                         
   3   1  -5        121.37        111.47         2.59 o                         
   4   1  -5         84.12         75.58         1.72 o                         
   5   1  -5         43.78         44.61         1.54 o                         
   6   1  -5        137.43        139.09         2.17 o                         
   7   1  -5         62.14         65.06         1.45 o                         
   8   1  -5        264.67        263.19         5.22 o                         
   9   1  -5        174.41        172.12         3.82 o                         
  10   1  -5        108.81        109.26         2.30 o                         
  11   1  -5         80.15         73.00         1.56 o                         
  12   1  -5         37.02         35.35         1.33 o                         
  13   1  -5         34.32         35.75         1.31 o                         
  14   1  -5         10.42          9.44         1.13 o                         
  15   1  -5         16.35         16.68         1.17 o                         
  16   1  -5         49.16         53.69         1.61 o                         
  17   1  -5        319.37        319.85         3.25 o                         
  18   1  -5         69.87         68.30         2.49 o                         
  19   1  -5          3.18          2.85         1.08 o                         
  20   1  -5          9.43          8.99         1.28 o                         
  21   1  -5         40.39         37.26         2.07 o                         
  22   1  -5          5.38          5.39         1.55 o                         
  23   1  -5          2.67          2.29         1.59 o                         
  24   1  -5          8.65         12.38         1.70 o                         
  25   1  -5         17.46         11.21         1.58 o                         
  26   1  -5          6.98          7.72         1.75 o                         
  27   1  -5         11.21         12.59         4.06 o                         
  28   1  -5         22.09         18.04         3.34 o                         
   1   2  -5         75.79         72.85         1.53 o                         
   2   2  -5        143.35        141.12         2.79 o                         
   3   2  -5        232.59        230.74         2.58 o                         
   4   2  -5         18.63         17.53         1.54 o                         
   5   2  -5         65.18         61.84         1.65 o                         
   6   2  -5          1.03          0.76         1.08 o                         
   7   2  -5         30.11         30.21         1.41 o                         
   8   2  -5        158.93        167.77         2.92 o                         
   9   2  -5        192.19        197.87         3.46 o                         
  10   2  -5          7.47          7.33         1.05 o                         
  11   2  -5          3.22          2.61         1.01 o                         
  12   2  -5         50.12         42.78         1.34 o                         
  13   2  -5         26.63         25.40         1.27 o                         
  14   2  -5         64.63         65.43         1.57 o                         
  15   2  -5          2.35          2.23         1.06 o                         
  16   2  -5         23.91         21.42         1.23 o                         
  17   2  -5         36.78         40.76         4.09 o                         
  18   2  -5          9.29         11.74         1.49 o                         
  19   2  -5        117.79        109.95         3.01 o                         
  20   2  -5         13.25         13.92         1.82 o                         
  21   2  -5          0.24         -1.66         1.66 o                         
  22   2  -5          9.83          8.70         2.09 o                         
  23   2  -5         21.20         20.73         2.16 o                         
  24   2  -5         45.46         42.46         2.41 o                         
  25   2  -5          0.86          4.99         1.96 o                         
  26   2  -5         15.23         15.82         2.87 o                         
  27   2  -5          5.72          7.99         2.43 o                         
   1   3  -5         20.56         16.73         1.14 o                         
   2   3  -5          0.44          0.37         1.07 o                         
   3   3  -5         82.50         78.28         1.77 o                         
   4   3  -5         33.23         33.77         1.45 o                         
   5   3  -5         31.55         29.87         1.23 o                         
   6   3  -5         54.87         63.32         2.10 o                         
   7   3  -5        335.32        338.63         3.29 o                         
   8   3  -5         93.00         91.29         2.00 o                         
   9   3  -5         11.28          6.83         1.71 o                         
  10   3  -5         43.44         48.43         2.30 o                         
  11   3  -5         39.05         35.25         1.56 o                         
  12   3  -5          8.47         10.84         1.36 o                         
  13   3  -5         75.63         73.57         2.59 o                         
  14   3  -5         99.17        101.31         2.84 o                         
  15   3  -5        288.27        304.61         4.89 o                         
  16   3  -5         24.51         20.13         2.19 o                         
  17   3  -5        122.57        132.54         3.21 o                         
  18   3  -5         45.50         45.02         4.39 o                         
  19   3  -5        142.98        130.87         3.28 o                         
  20   3  -5          2.82          5.15         2.55 o                         
  21   3  -5        133.91        135.98         3.49 o                         
  22   3  -5         10.44         15.45         2.64 o                         
  23   3  -5         83.09         82.82         3.35 o                         
  24   3  -5          8.60         10.22         2.23 o                         
  25   3  -5         30.31         29.47         3.29 o                         
   1   4  -5         37.12         38.55         1.37 o                         
   2   4  -5         76.06         75.75         1.81 o                         
   3   4  -5          2.55          1.83         0.98 o                         
   4   4  -5          3.08          3.29         1.04 o                         
   5   4  -5         89.79         81.41         1.60 o                         
   6   4  -5          8.24          8.04         1.39 o                         
   7   4  -5          1.21          2.25         1.25 o                         
   8   4  -5         35.04         35.86         2.71 o                         
   9   4  -5         70.22         64.40         1.95 o                         
  10   4  -5          4.43          4.65         1.80 o                         
  11   4  -5         78.79         80.20         2.60 o                         
  12   4  -5         16.14         17.95         2.50 o                         
  13   4  -5         19.57         19.92         2.87 o                         
  14   4  -5         95.82         96.28         2.96 o                         
  15   4  -5         84.88         84.56         3.31 o                         
  16   4  -5          4.12          3.92         1.96 o                         
  17   4  -5         26.23         19.24         2.12 o                         
  18   4  -5         62.02         61.29         6.38 o                         
  19   4  -5         16.46         15.18         2.27 o                         
  20   4  -5         86.72         87.94         6.22 o                         
  21   4  -5          7.43         11.73         2.07 o                         
  22   4  -5         14.18         12.17         2.05 o                         
  23   4  -5         21.89         22.27         2.56 o                         
   1   5  -5          2.67          2.23         1.02 o                         
   2   5  -5          3.44          3.03         1.26 o                         
   3   5  -5          4.18          4.48         1.44 o                         
   4   5  -5         14.75         11.74         1.40 o                         
   5   5  -5         12.97         10.61         1.38 o                         
   6   5  -5          5.82          4.32         1.34 o                         
   7   5  -5         12.33         16.10         1.49 o                         
   8   5  -5         38.43         43.40         1.77 o                         
   9   5  -5        142.98        153.47         2.71 o                         
  10   5  -5         90.94         94.36         2.34 o                         
  11   5  -5          1.34          0.64         1.44 o                         
  12   5  -5         41.41         41.03         2.32 o                         
  13   5  -5          0.15         -0.62         1.90 o                         
  14   5  -5         30.72         29.08         2.37 o                         
  15   5  -5         24.16         26.15         2.11 o                         
  16   5  -5          2.45          1.02         2.05 o                         
  17   5  -5         15.77         19.47         2.28 o                         
  18   5  -5         65.22         75.69         7.18 o                         
  19   5  -5          8.44          9.42         2.02 o                         
  20   5  -5         45.98         48.82         2.84 o                         
  21   5  -5          4.89         12.32         3.42 o                         
   1   6  -5         29.17         26.37         1.87 o                         
   2   6  -5         27.48         33.26         1.86 o                         
   3   6  -5          5.78          4.97         1.21 o                         
   4   6  -5         24.61         25.26         1.36 o                         
   5   6  -5         19.60         20.51         1.56 o                         
   6   6  -5         57.55         51.32         2.15 o                         
   7   6  -5          4.36          4.75         1.44 o                         
   8   6  -5        113.27        126.44         4.32 o                         
   9   6  -5          0.07          2.14         1.46 o                         
  10   6  -5         37.15         43.29         1.94 o                         
  11   6  -5         11.80         12.57         1.68 o                         
  12   6  -5        165.86        164.77         3.54 o                         
  13   6  -5          2.32          5.48         2.06 o                         
  14   6  -5         13.09         18.33         3.72 o                         
  15   6  -5          0.72         -0.02         3.18 o                         
  16   6  -5         10.68         10.26         2.03 o                         
  17   6  -5         21.62         21.26         2.14 o                         
  18   6  -5          7.28          7.74         2.56 o                         
  19   6  -5         24.28         22.60         3.26 o                         
   1   7  -5         22.16         30.21         6.14 o                         
   2   7  -5          1.59          2.76         1.46 o                         
   3   7  -5         42.92         46.38         2.18 o                         
   4   7  -5          4.17          4.86         1.82 o                         
   5   7  -5         65.20         71.93         3.76 o                         
   6   7  -5          9.28         10.14         1.69 o                         
   7   7  -5         41.64         36.97         2.05 o                         
   8   7  -5         23.24         21.39         1.50 o                         
   9   7  -5         34.60         37.05         2.61 o                         
  10   7  -5         59.50         53.06         2.64 o                         
  11   7  -5         19.00         14.95         2.19 o                         
  12   7  -5          2.64          4.73         3.52 o                         
  13   7  -5         30.31         37.38         2.02 o                         
  14   7  -5          6.17          8.35         3.77 o                         
  15   7  -5         19.07         21.21         2.49 o                         
  16   7  -5         24.68         34.79         3.60 o                         
   1   8  -5          7.33          5.14         3.48 o                         
   2   8  -5          9.32          3.78         3.39 o                         
   3   8  -5          3.77          3.47         3.14 o                         
   4   8  -5          5.43         -0.21         3.31 o                         
   5   8  -5          7.84         10.76         3.17 o                         
   6   8  -5          7.30         13.84         3.53 o                         
   0   0  -4       2234.45       2247.83        11.45 o                         
   2   0  -4       1131.50       1122.07         8.23 o                         
   4   0  -4       2370.58       2448.90        12.30 o                         
   6   0  -4       1357.13       1287.39         9.32 o                         
   8   0  -4        913.16        907.16         7.74 o                         
  10   0  -4        606.58        597.70        14.05 o                         
  12   0  -4        494.39        473.14        10.50 o                         
  14   0  -4         34.49         37.60         1.65 o                         
  16   0  -4        106.56        103.88         2.40 o                         
  18   0  -4         66.07         65.75         2.20 o                         
  20   0  -4         47.96         44.96         4.00 o                         
  22   0  -4          1.23         -1.49         1.49 o                         
  24   0  -4        102.70        101.70         2.74 o                         
  26   0  -4        188.69        207.66         6.30 o                         
  28   0  -4         68.81         75.99         4.32 o                         
   0   1  -4        403.36        378.57         3.43 o                         
   1   1  -4        362.39        389.53         3.06 o                         
   2   1  -4        234.23        226.79         3.50 o                         
   3   1  -4        136.21        132.76         2.45 o                         
   4   1  -4         30.76         33.94         1.19 o                         
   5   1  -4        290.60        297.07         5.56 o                         
   6   1  -4         86.62         83.48         1.57 o                         
   7   1  -4        341.77        344.53         2.00 o                         
   8   1  -4        134.45        136.81         1.49 o                         
   9   1  -4        116.14        123.73         1.61 o                         
  10   1  -4        273.68        260.76         2.17 o                         
  11   1  -4         68.17         58.08         1.26 o                         
  12   1  -4         18.96         19.31         0.99 o                         
  13   1  -4         10.60          9.26         0.92 o                         
  14   1  -4         46.18         46.19         1.28 o                         
  15   1  -4        123.53        117.62         1.74 o                         
  16   1  -4         35.34         37.60         1.27 o                         
  17   1  -4         14.64         15.32         1.10 o                         
  18   1  -4         50.85         46.85         2.50 o                         
  19   1  -4          0.83          1.25         1.02 o                         
  20   1  -4        133.98        128.55         2.01 o                         
  21   1  -4          0.78          1.25         1.37 o                         
  22   1  -4         39.84         33.89         1.71 o                         
  23   1  -4         87.16         84.24         2.23 o                         
  24   1  -4         45.51         45.18         2.41 o                         
  25   1  -4          6.86          3.83         1.43 o                         
  26   1  -4         14.15         15.67         1.64 o                         
  27   1  -4          8.97          8.21         1.67 o                         
  28   1  -4          2.88          2.03         1.44 o                         
  29   1  -4          1.86          2.86         2.12 o                         
  30   1  -4         11.62         13.31         2.70 o                         
   0   2  -4        126.15        132.82         2.24 o                         
   1   2  -4        114.65        131.35         1.37 o                         
   2   2  -4        331.58        330.92         3.97 o                         
   3   2  -4        108.37        107.59         3.87 o                         
   4   2  -4         36.19         33.80         1.20 o                         
   5   2  -4        472.80        488.48         6.78 o                         
   6   2  -4          2.34          2.11         0.74 o                         
   7   2  -4        137.54        139.48         2.11 o                         
   8   2  -4         31.09         27.67         0.99 o                         
   9   2  -4         38.99         39.46         0.94 o                         
  10   2  -4         20.49         19.95         0.80 o                         
  11   2  -4         68.35         66.74         1.71 o                         
  12   2  -4         45.14         48.92         1.22 o                         
  13   2  -4         42.44         42.16         1.24 o                         
  14   2  -4        247.02        251.70         3.17 o                         
  15   2  -4        372.79        369.05         6.10 o                         
  16   2  -4        335.22        325.86         3.37 o                         
  17   2  -4         44.59         42.38         1.75 o                         
  18   2  -4         91.67         92.08         2.14 o                         
  19   2  -4         79.40         77.26         2.07 o                         
  20   2  -4          6.74          6.13         1.41 o                         
  21   2  -4         77.41         74.04         4.16 o                         
  22   2  -4         45.70         45.06         1.90 o                         
  23   2  -4          1.93          6.66         1.52 o                         
  24   2  -4          7.46          7.28         1.55 o                         
  25   2  -4          6.00          8.67         1.56 o                         
  26   2  -4         12.32         13.71         1.56 o                         
  27   2  -4          3.79          3.74         1.86 o                         
  28   2  -4          1.06          2.06         1.43 o                         
  29   2  -4          7.22          5.83         1.93 o                         
  30   2  -4          5.33          3.81         1.80 o                         
   0   3  -4        435.36        426.25         4.45 o                         
   1   3  -4        487.33        482.66         2.84 o                         
   2   3  -4        143.71        129.26         1.64 o                         
   3   3  -4        179.48        178.74         3.23 o                         
   4   3  -4        129.40        125.21         2.06 o                         
   5   3  -4         99.29        107.30         1.51 o                         
   6   3  -4        256.79        250.99         3.94 o                         
   7   3  -4         91.89         95.16         1.80 o                         
   8   3  -4          0.04          1.42         1.12 o                         
   9   3  -4        114.36        117.98         1.98 o                         
  10   3  -4         35.73         37.03         1.28 o                         
  11   3  -4        211.25        206.36         2.06 o                         
  12   3  -4         89.51         86.42         1.81 o                         
  13   3  -4        437.95        434.51         4.61 o                         
  14   3  -4         13.54         11.80         1.78 o                         
  15   3  -4         65.44         58.63         3.01 o                         
  16   3  -4        153.20        140.86         5.19 o                         
  17   3  -4        269.49        255.43         3.95 o                         
  18   3  -4        182.46        193.02         3.63 o                         
  19   3  -4         82.76         87.97         7.92 o                         
  20   3  -4          6.26          8.73         1.87 o                         
  21   3  -4         70.96         71.06         8.41 o                         
  22   3  -4         32.65         29.72         2.38 o                         
  23   3  -4         10.49         10.47         2.09 o                         
  24   3  -4          4.33          7.05         1.82 o                         
  25   3  -4         26.14         20.99         2.27 o                         
  26   3  -4          1.74          4.25         1.79 o                         
  27   3  -4         23.70         23.88         4.31 o                         
  28   3  -4          2.14          0.66         2.20 o                         
   0   4  -4         20.12         24.23         2.35 o                         
   1   4  -4         13.05         14.70         0.96 o                         
   2   4  -4         68.17         67.10         1.21 o                         
   3   4  -4        211.03        208.78         3.80 o                         
   4   4  -4        138.71        134.39         1.73 o                         
   5   4  -4         93.95         94.66         1.61 o                         
   6   4  -4         24.91         25.29         1.47 o                         
   7   4  -4        435.93        428.13         3.57 o                         
   8   4  -4        677.58        660.81         4.38 o                         
   9   4  -4        273.03        273.20         4.09 o                         
  10   4  -4         17.55         17.55         1.47 o                         
  11   4  -4        175.79        173.18         2.57 o                         
  12   4  -4         58.64         62.00         1.87 o                         
  13   4  -4        368.24        346.36         5.36 o                         
  14   4  -4        248.71        255.21         4.76 o                         
  15   4  -4         36.41         40.00         2.33 o                         
  16   4  -4          2.24          2.41         1.76 o                         
  17   4  -4         90.57         85.29         2.71 o                         
  18   4  -4         14.00         15.51         2.51 o                         
  19   4  -4         37.68         37.31         2.17 o                         
  20   4  -4          0.40          1.09         1.78 o                         
  21   4  -4         63.80         62.71         5.79 o                         
  22   4  -4          4.50          4.90         2.04 o                         
  23   4  -4          2.25          1.32         2.25 o                         
  24   4  -4         13.20         12.83         2.02 o                         
  25   4  -4         19.54         26.46         2.43 o                         
  26   4  -4         21.95         18.71         2.46 o                         
   0   5  -4         29.66         26.44         1.38 o                         
   1   5  -4         94.26         92.91         1.35 o                         
   2   5  -4        125.14        129.87         2.20 o                         
   3   5  -4         25.65         25.75         1.63 o                         
   4   5  -4        161.51        156.51         2.41 o                         
   5   5  -4         29.00         26.81         1.46 o                         
   6   5  -4        124.32        125.76         2.27 o                         
   7   5  -4         13.09         13.62         1.39 o                         
   8   5  -4         62.15         64.47         1.88 o                         
   9   5  -4          2.83          1.71         1.26 o                         
  10   5  -4         65.93         65.46         1.85 o                         
  11   5  -4         42.01         43.28         1.76 o                         
  12   5  -4         27.32         25.53         1.61 o                         
  13   5  -4          1.56          0.13         1.33 o                         
  14   5  -4         30.83         33.59         1.74 o                         
  15   5  -4         41.59         40.06         1.73 o                         
  16   5  -4         21.64         22.07         2.09 o                         
  17   5  -4          1.20          1.32         1.88 o                         
  18   5  -4          1.22          0.54         1.81 o                         
  19   5  -4         27.46         28.62         2.21 o                         
  20   5  -4          9.23          7.94         1.56 o                         
  21   5  -4          3.81          6.88         1.83 o                         
  22   5  -4          1.44          3.25         1.48 o                         
  23   5  -4          7.58          6.33         1.93 o                         
  24   5  -4         38.53         34.50         3.98 o                         
   0   6  -4        313.07        309.86         4.26 o                         
   1   6  -4         15.82         14.27         1.61 o                         
   2   6  -4        218.13        223.60         3.83 o                         
   3   6  -4         55.06         49.53         1.60 o                         
   4   6  -4        135.02        142.24         2.96 o                         
   5   6  -4         66.27         67.88         1.87 o                         
   6   6  -4         49.82         51.48         1.85 o                         
   7   6  -4         11.24         12.39         1.46 o                         
   8   6  -4         18.72         24.22         1.64 o                         
   9   6  -4        173.44        171.18         2.79 o                         
  10   6  -4         68.86         65.50         2.63 o                         
  11   6  -4         25.00         31.76         1.79 o                         
  12   6  -4        115.07        110.56         4.75 o                         
  13   6  -4         46.86         43.56         2.55 o                         
  14   6  -4         35.28         34.87         1.85 o                         
  15   6  -4         18.82         15.96         1.59 o                         
  16   6  -4        103.04        106.00         2.46 o                         
  17   6  -4         16.30         17.18         2.11 o                         
  18   6  -4         16.71         18.25         2.72 o                         
  19   6  -4          8.33         11.77         2.19 o                         
  20   6  -4          2.76          6.97         2.19 o                         
  21   6  -4          3.20          0.29         2.07 o                         
  22   6  -4          8.37          9.67         3.30 o                         
  23   6  -4          1.93         -1.59         2.81 o                         
   0   7  -4         76.61         71.93         4.16 o                         
   1   7  -4        217.82        216.64         4.28 o                         
   2   7  -4         82.02         88.82         5.29 o                         
   3   7  -4        106.01        117.16         4.26 o                         
   4   7  -4          2.60          4.64         4.76 o                         
   5   7  -4        171.62        172.83         3.82 o                         
   6   7  -4         53.73         56.65         5.81 o                         
   7   7  -4         65.07         66.83         2.19 o                         
   8   7  -4          2.07          0.77         1.43 o                         
   9   7  -4         16.66         22.50         1.66 o                         
  10   7  -4          8.36          8.81         1.54 o                         
  11   7  -4         21.73         28.17         2.72 o                         
  12   7  -4          7.55         11.03         2.45 o                         
  13   7  -4         45.56         47.11         2.47 o                         
  14   7  -4         48.56         50.74         2.53 o                         
  15   7  -4         90.74        112.71         3.27 o                         
  16   7  -4         20.29         19.61         2.58 o                         
  17   7  -4         12.78         18.72         2.33 o                         
  18   7  -4         14.15         18.92         3.39 o                         
   0   8  -4          7.41          3.77         3.16 o                         
   1   8  -4         21.28         20.90         2.19 o                         
   2   8  -4         29.82         37.16         2.69 o                         
   3   8  -4          8.53          7.24         2.04 o                         
   4   8  -4         42.91         48.25         2.79 o                         
   5   8  -4          6.38          8.88         1.89 o                         
   6   8  -4         25.07         25.36         2.72 o                         
   7   8  -4         13.66         14.17         2.46 o                         
   8   8  -4         27.88         31.28         4.49 o                         
   9   8  -4         25.88         22.36         2.46 o                         
  10   8  -4         12.58         11.27         1.96 o                         
  11   8  -4         25.01         34.82         2.47 o                         
  12   8  -4         14.18         22.99         3.61 o                         
  13   8  -4         51.21         65.07         3.07 o                         
  14   8  -4         23.95         36.16         3.51 o                         
  15   8  -4          2.93          3.55         2.48 o                         
   2   0  -3       1808.36       1761.38         6.17 o                         
   4   0  -3       1341.72       1290.35         7.65 o                         
   6   0  -3       1664.59       1639.21         6.01 o                         
   8   0  -3        157.55        148.57         4.55 o                         
  10   0  -3       1417.21       1492.02        24.55 o                         
  12   0  -3         83.88         84.90         1.80 o                         
  14   0  -3        103.97        122.23         2.94 o                         
  16   0  -3         32.34         40.03         1.56 o                         
  18   0  -3         56.20         61.18         1.89 o                         
  20   0  -3        464.45        452.91         4.46 o                         
  22   0  -3        249.55        244.92         3.98 o                         
  24   0  -3        413.77        389.06         4.66 o                         
  26   0  -3         50.73         56.94         3.66 o                         
  28   0  -3        118.03        109.98         4.76 o                         
  30   0  -3         95.67         90.73         4.95 o                         
   1   1  -3         48.79         49.37         0.89 o                         
   2   1  -3        411.44        442.33         9.50 o                         
   3   1  -3        363.02        321.03         6.49 o                         
   4   1  -3        122.12        129.99         1.49 o                         
   5   1  -3        301.85        315.52         3.86 o                         
   6   1  -3         18.30         17.05         0.69 o                         
   7   1  -3        676.84        700.23         2.44 o                         
   8   1  -3        148.77        176.53         1.32 o                         
   9   1  -3         43.28         39.78         0.78 o                         
  10   1  -3        389.31        385.03         1.94 o                         
  11   1  -3        236.58        248.45         1.62 o                         
  12   1  -3        156.59        153.52         1.66 o                         
  13   1  -3         76.50         76.63         1.44 o                         
  14   1  -3        140.22        150.40         1.67 o                         
  15   1  -3         37.40         32.67         1.07 o                         
  16   1  -3         41.55         43.75         1.17 o                         
  17   1  -3         61.47         65.27         1.61 o                         
  18   1  -3        136.65        134.09         2.10 o                         
  19   1  -3         38.64         36.92         1.50 o                         
  20   1  -3        120.85        126.69         1.88 o                         
  21   1  -3        207.58        209.46         3.05 o                         
  22   1  -3        121.49        116.59         2.36 o                         
  23   1  -3         27.58         28.54         2.08 o                         
  24   1  -3        136.92        140.64         5.95 o                         
  25   1  -3         26.56         28.58         1.70 o                         
  26   1  -3         21.66         27.67         2.57 o                         
  27   1  -3         84.04         88.37         2.41 o                         
  28   1  -3         24.09         29.78         1.85 o                         
  29   1  -3         78.53         92.92         3.72 o                         
  30   1  -3         36.29         39.05         3.50 o                         
  31   1  -3         16.36         17.17         2.93 o                         
   1   2  -3        689.42        714.01         4.53 o                         
   2   2  -3        216.06        215.62         1.24 o                         
   3   2  -3        605.76        622.60         7.53 o                         
   4   2  -3        189.88        182.75         1.72 o                         
   5   2  -3        357.51        373.18         3.99 o                         
   6   2  -3         50.49         55.03         0.98 o                         
   7   2  -3         62.23         61.14         1.24 o                         
   8   2  -3         88.14         91.53         1.71 o                         
   9   2  -3         46.78         38.77         0.80 o                         
  10   2  -3         19.10         20.47         0.71 o                         
  11   2  -3        166.03        170.78         1.84 o                         
  12   2  -3         40.78         40.18         0.89 o                         
  13   2  -3        125.07        122.52         1.31 o                         
  14   2  -3         70.09         69.78         1.44 o                         
  15   2  -3        106.74        104.03         2.30 o                         
  16   2  -3         19.52         22.93         1.04 o                         
  17   2  -3         98.83         99.76         1.98 o                         
  18   2  -3          4.31          3.00         1.27 o                         
  19   2  -3         38.11         34.28         1.62 o                         
  20   2  -3        153.37        160.82         2.60 o                         
  21   2  -3        253.60        251.81         4.59 o                         
  22   2  -3         18.67         22.64         1.67 o                         
  23   2  -3         39.69         36.82         1.77 o                         
  24   2  -3         69.48         69.95         2.11 o                         
  25   2  -3         76.11         79.59         2.58 o                         
  26   2  -3          2.17          1.10         1.52 o                         
  27   2  -3         51.62         47.89         3.19 o                         
  28   2  -3         48.24         54.62         3.16 o                         
  29   2  -3          7.89         10.06         1.53 o                         
  30   2  -3         67.32         75.60         2.51 o                         
  31   2  -3          6.73         10.19         2.34 o                         
  32   2  -3         34.06         37.50         3.32 o                         
   1   3  -3        504.62        510.71         2.22 o                         
   2   3  -3        562.14        575.90         2.92 o                         
   3   3  -3        376.77        365.64         1.67 o                         
   4   3  -3        928.92        921.92         2.62 o                         
   5   3  -3        619.09        586.01         4.37 o                         
   6   3  -3        350.69        335.26         2.52 o                         
   7   3  -3       1588.11       1510.87        12.90 o                         
   8   3  -3        157.98        151.33         1.58 o                         
   9   3  -3        126.64        109.36         1.41 o                         
  10   3  -3         38.02         41.02         0.88 o                         
  11   3  -3         37.32         34.97         0.88 o                         
  12   3  -3        160.09        158.53         1.77 o                         
  13   3  -3         23.59         25.61         1.06 o                         
  14   3  -3         85.66         89.82         2.21 o                         
  15   3  -3        549.36        569.27        13.57 o                         
  16   3  -3        200.52        199.57         2.59 o                         
  17   3  -3        141.69        153.39         2.43 o                         
  18   3  -3         25.59         26.99         1.64 o                         
  19   3  -3        799.02        809.49        20.89 o                         
  20   3  -3         70.61         73.77         6.63 o                         
  21   3  -3        408.64        401.66         6.40 o                         
  22   3  -3         25.01         26.98         4.95 o                         
  23   3  -3        190.83        198.36         4.91 o                         
  24   3  -3         32.23         37.31         2.43 o                         
  25   3  -3        221.13        231.75         9.02 o                         
  26   3  -3         34.82         39.89         3.13 o                         
  27   3  -3         87.60         91.04         3.07 o                         
  28   3  -3         66.64         67.02         2.79 o                         
  29   3  -3         31.97         38.22         3.30 o                         
  30   3  -3         23.96         28.32         2.76 o                         
   1   4  -3        198.33        179.61         1.49 o                         
   2   4  -3          9.31          6.85         0.76 o                         
   3   4  -3        840.85        842.20         5.38 o                         
   4   4  -3        195.91        194.41         1.59 o                         
   5   4  -3         29.26         28.78         0.86 o                         
   6   4  -3        295.67        303.06         2.37 o                         
   7   4  -3        317.17        330.97         2.67 o                         
   8   4  -3         95.04         98.97         1.58 o                         
   9   4  -3         56.76         56.66         1.34 o                         
  10   4  -3         13.94         13.83         1.69 o                         
  11   4  -3        142.67        132.26         1.88 o                         
  12   4  -3         31.81         32.02         1.27 o                         
  13   4  -3        103.80        104.72         2.07 o                         
  14   4  -3        392.86        376.96         3.48 o                         
  15   4  -3         81.38         77.20         1.93 o                         
  16   4  -3         32.76         32.22         2.13 o                         
  17   4  -3        118.63        112.64         2.86 o                         
  18   4  -3        199.73        207.68         6.75 o                         
  19   4  -3         11.50         11.75         2.03 o                         
  20   4  -3        138.58        150.47         5.18 o                         
  21   4  -3          0.54          1.57         1.75 o                         
  22   4  -3         45.02         48.35         2.64 o                         
  23   4  -3          1.16         -0.60         1.88 o                         
  24   4  -3         90.20         85.95         2.99 o                         
  25   4  -3          5.16          6.42         2.01 o                         
  26   4  -3         17.57         14.32         2.65 o                         
  27   4  -3         25.22         22.93         2.28 o                         
  28   4  -3         10.36         14.50         3.12 o                         
   1   5  -3          1.66          1.31         0.60 o                         
   2   5  -3        363.25        359.55         2.07 o                         
   3   5  -3          3.76          6.81         0.85 o                         
   4   5  -3        313.12        310.69         3.48 o                         
   5   5  -3        229.23        230.57         2.24 o                         
   6   5  -3        238.23        231.71         2.29 o                         
   7   5  -3         28.35         28.90         1.24 o                         
   8   5  -3        153.55        150.47         2.07 o                         
   9   5  -3        296.17        291.56         2.68 o                         
  10   5  -3        528.21        518.36         4.21 o                         
  11   5  -3         25.71         27.12         1.35 o                         
  12   5  -3        154.48        146.75         2.16 o                         
  13   5  -3          3.25          3.87         1.10 o                         
  14   5  -3          0.83          1.76         1.13 o                         
  15   5  -3         22.75         24.07         1.35 o                         
  16   5  -3        105.00        105.39         2.01 o                         
  17   5  -3        114.33        108.51         2.38 o                         
  18   5  -3         79.29         72.30         2.15 o                         
  19   5  -3         30.58         32.02         1.75 o                         
  20   5  -3         23.47         19.87         1.66 o                         
  21   5  -3         17.53         19.41         2.12 o                         
  22   5  -3         10.67         13.86         3.21 o                         
  23   5  -3         36.98         31.73         2.30 o                         
  24   5  -3         12.49         10.21         1.96 o                         
  25   5  -3          1.94          0.02         2.04 o                         
  26   5  -3          3.04          8.83         2.31 o                         
  27   5  -3          9.83          9.26         2.94 o                         
   1   6  -3         53.22         48.98         1.47 o                         
   2   6  -3         43.70         41.83         1.41 o                         
   3   6  -3         88.06         82.48         1.46 o                         
   4   6  -3        322.34        310.97         2.48 o                         
   5   6  -3         94.97         92.11         1.57 o                         
   6   6  -3         97.73        100.47         1.62 o                         
   7   6  -3         20.78         20.12         1.51 o                         
   8   6  -3        189.91        187.90         3.35 o                         
   9   6  -3          1.23          0.84         1.05 o                         
  10   6  -3          3.91          6.16         1.40 o                         
  11   6  -3         22.75         23.26         1.33 o                         
  12   6  -3         94.52         87.74         1.87 o                         
  13   6  -3         15.90         13.56         1.31 o                         
  14   6  -3          5.47          6.01         1.21 o                         
  15   6  -3         43.63         44.93         1.74 o                         
  16   6  -3         91.44         86.21         2.04 o                         
  17   6  -3         80.38         84.56         2.38 o                         
  18   6  -3         12.84         14.33         1.68 o                         
  19   6  -3         20.12         20.44         1.98 o                         
  20   6  -3          7.10          4.42         1.56 o                         
  21   6  -3         41.21         38.18         3.12 o                         
  22   6  -3         24.87         22.33         2.36 o                         
  23   6  -3          8.47         11.74         1.79 o                         
  24   6  -3         48.15         55.19         2.91 o                         
  25   6  -3         21.05         23.60         2.46 o                         
   1   7  -3         21.10         21.59         4.91 o                         
   2   7  -3          7.21         10.50         2.11 o                         
   3   7  -3         96.37         98.36         3.05 o                         
   4   7  -3         57.16         58.70         2.46 o                         
   5   7  -3        207.60        206.07         3.19 o                         
   6   7  -3         78.01         77.76         2.27 o                         
   7   7  -3        101.92         97.52         1.95 o                         
   8   7  -3         56.37         55.50         2.40 o                         
   9   7  -3         84.87         80.35         1.88 o                         
  10   7  -3         99.44         97.65         2.06 o                         
  11   7  -3        151.05        143.93         3.47 o                         
  12   7  -3         69.94         59.26         2.55 o                         
  13   7  -3         12.42         10.91         1.39 o                         
  14   7  -3         10.99         15.75         2.08 o                         
  15   7  -3         74.48         75.71         3.67 o                         
  16   7  -3         14.78         14.22         2.02 o                         
  17   7  -3         15.97         19.96         2.03 o                         
  18   7  -3         17.27         22.54         2.16 o                         
  19   7  -3         83.46         94.89         6.69 o                         
  20   7  -3        104.01        107.64         3.35 o                         
  21   7  -3         24.01         24.83         3.46 o                         
  22   7  -3         48.91         54.07         4.34 o                         
   1   8  -3         46.60         43.03         2.48 o                         
   2   8  -3         12.69         12.74         3.91 o                         
   3   8  -3         21.84         21.50         2.17 o                         
   4   8  -3         42.87         38.19         3.75 o                         
   5   8  -3         12.08          9.85         2.76 o                         
   6   8  -3          9.54         13.51         2.06 o                         
   7   8  -3         27.70         23.01         2.35 o                         
   8   8  -3         16.87         18.87         2.31 o                         
   9   8  -3          1.11          5.69         1.62 o                         
  10   8  -3          1.71          0.28         2.83 o                         
  11   8  -3         10.20          8.77         1.23 o                         
  12   8  -3          2.82          3.66         1.59 o                         
  13   8  -3         10.69         12.27         1.32 o                         
  14   8  -3          8.78          8.18         1.37 o                         
  15   8  -3         10.50         16.34         2.20 o                         
  16   8  -3          4.38          7.17         2.33 o                         
  17   8  -3         20.53         18.26         3.41 o                         
  18   8  -3          8.52          2.07         1.98 o                         
   1   9  -3         22.81         21.84         5.07 o                         
   2   9  -3          0.84          1.08         2.55 o                         
   3   9  -3         11.63         13.53         3.31 o                         
   4   9  -3          1.00          0.95         1.85 o                         
   5   9  -3          9.36         12.91         2.97 o                         
   6   9  -3          1.44         -2.11         2.11 o                         
   7   9  -3          9.50          6.42         4.42 o                         
   8   9  -3         18.40         14.94         2.79 o                         
   9   9  -3         23.29         24.06         2.84 o                         
  10   9  -3          0.28          5.56         2.72 o                         
   6   0  -2       2404.03       2360.92        12.62 o                         
   8   0  -2       2029.23       2091.23        23.56 o                         
  10   0  -2         98.20        101.37         2.44 o                         
  12   0  -2         68.09         68.35         1.50 o                         
  14   0  -2       1788.80       1807.05        12.54 o                         
  16   0  -2        323.52        323.29         3.96 o                         
  18   0  -2         55.20         64.74         1.86 o                         
  20   0  -2        745.19        709.94         7.23 o                         
  22   0  -2        127.12        126.87         5.37 o                         
  24   0  -2        256.16        249.53         3.60 o                         
  26   0  -2        408.09        406.42         7.77 o                         
  28   0  -2        125.77        120.58         4.94 o                         
  30   0  -2         85.33         92.76         5.20 o                         
  32   0  -2          0.44          0.68         3.41 o                         
   0   1  -2       1750.95       1633.92         4.70 o                         
   1   1  -2        665.12        628.87         2.43 o                         
   2   1  -2        674.43        658.23         3.34 o                         
   3   1  -2        813.52        816.26         5.52 o                         
   4   1  -2       2622.89       2544.77        21.23 o                         
   5   1  -2        862.22        852.08         3.60 o                         
   6   1  -2        474.51        484.41         2.53 o                         
   7   1  -2        316.20        342.45         2.46 o                         
   8   1  -2        515.39        522.69         4.32 o                         
   9   1  -2         16.48         18.32         0.84 o                         
  10   1  -2        617.41        654.66         6.37 o                         
  11   1  -2        951.17        987.91         5.54 o                         
  12   1  -2        191.86        190.33         4.42 o                         
  13   1  -2          9.84         11.44         0.48 o                         
  14   1  -2        536.15        547.86         3.48 o                         
  15   1  -2         24.60         30.29         0.93 o                         
  16   1  -2        286.12        283.82         3.99 o                         
  17   1  -2        111.48        123.73         2.65 o                         
  18   1  -2        309.15        297.66         6.03 o                         
  19   1  -2        528.87        549.45         4.26 o                         
  20   1  -2          1.47          4.01         1.01 o                         
  21   1  -2        346.80        334.21         5.44 o                         
  22   1  -2         61.16         56.92         1.85 o                         
  23   1  -2         38.87         34.30         1.66 o                         
  24   1  -2         10.71         12.30         2.13 o                         
  25   1  -2          4.52          2.70         1.49 o                         
  26   1  -2         35.72         29.65         1.73 o                         
  27   1  -2         83.57         83.71         2.27 o                         
  28   1  -2         58.88         57.59         2.82 o                         
  29   1  -2          9.90          5.28         2.36 o                         
  30   1  -2         11.60          9.92         2.67 o                         
  31   1  -2         15.51         14.73         4.41 o                         
  32   1  -2          0.63         -0.29         2.56 o                         
   0   2  -2        500.73        461.73         2.12 o                         
   1   2  -2       2633.14       2704.47         7.93 o                         
   2   2  -2        968.49        941.79         3.95 o                         
   3   2  -2        500.81        496.40         2.24 o                         
   4   2  -2         50.89         42.33         0.78 o                         
   5   2  -2       3939.49       3990.50         5.90 o                         
   6   2  -2         51.82         52.61         1.58 o                         
   7   2  -2        447.46        442.93         6.69 o                         
   8   2  -2        130.43        131.08         1.16 o                         
   9   2  -2        217.11        221.93         1.68 o                         
  10   2  -2       1255.69       1326.75         4.25 o                         
  11   2  -2        145.13        145.88         1.06 o                         
  12   2  -2        416.06        409.19         1.90 o                         
  13   2  -2        228.15        227.67         1.87 o                         
  14   2  -2         60.09         53.22         1.10 o                         
  15   2  -2          9.39         10.50         0.86 o                         
  16   2  -2        249.75        253.88         3.28 o                         
  17   2  -2        325.50        317.56         4.40 o                         
  18   2  -2         32.98         36.27         1.47 o                         
  19   2  -2        167.74        170.15         2.44 o                         
  20   2  -2        121.71        119.44         2.20 o                         
  21   2  -2          6.15          8.90         1.40 o                         
  22   2  -2         16.39         16.00         1.44 o                         
  23   2  -2         48.25         46.73         1.88 o                         
  24   2  -2         91.80         92.32         2.24 o                         
  25   2  -2         20.50         20.20         2.70 o                         
  26   2  -2          7.93          9.89         1.56 o                         
  27   2  -2         40.87         33.21         3.69 o                         
  28   2  -2          7.53          5.22         1.69 o                         
  29   2  -2         98.28         94.51         4.96 o                         
  30   2  -2          1.29          5.43         3.18 o                         
  31   2  -2          3.70          1.64         3.38 o                         
  32   2  -2          2.17          3.74         2.83 o                         
   0   3  -2       1144.57       1108.37         3.72 o                         
   1   3  -2        891.78        891.01         2.22 o                         
   2   3  -2       1832.54       1858.71         7.07 o                         
   3   3  -2        513.66        534.00         2.00 o                         
   4   3  -2        958.83        979.40         2.31 o                         
   5   3  -2         25.39         35.89         0.77 o                         
   6   3  -2       1750.16       1736.07         4.98 o                         
   7   3  -2       2673.43       2710.22         8.57 o                         
   8   3  -2         84.74         85.70         1.08 o                         
   9   3  -2        661.53        681.45         4.73 o                         
  10   3  -2         72.00         73.67         0.82 o                         
  11   3  -2        631.91        662.17         3.64 o                         
  12   3  -2         12.29         13.09         0.59 o                         
  13   3  -2        234.31        216.87         2.97 o                         
  14   3  -2        263.20        265.78         3.89 o                         
  15   3  -2         93.39         96.57         1.78 o                         
  16   3  -2          7.69          7.12         1.10 o                         
  17   3  -2         48.70         52.04         1.61 o                         
  18   3  -2        125.22        131.30         2.22 o                         
  19   3  -2        175.27        172.58         3.18 o                         
  20   3  -2        155.23        152.43         3.59 o                         
  21   3  -2         30.37         26.01         1.56 o                         
  22   3  -2          6.01          7.46         1.57 o                         
  23   3  -2         72.30         74.98         2.15 o                         
  24   3  -2        100.72        110.62         3.39 o                         
  25   3  -2        115.03        117.05         2.55 o                         
  26   3  -2         11.69         12.85         1.62 o                         
  27   3  -2         55.58         52.76         2.08 o                         
  28   3  -2         19.01         15.38         1.70 o                         
  29   3  -2         21.22         23.51         1.83 o                         
  30   3  -2          0.18         -1.49         1.49 o                         
  31   3  -2         64.79         58.33         3.59 o                         
  32   3  -2          5.00          6.72         2.70 o                         
   0   4  -2        452.62        472.20         3.36 o                         
   1   4  -2         69.94         66.49         0.71 o                         
   2   4  -2        399.67        405.45         1.86 o                         
   3   4  -2         76.07         74.86         1.00 o                         
   4   4  -2        281.76        257.43         1.48 o                         
   5   4  -2        213.80        211.31         2.22 o                         
   6   4  -2        113.44        109.79         2.17 o                         
   7   4  -2        164.95        160.98         1.34 o                         
   8   4  -2        817.39        788.50         3.76 o                         
   9   4  -2         76.44         76.75         1.04 o                         
  10   4  -2        178.21        184.43         1.85 o                         
  11   4  -2        310.42        306.92         1.88 o                         
  12   4  -2        523.11        527.92         4.00 o                         
  13   4  -2        560.89        536.55         7.07 o                         
  14   4  -2        140.63        150.96         2.80 o                         
  15   4  -2        572.70        537.86         9.87 o                         
  16   4  -2        168.48        164.18         3.06 o                         
  17   4  -2        289.69        272.42        17.33 o                         
  18   4  -2          3.62          6.61         1.95 o                         
  19   4  -2        290.09        290.07         4.11 o                         
  20   4  -2         51.58         46.63         2.28 o                         
  21   4  -2        113.82        111.31         2.92 o                         
  22   4  -2         33.16         28.02         2.10 o                         
  23   4  -2         17.62         20.05         3.83 o                         
  24   4  -2          3.64          2.15         1.83 o                         
  25   4  -2         16.07         17.28         3.37 o                         
  26   4  -2         23.33         21.80         2.28 o                         
  27   4  -2         62.22         66.71         2.90 o                         
  28   4  -2          8.80         13.43         2.97 o                         
  29   4  -2         10.43         10.13         4.04 o                         
  30   4  -2         30.27         24.31         3.45 o                         
   0   5  -2         71.90         72.45         1.20 o                         
   1   5  -2        182.72        191.08         1.61 o                         
   2   5  -2        106.20        101.03         1.11 o                         
   3   5  -2         17.79         17.28         0.83 o                         
   4   5  -2        306.46        302.79         2.09 o                         
   5   5  -2        107.51        108.57         1.39 o                         
   6   5  -2         24.82         25.38         1.02 o                         
   7   5  -2        118.31        114.71         1.64 o                         
   8   5  -2        183.90        176.10         2.00 o                         
   9   5  -2          2.44          2.93         0.94 o                         
  10   5  -2        279.67        288.93         2.56 o                         
  11   5  -2        366.78        369.13         2.92 o                         
  12   5  -2         62.99         64.88         1.56 o                         
  13   5  -2         31.85         28.73         1.38 o                         
  14   5  -2        472.14        455.23         5.91 o                         
  15   5  -2         57.77         62.09         1.89 o                         
  16   5  -2         19.66         18.81         1.49 o                         
  17   5  -2         52.13         47.92         3.21 o                         
  18   5  -2         57.69         51.01         1.91 o                         
  19   5  -2          7.19          7.81         1.47 o                         
  20   5  -2         37.09         37.56         2.17 o                         
  21   5  -2         23.99         19.99         1.83 o                         
  22   5  -2          2.74          2.80         1.79 o                         
  23   5  -2          7.25          6.04         3.20 o                         
  24   5  -2          4.92          1.20         1.79 o                         
  25   5  -2          1.40          1.54         1.69 o                         
  26   5  -2         64.47         66.71         3.53 o                         
  27   5  -2         14.16         14.64         4.53 o                         
  28   5  -2         13.70         14.57         3.73 o                         
  29   5  -2          3.59         11.47         3.81 o                         
   0   6  -2        498.59        505.52         7.07 o                         
   1   6  -2         47.33         44.47         1.62 o                         
   2   6  -2        572.85        582.64         3.48 o                         
   3   6  -2        124.25        125.79         2.13 o                         
   4   6  -2        150.89        145.26         1.96 o                         
   5   6  -2        109.15        102.17         1.73 o                         
   6   6  -2         22.66         22.95         1.21 o                         
   7   6  -2        176.92        162.84         2.17 o                         
   8   6  -2         78.05         71.42         1.98 o                         
   9   6  -2        111.90        113.98         1.96 o                         
  10   6  -2         63.56         58.89         1.70 o                         
  11   6  -2        342.51        340.40         5.37 o                         
  12   6  -2        319.28        315.84         3.55 o                         
  13   6  -2        108.68         98.83         2.80 o                         
  14   6  -2         79.16         79.07         2.09 o                         
  15   6  -2         17.68         20.75         1.53 o                         
  16   6  -2         24.43         21.15         1.52 o                         
  17   6  -2          0.94          3.01         1.37 o                         
  18   6  -2        213.70        196.11         4.61 o                         
  19   6  -2          1.97          1.47         1.38 o                         
  20   6  -2         33.05         30.11         1.88 o                         
  21   6  -2         48.91         44.65         2.10 o                         
  22   6  -2          3.53          4.29         1.51 o                         
  23   6  -2         17.85         19.58         1.69 o                         
  24   6  -2          9.03         12.33         2.08 o                         
  25   6  -2          3.56          7.13         1.71 o                         
  26   6  -2         28.98         40.59         3.99 o                         
   0   7  -2         71.17         76.74         3.96 o                         
   1   7  -2        625.80        628.55         6.11 o                         
   2   7  -2        108.70        115.73         2.47 o                         
   3   7  -2        481.98        481.10         5.02 o                         
   4   7  -2         62.03         60.37         3.06 o                         
   5   7  -2        190.72        196.08         3.77 o                         
   6   7  -2        112.44        112.38         2.04 o                         
   7   7  -2        190.54        190.56         2.47 o                         
   8   7  -2          1.48          3.08         1.22 o                         
   9   7  -2         10.26         13.08         1.33 o                         
  10   7  -2         14.52         18.63         1.41 o                         
  11   7  -2        221.60        226.79         2.78 o                         
  12   7  -2         20.10         22.34         1.40 o                         
  13   7  -2         95.55         90.00         2.04 o                         
  14   7  -2         13.37         12.41         2.19 o                         
  15   7  -2         13.38         16.50         1.55 o                         
  16   7  -2         13.75         14.52         1.57 o                         
  17   7  -2         22.69         20.92         1.58 o                         
  18   7  -2         32.79         48.12         2.72 o                         
  19   7  -2         35.66         40.53         2.65 o                         
  20   7  -2          2.20          2.16         1.85 o                         
  21   7  -2         39.78         48.34         2.64 o                         
  22   7  -2         28.02         24.49         3.74 o                         
  23   7  -2         14.89         19.86         3.34 o                         
   0   8  -2         23.92         27.40         3.29 o                         
   1   8  -2        130.25        128.93         4.73 o                         
   2   8  -2        191.68        200.55         3.98 o                         
   3   8  -2          5.11          5.24         1.82 o                         
   4   8  -2         30.20         29.95         2.38 o                         
   5   8  -2         36.30         28.44         1.73 o                         
   6   8  -2         23.11         23.35         1.71 o                         
   7   8  -2         17.97         18.87         2.48 o                         
   8   8  -2         14.17         12.32         1.54 o                         
   9   8  -2          8.96          9.17         1.62 o                         
  10   8  -2         46.75         38.00         3.84 o                         
  11   8  -2         41.55         39.01         1.69 o                         
  12   8  -2          9.20         11.95         1.36 o                         
  13   8  -2         31.30         35.76         1.93 o                         
  14   8  -2         46.90         44.01         1.96 o                         
  15   8  -2         17.80         17.97         1.90 o                         
  16   8  -2          4.65          4.13         1.99 o                         
  17   8  -2          9.47          9.89         1.94 o                         
  18   8  -2         13.36         12.30         2.29 o                         
  19   8  -2          1.04          5.53         2.00 o                         
   0   9  -2         10.36         12.47         2.93 o                         
   1   9  -2          5.45          5.05         1.97 o                         
   2   9  -2          3.81          3.00         1.98 o                         
   3   9  -2         19.41         13.63         2.03 o                         
   4   9  -2         11.02         11.72         1.81 o                         
   5   9  -2         11.50         12.24         1.63 o                         
   6   9  -2         15.86         15.14         1.56 o                         
   7   9  -2         53.71         55.09         2.14 o                         
   8   9  -2         16.85         22.00         1.86 o                         
   9   9  -2         19.34         20.98         1.97 o                         
  10   9  -2          2.47          1.10         1.40 o                         
  11   9  -2         18.52         10.20         1.48 o                         
  12   9  -2          2.25          6.84         2.55 o                         
  13   9  -2          3.31         -2.36         2.36 o                         
  14   9  -2          5.27         -3.11         3.11 o                         
  16   9  -2          1.58         -2.31         2.31 o                         
   2   0  -1        769.06        696.27         4.52 o                         
   4   0  -1       4130.78       4210.19        28.20 o                         
  10   0  -1       1080.86       1071.03        21.64 o                         
  12   0  -1        106.25        115.70         2.62 o                         
  14   0  -1         21.10         18.30         1.02 o                         
  16   0  -1       1123.21       1205.67        15.68 o                         
  18   0  -1        916.63        887.96         5.56 o                         
  20   0  -1         94.03         85.29         4.45 o                         
  22   0  -1        258.94        244.80         3.32 o                         
  24   0  -1         61.58         64.05         3.76 o                         
  26   0  -1        538.95        543.21         8.47 o                         
  28   0  -1        362.74        373.18         7.58 o                         
  30   0  -1        196.71        203.80         6.11 o                         
  32   0  -1         49.53         44.09         4.04 o                         
   3   1  -1       2337.31       2332.17        14.38 o                         
   4   1  -1        495.95        467.90         7.27 o                         
   5   1  -1        215.98        228.59         2.39 o                         
   6   1  -1       1143.70       1133.11         6.95 o                         
   7   1  -1        458.29        419.83         3.12 o                         
   8   1  -1        993.38       1025.07         7.08 o                         
   9   1  -1        676.31        639.94         3.45 o                         
  10   1  -1        717.44        724.08         4.20 o                         
  11   1  -1        541.21        574.02         5.41 o                         
  12   1  -1        416.46        465.77         5.59 o                         
  13   1  -1        355.95        377.86         3.20 o                         
  14   1  -1        536.93        544.04         2.54 o                         
  15   1  -1        296.29        288.42         1.99 o                         
  16   1  -1        242.70        255.86         3.18 o                         
  17   1  -1          2.84          4.84         1.74 o                         
  18   1  -1        221.86        225.24         1.97 o                         
  19   1  -1        313.18        310.72         2.55 o                         
  20   1  -1         17.48         21.66         1.41 o                         
  21   1  -1        176.02        174.04         2.46 o                         
  22   1  -1        379.44        365.87         5.71 o                         
  23   1  -1        269.41        265.65         4.32 o                         
  24   1  -1         31.94         38.13         2.75 o                         
  25   1  -1         42.04         39.50         1.76 o                         
  26   1  -1        147.50        147.87         2.68 o                         
  27   1  -1         12.20         16.74         1.65 o                         
  28   1  -1         38.11         37.61         4.70 o                         
  29   1  -1          4.42          7.43         3.27 o                         
  30   1  -1          1.91          3.81         2.14 o                         
  31   1  -1          0.68          4.03         2.36 o                         
  32   1  -1         27.47         30.68         2.89 o                         
  33   1  -1          7.43          2.88         3.16 o                         
   1   2  -1       2093.94       1999.22        10.46 o                         
   2   2  -1        685.33        682.71         4.69 o                         
   3   2  -1        539.80        557.86         3.03 o                         
   5   2  -1        357.67        341.77         2.24 o                         
   6   2  -1        521.79        535.86         4.20 o                         
   7   2  -1       1091.49       1094.00         4.75 o                         
   8   2  -1       1199.46       1268.58         4.35 o                         
   9   2  -1        203.28        222.62         1.13 o                         
  10   2  -1        866.11        907.21         2.20 o                         
  11   2  -1        429.06        443.69         2.97 o                         
  12   2  -1        725.52        765.65         3.71 o                         
  13   2  -1        133.40        146.08         1.41 o                         
  14   2  -1         35.02         39.65         1.05 o                         
  15   2  -1        397.29        391.63         3.06 o                         
  16   2  -1         62.96         73.27         1.56 o                         
  17   2  -1        269.63        250.55         2.56 o                         
  18   2  -1        166.01        166.64         2.23 o                         
  19   2  -1        145.65        154.13         2.33 o                         
  20   2  -1         16.85         20.45         1.40 o                         
  21   2  -1         52.11         46.69         1.67 o                         
  22   2  -1         10.04         13.93         1.46 o                         
  23   2  -1        189.33        184.24         2.75 o                         
  24   2  -1         84.35         76.25         2.75 o                         
  25   2  -1         37.32         34.99         1.96 o                         
  26   2  -1         10.66         10.03         1.59 o                         
  27   2  -1          9.22          7.00         1.55 o                         
  28   2  -1         56.47         52.09         2.11 o                         
  29   2  -1          2.94          1.42         1.47 o                         
  30   2  -1         18.94         16.19         1.62 o                         
  31   2  -1         17.68         19.15         1.92 o                         
  32   2  -1         19.69         26.12         3.45 o                         
  33   2  -1          0.02         -0.14         2.95 o                         
   1   3  -1        676.95        699.72         3.12 o                         
   2   3  -1         72.41         70.02         0.78 o                         
   3   3  -1       3433.81       3482.20         8.53 o                         
   4   3  -1        679.51        651.49         2.05 o                         
   5   3  -1       3099.49       3087.42         6.03 o                         
   6   3  -1        332.51        359.93         1.30 o                         
   7   3  -1        711.62        705.40         3.51 o                         
   8   3  -1        200.26        198.47         1.05 o                         
   9   3  -1        318.77        346.82         2.68 o                         
  10   3  -1         58.95         54.99         0.94 o                         
  11   3  -1        314.38        327.69         1.73 o                         
  12   3  -1         80.25         85.48         1.16 o                         
  13   3  -1        342.34        368.67         4.29 o                         
  14   3  -1        228.11        236.12         1.95 o                         
  15   3  -1        216.95        210.58         2.29 o                         
  16   3  -1         82.31         74.82         1.67 o                         
  17   3  -1        811.31        790.87         4.47 o                         
  18   3  -1         30.12         33.22         1.51 o                         
  19   3  -1        899.06        863.79        10.37 o                         
  20   3  -1         12.24         19.18         3.42 o                         
  21   3  -1        529.11        528.34         8.28 o                         
  22   3  -1        152.24        153.82         2.62 o                         
  23   3  -1        803.24        791.21        11.18 o                         
  24   3  -1        461.75        457.22         4.44 o                         
  25   3  -1        497.54        502.05         4.56 o                         
  26   3  -1         11.47         13.89         1.81 o                         
  27   3  -1         22.67         19.54         1.82 o                         
  28   3  -1        108.45        107.89         2.72 o                         
  29   3  -1         33.42         28.04         1.95 o                         
  30   3  -1          7.21          6.53         2.20 o                         
  31   3  -1         49.23         53.66         4.75 o                         
  32   3  -1         18.89         17.68         2.67 o                         
  33   3  -1         20.26         21.09         2.20 o                         
   1   4  -1        143.44        159.94         0.98 o                         
   2   4  -1         43.72         48.25         0.56 o                         
   3   4  -1        296.97        288.03         1.80 o                         
   4   4  -1         84.61         93.38         0.83 o                         
   5   4  -1        546.03        561.45         1.80 o                         
   6   4  -1        272.31        315.28         2.35 o                         
   7   4  -1         53.89         49.64         1.50 o                         
   8   4  -1        261.96        282.77         3.40 o                         
   9   4  -1        848.86        856.72         7.77 o                         
  10   4  -1         61.92         68.61         0.92 o                         
  11   4  -1        151.98        159.26         1.84 o                         
  12   4  -1         45.33         46.06         1.14 o                         
  13   4  -1        660.30        657.92         7.28 o                         
  14   4  -1        607.72        582.96         6.13 o                         
  15   4  -1         26.52         34.71         1.84 o                         
  16   4  -1         70.16         66.18         2.15 o                         
  17   4  -1        149.10        142.92         7.73 o                         
  18   4  -1        307.24        288.36         8.82 o                         
  19   4  -1         46.71         48.93         2.16 o                         
  20   4  -1        370.86        376.61         7.87 o                         
  21   4  -1         20.71         24.07         2.06 o                         
  22   4  -1        103.62        104.45         2.88 o                         
  23   4  -1         96.85         95.68         2.88 o                         
  24   4  -1          9.42          9.02         2.04 o                         
  25   4  -1         76.47         85.02         3.51 o                         
  26   4  -1         73.73         81.77         3.03 o                         
  27   4  -1         34.31         34.53         3.41 o                         
  28   4  -1         17.99         22.23        11.45 o                         
  29   4  -1         31.27         29.24         3.44 o                         
  30   4  -1          6.21          9.99         2.10 o                         
  31   4  -1          9.59         12.69         3.72 o                         
   1   5  -1        245.12        253.33         1.89 o                         
   2   5  -1        353.19        331.77         1.77 o                         
   3   5  -1        177.75        168.18         1.38 o                         
   4   5  -1        212.93        197.92         2.19 o                         
   5   5  -1        502.13        503.96         4.63 o                         
   6   5  -1        265.77        267.37         2.04 o                         
   7   5  -1         50.74         55.60         0.98 o                         
   8   5  -1        241.56        239.20         1.73 o                         
   9   5  -1        133.90        144.00         1.81 o                         
  10   5  -1        150.04        150.57         1.64 o                         
  11   5  -1         54.28         48.77         1.15 o                         
  12   5  -1        139.44        131.00         1.78 o                         
  13   5  -1         16.46         14.52         1.10 o                         
  14   5  -1        346.58        340.15         3.76 o                         
  15   5  -1         22.90         23.71         1.51 o                         
  16   5  -1        120.89        118.17         2.34 o                         
  17   5  -1        108.90         98.64         2.23 o                         
  18   5  -1         35.99         31.80         1.70 o                         
  19   5  -1         57.88         58.01         1.98 o                         
  20   5  -1        167.29        164.19         2.86 o                         
  21   5  -1        171.73        172.93         2.99 o                         
  22   5  -1         40.67         41.58         2.27 o                         
  23   5  -1         38.46         44.85         2.29 o                         
  24   5  -1        120.94        120.99         3.34 o                         
  25   5  -1          6.15          2.81         2.06 o                         
  26   5  -1         57.88         65.99         5.76 o                         
  27   5  -1          7.20          5.72         2.13 o                         
  28   5  -1         13.61         13.70         2.33 o                         
  29   5  -1          3.15          5.20         3.05 o                         
  30   5  -1         63.66         65.73         4.64 o                         
   1   6  -1         11.34         11.44         0.97 o                         
   2   6  -1        200.39        205.74         2.34 o                         
   3   6  -1         84.01         86.30         1.39 o                         
   4   6  -1         64.34         59.83         1.51 o                         
   5   6  -1         14.24         16.44         0.96 o                         
   6   6  -1         69.29         66.72         2.97 o                         
   7   6  -1         29.99         30.95         1.08 o                         
   8   6  -1         22.19         20.93         1.04 o                         
   9   6  -1         45.29         55.26         1.44 o                         
  10   6  -1        235.80        246.72         3.20 o                         
  11   6  -1         19.99         16.80         1.10 o                         
  12   6  -1        296.67        290.39         3.86 o                         
  13   6  -1        115.40        107.69         3.16 o                         
  14   6  -1         70.67         59.70         1.55 o                         
  15   6  -1        172.58        158.54         2.61 o                         
  16   6  -1        164.22        148.08         4.10 o                         
  17   6  -1        111.45        109.01         3.17 o                         
  18   6  -1         19.06         16.00         2.89 o                         
  19   6  -1         36.55         37.12         2.46 o                         
  20   6  -1         53.37         49.78         2.65 o                         
  21   6  -1         24.75         21.30         2.33 o                         
  22   6  -1         20.23         11.99         2.20 o                         
  23   6  -1         59.50         57.47         2.88 o                         
  24   6  -1          6.61          6.70         3.38 o                         
  25   6  -1         12.07         13.16         2.50 o                         
  26   6  -1         11.24         20.49         3.16 o                         
   1   7  -1         15.59         15.16         1.31 o                         
   2   7  -1         30.54         29.84         1.48 o                         
   3   7  -1         69.74         68.14         1.78 o                         
   4   7  -1        291.24        274.95         4.07 o                         
   5   7  -1         66.41         64.41         1.75 o                         
   6   7  -1        254.15        256.23         2.44 o                         
   7   7  -1        901.15        860.64         6.70 o                         
   8   7  -1         19.36         20.71         1.28 o                         
   9   7  -1        274.20        257.70         3.83 o                         
  10   7  -1         90.84         82.47         1.96 o                         
  11   7  -1        162.59        146.33         2.70 o                         
  12   7  -1         51.55         54.25         1.66 o                         
  13   7  -1        101.75         94.07         1.94 o                         
  14   7  -1         28.51         24.54         1.67 o                         
  15   7  -1         47.04         47.15         2.74 o                         
  16   7  -1          2.87          0.84         2.00 o                         
  17   7  -1         58.83         57.80         2.58 o                         
  18   7  -1         12.99         13.99         2.18 o                         
  19   7  -1          5.59          6.81         3.62 o                         
  20   7  -1        189.71        201.69         4.43 o                         
  21   7  -1         11.57         12.59         2.19 o                         
  22   7  -1        101.80        102.69         6.29 o                         
  23   7  -1         15.83         22.48         3.49 o                         
   1   8  -1         16.81         12.02         1.64 o                         
   2   8  -1          4.06          2.82         1.37 o                         
   3   8  -1         34.63         33.44         1.58 o                         
   4   8  -1         67.16         66.37         1.86 o                         
   5   8  -1         12.21         10.74         1.35 o                         
   6   8  -1         23.35         21.89         1.51 o                         
   7   8  -1         96.10         93.45         2.37 o                         
   8   8  -1         24.83         26.35         1.52 o                         
   9   8  -1         45.00         42.76         1.69 o                         
  10   8  -1         75.99         73.23         1.90 o                         
  11   8  -1         29.28         30.79         1.55 o                         
  12   8  -1         46.55         48.74         2.26 o                         
  13   8  -1         31.35         32.95         1.89 o                         
  14   8  -1         17.78         15.81         1.67 o                         
  15   8  -1          8.17         10.25         2.71 o                         
  16   8  -1          9.51         13.77         2.31 o                         
  17   8  -1          5.02          3.83         2.03 o                         
  18   8  -1         42.60         39.68         2.49 o                         
  19   8  -1          5.11          4.71         2.49 o                         
  20   8  -1         42.70         38.75         3.63 o                         
   1   9  -1          3.17          3.16         3.38 o                         
   2   9  -1          0.57          2.19         1.83 o                         
   3   9  -1         59.19         64.41         6.61 o                         
   4   9  -1         38.76         37.12         2.31 o                         
   5   9  -1         38.24         53.06         3.29 o                         
   6   9  -1         21.17         20.25         1.57 o                         
   7   9  -1         26.46         28.77         1.60 o                         
   8   9  -1         11.28         13.24         1.77 o                         
   9   9  -1         15.99         18.32         1.70 o                         
  10   9  -1         25.23         24.99         3.95 o                         
  11   9  -1          5.68          8.33         3.27 o                         
  12   9  -1         15.92         22.92         2.41 o                         
  13   9  -1          2.99          3.57         3.37 o                         
  14   9  -1          5.56          4.51         3.01 o                         
  15   9  -1          0.25         10.55         2.85 o                         
  16   9  -1          9.27         20.38         3.44 o                         
  17   9  -1         41.91         44.81         4.02 o                         
   1  10  -1         39.64         44.20         4.87 o                         
   2  10  -1         65.82         79.45         4.36 o                         
   3  10  -1         52.72         62.85         3.77 o                         
   4  10  -1          3.13         -2.35         2.35 o                         
   5  10  -1         42.10         42.42         3.41 o                         
   6  10  -1         27.40         25.54         2.91 o                         
   7  10  -1         21.83         23.94         3.20 o                         
   8   0   0        523.93        508.36         3.75 o                         
  10   0   0         31.48         28.95         0.89 o                         
  12   0   0          3.45          6.81         2.84 o                         
  14   0   0        581.65        596.40         3.70 o                         
  16   0   0        314.71        317.49         7.14 o                         
  18   0   0        127.29        154.58         2.36 o                         
  20   0   0        253.32        304.22         5.18 o                         
  22   0   0        854.72        793.45         5.59 o                         
  24   0   0         22.23         33.55         3.36 o                         
  26   0   0        273.65        268.67         6.29 o                         
  28   0   0        190.73        192.71         5.69 o                         
  30   0   0        137.01        138.28         5.61 o                         
  32   0   0         11.84         15.47         3.72 o                         
   2   1   0         32.58         32.74         0.62 o                         
   4   1   0       1175.40       1125.16         9.98 o                         
   6   1   0       2041.06       1998.84         7.59 o                         
   7   1   0         63.53         80.45         2.71 o                         
   8   1   0          1.26          2.33         0.60 o                         
   9   1   0       1859.36       1907.31        15.28 o                         
  10   1   0       2700.57       2776.19        14.71 o                         
  11   1   0         10.04         30.60         3.75 o                         
  12   1   0        407.22        434.61         4.07 o                         
  13   1   0       1167.31       1249.26         4.52 o                         
  14   1   0       1542.90       1652.92         8.07 o                         
  16   1   0        176.09        149.76         1.50 o                         
  17   1   0         94.36        108.83         1.38 o                         
  18   1   0          5.20          8.55         0.96 o                         
  19   1   0        119.97        120.57         1.55 o                         
  20   1   0         99.63         98.26         2.26 o                         
  21   1   0          7.95          8.95         1.26 o                         
  22   1   0        103.15        103.09         2.14 o                         
  23   1   0        188.92        201.96         5.45 o                         
  24   1   0         29.89         40.25         1.74 o                         
  25   1   0        161.15        157.52         3.58 o                         
  26   1   0        171.75        171.94         3.14 o                         
  27   1   0         11.00         18.85         1.65 o                         
  28   1   0          0.12          1.25         2.20 o                         
  29   1   0         34.40         33.52         2.62 o                         
  30   1   0         16.53         18.73         2.41 o                         
  31   1   0          0.52          5.25         2.39 o                         
  32   1   0          5.11         12.41         2.64 o                         
  33   1   0         37.92         45.15         3.10 o                         
   0   2   0        151.74        141.20         0.98 o                         
   1   2   0        108.28        145.61         1.18 o                         
   2   2   0       1779.68       1735.00         5.52 o                         
   4   2   0         56.66         34.44         0.61 o                         
   5   2   0         15.59         19.69         0.47 o                         
   6   2   0       1120.34       1029.05         4.24 o                         
   7   2   0         60.00         71.50         0.70 o                         
   8   2   0       1598.01       1629.99         4.23 o                         
   9   2   0        201.28        208.44         1.66 o                         
  10   2   0       2651.03       2686.76         8.75 o                         
  11   2   0          2.46          6.26         0.64 o                         
  12   2   0         27.78         31.34         0.97 o                         
  13   2   0        272.14        286.39         1.99 o                         
  14   2   0         42.37         47.27         1.00 o                         
  15   2   0         19.12         17.99         0.50 o                         
  16   2   0        122.58        128.29         1.87 o                         
  17   2   0          6.47          6.53         1.02 o                         
  18   2   0         32.36         33.49         1.32 o                         
  19   2   0         34.43         42.88         1.81 o                         
  20   2   0        135.75        133.47         2.20 o                         
  21   2   0        148.98        147.76         3.07 o                         
  22   2   0         38.23         49.72         1.84 o                         
  23   2   0        285.26        295.40         3.65 o                         
  24   2   0        223.64        237.92         3.24 o                         
  25   2   0        876.43        839.80         8.32 o                         
  26   2   0          0.20         14.66         2.09 o                         
  27   2   0          0.96          2.52         1.50 o                         
  28   2   0         16.11         17.73         1.69 o                         
  29   2   0         79.79         72.13         2.62 o                         
  30   2   0         27.73         28.11         2.86 o                         
  31   2   0          0.16          0.79         2.20 o                         
  32   2   0         12.99         16.01         2.58 o                         
  33   2   0          2.22         11.61         3.50 o                         
   0   3   0        907.32        962.31         4.08 o                         
   1   3   0          1.02          0.95         0.21 o                         
   2   3   0       1436.34       1548.74         3.58 o                         
   3   3   0        566.06        603.55         1.99 o                         
   4   3   0       1158.11       1182.14         2.39 o                         
   5   3   0        966.85       1012.73         2.89 o                         
   6   3   0       1710.55       1730.08         5.66 o                         
   7   3   0        812.27        824.64         3.28 o                         
   8   3   0         56.92         60.35         1.79 o                         
   9   3   0       5547.08       5709.36        24.43 o                         
  10   3   0         30.52         39.31         1.32 o                         
  11   3   0         75.22         70.34         0.76 o                         
  12   3   0         24.65         19.59         0.79 o                         
  13   3   0        440.48        454.00         1.86 o                         
  14   3   0         39.23         38.99         0.71 o                         
  15   3   0        147.68        146.57         1.47 o                         
  16   3   0         90.97         93.62         1.73 o                         
  17   3   0        176.69        178.69         2.30 o                         
  18   3   0        277.43        262.19         2.80 o                         
  19   3   0        273.25        262.31         2.90 o                         
  20   3   0         17.13         20.82         1.92 o                         
  21   3   0          0.67          1.29         1.32 o                         
  22   3   0         12.00          8.93         1.88 o                         
  23   3   0         52.28         47.62         1.95 o                         
  24   3   0         36.32         40.37         1.97 o                         
  25   3   0        132.74        136.40         2.79 o                         
  26   3   0        141.16        147.33         2.94 o                         
  27   3   0         75.37         78.86         4.79 o                         
  28   3   0          0.49          2.47         1.89 o                         
  29   3   0         98.94        101.83         2.65 o                         
  30   3   0         16.87         15.62         1.73 o                         
  31   3   0         11.65          8.43         1.90 o                         
  32   3   0         23.27         25.50         1.99 o                         
  33   3   0          1.29          9.59         1.98 o                         
   0   4   0        707.73        657.29         3.47 o                         
   1   4   0        235.99        217.39         1.01 o                         
   2   4   0         81.47        103.50         0.76 o                         
   3   4   0         97.26         81.03         0.55 o                         
   4   4   0        235.72        217.01         1.18 o                         
   5   4   0        705.58        753.14         2.95 o                         
   6   4   0         62.55         84.23         0.67 o                         
   7   4   0        229.00        247.67         1.08 o                         
   8   4   0        352.01        368.69         1.98 o                         
   9   4   0        202.40        187.49         1.36 o                         
  10   4   0        138.70        130.70         1.19 o                         
  11   4   0          1.24          0.90         0.49 o                         
  12   4   0        461.24        484.17         1.90 o                         
  13   4   0        106.29        110.92         1.77 o                         
  14   4   0        354.59        367.24         1.84 o                         
  15   4   0         77.10         66.83         1.32 o                         
  16   4   0        250.38        262.44         2.72 o                         
  17   4   0       1091.27       1016.41         5.20 o                         
  18   4   0         64.52         63.37         2.32 o                         
  19   4   0        239.00        234.03         2.85 o                         
  20   4   0        138.64        122.91         2.30 o                         
  21   4   0        283.77        274.88         4.43 o                         
  22   4   0         61.23         58.69         1.99 o                         
  23   4   0         12.61          9.90         1.46 o                         
  24   4   0        115.34         98.56         2.35 o                         
  25   4   0          9.30          7.63         1.59 o                         
  26   4   0         40.16         42.47         2.79 o                         
  27   4   0          4.62         -0.62         1.49 o                         
  28   4   0         13.86         20.62         2.10 o                         
  29   4   0         10.62         10.56         2.34 o                         
  30   4   0         64.23         61.03         7.74 o                         
  31   4   0        178.86        182.34         4.32 o                         
   0   5   0        125.04        142.98         1.66 o                         
   1   5   0         25.63         28.19         1.51 o                         
   2   5   0        165.95        158.60         1.19 o                         
   3   5   0          2.81          1.41         0.60 o                         
   4   5   0         98.74         88.81         1.13 o                         
   5   5   0        277.34        275.64         1.62 o                         
   6   5   0        654.24        659.28         2.86 o                         
   7   5   0        189.92        183.46         1.41 o                         
   8   5   0        412.58        403.83         2.72 o                         
   9   5   0        249.07        249.63         1.77 o                         
  10   5   0         16.43         13.56         0.75 o                         
  11   5   0          3.76          3.47         0.73 o                         
  12   5   0          0.12          0.95         0.64 o                         
  13   5   0          3.33          4.42         0.77 o                         
  14   5   0         42.94         37.89         1.27 o                         
  15   5   0          2.82          6.37         1.06 o                         
  16   5   0        174.83        177.63         2.64 o                         
  17   5   0         52.18         50.66         1.80 o                         
  18   5   0          3.63          3.28         1.33 o                         
  19   5   0          3.43          1.02         1.44 o                         
  20   5   0         26.27         27.82         1.72 o                         
  21   5   0          3.87          4.20         1.63 o                         
  22   5   0          4.30          2.95         1.48 o                         
  23   5   0          0.05         -0.32         1.97 o                         
  24   5   0         29.38         27.57         1.89 o                         
  25   5   0          7.16          4.15         3.52 o                         
  26   5   0          0.01         -1.85         3.97 o                         
  27   5   0          6.13          3.88         2.16 o                         
  28   5   0         65.33         54.21         4.56 o                         
  29   5   0          0.08         -1.26         1.92 o                         
  30   5   0          3.93         -3.29         3.29 o                         
   0   6   0        568.45        551.55         4.82 o                         
   1   6   0        165.71        156.63         1.80 o                         
   2   6   0        726.01        714.77         4.42 o                         
   3   6   0          0.20          1.61         0.86 o                         
   4   6   0         66.94         60.18         1.14 o                         
   5   6   0        343.20        325.01         2.59 o                         
   6   6   0         88.41         92.41         1.38 o                         
   7   6   0        205.07        185.78         1.76 o                         
   8   6   0        238.30        255.79         2.18 o                         
   9   6   0         37.31         34.08         1.11 o                         
  10   6   0          0.28          0.90         0.89 o                         
  11   6   0        253.09        251.28         2.70 o                         
  12   6   0        132.23        129.42         2.34 o                         
  13   6   0          0.99          0.78         1.35 o                         
  14   6   0         14.43         10.72         1.40 o                         
  15   6   0         28.02         30.76         2.62 o                         
  16   6   0         23.19         18.53         4.02 o                         
  17   6   0         17.12         17.65         2.44 o                         
  18   6   0        403.29        377.55         5.19 o                         
  19   6   0         30.40         27.83         2.42 o                         
  20   6   0         98.56         88.88         3.06 o                         
  21   6   0         17.14         16.60         2.32 o                         
  22   6   0         18.51         12.51         2.04 o                         
  23   6   0         47.13         41.03         3.45 o                         
  24   6   0          0.95          0.31         2.30 o                         
  25   6   0          1.53         -1.85         2.24 o                         
  26   6   0         66.84         70.19         3.14 o                         
   0   7   0         30.49         30.96         2.11 o                         
   1   7   0       1040.86       1047.34         5.10 o                         
   2   7   0          7.00          5.69         1.16 o                         
   3   7   0        523.04        497.55         3.30 o                         
   4   7   0         13.05         15.96         1.25 o                         
   5   7   0        521.07        521.57         3.39 o                         
   6   7   0        103.21        128.61         1.71 o                         
   7   7   0          0.25          1.04         1.07 o                         
   8   7   0          0.35          0.48         1.05 o                         
   9   7   0        365.45        379.55         2.89 o                         
  10   7   0         37.58         43.99         1.65 o                         
  11   7   0         26.12         23.42         1.76 o                         
  12   7   0         49.96         49.65         1.94 o                         
  13   7   0         15.51          9.21         1.61 o                         
  14   7   0          7.21          6.06         1.52 o                         
  15   7   0         31.17         23.96         1.67 o                         
  16   7   0          0.76          4.06         2.08 o                         
  17   7   0          0.65          4.42         2.08 o                         
  18   7   0         20.70         20.79         2.24 o                         
  19   7   0         39.52         48.32         5.29 o                         
  20   7   0          3.05          6.37         2.44 o                         
  21   7   0         75.76         89.04         3.26 o                         
  22   7   0         50.44         59.22         8.15 o                         
  23   7   0         36.15         47.54         3.26 o                         
   0   8   0        288.83        312.92         4.50 o                         
   1   8   0         98.94         97.28         2.09 o                         
   2   8   0        192.88        197.20         2.64 o                         
   3   8   0        134.02        128.60         2.24 o                         
   4   8   0        100.83        105.66         1.90 o                         
   5   8   0         63.10         69.20         2.13 o                         
   6   8   0        103.06        100.57         2.10 o                         
   7   8   0         15.76         16.69         1.38 o                         
   8   8   0        123.56        127.16         2.28 o                         
   9   8   0         46.05         43.27         2.00 o                         
  10   8   0         14.27         17.83         1.82 o                         
  11   8   0          0.09         -1.11         1.46 o                         
  12   8   0          0.45          2.19         1.52 o                         
  13   8   0        112.76        113.91         2.64 o                         
  14   8   0         10.07         11.76         1.66 o                         
  15   8   0          1.12          1.63         1.66 o                         
  16   8   0         48.60         50.58         2.81 o                         
  17   8   0         22.30         20.49         2.39 o                         
  18   8   0          0.95          1.27         1.99 o                         
  19   8   0          5.96          2.21         3.09 o                         
  20   8   0          6.57         16.15         3.72 o                         
   0   9   0          1.62          5.01         2.04 o                         
   1   9   0         54.50         61.95         1.90 o                         
   2   9   0          9.33         12.11         1.49 o                         
   3   9   0        113.41        112.36         2.35 o                         
   4   9   0         13.08         14.92         1.53 o                         
   5   9   0          3.35          3.47         1.56 o                         
   6   9   0         38.33         35.72         1.83 o                         
   7   9   0         30.48         40.48         2.03 o                         
   8   9   0         12.33         11.53         2.33 o                         
   9   9   0         12.57          8.30         2.17 o                         
  10   9   0          9.00         11.61         2.16 o                         
  11   9   0         47.20         36.77         4.44 o                         
  12   9   0         34.46         35.41         2.61 o                         
  13   9   0         26.15         21.09         2.90 o                         
  14   9   0          5.87          1.18         1.83 o                         
  15   9   0          1.05         -3.59         4.58 o                         
  16   9   0          2.09         -2.36         2.94 o                         
   0  10   0        106.37        123.45         5.13 o                         
   1  10   0        273.87        310.85         5.26 o                         
   2  10   0          3.30         10.92         2.91 o                         
   3  10   0        251.03        294.54         7.08 o                         
   2   0   1        770.11        708.93         8.28 o                         
   4   0   1       4129.49       4180.07        10.38 o                         
  10   0   1       1081.82       1055.37         4.45 o                         
  12   0   1        106.25        114.42         2.47 o                         
  14   0   1         21.07         18.61         2.48 o                         
  16   0   1       1123.59       1192.18        21.37 o                         
  18   0   1        916.37        883.44         7.92 o                         
  20   0   1         93.71         89.46         2.16 o                         
  22   0   1        259.18        247.52         3.39 o                         
  24   0   1         61.23         63.05         3.66 o                         
  26   0   1        538.80        498.67         8.22 o                         
  28   0   1        362.93        362.43         7.63 o                         
  30   0   1        196.67        216.25         6.47 o                         
  32   0   1         49.44         41.93         4.09 o                         
   3   1   1       2339.30       2337.91        10.99 o                         
   4   1   1        495.40        465.04         5.89 o                         
   5   1   1        215.22        220.55         1.45 o                         
   6   1   1       1143.99       1134.77         7.49 o                         
   7   1   1        458.65        420.75         4.07 o                         
   8   1   1        993.99       1034.51        14.55 o                         
   9   1   1        676.19        637.88         2.93 o                         
  10   1   1        716.43        713.02         2.64 o                         
  11   1   1        541.06        569.85         3.44 o                         
  12   1   1        416.81        457.87         5.97 o                         
  13   1   1        355.75        378.88         2.95 o                         
  14   1   1        536.88        530.28         2.39 o                         
  15   1   1        296.33        283.66         2.01 o                         
  16   1   1        242.25        252.78         1.96 o                         
  17   1   1          2.84          6.17         0.97 o                         
  18   1   1        222.38        225.94         2.12 o                         
  19   1   1        312.86        317.31         3.85 o                         
  20   1   1         17.46         21.35         1.41 o                         
  21   1   1        176.01        176.45         2.54 o                         
  22   1   1        379.47        370.40         7.83 o                         
  23   1   1        269.45        273.94         4.53 o                         
  24   1   1         31.81         37.28         2.95 o                         
  25   1   1         42.11         38.72         1.89 o                         
  26   1   1        147.63        147.22         3.20 o                         
  27   1   1         12.10         15.54         1.65 o                         
  28   1   1         38.04         43.62         2.83 o                         
  29   1   1          4.39          5.58         2.50 o                         
  30   1   1          1.91          1.27         2.39 o                         
  31   1   1          0.69         -1.73         2.37 o                         
  32   1   1         27.49         29.43         2.74 o                         
   1   2   1       2092.22       1998.74        10.53 o                         
   2   2   1        686.44        684.66         5.60 o                         
   3   2   1        540.29        552.25         3.83 o                         
   5   2   1        357.76        340.72         2.07 o                         
   6   2   1        522.27        544.04         2.79 o                         
   7   2   1       1091.34       1085.73         2.99 o                         
   8   2   1       1199.73       1270.54         6.95 o                         
   9   2   1        203.61        217.62         1.47 o                         
  10   2   1        864.94        908.17         6.98 o                         
  11   2   1        428.58        445.29         2.67 o                         
  12   2   1        726.66        772.76         3.14 o                         
  13   2   1        133.40        141.29         1.30 o                         
  14   2   1         34.86         38.30         1.24 o                         
  15   2   1        396.91        385.80         3.05 o                         
  16   2   1         62.97         73.37         1.43 o                         
  17   2   1        269.93        245.81         3.96 o                         
  18   2   1        165.80        176.82         2.41 o                         
  19   2   1        145.88        149.65         2.29 o                         
  20   2   1         16.81         16.72         1.39 o                         
  21   2   1         51.85         47.17         1.71 o                         
  22   2   1         10.09         12.56         1.49 o                         
  23   2   1        189.09        186.18         4.20 o                         
  24   2   1         84.50         78.41         2.28 o                         
  25   2   1         37.52         31.36         1.85 o                         
  26   2   1         10.66         10.87         1.64 o                         
  27   2   1          9.16          8.07         1.85 o                         
  28   2   1         56.43         50.08         2.03 o                         
  29   2   1          2.98          5.25         1.56 o                         
  30   2   1         18.90         18.51         1.89 o                         
  31   2   1         17.67         14.57         2.74 o                         
  32   2   1         19.71         20.19         4.74 o                         
   1   3   1        676.72        694.45         2.79 o                         
   2   3   1         72.60         68.51         0.76 o                         
   3   3   1       3434.64       3509.90         8.69 o                         
   4   3   1        678.83        669.37         2.16 o                         
   5   3   1       3098.85       3086.45         7.44 o                         
   6   3   1        332.42        352.33         1.41 o                         
   7   3   1        711.38        704.32         3.01 o                         
   8   3   1        200.74        198.51         1.14 o                         
   9   3   1        319.23        341.43         1.60 o                         
  10   3   1         58.98         53.98         0.84 o                         
  11   3   1        314.70        326.69         3.22 o                         
  12   3   1         80.28         82.36         1.76 o                         
  13   3   1        342.34        371.82         2.62 o                         
  14   3   1        227.95        240.02         2.87 o                         
  15   3   1        217.28        220.01         4.20 o                         
  16   3   1         82.37         78.58         2.15 o                         
  17   3   1        811.67        798.01         7.80 o                         
  18   3   1         30.08         35.38         2.26 o                         
  19   3   1        899.56        877.55         6.83 o                         
  20   3   1         12.21         17.77         1.70 o                         
  21   3   1        529.08        520.58         4.21 o                         
  22   3   1        152.02        156.93         5.92 o                         
  23   3   1        802.94        789.89         5.39 o                         
  24   3   1        462.26        466.20         8.12 o                         
  25   3   1        497.50        507.08         4.62 o                         
  26   3   1         11.32         18.02         3.62 o                         
  27   3   1         22.77         21.90         1.86 o                         
  28   3   1        108.51        105.93         2.66 o                         
  29   3   1         33.54         30.37         1.97 o                         
  30   3   1          7.12          8.41         1.74 o                         
  31   3   1         49.32         49.18         2.35 o                         
  32   3   1         18.94         15.43         2.64 o                         
  33   3   1         20.23         21.67         2.86 o                         
   1   4   1        143.67        160.68         0.99 o                         
   2   4   1         43.73         46.30         0.71 o                         
   3   4   1        296.09        281.52         1.45 o                         
   4   4   1         84.81         91.37         0.76 o                         
   5   4   1        545.43        556.99         2.63 o                         
   6   4   1        272.30        313.29         1.66 o                         
   7   4   1         53.70         46.11         0.67 o                         
   8   4   1        261.98        280.12         1.60 o                         
   9   4   1        850.42        855.62         2.44 o                         
  10   4   1         61.78         68.73         0.82 o                         
  11   4   1        152.03        161.40         1.91 o                         
  12   4   1         45.46         44.92         0.93 o                         
  13   4   1        659.39        658.74         3.16 o                         
  14   4   1        607.66        589.40         3.05 o                         
  15   4   1         26.50         32.95         1.12 o                         
  16   4   1         70.35         61.52         1.34 o                         
  17   4   1        148.86        141.67         1.63 o                         
  18   4   1        307.22        294.50         3.55 o                         
  19   4   1         46.71         50.55         1.79 o                         
  20   4   1        370.80        366.74         3.59 o                         
  21   4   1         20.68         19.24         1.62 o                         
  22   4   1        103.68        104.86         2.35 o                         
  23   4   1         96.91         90.11         2.31 o                         
  24   4   1          9.48          9.70         1.58 o                         
  25   4   1         76.53         75.81         2.41 o                         
  26   4   1         73.74         78.83         3.08 o                         
  27   4   1         34.26         34.26         2.56 o                         
  28   4   1         17.96         17.42         3.49 o                         
  29   4   1         31.20         27.23         1.99 o                         
  30   4   1          6.22         11.24         1.74 o                         
  31   4   1          9.54          9.37         3.91 o                         
   1   5   1        245.32        256.39         1.33 o                         
   2   5   1        353.25        336.73         2.11 o                         
   3   5   1        177.49        166.09         1.29 o                         
   4   5   1        212.69        199.89         1.41 o                         
   5   5   1        502.17        507.10         3.51 o                         
   6   5   1        266.28        265.86         1.62 o                         
   7   5   1         50.75         54.40         0.88 o                         
   8   5   1        241.33        238.36         1.58 o                         
   9   5   1        133.96        145.99         1.31 o                         
  10   5   1        150.09        150.11         1.48 o                         
  11   5   1         54.16         50.02         1.03 o                         
  12   5   1        139.19        131.03         1.51 o                         
  13   5   1         16.48         15.88         0.88 o                         
  14   5   1        346.61        337.23         3.30 o                         
  15   5   1         22.92         22.27         1.14 o                         
  16   5   1        121.16        116.49         1.88 o                         
  17   5   1        108.72         95.32         1.85 o                         
  18   5   1         35.91         28.66         1.74 o                         
  19   5   1         57.86         59.47         4.28 o                         
  20   5   1        167.21        157.70         3.65 o                         
  21   5   1        171.97        175.27         3.85 o                         
  22   5   1         40.57         36.82         2.51 o                         
  23   5   1         38.33         42.71         2.63 o                         
  24   5   1        121.11        120.86         3.51 o                         
  25   5   1          6.15          3.27         2.14 o                         
  26   5   1         57.88         65.16         2.87 o                         
  27   5   1          7.22          6.71         2.34 o                         
  28   5   1         13.59         13.83         2.41 o                         
   1   6   1         11.30         12.42         0.98 o                         
   2   6   1        200.31        206.31         1.76 o                         
   3   6   1         84.09         82.20         1.36 o                         
   4   6   1         64.15         59.31         1.25 o                         
   5   6   1         14.28         17.27         0.93 o                         
   6   6   1         68.88         64.26         1.30 o                         
   7   6   1         29.78         31.52         1.07 o                         
   8   6   1         22.54         21.03         1.22 o                         
   9   6   1         45.27         52.24         1.79 o                         
  10   6   1        234.80        240.72         4.02 o                         
  11   6   1         20.03         17.16         1.31 o                         
  12   6   1        297.50        306.54         4.25 o                         
  13   6   1        115.24        107.75         1.88 o                         
  14   6   1         70.60         57.65         2.32 o                         
  15   6   1        172.73        161.37         2.51 o                         
  16   6   1        164.18        153.45         2.52 o                         
  17   6   1        111.57        105.56         2.23 o                         
  18   6   1         19.15         12.77         1.75 o                         
  19   6   1         36.55         32.43         2.35 o                         
  20   6   1         53.29         46.47         2.68 o                         
  21   6   1         24.56         23.91         2.31 o                         
  22   6   1         20.19         16.51         2.46 o                         
  23   6   1         59.63         61.47         6.42 o                         
  24   6   1          6.60          7.16         2.27 o                         
  25   6   1         12.07         12.09         2.36 o                         
  26   6   1         11.23         21.41         6.22 o                         
   1   7   1         15.56         16.08         1.32 o                         
   2   7   1         30.51         28.06         1.66 o                         
   3   7   1         69.76         68.67         1.95 o                         
   4   7   1        291.13        275.59         2.83 o                         
   5   7   1         66.44         64.09         1.50 o                         
   6   7   1        254.31        249.98         2.39 o                         
   7   7   1        901.48        856.57         4.71 o                         
   8   7   1         19.34         22.03         1.64 o                         
   9   7   1        273.89        262.45         2.85 o                         
  10   7   1         91.08         86.38         1.96 o                         
  11   7   1        162.65        145.99         3.40 o                         
  12   7   1         51.38         54.62         1.72 o                         
  13   7   1        101.71         93.11         2.01 o                         
  14   7   1         28.60         26.90         1.79 o                         
  15   7   1         47.16         43.93         1.88 o                         
  16   7   1          2.85          2.48         1.45 o                         
  17   7   1         59.01         57.39         3.93 o                         
  18   7   1         13.05         17.19         3.00 o                         
  19   7   1          5.58          5.01         2.06 o                         
  20   7   1        189.67        196.83         4.78 o                         
  21   7   1         11.61         12.19         2.50 o                         
  22   7   1        101.87        120.93         4.51 o                         
  23   7   1         15.78         24.38         2.64 o                         
   1   8   1         16.75         12.42         1.62 o                         
   2   8   1          4.10          3.42         1.48 o                         
   3   8   1         34.57         33.70         1.81 o                         
   4   8   1         67.16         66.61         1.83 o                         
   5   8   1         12.29         11.87         1.66 o                         
   6   8   1         23.36         22.74         1.73 o                         
   7   8   1         96.08         97.18         2.87 o                         
   8   8   1         24.91         26.49         1.86 o                         
   9   8   1         45.03         43.56         2.04 o                         
  10   8   1         76.04         78.30         2.03 o                         
  11   8   1         29.30         30.86         1.63 o                         
  12   8   1         46.47         46.19         1.80 o                         
  13   8   1         31.28         28.73         1.55 o                         
  14   8   1         17.76         14.53         1.69 o                         
  15   8   1          8.22          6.92         1.74 o                         
  16   8   1          9.55          9.15         2.15 o                         
  17   8   1          5.00          2.97         2.21 o                         
  18   8   1         42.43         44.98         4.57 o                         
  19   8   1          5.09          3.65         2.39 o                         
  20   8   1         42.80         43.30         4.03 o                         
   1   9   1          3.17          0.75         2.15 o                         
   2   9   1          0.57         -0.68         1.49 o                         
   3   9   1         59.26         69.13         7.29 o                         
   4   9   1         38.77         38.59         4.23 o                         
   5   9   1         38.17         52.35         2.84 o                         
   6   9   1         21.15         19.41         1.85 o                         
   7   9   1         26.57         32.42         1.92 o                         
   8   9   1         11.27         14.87         1.77 o                         
   9   9   1         16.01         18.42         2.94 o                         
  10   9   1         25.26         26.68         1.95 o                         
  11   9   1          5.66          4.26         2.10 o                         
  12   9   1         15.92         15.56         1.87 o                         
  13   9   1          3.04          5.65         3.49 o                         
  14   9   1          5.52          9.17         2.86 o                         
  15   9   1          0.22          6.23         3.10 o                         
  16   9   1          9.32         16.97         4.14 o                         
   6   0   2       2405.90       2391.36        10.04 o                         
   8   0   2       2028.72       2090.80        10.23 o                         
  10   0   2         98.52        102.74         2.83 o                         
  12   0   2         68.22         64.34         2.58 o                         
  14   0   2       1789.67       1825.31        11.85 o                         
  16   0   2        323.26        335.97         4.86 o                         
  18   0   2         55.04         63.58         1.96 o                         
  20   0   2        745.46        717.90         8.44 o                         
  22   0   2        127.08        131.40         2.80 o                         
  24   0   2        255.82        248.48         5.91 o                         
  26   0   2        408.22        397.19         7.61 o                         
  28   0   2        126.00        118.96         4.98 o                         
  30   0   2         85.34         84.23         5.01 o                         
  32   0   2          0.44          1.66         3.16 o                         
   0   1   2       1750.04       1647.73         4.93 o                         
   1   1   2        664.59        634.67         6.04 o                         
   2   1   2        672.80        661.23         3.72 o                         
   3   1   2        813.69        812.75         4.70 o                         
   4   1   2       2623.04       2564.57        11.08 o                         
   5   1   2        861.77        867.54         5.55 o                         
   6   1   2        475.25        480.56         2.91 o                         
   7   1   2        315.69        352.40         2.35 o                         
   8   1   2        515.38        523.01         3.61 o                         
   9   1   2         16.60         17.55         1.13 o                         
  10   1   2        617.09        657.92        10.47 o                         
  11   1   2        950.96        980.84        18.01 o                         
  12   1   2        192.74        189.75         2.11 o                         
  13   1   2          9.94         12.52         1.06 o                         
  14   1   2        535.69        532.56         6.07 o                         
  15   1   2         24.46         31.28         1.32 o                         
  16   1   2        286.23        283.94         2.79 o                         
  17   1   2        111.77        125.54         2.10 o                         
  18   1   2        308.62        305.36         3.10 o                         
  19   1   2        529.61        534.28         4.33 o                         
  20   1   2          1.45          9.93         1.57 o                         
  21   1   2        346.12        334.69         3.55 o                         
  22   1   2         61.29         65.00         2.74 o                         
  23   1   2         38.92         37.13         1.79 o                         
  24   1   2         10.73          8.52         1.43 o                         
  25   1   2          4.55          4.72         1.53 o                         
  26   1   2         35.72         34.40         2.00 o                         
  27   1   2         83.42         80.78         3.13 o                         
  28   1   2         58.77         60.37         2.84 o                         
  29   1   2          9.93         14.46         2.86 o                         
  30   1   2         11.57          9.42         2.73 o                         
  31   1   2         15.50          9.87         2.65 o                         
  32   1   2          0.63         -0.44         2.49 o                         
   0   2   2        499.62        454.44         6.69 o                         
   1   2   2       2633.65       2688.40        13.94 o                         
   2   2   2        968.60        950.34         5.85 o                         
   3   2   2        501.67        497.89         2.85 o                         
   4   2   2         50.81         41.39         0.80 o                         
   5   2   2       3937.97       3917.00        12.15 o                         
   6   2   2         52.07         53.49         0.93 o                         
   7   2   2        448.31        449.71         2.07 o                         
   8   2   2        130.72        132.00         1.25 o                         
   9   2   2        217.31        220.09         1.64 o                         
  10   2   2       1255.94       1346.32        10.50 o                         
  11   2   2        145.07        145.30         2.75 o                         
  12   2   2        414.88        410.63         6.61 o                         
  13   2   2        228.31        226.31         4.43 o                         
  14   2   2         60.05         55.80         1.48 o                         
  15   2   2          9.39         11.24         1.17 o                         
  16   2   2        249.75        245.28         2.72 o                         
  17   2   2        325.61        313.24         3.12 o                         
  18   2   2         33.14         35.93         1.60 o                         
  19   2   2        167.49        162.36         2.53 o                         
  20   2   2        121.65        120.40         2.42 o                         
  21   2   2          6.21          8.15         1.29 o                         
  22   2   2         16.39         16.05         1.49 o                         
  23   2   2         48.27         46.12         1.89 o                         
  24   2   2         91.80         90.56         2.35 o                         
  25   2   2         20.57         20.51         1.70 o                         
  26   2   2          7.90          9.63         1.89 o                         
  27   2   2         40.78         34.21         1.93 o                         
  28   2   2          7.55          9.48         2.24 o                         
  29   2   2         98.38         98.01         2.74 o                         
  30   2   2          1.29          6.11         1.70 o                         
  31   2   2          3.68          4.76         2.49 o                         
  32   2   2          2.16          5.75         3.69 o                         
   0   3   2       1144.87       1114.20         7.82 o                         
   1   3   2        891.89        916.86         6.38 o                         
   2   3   2       1833.86       1844.94        20.59 o                         
   3   3   2        513.44        536.16         3.46 o                         
   4   3   2        956.85        981.11         7.11 o                         
   5   3   2         25.26         36.40         1.90 o                         
   6   3   2       1750.89       1724.63         9.04 o                         
   7   3   2       2672.47       2670.83         5.28 o                         
   8   3   2         84.68         82.70         1.01 o                         
   9   3   2        661.22        673.77         4.04 o                         
  10   3   2         71.97         77.72         1.02 o                         
  11   3   2        632.63        660.58         3.01 o                         
  12   3   2         12.22         13.52         0.70 o                         
  13   3   2        234.72        216.57         2.46 o                         
  14   3   2        263.38        264.76         2.64 o                         
  15   3   2         93.27         93.21         1.88 o                         
  16   3   2          7.74          5.38         1.18 o                         
  17   3   2         48.64         52.55         1.73 o                         
  18   3   2        125.15        126.29         2.35 o                         
  19   3   2        174.84        164.07         2.68 o                         
  20   3   2        155.46        147.08         2.64 o                         
  21   3   2         30.31         25.57         1.72 o                         
  22   3   2          5.96          6.75         1.41 o                         
  23   3   2         72.29         75.63         2.25 o                         
  24   3   2        100.63        105.84         2.50 o                         
  25   3   2        114.96        117.09         2.68 o                         
  26   3   2         11.62          8.66         2.20 o                         
  27   3   2         55.33         55.87         3.56 o                         
  28   3   2         19.06         19.14         3.04 o                         
  29   3   2         21.12         21.21         3.50 o                         
  30   3   2          0.19          0.13         1.60 o                         
  31   3   2         64.88         73.84         2.80 o                         
  32   3   2          5.01         12.64         2.88 o                         
   0   4   2        452.82        480.94         5.60 o                         
   1   4   2         69.68         65.00         1.45 o                         
   2   4   2        399.82        407.74         3.03 o                         
   3   4   2         75.83         76.86         1.32 o                         
   4   4   2        281.94        263.30         3.03 o                         
   5   4   2        213.41        212.98         1.75 o                         
   6   4   2        113.33        112.92         1.37 o                         
   7   4   2        165.00        160.30         1.59 o                         
   8   4   2        817.78        801.10         4.33 o                         
   9   4   2         76.33         77.92         1.26 o                         
  10   4   2        178.25        180.58         2.00 o                         
  11   4   2        310.80        308.61         3.35 o                         
  12   4   2        523.06        527.68         3.11 o                         
  13   4   2        560.56        532.95         2.99 o                         
  14   4   2        140.49        148.26         1.80 o                         
  15   4   2        573.16        537.05         4.74 o                         
  16   4   2        168.36        166.70         1.98 o                         
  17   4   2        289.82        273.47         2.80 o                         
  18   4   2          3.62          6.87         1.31 o                         
  19   4   2        290.41        288.63         3.00 o                         
  20   4   2         51.63         49.37         1.70 o                         
  21   4   2        113.88        114.91         2.19 o                         
  22   4   2         33.09         29.80         1.44 o                         
  23   4   2         17.51         18.84         1.70 o                         
  24   4   2          3.63          4.54         1.57 o                         
  25   4   2         16.10         19.56         1.78 o                         
  26   4   2         23.33         22.46         1.83 o                         
  27   4   2         62.15         59.93         3.72 o                         
  28   4   2          8.83         12.41         2.59 o                         
  29   4   2         10.38          9.06         2.62 o                         
  30   4   2         30.21         25.17         2.05 o                         
  31   4   2         30.50         32.36         3.84 o                         
   0   5   2         71.71         73.50         1.96 o                         
   1   5   2        182.94        185.35         1.97 o                         
   2   5   2        106.54        103.29         1.45 o                         
   3   5   2         17.87         17.85         0.93 o                         
   4   5   2        306.07        302.72         3.40 o                         
   5   5   2        107.39        110.69         1.36 o                         
   6   5   2         24.92         25.88         0.90 o                         
   7   5   2        118.39        115.91         1.39 o                         
   8   5   2        183.73        179.72         1.68 o                         
   9   5   2          2.48          3.50         0.80 o                         
  10   5   2        279.88        291.34         2.12 o                         
  11   5   2        366.73        365.36         3.02 o                         
  12   5   2         62.91         64.88         1.28 o                         
  13   5   2         31.77         29.65         1.24 o                         
  14   5   2        472.20        448.92         3.06 o                         
  15   5   2         57.80         63.47         1.49 o                         
  16   5   2         19.70         21.11         1.19 o                         
  17   5   2         52.21         51.02         1.43 o                         
  18   5   2         57.69         54.88         1.50 o                         
  19   5   2          7.13          7.51         1.29 o                         
  20   5   2         37.14         39.16         1.63 o                         
  21   5   2         24.06         23.28         1.55 o                         
  22   5   2          2.77          2.47         1.23 o                         
  23   5   2          7.21          4.13         1.79 o                         
  24   5   2          4.88          5.32         1.34 o                         
  25   5   2          1.40          2.12         1.78 o                         
  26   5   2         64.41         66.06         2.39 o                         
  27   5   2         14.19         11.67         2.81 o                         
  28   5   2         13.73         16.66         3.93 o                         
   0   6   2        497.66        493.72         4.67 o                         
   1   6   2         47.34         43.60         1.67 o                         
   2   6   2        572.33        572.27         4.46 o                         
   3   6   2        124.43        120.84         1.69 o                         
   4   6   2        151.06        142.32         1.79 o                         
   5   6   2        109.10        102.22         1.45 o                         
   6   6   2         22.81         25.10         1.01 o                         
   7   6   2        177.08        163.07         1.87 o                         
   8   6   2         78.25         74.37         1.50 o                         
   9   6   2        111.76        115.20         1.76 o                         
  10   6   2         63.31         56.76         1.46 o                         
  11   6   2        342.94        330.79         2.70 o                         
  12   6   2        319.66        314.06         3.40 o                         
  13   6   2        108.30         99.44         2.16 o                         
  14   6   2         79.54         81.21         1.95 o                         
  15   6   2         17.65         20.47         1.45 o                         
  16   6   2         24.48         24.39         1.50 o                         
  17   6   2          0.94          0.10         1.30 o                         
  18   6   2        213.61        199.69         2.78 o                         
  19   6   2          1.98          2.29         1.69 o                         
  20   6   2         32.99         33.98         2.17 o                         
  21   6   2         48.85         45.53         2.29 o                         
  22   6   2          3.57         -0.16         1.72 o                         
  23   6   2         17.90         13.30         2.21 o                         
  24   6   2          9.03          8.25         2.07 o                         
  25   6   2          3.58          1.07         2.20 o                         
  26   6   2         28.94         31.42         4.01 o                         
   0   7   2         70.91         73.98         3.81 o                         
   1   7   2        626.57        630.20         5.87 o                         
   2   7   2        108.62        110.01         2.93 o                         
   3   7   2        481.98        482.66        12.08 o                         
   4   7   2         62.07         69.16         3.04 o                         
   5   7   2        190.88        198.26         2.51 o                         
   6   7   2        112.48        115.03         2.11 o                         
   7   7   2        190.57        190.51         3.22 o                         
   8   7   2          1.47          1.54         1.25 o                         
   9   7   2         10.24         12.02         1.40 o                         
  10   7   2         14.52         18.17         1.94 o                         
  11   7   2        222.03        224.16         2.77 o                         
  12   7   2         19.99         20.51         1.44 o                         
  13   7   2         95.37         93.47         3.29 o                         
  14   7   2         13.51         10.93         1.61 o                         
  15   7   2         13.40         15.97         1.79 o                         
  16   7   2         13.61         17.57         2.72 o                         
  17   7   2         22.58         18.14         1.78 o                         
  18   7   2         32.73         39.64         2.47 o                         
  19   7   2         35.58         37.76         3.92 o                         
  20   7   2          2.23          3.42         3.62 o                         
  21   7   2         39.76         54.50         6.00 o                         
  22   7   2         27.97         28.41         4.20 o                         
  23   7   2         14.92         13.84         3.96 o                         
   0   8   2         23.84         24.65         3.10 o                         
   1   8   2        130.35        133.81         6.32 o                         
   2   8   2        191.60        209.62        10.19 o                         
   3   8   2          5.10          5.97         3.15 o                         
   4   8   2         30.25         31.22         2.86 o                         
   5   8   2         36.30         37.97         2.32 o                         
   6   8   2         23.03         27.16         3.15 o                         
   7   8   2         17.88         18.48         1.73 o                         
   8   8   2         14.22         14.12         2.14 o                         
   9   8   2          8.88         10.23         1.75 o                         
  10   8   2         46.76         42.55         1.76 o                         
  11   8   2         41.59         37.38         1.71 o                         
  12   8   2          9.18         11.98         1.44 o                         
  13   8   2         31.32         32.06         3.54 o                         
  14   8   2         46.89         45.63         3.37 o                         
  15   8   2         17.76         16.56         1.90 o                         
  16   8   2          4.67          7.13         1.82 o                         
  17   8   2          9.48         15.01         2.66 o                         
  18   8   2         13.31         15.26         2.20 o                         
  19   8   2          1.04          1.22         2.85 o                         
   0   9   2         10.39          9.06         3.35 o                         
   1   9   2          5.42          3.01         1.92 o                         
   2   9   2          3.79          5.39         3.06 o                         
   3   9   2         19.41         20.60         2.25 o                         
   4   9   2         10.97         14.97         2.33 o                         
   5   9   2         11.47         11.57         2.16 o                         
   6   9   2         15.88         10.79         1.87 o                         
   7   9   2         53.47         60.02         2.71 o                         
   8   9   2         16.74         20.05         4.74 o                         
   9   9   2         19.20         22.82         2.19 o                         
  10   9   2          2.47          4.17         2.47 o                         
  11   9   2         18.42          9.88         1.76 o                         
  12   9   2          2.27          4.17         4.22 o                         
  13   9   2          3.25         -0.08         3.10 o                         
  14   9   2          5.23          4.51         3.13 o                         
  15   9   2          0.35          1.54         1.86 o                         
   2   0   3       1807.38       1781.72         6.53 o                         
   4   0   3       1340.57       1298.98        15.18 o                         
   6   0   3       1664.29       1622.78        18.44 o                         
   8   0   3        157.93        153.68         6.67 o                         
  10   0   3       1418.36       1535.70        10.22 o                         
  12   0   3         84.11         81.18         2.98 o                         
  14   0   3        103.83        126.15         3.68 o                         
  16   0   3         32.21         37.98         2.70 o                         
  18   0   3         56.39         62.94         3.45 o                         
  20   0   3        463.90        456.65         7.69 o                         
  22   0   3        249.69        247.00         5.85 o                         
  24   0   3        413.94        389.83         7.44 o                         
  26   0   3         51.01         51.60         4.10 o                         
  28   0   3        117.81        117.59         5.32 o                         
  30   0   3         95.61         95.69         5.39 o                         
   1   1   3         48.76         49.17         0.93 o                         
   2   1   3        411.80        447.32         3.09 o                         
   3   1   3        362.42        331.30         4.90 o                         
   4   1   3        122.05        135.76         1.14 o                         
   5   1   3        302.08        316.84         2.10 o                         
   6   1   3         18.29         17.73         0.66 o                         
   7   1   3        676.38        705.67         4.33 o                         
   8   1   3        149.23        178.34         2.26 o                         
   9   1   3         43.10         40.93         0.98 o                         
  10   1   3        389.30        382.18         4.28 o                         
  11   1   3        236.14        253.16         2.58 o                         
  12   1   3        156.56        157.84         2.71 o                         
  13   1   3         76.28         79.73         4.84 o                         
  14   1   3        140.23        151.35         3.64 o                         
  15   1   3         37.37         34.97         2.50 o                         
  16   1   3         41.62         44.98         2.50 o                         
  17   1   3         61.39         60.70         2.86 o                         
  18   1   3        136.97        128.72         3.03 o                         
  19   1   3         38.64         36.67         3.23 o                         
  20   1   3        120.81        131.51         3.27 o                         
  21   1   3        207.35        207.00         6.12 o                         
  22   1   3        121.26        118.52         3.29 o                         
  23   1   3         27.68         25.16         2.04 o                         
  24   1   3        136.85        131.58         5.70 o                         
  25   1   3         26.66         30.82         4.35 o                         
  26   1   3         21.75         26.78         2.64 o                         
  27   1   3         83.95         84.33         6.97 o                         
  28   1   3         24.06         30.87         2.95 o                         
  29   1   3         78.44         90.39         3.42 o                         
  30   1   3         36.32         47.78         3.61 o                         
  31   1   3         16.36         13.14         4.11 o                         
   1   2   3        689.62        725.21         4.28 o                         
   2   2   3        216.22        216.23         3.35 o                         
   3   2   3        606.91        614.35         2.36 o                         
   4   2   3        189.47        184.43         1.88 o                         
   5   2   3        356.76        372.87         1.94 o                         
   6   2   3         50.61         57.21         0.97 o                         
   7   2   3         61.95         63.18         0.97 o                         
   8   2   3         88.03         91.75         1.31 o                         
   9   2   3         46.61         39.02         1.02 o                         
  10   2   3         19.14         19.79         0.91 o                         
  11   2   3        165.98        171.66         1.86 o                         
  12   2   3         40.63         41.22         1.39 o                         
  13   2   3        125.23        123.41         2.29 o                         
  14   2   3         69.99         70.72         1.74 o                         
  15   2   3        107.02        101.67         2.50 o                         
  16   2   3         19.61         21.61         2.83 o                         
  17   2   3         98.52        100.60         2.70 o                         
  18   2   3          4.26          5.66         1.84 o                         
  19   2   3         38.29         34.49         2.37 o                         
  20   2   3        153.16        159.26         5.40 o                         
  21   2   3        253.49        261.40         6.63 o                         
  22   2   3         18.72         18.76         2.42 o                         
  23   2   3         39.37         43.00         2.78 o                         
  24   2   3         69.49         69.74         4.51 o                         
  25   2   3         75.90         76.17         2.96 o                         
  26   2   3          2.20          1.80         2.38 o                         
  27   2   3         51.74         49.29         2.82 o                         
  28   2   3         48.23         46.76         2.82 o                         
  29   2   3          7.90          6.55         2.54 o                         
  30   2   3         67.18         72.97         3.53 o                         
  31   2   3          6.72          6.37         3.93 o                         
   1   3   3        504.56        529.27         8.48 o                         
   2   3   3        561.89        578.53         8.55 o                         
   3   3   3        376.65        359.46         3.39 o                         
   4   3   3        928.57        914.09         5.64 o                         
   5   3   3        619.97        588.52         2.89 o                         
   6   3   3        351.31        338.54         2.30 o                         
   7   3   3       1587.79       1520.21         6.74 o                         
   8   3   3        158.10        148.04         2.15 o                         
   9   3   3        126.73        117.25         2.35 o                         
  10   3   3         37.91         43.91         1.48 o                         
  11   3   3         37.47         36.78         1.51 o                         
  12   3   3        160.26        158.18         2.37 o                         
  13   3   3         23.51         25.99         1.17 o                         
  14   3   3         85.36         90.10         1.73 o                         
  15   3   3        549.79        566.79         3.69 o                         
  16   3   3        200.71        193.38         2.47 o                         
  17   3   3        142.20        149.93         3.91 o                         
  18   3   3         25.53         28.27         1.33 o                         
  19   3   3        799.30        795.43         4.75 o                         
  20   3   3         70.75         70.79         5.67 o                         
  21   3   3        408.71        387.18         4.12 o                         
  22   3   3         25.00         25.82         1.92 o                         
  23   3   3        190.76        202.23         4.60 o                         
  24   3   3         32.24         30.19         2.14 o                         
  25   3   3        221.17        224.10         3.48 o                         
  26   3   3         34.85         37.01         2.12 o                         
  27   3   3         87.83         85.55         2.83 o                         
  28   3   3         66.77         69.46         2.48 o                         
  29   3   3         32.05         28.77         2.22 o                         
  30   3   3         23.91         18.78         2.30 o                         
  31   3   3         16.73         17.76         4.13 o                         
   1   4   3        198.12        171.42         2.94 o                         
   2   4   3          9.29          4.40         1.46 o                         
   3   4   3        839.80        838.45         5.89 o                         
   4   4   3        195.78        191.93         2.52 o                         
   5   4   3         29.46         29.36         1.43 o                         
   6   4   3        295.88        311.38         3.09 o                         
   7   4   3        317.04        327.18         3.19 o                         
   8   4   3         95.30         95.32         1.97 o                         
   9   4   3         56.91         57.30         1.44 o                         
  10   4   3         14.03         13.36         1.05 o                         
  11   4   3        142.49        136.76         2.09 o                         
  12   4   3         31.76         32.24         1.63 o                         
  13   4   3        103.76        105.57         2.28 o                         
  14   4   3        392.71        389.47         4.24 o                         
  15   4   3         81.15         74.15         1.87 o                         
  16   4   3         32.71         29.43         1.48 o                         
  17   4   3        118.94        113.49         2.17 o                         
  18   4   3        199.74        197.72         2.70 o                         
  19   4   3         11.41         12.00         1.45 o                         
  20   4   3        138.58        144.39         2.48 o                         
  21   4   3          0.56          1.79         1.33 o                         
  22   4   3         45.11         48.99         1.86 o                         
  23   4   3          1.17          2.32         1.41 o                         
  24   4   3         90.34         88.63         2.26 o                         
  25   4   3          5.16          6.29         1.40 o                         
  26   4   3         17.58         16.42         1.87 o                         
  27   4   3         25.29         23.67         1.82 o                         
  28   4   3         10.36         13.41         2.34 o                         
  29   4   3         41.62         41.92         3.99 o                         
   1   5   3          1.65         -0.75         1.60 o                         
   2   5   3        363.55        363.58         4.29 o                         
   3   5   3          3.72          5.04         1.64 o                         
   4   5   3        313.07        304.64         2.73 o                         
   5   5   3        229.09        229.61         2.44 o                         
   6   5   3        237.91        230.79         2.48 o                         
   7   5   3         28.56         30.61         1.33 o                         
   8   5   3        153.37        150.28         2.13 o                         
   9   5   3        296.16        292.67         3.20 o                         
  10   5   3        528.37        516.66         4.02 o                         
  11   5   3         25.57         27.00         1.36 o                         
  12   5   3        154.51        141.55         2.59 o                         
  13   5   3          3.27          3.29         1.38 o                         
  14   5   3          0.82          1.69         1.26 o                         
  15   5   3         22.72         22.12         1.41 o                         
  16   5   3        105.11        102.72         2.18 o                         
  17   5   3        114.39        112.70         2.37 o                         
  18   5   3         79.52         77.18         2.05 o                         
  19   5   3         30.52         34.71         1.69 o                         
  20   5   3         23.50         21.49         1.53 o                         
  21   5   3         17.53         19.34         1.58 o                         
  22   5   3         10.64         12.86         1.49 o                         
  23   5   3         36.97         39.99         1.97 o                         
  24   5   3         12.48         14.12         1.60 o                         
  25   5   3          1.93          2.01         1.34 o                         
  26   5   3          3.06          2.56         1.38 o                         
  27   5   3          9.85         11.33         3.09 o                         
  28   5   3          1.46         11.10         5.53 o                         
   1   6   3         53.19         52.72         2.08 o                         
   2   6   3         43.63         40.68         1.52 o                         
   3   6   3         88.40         85.12         1.83 o                         
   4   6   3        321.89        314.06         2.98 o                         
   5   6   3         94.79         95.30         1.72 o                         
   6   6   3         97.31         98.90         1.76 o                         
   7   6   3         20.68         20.60         1.22 o                         
   8   6   3        189.77        186.07         2.22 o                         
   9   6   3          1.24          1.23         1.08 o                         
  10   6   3          3.91          3.48         1.19 o                         
  11   6   3         22.79         22.00         1.31 o                         
  12   6   3         94.55         80.79         1.93 o                         
  13   6   3         15.87         12.27         1.39 o                         
  14   6   3          5.42          4.18         1.20 o                         
  15   6   3         43.66         44.10         1.54 o                         
  16   6   3         91.23         81.65         1.82 o                         
  17   6   3         80.41         81.49         1.86 o                         
  18   6   3         12.75         13.91         1.28 o                         
  19   6   3         20.18         20.55         1.36 o                         
  20   6   3          7.09          4.73         1.69 o                         
  21   6   3         41.12         45.38         1.97 o                         
  22   6   3         24.86         23.04         1.80 o                         
  23   6   3          8.45         12.53         2.03 o                         
  24   6   3         48.09         63.13         3.79 o                         
  25   6   3         21.09         17.89         3.78 o                         
   1   7   3         21.11         23.37         2.29 o                         
   2   7   3          7.25         13.91         2.01 o                         
   3   7   3         96.54        100.00         3.41 o                         
   4   7   3         57.09         58.85         2.45 o                         
   5   7   3        207.67        198.13         3.67 o                         
   6   7   3         78.10         78.34         2.31 o                         
   7   7   3        101.95         96.29         3.35 o                         
   8   7   3         56.63         56.78         2.10 o                         
   9   7   3         84.99         84.56         2.37 o                         
  10   7   3         99.47        100.74         2.13 o                         
  11   7   3        151.04        143.68         2.45 o                         
  12   7   3         69.92         61.29         3.00 o                         
  13   7   3         12.42          9.35         1.66 o                         
  14   7   3         10.99          7.06         1.68 o                         
  15   7   3         74.70         72.15         2.46 o                         
  16   7   3         14.82         19.29         1.54 o                         
  17   7   3         15.90         19.57         2.45 o                         
  18   7   3         17.31         18.98         1.64 o                         
  19   7   3         83.64         85.61         2.81 o                         
  20   7   3        104.02        109.28         4.19 o                         
  21   7   3         24.02         28.61         2.74 o                         
  22   7   3         48.90         53.89         3.28 o                         
  23   7   3          8.58         18.43         4.23 o                         
   1   8   3         46.70         45.03         3.00 o                         
   2   8   3         12.63         11.65         2.02 o                         
   3   8   3         21.72         19.10         3.39 o                         
   4   8   3         42.89         41.61         2.61 o                         
   5   8   3         12.08         14.23         1.92 o                         
   6   8   3          9.59          9.82         2.36 o                         
   7   8   3         27.69         25.13         2.11 o                         
   8   8   3         16.91         17.26         2.74 o                         
   9   8   3          1.09          0.61         1.40 o                         
  10   8   3          1.70          1.60         1.59 o                         
  11   8   3         10.23          7.99         2.09 o                         
  12   8   3          2.82          3.52         2.06 o                         
  13   8   3         10.73          9.70         2.18 o                         
  14   8   3          8.78         10.45         2.10 o                         
  15   8   3         10.46         11.51         2.17 o                         
  16   8   3          4.38          4.49         2.21 o                         
  17   8   3         20.49         20.31         2.63 o                         
   1   9   3         22.78         20.94         2.36 o                         
   2   9   3          0.84          0.67         2.58 o                         
   3   9   3         11.62         12.98         2.54 o                         
   4   9   3          1.01          2.08         1.85 o                         
   5   9   3          9.32         12.42         2.98 o                         
   6   9   3          1.45          2.44         2.14 o                         
   7   9   3          9.52          5.41         2.49 o                         
   8   9   3         18.39         13.73         2.28 o                         
   9   9   3         23.36         18.17         3.38 o                         
  10   9   3          0.28          5.13         2.28 o                         
   0   0   4       2235.50       2311.98        12.33 o                         
   2   0   4       1132.38       1078.09        13.01 o                         
   4   0   4       2371.68       2454.49        36.48 o                         
   6   0   4       1357.67       1284.30        30.06 o                         
   8   0   4        914.46        921.50         9.71 o                         
  10   0   4        606.38        613.58         5.02 o                         
  12   0   4        494.94        476.21        15.46 o                         
  14   0   4         34.55         39.70         2.71 o                         
  16   0   4        106.71        102.05         4.01 o                         
  18   0   4         65.90         60.79         3.49 o                         
  20   0   4         48.11         48.54         3.54 o                         
  22   0   4          1.20          3.60         2.65 o                         
  24   0   4        102.41        109.83         5.15 o                         
  26   0   4        188.83        196.50         5.94 o                         
  28   0   4         68.83         64.21         4.64 o                         
   0   1   4        402.71        384.58         6.20 o                         
   1   1   4        362.14        386.60         2.61 o                         
   2   1   4        234.55        233.00         3.98 o                         
   3   1   4        135.98        134.69         1.70 o                         
   4   1   4         30.92         29.66         1.07 o                         
   5   1   4        289.96        304.86         3.32 o                         
   6   1   4         86.36         81.33         1.46 o                         
   7   1   4        342.25        348.19         2.70 o                         
   8   1   4        134.31        142.08         1.82 o                         
   9   1   4        115.76        126.20         2.73 o                         
  10   1   4        273.65        256.23         2.50 o                         
  11   1   4         68.00         60.78         1.42 o                         
  12   1   4         19.03         18.78         1.13 o                         
  13   1   4         10.55          9.25         1.05 o                         
  14   1   4         46.07         46.91         1.72 o                         
  15   1   4        123.51        114.32         2.30 o                         
  16   1   4         35.17         39.85         2.31 o                         
  17   1   4         14.68         14.35         1.51 o                         
  18   1   4         51.05         45.91         1.92 o                         
  19   1   4          0.84          1.93         1.86 o                         
  20   1   4        133.74        128.59         3.38 o                         
  21   1   4          0.78         -1.05         1.91 o                         
  22   1   4         39.92         31.40         3.38 o                         
  23   1   4         87.11         85.09         3.82 o                         
  24   1   4         45.38         43.28         2.75 o                         
  25   1   4          6.85          8.12         2.51 o                         
  26   1   4         14.11         15.41         2.44 o                         
  27   1   4          8.98          2.33         2.66 o                         
  28   1   4          2.86          1.04         2.47 o                         
  29   1   4          1.85          4.90         2.96 o                         
   0   2   4        125.65        135.04         2.32 o                         
   1   2   4        114.93        133.02         1.64 o                         
   2   2   4        331.25        340.15         2.43 o                         
   3   2   4        108.10        108.44         1.53 o                         
   4   2   4         36.22         33.78         1.09 o                         
   5   2   4        473.16        493.94         5.34 o                         
   6   2   4          2.33          1.87         0.80 o                         
   7   2   4        137.11        147.84         2.79 o                         
   8   2   4         31.01         28.03         1.11 o                         
   9   2   4         39.07         37.80         1.20 o                         
  10   2   4         20.48         19.46         1.03 o                         
  11   2   4         68.42         67.67         2.27 o                         
  12   2   4         45.18         46.90         1.33 o                         
  13   2   4         42.60         43.96         1.97 o                         
  14   2   4        246.42        246.57         3.39 o                         
  15   2   4        372.89        355.82         7.20 o                         
  16   2   4        335.28        327.62         7.99 o                         
  17   2   4         44.61         40.19         1.86 o                         
  18   2   4         91.65         96.36         2.38 o                         
  19   2   4         79.25         75.47         3.38 o                         
  20   2   4          6.78          6.36         1.63 o                         
  21   2   4         77.45         68.46         2.30 o                         
  22   2   4         45.80         38.00         2.11 o                         
  23   2   4          1.94          1.64         1.68 o                         
  24   2   4          7.47          8.76         2.45 o                         
  25   2   4          5.98          5.23         2.42 o                         
  26   2   4         12.36         15.43         2.63 o                         
  27   2   4          3.79          6.56         1.97 o                         
  28   2   4          1.07         -1.28         2.57 o                         
  29   2   4          7.23          4.38         3.39 o                         
   0   3   4        435.83        431.90         6.66 o                         
   1   3   4        487.12        483.35         4.91 o                         
   2   3   4        143.59        132.25         6.78 o                         
   3   3   4        179.69        176.16         3.25 o                         
   4   3   4        129.46        124.73         4.32 o                         
   5   3   4         99.19        106.14         2.19 o                         
   6   3   4        256.68        244.92         5.79 o                         
   7   3   4         91.81         92.62         1.95 o                         
   8   3   4          0.03         -0.31         1.63 o                         
   9   3   4        114.28        111.42         2.85 o                         
  10   3   4         35.88         34.05         2.10 o                         
  11   3   4        211.46        209.04         4.98 o                         
  12   3   4         89.61         79.72         6.78 o                         
  13   3   4        438.27        436.75         7.42 o                         
  14   3   4         13.62         12.03         2.04 o                         
  15   3   4         65.43         57.54         2.72 o                         
  16   3   4        152.99        137.79         3.47 o                         
  17   3   4        269.22        269.97         3.51 o                         
  18   3   4        182.63        188.02         3.09 o                         
  19   3   4         82.48         83.68         2.38 o                         
  20   3   4          6.21          6.59         1.76 o                         
  21   3   4         71.08         67.48         2.36 o                         
  22   3   4         32.70         30.67         2.54 o                         
  23   3   4         10.52         11.64         1.78 o                         
  24   3   4          4.30          8.85         2.51 o                         
  25   3   4         26.02         22.99         2.34 o                         
  26   3   4          1.74          6.38         2.79 o                         
  27   3   4         23.52         27.79         2.64 o                         
  28   3   4          2.14          3.84         3.72 o                         
  29   3   4          7.60          4.25         3.49 o                         
   0   4   4         20.19         26.39         2.97 o                         
   1   4   4         13.01         11.59         1.91 o                         
   2   4   4         68.24         69.10         2.54 o                         
   3   4   4        210.76        199.98         3.64 o                         
   4   4   4        138.81        131.93         3.11 o                         
   5   4   4         94.12         94.66         2.81 o                         
   6   4   4         24.81         22.08         1.51 o                         
   7   4   4        435.78        435.88         3.93 o                         
   8   4   4        677.79        665.96         4.80 o                         
   9   4   4        273.47        273.24         5.65 o                         
  10   4   4         17.49         17.62         1.59 o                         
  11   4   4        175.50        172.19         3.60 o                         
  12   4   4         58.60         56.31         2.75 o                         
  13   4   4        368.92        355.20        10.31 o                         
  14   4   4        248.59        254.84         4.37 o                         
  15   4   4         36.16         42.61         2.64 o                         
  16   4   4          2.25          1.02         2.04 o                         
  17   4   4         90.78         82.97         3.02 o                         
  18   4   4         14.02         13.94         2.11 o                         
  19   4   4         37.70         34.70         2.43 o                         
  20   4   4          0.40          0.79         1.94 o                         
  21   4   4         63.85         61.82         2.91 o                         
  22   4   4          4.48          4.93         2.28 o                         
  23   4   4          2.23          4.13         2.19 o                         
  24   4   4         13.19         15.04         4.08 o                         
  25   4   4         19.46         22.31         2.63 o                         
  26   4   4         21.98         23.28         4.91 o                         
   0   5   4         30.02         26.76         3.03 o                         
   1   5   4         94.37         91.02         4.99 o                         
   2   5   4        125.02        124.22         3.21 o                         
   3   5   4         25.51         25.77         2.17 o                         
   4   5   4        161.50        159.18         3.51 o                         
   5   5   4         29.07         27.33         2.17 o                         
   6   5   4        124.13        119.10         2.46 o                         
   7   5   4         13.10         13.72         1.55 o                         
   8   5   4         62.27         62.13         2.08 o                         
   9   5   4          2.81          0.99         1.13 o                         
  10   5   4         65.96         65.24         1.76 o                         
  11   5   4         42.03         44.62         1.94 o                         
  12   5   4         27.29         24.25         1.69 o                         
  13   5   4          1.53          3.68         1.53 o                         
  14   5   4         30.87         33.74         2.83 o                         
  15   5   4         41.58         40.40         3.37 o                         
  16   5   4         21.62         25.75         2.23 o                         
  17   5   4          1.19          1.77         2.74 o                         
  18   5   4          1.22          2.94         2.10 o                         
  19   5   4         27.51         25.39         2.59 o                         
  20   5   4          9.21          7.90         2.09 o                         
  21   5   4          3.79          3.63         2.72 o                         
  22   5   4          1.45         -0.38         1.81 o                         
  23   5   4          7.59         11.75         4.88 o                         
  24   5   4         38.44         38.62         3.10 o                         
  25   5   4          0.42         -0.06         2.59 o                         
   0   6   4        312.56        308.67         6.75 o                         
   1   6   4         15.95         15.03         3.23 o                         
   2   6   4        217.82        207.19         5.33 o                         
   3   6   4         55.16         47.75         2.07 o                         
   4   6   4        134.92        137.07         2.70 o                         
   5   6   4         66.35         67.85         2.26 o                         
   6   6   4         49.86         47.35         2.01 o                         
   7   6   4         11.22         12.87         1.66 o                         
   8   6   4         18.76         20.30         1.41 o                         
   9   6   4        173.68        170.61         4.78 o                         
  10   6   4         68.65         70.83         1.91 o                         
  11   6   4         24.86         29.83         2.02 o                         
  12   6   4        115.40        119.59         2.76 o                         
  13   6   4         46.87         43.64         2.05 o                         
  14   6   4         35.22         33.66         2.37 o                         
  15   6   4         18.80         19.44         2.37 o                         
  16   6   4        103.28        104.04         3.32 o                         
  17   6   4         16.28         20.58         2.25 o                         
  18   6   4         16.75         17.33         2.35 o                         
  19   6   4          8.34          6.48         3.65 o                         
  20   6   4          2.75          2.12         2.48 o                         
  21   6   4          3.19          5.82         3.01 o                         
  22   6   4          8.35         12.72         5.14 o                         
  23   6   4          1.93         10.62         2.65 o                         
   0   7   4         76.33         68.22         2.93 o                         
   1   7   4        218.11        217.89         2.93 o                         
   2   7   4         82.05         87.95         2.17 o                         
   3   7   4        106.28        111.55         2.64 o                         
   4   7   4          2.61          3.03         2.33 o                         
   5   7   4        171.83        168.22         2.66 o                         
   6   7   4         53.63         53.35         2.08 o                         
   7   7   4         65.14         63.49         1.93 o                         
   8   7   4          2.05          0.04         1.34 o                         
   9   7   4         16.72         19.85         1.70 o                         
  10   7   4          8.39          7.93         1.62 o                         
  11   7   4         21.78         29.82         1.97 o                         
  12   7   4          7.53         12.32         1.94 o                         
  13   7   4         45.51         46.60         2.23 o                         
  14   7   4         48.56         57.05         3.50 o                         
  15   7   4         90.75        104.09         2.85 o                         
  16   7   4         20.20         26.39         2.07 o                         
  17   7   4         12.82         26.40         2.70 o                         
  18   7   4         14.15         16.94         3.36 o                         
  19   7   4          2.68          0.81         2.66 o                         
  20   7   4          5.30          6.54         3.37 o                         
   0   8   4          7.36          4.39         2.65 o                         
   1   8   4         21.29         20.53         2.15 o                         
   2   8   4         29.83         33.94         3.51 o                         
   3   8   4          8.54          9.86         4.03 o                         
   4   8   4         42.91         44.89         3.04 o                         
   5   8   4          6.37          9.84         3.61 o                         
   6   8   4         25.13         27.71         2.69 o                         
   7   8   4         13.68         11.47         4.02 o                         
   8   8   4         27.87         27.07         2.21 o                         
   9   8   4         25.82         24.13         2.23 o                         
  10   8   4         12.54         11.39         2.01 o                         
  11   8   4         24.88         29.76         6.67 o                         
  12   8   4         14.13         18.98         2.29 o                         
  13   8   4         51.29         63.95         6.35 o                         
  14   8   4         23.97         33.11         3.88 o                         
  15   8   4          2.98          2.82         3.16 o                         
  16   8   4          5.88          4.42         2.72 o                         
   2   0   5         13.68         12.67         1.59 o                         
   4   0   5         43.24         45.82         1.95 o                         
   6   0   5       1113.75       1093.53         7.09 o                         
   8   0   5        164.66        168.22         3.44 o                         
  10   0   5        204.88        200.13         3.41 o                         
  12   0   5        375.58        367.24         4.57 o                         
  14   0   5         83.96         78.80         2.61 o                         
  16   0   5        184.46        184.18         3.68 o                         
  18   0   5         29.52         34.03         2.22 o                         
  20   0   5         21.31         17.40         2.18 o                         
  22   0   5        462.62        482.66         6.17 o                         
  24   0   5         10.18         14.45         2.46 o                         
  26   0   5         57.87         59.74         2.89 o                         
   1   1   5          3.68          4.27         1.00 o                         
   2   1   5         48.70         48.58         1.38 o                         
   3   1   5        121.34        110.99         2.00 o                         
   4   1   5         83.86         77.09         1.62 o                         
   5   1   5         43.81         43.79         1.38 o                         
   6   1   5        137.29        139.56         2.00 o                         
   7   1   5         62.16         63.60         1.57 o                         
   8   1   5        265.05        270.59         2.69 o                         
   9   1   5        174.18        182.66         2.31 o                         
  10   1   5        109.10        111.72         1.95 o                         
  11   1   5         79.98         74.07         2.36 o                         
  12   1   5         36.92         36.31         1.44 o                         
  13   1   5         34.35         35.58         1.54 o                         
  14   1   5         10.40          7.05         1.23 o                         
  15   1   5         16.31         19.38         1.35 o                         
  16   1   5         49.12         54.60         1.76 o                         
  17   1   5        319.22        323.86         3.33 o                         
  18   1   5         69.86         68.87         1.95 o                         
  19   1   5          3.16          2.61         1.36 o                         
  20   1   5          9.42         10.74         1.43 o                         
  21   1   5         40.30         38.65         1.69 o                         
  22   1   5          5.39          4.74         2.43 o                         
  23   1   5          2.66          4.68         1.45 o                         
  24   1   5          8.65          9.71         1.44 o                         
  25   1   5         17.43         16.65         2.03 o                         
  26   1   5          7.00         13.03         3.26 o                         
  27   1   5         11.18         11.00         2.58 o                         
   1   2   5         75.96         74.40         1.91 o                         
   2   2   5        143.39        150.28         2.59 o                         
   3   2   5        232.26        231.63         2.86 o                         
   4   2   5         18.55         18.86         1.38 o                         
   5   2   5         65.34         62.27         1.81 o                         
   6   2   5          1.02          1.20         1.24 o                         
   7   2   5         30.00         28.17         1.51 o                         
   8   2   5        158.77        171.43         2.87 o                         
   9   2   5        192.19        202.66         2.81 o                         
  10   2   5          7.45          9.20         1.37 o                         
  11   2   5          3.22          2.67         1.19 o                         
  12   2   5         50.03         46.83         1.89 o                         
  13   2   5         26.60         26.58         1.65 o                         
  14   2   5         64.61         62.76         2.31 o                         
  15   2   5          2.36          2.21         1.36 o                         
  16   2   5         24.02         22.46         2.11 o                         
  17   2   5         36.82         38.95         1.94 o                         
  18   2   5          9.26         15.74         3.14 o                         
  19   2   5        117.61        111.38         2.65 o                         
  20   2   5         13.25         13.66         1.69 o                         
  21   2   5          0.25         -1.56         1.56 o                         
  22   2   5          9.86          9.98         3.06 o                         
  23   2   5         21.21         24.48         2.97 o                         
  24   2   5         45.41         47.82         2.49 o                         
  25   2   5          0.83          1.70         1.81 o                         
  26   2   5         15.25         20.73         4.37 o                         
  27   2   5          5.70          3.25         3.77 o                         
   1   3   5         20.55         14.77         1.99 o                         
   2   3   5          0.44          0.07         1.86 o                         
   3   3   5         82.42         73.05         3.61 o                         
   4   3   5         33.24         35.90         2.40 o                         
   5   3   5         31.59         27.97         2.27 o                         
   6   3   5         54.72         61.33         2.65 o                         
   7   3   5        335.66        341.92        11.82 o                         
   8   3   5         93.14         91.90         3.03 o                         
   9   3   5         11.21          9.52         2.95 o                         
  10   3   5         43.43         50.29         2.53 o                         
  11   3   5         39.16         35.70         2.41 o                         
  12   3   5          8.46          9.72         2.15 o                         
  13   3   5         75.67         76.03         3.09 o                         
  14   3   5         99.10        104.34         3.96 o                         
  15   3   5        288.49        291.59         5.95 o                         
  16   3   5         24.58         23.52         2.56 o                         
  17   3   5        122.61        134.21         7.15 o                         
  18   3   5         45.58         42.48         4.21 o                         
  19   3   5        143.15        143.33         7.64 o                         
  20   3   5          2.83          5.76         2.50 o                         
  21   3   5        133.92        136.21         6.03 o                         
  22   3   5         10.44         11.61         2.49 o                         
  23   3   5         83.25         84.91         4.94 o                         
  24   3   5          8.65          8.36         2.35 o                         
   1   4   5         37.02         43.41         2.44 o                         
   2   4   5         76.18         72.88         2.89 o                         
   3   4   5          2.59          0.81         2.06 o                         
   4   4   5          3.10          3.73         1.88 o                         
   5   4   5         89.48         78.45         2.95 o                         
   6   4   5          8.30          8.02         1.96 o                         
   7   4   5          1.21          0.74         2.01 o                         
   8   4   5         35.08         34.16         2.36 o                         
   9   4   5         70.15         66.46         2.82 o                         
  10   4   5          4.41          7.90         2.98 o                         
  11   4   5         78.71         86.42         5.93 o                         
  12   4   5         16.12         17.90         2.23 o                         
  13   4   5         19.55         21.77         2.42 o                         
  14   4   5         95.78         97.16         3.28 o                         
  15   4   5         84.70         85.66         3.44 o                         
  16   4   5          4.12          2.98         2.10 o                         
  17   4   5         26.37         23.22         2.47 o                         
  18   4   5         61.96         56.81         2.91 o                         
  19   4   5         16.51         21.07         4.33 o                         
  20   4   5         86.79         87.00         3.41 o                         
  21   4   5          7.43          8.51         2.34 o                         
  22   4   5         14.22         13.45         4.14 o                         
  23   4   5         21.87         20.70         3.46 o                         
   1   5   5          2.66          1.79         2.02 o                         
   2   5   5          3.45          2.21         2.14 o                         
   3   5   5          4.18          2.43         2.05 o                         
   4   5   5         14.70         11.34         2.08 o                         
   5   5   5         12.97         10.38         2.16 o                         
   6   5   5          5.84          3.62         2.11 o                         
   7   5   5         12.21         16.79         2.25 o                         
   8   5   5         38.33         43.72         2.77 o                         
   9   5   5        143.06        154.18         3.95 o                         
  10   5   5         91.12         90.92         5.19 o                         
  11   5   5          1.31          1.36         2.04 o                         
  12   5   5         41.31         36.93         2.53 o                         
  13   5   5          0.14          1.61         2.62 o                         
  14   5   5         30.70         30.34         2.62 o                         
  15   5   5         24.13         24.35         2.64 o                         
  16   5   5          2.50          1.56         2.26 o                         
  17   5   5         15.76         19.64         2.50 o                         
  18   5   5         65.34         67.45         4.59 o                         
  19   5   5          8.45          9.65         2.26 o                         
  20   5   5         45.98         51.86         3.39 o                         
  21   5   5          4.89          4.39         2.25 o                         
   1   6   5         29.22         28.27         2.41 o                         
   2   6   5         27.36         27.96         2.48 o                         
   3   6   5          5.73          5.86         2.32 o                         
   4   6   5         24.46         29.06         2.71 o                         
   5   6   5         19.67         17.89         2.53 o                         
   6   6   5         57.36         51.18         2.84 o                         
   7   6   5          4.32          4.37         1.40 o                         
   8   6   5        113.15        126.22         3.05 o                         
   9   6   5          0.07          1.42         2.32 o                         
  10   6   5         37.17         39.33         2.75 o                         
  11   6   5         11.82         10.94         2.92 o                         
  12   6   5        165.59        154.90         4.15 o                         
  13   6   5          2.32          7.95         2.47 o                         
  14   6   5         13.10         12.97         2.46 o                         
  15   6   5          0.71         -2.34         2.34 o                         
  16   6   5         10.67          8.87         3.67 o                         
  17   6   5         21.66         30.27         2.97 o                         
  18   6   5          7.27          7.95         2.40 o                         
  19   6   5         24.24         26.67         3.78 o                         
   1   7   5         22.19         29.44         2.12 o                         
   2   7   5          1.57          0.93         1.75 o                         
   3   7   5         42.93         46.80         2.54 o                         
   4   7   5          4.19          5.61         1.86 o                         
   5   7   5         65.32         70.01         2.49 o                         
   6   7   5          9.33          7.13         1.66 o                         
   7   7   5         41.66         39.94         3.23 o                         
   8   7   5         23.38         21.47         1.98 o                         
   9   7   5         34.57         36.45         2.78 o                         
  10   7   5         59.51         59.33         7.27 o                         
  11   7   5         19.02          8.17         2.47 o                         
  12   7   5          2.63          4.80         2.79 o                         
  13   7   5         30.40         36.66         2.67 o                         
  14   7   5          6.16          4.50         3.23 o                         
  15   7   5         19.15         17.39         2.70 o                         
  16   7   5         24.68         31.12         3.40 o                         
   1   8   5          7.34          3.57         2.03 o                         
   2   8   5          9.35         12.73         3.34 o                         
   3   8   5          3.74          6.40         2.84 o                         
   4   8   5          5.44          8.54         2.57 o                         
   5   8   5          7.88          7.87         2.27 o                         
   6   8   5          7.26          4.19         2.16 o                         
   7   8   5          3.92          0.97         2.29 o                         
   8   8   5          5.20          4.69         2.40 o                         
   0   0   6        402.71        399.68         7.00 o                         
   2   0   6        241.84        236.19         5.50 o                         
   4   0   6        354.08        337.56         5.46 o                         
   6   0   6        389.79        368.42         9.06 o                         
   8   0   6          8.48          2.08         1.99 o                         
  10   0   6         20.06         20.98         2.03 o                         
  12   0   6        163.84        146.95         3.38 o                         
  14   0   6        134.99        129.71         3.79 o                         
  16   0   6         14.88         18.53         2.20 o                         
  18   0   6         56.97         55.79         2.63 o                         
  20   0   6         58.99         60.44         2.81 o                         
  22   0   6          9.62         11.87         4.56 o                         
  24   0   6         24.38         17.99         3.60 o                         
   0   1   6        168.99        164.24         3.75 o                         
   1   1   6        104.58        107.69         2.08 o                         
   2   1   6         18.29         15.53         1.35 o                         
   3   1   6         27.01         22.90         1.43 o                         
   4   1   6          8.80          7.61         1.34 o                         
   5   1   6        167.92        173.64         2.80 o                         
   6   1   6         44.73         49.31         1.65 o                         
   7   1   6          0.83         -0.67         1.24 o                         
   8   1   6         14.03         12.74         1.30 o                         
   9   1   6         58.27         56.10         2.98 o                         
  10   1   6         43.80         41.33         1.54 o                         
  11   1   6         18.43         21.18         1.53 o                         
  12   1   6          4.84          4.38         1.30 o                         
  13   1   6         62.56         54.51         1.78 o                         
  14   1   6         29.37         30.32         1.81 o                         
  15   1   6          0.89          1.14         1.51 o                         
  16   1   6         22.85         18.31         1.58 o                         
  17   1   6         15.91         14.09         2.06 o                         
  18   1   6          1.96          2.39         1.44 o                         
  19   1   6         10.88         12.54         2.13 o                         
  20   1   6         10.55          9.88         1.57 o                         
  21   1   6         17.07         15.92         1.64 o                         
  22   1   6          2.57          2.67         2.19 o                         
  23   1   6         31.52         29.20         5.87 o                         
  24   1   6          0.48          2.51         1.73 o                         
   0   2   6         96.18         93.91         4.44 o                         
   1   2   6          6.95          6.81         2.03 o                         
   2   2   6         92.99         89.88         3.02 o                         
   3   2   6         83.12         78.58         2.91 o                         
   4   2   6        149.90        138.64         3.61 o                         
   5   2   6         50.29         56.96         4.06 o                         
   6   2   6         20.70         17.67         2.28 o                         
   7   2   6          2.58          0.80         2.07 o                         
   8   2   6         33.25         34.06         2.48 o                         
   9   2   6         11.33          6.69         4.02 o                         
  10   2   6          7.58          7.09         1.90 o                         
  11   2   6         21.66         23.64         2.27 o                         
  12   2   6          1.37          2.89         2.08 o                         
  13   2   6          7.39          4.81         2.02 o                         
  14   2   6         47.96         51.57         2.74 o                         
  15   2   6         25.22         31.94         2.65 o                         
  16   2   6         13.32         10.59         2.26 o                         
  17   2   6          9.43         10.52         2.12 o                         
  18   2   6         17.92         20.34         2.32 o                         
  19   2   6          2.61          2.53         3.23 o                         
  20   2   6          1.61          7.81         2.63 o                         
  21   2   6          1.44         -1.00         2.94 o                         
  22   2   6          5.39          2.02         3.55 o                         
  23   2   6          1.42          6.81         3.75 o                         
  25   2   6         19.42         32.01         4.54 o                         
   0   3   6         57.76         54.55         3.82 o                         
   1   3   6         18.97         18.15         2.29 o                         
   2   3   6         71.70         68.32         3.06 o                         
   3   3   6        198.60        205.46         4.31 o                         
   4   3   6         18.52         16.18         2.34 o                         
   5   3   6         77.29         72.29         3.11 o                         
   6   3   6         41.71         40.26         2.80 o                         
   7   3   6         20.27         15.90         2.37 o                         
   8   3   6         29.21         27.41         2.84 o                         
   9   3   6         22.51         20.59         2.37 o                         
  10   3   6          8.53          9.39         2.25 o                         
  11   3   6        111.89        120.52         3.62 o                         
  12   3   6         25.92         26.31         2.39 o                         
  13   3   6        128.20        138.32         3.86 o                         
  14   3   6          1.49          0.61         4.17 o                         
  15   3   6         86.40         91.41         4.44 o                         
  16   3   6          3.73          1.72         4.80 o                         
  17   3   6         16.24         13.01         2.55 o                         
  18   3   6          2.03          1.30         2.36 o                         
  19   3   6          2.83         -0.70         2.40 o                         
  20   3   6         10.74         14.95         3.51 o                         
  21   3   6         12.77         16.24         2.57 o                         
   0   4   6         75.34         59.34         4.45 o                         
   1   4   6         51.87         45.14         2.92 o                         
   2   4   6          9.33          4.43         2.31 o                         
   3   4   6         22.13         19.52         2.47 o                         
   4   4   6          7.39          5.69         2.27 o                         
   5   4   6         39.61         39.28         2.88 o                         
   6   4   6         26.58         28.60         2.71 o                         
   7   4   6         63.60         64.49         3.06 o                         
   8   4   6         68.80         76.83         3.26 o                         
   9   4   6         31.59         31.66         2.67 o                         
  10   4   6         17.91         19.24         2.26 o                         
  11   4   6         21.90         23.77         2.60 o                         
  12   4   6         42.11         42.43         2.73 o                         
  13   4   6         15.25         12.74         3.68 o                         
  14   4   6         13.66         13.83         2.58 o                         
  15   4   6         28.17         33.35         2.73 o                         
  16   4   6         11.45         11.25         2.37 o                         
  17   4   6          0.98          0.39         2.39 o                         
  18   4   6         11.73         13.58         2.62 o                         
  19   4   6          4.80          6.23         2.39 o                         
   0   5   6         18.92         17.98         3.57 o                         
   1   5   6          0.07         -2.28         2.28 o                         
   2   5   6         23.42         22.80         3.66 o                         
   3   5   6         16.69         14.97         2.38 o                         
   4   5   6         24.35         22.28         2.55 o                         
   5   5   6         12.46         14.96         2.50 o                         
   6   5   6         15.35         14.98         4.88 o                         
   7   5   6          1.99          2.43         2.16 o                         
   8   5   6          9.29          9.77         2.27 o                         
   9   5   6          1.17         -1.19         2.23 o                         
  10   5   6          0.05          3.23         2.01 o                         
  11   5   6         44.71         44.77         2.93 o                         
  12   5   6          7.30          7.53         2.38 o                         
  13   5   6          4.66          4.64         2.95 o                         
  14   5   6          9.12          7.19         2.35 o                         
  15   5   6         13.80         12.43         2.53 o                         
  16   5   6          4.23          1.25         2.23 o                         
   0   6   6         52.18         51.08         4.93 o                         
   1   6   6         28.90         22.33         3.00 o                         
   2   6   6         47.67         44.76         3.20 o                         
   3   6   6          0.61         -2.34         2.34 o                         
   4   6   6        100.72        107.07         5.85 o                         
   5   6   6          7.23          9.59         3.34 o                         
   6   6   6         99.58        101.55         3.84 o                         
   7   6   6         12.64         12.53         2.52 o                         
   8   6   6         12.67         12.11         4.64 o                         
   9   6   6          0.47          1.47         4.69 o                         
  10   6   6          3.69          3.28         2.72 o                         
  11   6   6         21.03         18.46         2.66 o                         
  12   6   6          3.75          6.23         2.62 o                         
  13   6   6          1.80          3.07         3.21 o                         
   0   7   6          9.53          3.37         4.24 o                         
   1   7   6         59.04         63.31         4.94 o                         
   2   7   6          1.72          6.52         3.68 o                         
   3   7   6         57.95         52.56         7.28 o                         
   4   7   6          1.82          0.33         2.01 o                         
   5   7   6         29.52         32.05         3.08 o                         
   6   7   6          0.73          2.77         1.97 o                         
   7   7   6          6.22          7.57         2.61 o                         
   8   7   6          0.38         -3.14         3.14 o                         
   2   0   7         38.42         48.27         2.52 o                         
   4   0   7         16.89         19.33         2.06 o                         
   6   0   7         47.39         54.34         2.71 o                         
   8   0   7        176.39        176.77         6.54 o                         
  10   0   7        143.60        139.70         3.78 o                         
  12   0   7         15.30          8.52         2.91 o                         
  14   0   7          8.42         11.26         1.92 o                         
  16   0   7         39.60         33.73         2.59 o                         
  18   0   7          8.50         15.02         2.39 o                         
  20   0   7         44.91         37.12         3.59 o                         
   1   1   7         44.07         45.79         2.77 o                         
   2   1   7         23.25         23.00         2.39 o                         
   3   1   7        127.28        126.12         3.61 o                         
   4   1   7         10.17         12.29         2.61 o                         
   5   1   7         59.20         61.00         2.91 o                         
   6   1   7         11.16          8.19         2.06 o                         
   7   1   7          8.90          9.26         2.36 o                         
   8   1   7          6.30          1.76         2.15 o                         
   9   1   7         10.22         11.41         2.09 o                         
  10   1   7          1.99          5.29         1.97 o                         
  11   1   7         10.38          8.97         1.69 o                         
  12   1   7         30.05         33.41         1.91 o                         
  13   1   7         65.29         62.06         2.27 o                         
  14   1   7          2.29          4.85         2.88 o                         
  15   1   7          8.30          9.73         1.57 o                         
  16   1   7         18.35         17.34         1.72 o                         
  17   1   7          2.88          5.44         2.63 o                         
  18   1   7          6.90          8.55         3.38 o                         
  19   1   7         29.01         35.85         5.01 o                         
  20   1   7          3.39          9.87         2.21 o                         
  21   1   7          4.62         13.84         2.98 o                         
   1   2   7          1.08         -0.47         1.95 o                         
   2   2   7         15.02         12.65         2.14 o                         
   3   2   7         16.54         14.60         2.23 o                         
   4   2   7          7.95          5.14         2.15 o                         
   5   2   7         15.79         16.24         2.34 o                         
   6   2   7         34.14         33.76         5.28 o                         
   7   2   7          0.53          1.51         2.11 o                         
   8   2   7         10.56         12.08         2.16 o                         
   9   2   7          9.90         11.31         2.33 o                         
  10   2   7         18.14         21.38         5.35 o                         
  11   2   7          8.44         11.28         2.14 o                         
  12   2   7         16.84         20.28         2.58 o                         
  13   2   7         40.64         49.50         2.93 o                         
  14   2   7         23.32         23.77         2.42 o                         
  15   2   7         12.43         17.84         2.59 o                         
  16   2   7          0.24         -1.26         2.24 o                         
  17   2   7         26.04         27.87         2.69 o                         
  18   2   7          4.20          9.70         3.96 o                         
   1   3   7          8.16          2.41         2.07 o                         
   2   3   7          5.07          3.43         2.05 o                         
   3   3   7          6.58          4.34         2.02 o                         
   4   3   7          0.43         -2.08         2.08 o                         
   5   3   7          6.65         10.92         2.63 o                         
   6   3   7         10.16         10.06         2.32 o                         
   7   3   7         16.42         16.39         3.52 o                         
   8   3   7          8.53         10.48         2.27 o                         
   9   3   7         26.26         27.68         2.52 o                         
  10   3   7         11.17         18.43         2.48 o                         
  11   3   7         14.12         17.39         3.33 o                         
  12   3   7         16.74         20.53         2.61 o                         
  13   3   7         46.58         58.04         3.09 o                         
  14   3   7          3.86          3.80         1.99 o                         
  15   3   7          4.71          1.87         3.87 o                         
  16   3   7         16.01         22.68         3.74 o                         
   1   4   7          5.08          1.70         2.24 o                         
   2   4   7          3.15          0.81         2.40 o                         
   3   4   7          6.41          6.47         2.43 o                         
   4   4   7          3.60          6.69         2.34 o                         
   5   4   7         18.19         13.64         2.62 o                         
   6   4   7          9.11          9.01         2.70 o                         
   7   4   7         34.88         40.08         2.91 o                         
   8   4   7          8.83          3.79         2.80 o                         
   9   4   7         34.48         36.35         2.88 o                         
  10   4   7         34.55         44.11         5.31 o                         
  11   4   7         20.77         23.49         5.50 o                         
  12   4   7          8.71          7.62         2.60 o                         
   1   5   7          5.05          3.98         4.16 o                         
   2   5   7          6.68          2.22         2.81 o                         
   3   5   7          0.99          3.70         4.13 o                         
   4   5   7          4.44          5.83         2.62 o                         
   5   5   7         27.69         27.53         2.91 o                         
   6   5   7         16.29         18.66         2.93 o                         
   7   5   7          0.04         -1.94         2.54 o                         
   8   5   7         19.98         20.28         4.44 o                         
   0   0   8        168.86        161.35         5.74 o                         
   2   0   8          0.56         -1.52         3.03 o                         
   4   0   8        132.80        130.76         5.02 o                         
   6   0   8          0.92         -2.52         2.52 o                         
   8   0   8          8.87         11.65         3.02 o                         
  10   0   8          6.71          8.75         2.88 o                         
  12   0   8         10.51         -2.97         2.97 o                         
  14   0   8         37.58         40.73         3.27 o                         
   1   1   8         15.60         20.35         2.83 o                         
   2   1   8          1.26         -2.21         2.21 o                         
   3   1   8          6.81          4.38         5.88 o                         
   4   1   8          3.16         14.62         2.29 o                         
   5   1   8          3.88         -0.99         2.03 o                         
   6   1   8          1.22          2.81         2.09 o                         
   7   1   8         38.06         43.29         5.99 o                         
   8   1   8          1.84          1.72         1.96 o                         
   9   1   8          3.56          1.40         7.04 o                         
  10   1   8          8.35          9.84         4.93 o                         
  11   1   8          3.63          4.27         2.31 o                         
  12   1   8         12.70         11.62         2.78 o                         
  13   1   8          0.95         -3.61         3.61 o                         
  14   1   8         11.98         22.28         4.34 o                         
   1   2   8          1.07          5.39         3.51 o                         
   2   2   8         41.98         42.11         2.82 o                         
   3   2   8          2.33         -2.00         2.72 o                         
   4   2   8          2.18          3.18         2.07 o                         
   5   2   8          1.48         -0.53         3.40 o                         
   6   2   8         13.73          8.50         2.27 o                         
   7   2   8         10.74         14.75         3.91 o                         
   8   2   8          5.40          3.57         3.52 o                         
   9   2   8          3.47          8.50         3.83 o                         
  10   2   8          0.05          5.70         3.83 o                         
   0   3   8         12.71         11.11         3.28 o                         
   1   3   8         21.17         25.24         4.51 o                         
   2   3   8          5.97          3.04         2.82 o                         
   3   3   8         10.56          3.91         2.64 o                         
   4   3   8          1.38          4.06         2.36 o                         
   5   3   8          9.36          1.42         3.45 o                         
                                                                                
